# Supplementary material for: Multi-kingdom microbiota analyses identify bacterial–fungal interactions and biomarkers of colorectal cancer across cohorts
Source: Nat Microbiol. 2022 Jan 27;7(2):238–50. doi: 10.1038/s41564-021-01030-7 (PMC8813618; doi:10.1038/s41564-021-01030-7)
Supplement: Supplementary file 3 — Supplementary datasets 1–13. [file 41564_2021_1030_MOESM3_ESM.xlsx]

## Sheet: Supplementary_Data_1
Supplementary Data 1. Characteristic of all datasets
		AUS		CHN		FRA		GER		JPN		Independent validation cohorts	CHN_SH		USA		ITA
		CRC	CTR	CRC	CTR	CRC	CTR	CRC	CTR	CRC	CTR		CRC	CTR	CRC	CTR	CRC	CTR
N		46	63	74	54	53	61	60	65	258	251		80	86	52	52	61	52
Gender	Female	18	26	26	21	24	38	24	28	97	115		32	34	15	15	6	11
	Male	28	37	48	33	36	37	36	37	161	136		48	52	37	37	23	13
	p value$	0.845841		0.712443		0.45258		0.856016		0.0720078			1		1		0.0766059
Age	Mean	67.1	67.1	66	61.8	66.8	60.6	63.5	56	62.7	60.8		58.5	58.6	61.8	61.2	71.4	67.9
	SD	10.9	6.4	10.6	5.7	10.9	11.4	12.6	12.2	9.6	12.6		10	8.5	13.6	11	8.2	7.1
	p value#	0.633827		0.00737393		0.00728174		0.00184125		0.330077			0.938125		0.72293		0.130496
BMI	Mean	26.5	27.6	24	23.5	25.6	24.7	26.2	24.9	23	22.7		23.7	23	24.9	25.3	25.7	25.3
	SD	3.5	3.8	3.2	3	5.2	3.2	4	3.2	3.3	3		3.2	2.9	4.2	4.3	4.1	3.5
	p value	0.128862		0.108564		0.471995		0.0447284		0.203361			0.176215		0.629425		0.992153
CRC Stage	0	7		0		0		3		73			1		0
	I/II	26		40		22		35		111			38		12
	III/IV	12		34		31		22		74			24		39
Localisation	left	11		26		23		16		62					19
	right	8		11		17		15		73					15
	rectum	27		28		9		26		75					13
	Others	0		9		4		3		48					5
Sampling relative to colonoscopy		All before		30 before	21 before	All before		All before	All after	All before					All after
				24 after	52 after
Accession ID		PRJEB7774		PRJEB10878		PRJEB6070		PRJEB27928		PRJDB4176					PRJEB12449		PRJNA447983
Original publication		Fent et al. Nat Communication, 2015		Yu et al. Gut, 2017		Zeller et al. MSB, 2014		Wirbel et al. Nat Medicine, 2019		Yachida et al. Nat Medicine, 2019			This study		Vogtmann et al. PLoS One, 2016		Thomas et al. Nat Medicine, 2019
$: two-sided fisher exact test
#: two-sided wilcox test

## Sheet: Supplementary_Data_2
Supplementary Data 2. Sample sequence quality control statistics
Dataset	Cohort	SampleID	AccessionID	num of raw paired reads	num of paired reads pass QC	num of remove host contamination paired reads	num post other contaminate paired reads	Group	Gender	Age	BMI	Disease Stage	country
Discovery	AUS	ERR688505	ERP008729	40112916	32690306	32688714	32118730	CRC	M	64	29.3524	Early	AUS
Discovery	AUS	ERR688506	ERP008729	64949772	56666154	56663414	56129672	CTR	M	68	32	CTR	AUS
Discovery	AUS	ERR688507	ERP008729	59678576	52498230	52494348	52011362	CTR	F	60	22.1	CTR	AUS
Discovery	AUS	ERR688509	ERP008729	51026634	44871994	44870846	44422150	CTR	M	68	23.45	CTR	AUS
Discovery	AUS	ERR688510	ERP008729	49525344	42903286	42901438	42432052	CTR	M	66	30.3	CTR	AUS
Discovery	AUS	ERR688511	ERP008729	39671196	35730998	35729258	35349454	CTR	M	73	29.7	CTR	AUS
Discovery	AUS	ERR688513	ERP008729	52765100	43884340	43872288	40998536	CRC	M	73	17.9902	Early	AUS
Discovery	AUS	ERR688514	ERP008729	48100044	42647938	42644900	42308970	CTR	F	67	30	CTR	AUS
Discovery	AUS	ERR688515	ERP008729	51674954	42741854	42735052	42316904	CRC	M	65	28.0277	Early	AUS
Discovery	AUS	ERR688516	ERP008729	42355128	37814180	37813478	36837718	CTR	F	74	28.3	CTR	AUS
Discovery	AUS	ERR688517	ERP008729	51032080	43965072	43953948	43655250	CRC	F	65	23.3067	Early	AUS
Discovery	AUS	ERR688518	ERP008729	48426350	42339366	42339000	41988856	CTR	M	70	22.64	CTR	AUS
Discovery	AUS	ERR688520	ERP008729	45689900	40851656	40849668	40363890	CTR	M	65	29.06	CTR	AUS
Discovery	AUS	ERR688521	ERP008729	53235370	44935254	44933842	44521434	CRC	M	67	29.4029	Early	AUS
Discovery	AUS	ERR688523	ERP008729	50768166	44581660	44581008	44184432	CTR	M	67	22.79	CTR	AUS
Discovery	AUS	ERR688525	ERP008729	46848766	40498422	40493046	40129608	CRC	M	82	30.4705	Early	AUS
Discovery	AUS	ERR688527	ERP008729	59854508	49381676	49368310	48908914	CRC	M	84	27.2817	Early	AUS
Discovery	AUS	ERR688528	ERP008729	57206702	49688126	49685770	49248636	CTR	F	68	21.7	CTR	AUS
Discovery	AUS	ERR688529	ERP008729	57709000	48954352	48954068	48447214	CTR	M	63	30.9	CTR	AUS
Discovery	AUS	ERR688530	ERP008729	55960176	49171498	49171080	48750488	CTR	M	68	22.2	CTR	AUS
Discovery	AUS	ERR688532	ERP008729	45406014	39723054	39722912	38444218	CTR	M	72	29.03	CTR	AUS
Discovery	AUS	ERR688533	ERP008729	52968250	47999296	47998666	47488316	CTR	M	71	29.04	CTR	AUS
Discovery	AUS	ERR688534	ERP008729	62616384	53873404	53872624	46691398	CRC	F	86	20.5049	Early	AUS
Discovery	AUS	ERR688535	ERP008729	62068202	54488216	54487108	53769236	CTR	M	63	30.4	CTR	AUS
Discovery	AUS	ERR688537	ERP008729	58730900	51660518	51658646	51172142	CTR	M	72	31.8	CTR	AUS
Discovery	AUS	ERR688539	ERP008729	58615384	48336308	48335428	47856754	CTR	F	69	30	CTR	AUS
Discovery	AUS	ERR688541	ERP008729	63160316	53297072	53295734	51518540	CRC	F	84	31.2175	Early	AUS
Discovery	AUS	ERR688543	ERP008729	39025470	31332048	31324456	29967362	CTR	M	67	23.14	CTR	AUS
Discovery	AUS	ERR688544	ERP008729	51482232	43662884	43651868	43195318	CTR	F	66	21.7	CTR	AUS
Discovery	AUS	ERR688547	ERP008729	46523360	39257032	39255946	38916088	CRC	M	60	26.6436	Advanced	AUS
Discovery	AUS	ERR688548	ERP008729	58726772	50460884	50460498	47368882	CRC	M	68	32.2494	Early	AUS
Discovery	AUS	ERR688550	ERP008729	47527996	42814274	42805828	42439674	CTR	M	64	29.3	CTR	AUS
Discovery	AUS	ERR688551	ERP008729	46237716	40060198	40054538	39693184	CTR	M	65	28.9	CTR	AUS
Discovery	AUS	ERR688552	ERP008729	48828022	38239448	38238296	37849680	CTR	F	70	31	CTR	AUS
Discovery	AUS	ERR688553	ERP008729	55773544	48017186	48006378	47541148	CRC	F	84	27.7671	Early	AUS
Discovery	AUS	ERR688554	ERP008729	54288710	48036388	48034142	47473242	CTR	F	74	28.5	CTR	AUS
Discovery	AUS	ERR688556	ERP008729	43952778	34576094	34575780	33940312	CTR	F	70	30	CTR	AUS
Discovery	AUS	ERR688557	ERP008729	43035328	36917982	36917904	34595484	CTR	M	66	29.98	CTR	AUS
Discovery	AUS	ERR688558	ERP008729	48893486	41102802	41101142	40838952	CRC	M	74	26.3656	Advanced	AUS
Discovery	AUS	ERR688559	ERP008729	65637426	59220898	59219830	58042050	CTR	F	72	28.7	CTR	AUS
Discovery	AUS	ERR688561	ERP008729	51098750	45171992	45171654	44633486	CTR	M	66	30.02	CTR	AUS
Discovery	AUS	ERR688562	ERP008729	58199812	51096034	51094848	48870338	CTR	F	69	28.3	CTR	AUS
Discovery	AUS	ERR688563	ERP008729	49574276	44082800	44078512	43602286	CTR	F	69	22.4	CTR	AUS
Discovery	AUS	ERR688564	ERP008729	59573400	51626362	51624618	50924500	CTR	M	70	31.25	CTR	AUS
Discovery	AUS	ERR688565	ERP008729	54331716	46812182	46809630	46217782	CTR	M	66	34.04	CTR	AUS
Discovery	AUS	ERR688566	ERP008729	38907566	35017358	35017098	34617634	CTR	F	73	32	CTR	AUS
Discovery	AUS	ERR688567	ERP008729	46395226	37917850	37917572	36882908	CRC	M	54	27.3356	Early	AUS
Discovery	AUS	ERR688568	ERP008729	39041510	34478260	34456102	34150736	CRC	F	55	23.3355	Early	AUS
Discovery	AUS	ERR688569	ERP008729	62445124	52312914	52270842	51725206	CRC	F	73	29.7521	Early	AUS
Discovery	AUS	ERR688570	ERP008729	44249602	37141510	37137668	35812464	CRC	F	64	24.0882	Early	AUS
Discovery	AUS	ERR688571	ERP008729	58720772	50548832	50544518	50058164	CRC	M	63	25.8806	Early	AUS
Discovery	AUS	ERR688572	ERP008729	64862254	54349960	54348014	53828064	CRC	M	72	28.4082	Early	AUS
Discovery	AUS	ERR688573	ERP008729	55343590	45916616	45914582	45353170	CRC	M	46	30.8642	Early	AUS
Discovery	AUS	ERR688574	ERP008729	55822274	45514994	45496218	45152002	CRC	M	73	24.8163	Early	AUS
Discovery	AUS	ERR688575	ERP008729	60455004	51223192	51134598	50628006	CRC	F	74	29.1749	Early	AUS
Discovery	AUS	ERR688576	ERP008729	59983982	49092374	49091430	48670460	CRC	M	58	27.7575	Early	AUS
Discovery	AUS	ERR688577	ERP008729	57372900	48899412	48897884	47224574	CRC	F	56	20.0692	Advanced	AUS
Discovery	AUS	ERR688578	ERP008729	54123104	45503490	45502756	44954572	CRC	F	72	26.6728	Advanced	AUS
Discovery	AUS	ERR688579	ERP008729	50341098	37310480	37226100	36898934	CRC	F	52	27.1416	Advanced	AUS
Discovery	AUS	ERR688580	ERP008729	54833492	44612498	44611372	42284624	CRC	M	71	29.737	Advanced	AUS
Discovery	AUS	ERR688581	ERP008729	61435876	55580048	55578494	54870674	CRC	M	74	24.3375	Advanced	AUS
Discovery	AUS	ERR688582	ERP008729	66402356	55282620	55255232	54853960	CRC	F	60	30.0781	Early	AUS
Discovery	AUS	ERR688583	ERP008729	72405312	60781508	60776196	58906826	CRC	M	43	22.68	Early	AUS
Discovery	AUS	ERR688590	ERP008729	40402804	36160806	36158538	35726956	CTR	F	71	29	CTR	AUS
Discovery	AUS	ERR688591	ERP008729	42409910	38417508	38416434	37976356	CTR	M	64	29.38	CTR	AUS
Discovery	AUS	ERR688593	ERP008729	43975354	38595666	38594938	38270762	CTR	M	64	22.78	CTR	AUS
Discovery	AUS	ERR688594	ERP008729	43671084	37864756	37863088	37448954	CTR	F	68	22.1	CTR	AUS
Discovery	AUS	ERR688595	ERP008729	44964196	38610654	38610258	35586060	CTR	M	63	34.14	CTR	AUS
Discovery	AUS	ERR688596	ERP008729	56180634	47860190	47859874	47435712	CTR	M	70	31.6	CTR	AUS
Discovery	AUS	ERR688598	ERP008729	56741188	48332486	48330822	47691662	CTR	F	74	28.5	CTR	AUS
Discovery	AUS	ERR688599	ERP008729	53250334	46413404	46413296	44588854	CTR	M	63	30.4	CTR	AUS
Discovery	AUS	ERR688600	ERP008729	46766554	35114856	35112490	34461748	CTR	F	72	30	CTR	AUS
Discovery	AUS	ERR688603	ERP008729	49561528	44497986	44497774	44000854	CTR	F	71	29	CTR	AUS
Discovery	AUS	ERR688605	ERP008729	41156948	36559332	36558742	36229740	CTR	M	65	31.22	CTR	AUS
Discovery	AUS	ERR688606	ERP008729	55572074	49734846	49732068	49258396	CTR	F	68	22.4	CTR	AUS
Discovery	AUS	ERR688607	ERP008729	38557720	34329828	34328768	33952964	CTR	M	72	31.8	CTR	AUS
Discovery	AUS	ERR688608	ERP008729	47262846	41161756	41161552	40775902	CTR	M	65	22.03	CTR	AUS
Discovery	AUS	ERR688610	ERP008729	57108240	50346496	50316496	49992198	CTR	F	70	22.67	CTR	AUS
Discovery	AUS	ERR688612	ERP008729	40326384	35624646	35623876	34334584	CTR	F	75	31	CTR	AUS
Discovery	AUS	ERR688614	ERP008729	45171026	39734052	39701738	39236350	CTR	M	70	23.67	CTR	AUS
Discovery	AUS	ERR688616	ERP008729	43234170	37072018	37069964	36409682	CTR	M	63	31.17	CTR	AUS
Discovery	AUS	ERR688617	ERP008729	41122250	35973198	35969930	35556060	CTR	F	70	22.8	CTR	AUS
Discovery	AUS	ERR688618	ERP008729	50738108	42717498	42712202	41927576	CRC	F	47	25.7812	Early	AUS
Discovery	AUS	ERR688619	ERP008729	65447322	55445716	55436384	54901094	CTR	F	67	22.58	CTR	AUS
Discovery	AUS	ERR688622	ERP008729	49166080	39313434	39312432	38936956	CTR	F	62	22.1	CTR	AUS
Discovery	AUS	ERR688624	ERP008729	61330000	52343674	52343348	51481888	CTR	M	68	29.8	CTR	AUS
Discovery	AUS	ERR688634	ERP008729	58034758	48168404	48168200	47689136	CRC	M	77	29.4118	Early	AUS
Discovery	AUS	ERR688635	ERP008729	45074250	36917500	36901870	36494166	CRC	M	52	25.7276	Advanced	AUS
Discovery	AUS	ERR688636	ERP008729	56240176	48475916	48467636	47820158	CRC	F	72	24.2188	Early	AUS
Discovery	AUS	ERR688637	ERP008729	60201910	50913416	50912372	50409458	CRC	M	79	26.2976	Advanced	AUS
Discovery	AUS	ERR688638	ERP008729	73716782	58816154	58815432	48289308	CRC	M	77	19.1571	Early	AUS
Discovery	AUS	ERR688639	ERP008729	51839146	42242382	42242124	41720000	CRC	M	64	29.0688	Early	AUS
Discovery	AUS	ERR688640	ERP008729	57303106	48238192	48236498	46281216	CRC	F	72	27.1203	Advanced	AUS
Discovery	AUS	ERR688641	ERP008729	56934344	48514442	48512010	47975720	CRC	M	69	29.9383	Advanced	AUS
Discovery	AUS	ERR688642	ERP008729	63608370	53363552	53359908	52706120	CRC	M	66	22.5981	Early	AUS
Discovery	AUS	ERR688643	ERP008729	49079894	43468048	43466426	43141954	CRC	F	72	23.8281	Early	AUS
Discovery	AUS	ERR688644	ERP008729	46475282	38902182	38900170	38518652	CRC	M	65	29.7406	Early	AUS
Discovery	AUS	ERR688646	ERP008729	53758206	47210910	47210608	46334234	CTR	M	46	23.15	CTR	AUS
Discovery	AUS	ERR688647	ERP008729	53425978	45627412	45621556	45047526	CRC	M	63	33.564	Early	AUS
Discovery	AUS	ERR688648	ERP008729	46618644	39918534	39720378	39489242	CTR	M	46	28.74	CTR	AUS
Discovery	AUS	ERR688649	ERP008729	49572784	44224890	44205056	43558416	CRC	F	45	22.1453	Early	AUS
Discovery	AUS	ERR688650	ERP008729	66030386	55019864	55017814	54061098	CRC	M	72	24.3375	Early	AUS
Discovery	AUS	ERR688651	ERP008729	42604076	37130720	37120476	36554000	CRC	F	77	23.4952	Advanced	AUS
Discovery	AUS	ERR710426	ERP008729	47995184	43879968	43878864	43500952	CTR	M	55	27.7634	CTR	AUS
Discovery	AUS	ERR710427	ERP008729	54255502	48715784	48715158	48212554	CTR	M	70	28.7197	CTR	AUS
Discovery	AUS	ERR710428	ERP008729	50267724	44703538	44702110	44256324	CTR	F	73	26.5625	CTR	AUS
Discovery	AUS	ERR710429	ERP008729	40753046	34746606	34741916	34367994	CTR	M	68	23.5294	CTR	AUS
Discovery	AUS	ERR710430	ERP008729	34603738	30006950	30004494	29644408	CTR	M	78	31.2213	CTR	AUS
Discovery	AUS	ERR710432	ERP008729	51100774	46133122	46131826	45608338	CTR	F	43	22.6474	CTR	AUS
Discovery	CHI	ERR1018185	PRJEB10878	60749206	48444902	48444684	46396672	CRC	M	64	23.1	Advanced	CHI
Discovery	CHI	ERR1018186	PRJEB10878	52854792	38720808	38715564	37692856	CRC	M	73	23.8	Early	CHI
Discovery	CHI	ERR1018187	PRJEB10878	59873382	47163158	47159222	46802854	CRC	F	67	24.7	Advanced	CHI
Discovery	CHI	ERR1018188	PRJEB10878	55761702	43792498	43789834	42998432	CRC	M	56	25.6	Advanced	CHI
Discovery	CHI	ERR1018189	PRJEB10878	64434830	46228020	46226888	45321362	CRC	F	59	20.7	Advanced	CHI
Discovery	CHI	ERR1018190	PRJEB10878	52102228	39533668	39532958	38565174	CRC	M	61	25.2	Advanced	CHI
Discovery	CHI	ERR1018191	PRJEB10878	62456910	48171822	48168132	46225570	CRC	M	60	23.2	Advanced	CHI
Discovery	CHI	ERR1018192	PRJEB10878	60073374	44255904	44252046	42930558	CRC	F	73	17.7	Early	CHI
Discovery	CHI	ERR1018193	PRJEB10878	61229038	46706582	46706488	43654358	CTR	M	62	21.7	CTR	CHI
Discovery	CHI	ERR1018194	PRJEB10878	61472286	47000852	46999096	43922100	CRC	F	72	26.3	Early	CHI
Discovery	CHI	ERR1018195	PRJEB10878	64164216	50392214	50389686	48533760	CTR	M	65	20.7	CTR	CHI
Discovery	CHI	ERR1018196	PRJEB10878	66150638	51076334	51075092	50218448	CRC	M	65	24.8	Early	CHI
Discovery	CHI	ERR1018197	PRJEB10878	60074902	48977566	48976916	46770992	CRC	M	71	25.8	Early	CHI
Discovery	CHI	ERR1018198	PRJEB10878	57351612	41828726	41823528	40773136	CRC	M	50	25.2	Early	CHI
Discovery	CHI	ERR1018199	PRJEB10878	29589862	22629794	21419230	20497812	CRC	M	55	22.2	Advanced	CHI
Discovery	CHI	ERR1018200	PRJEB10878	58546892	47280158	47271346	46814726	CRC	M	77	21.7	Advanced	CHI
Discovery	CHI	ERR1018201	PRJEB10878	56584998	40394420	40393454	38742410	CRC	F	45	23	Early	CHI
Discovery	CHI	ERR1018202	PRJEB10878	51292156	41022578	41000596	36812454	CRC	F	89	23.7	Early	CHI
Discovery	CHI	ERR1018203	PRJEB10878	54116632	42492148	42491650	41827672	CTR	F	58	21.6	CTR	CHI
Discovery	CHI	ERR1018204	PRJEB10878	56648482	37794238	37738976	36844506	CRC	F	58	23.9	Advanced	CHI
Discovery	CHI	ERR1018205	PRJEB10878	57035188	44388826	44353720	42407118	CTR	M	68	21.7	CTR	CHI
Discovery	CHI	ERR1018206	PRJEB10878	62258080	46465232	46464494	46093628	CRC	F	64	29.1	Advanced	CHI
Discovery	CHI	ERR1018207	PRJEB10878	45637278	34518250	34418408	33396332	CRC	F	75	28.7	Early	CHI
Discovery	CHI	ERR1018208	PRJEB10878	58822118	41607112	41603406	35675778	CRC	M	73	22.7	Early	CHI
Discovery	CHI	ERR1018209	PRJEB10878	56134340	45629206	45628788	44434996	CTR	F	62	21.4	CTR	CHI
Discovery	CHI	ERR1018210	PRJEB10878	60820472	43036048	43035046	42237818	CRC	M	80	24	Early	CHI
Discovery	CHI	ERR1018211	PRJEB10878	61937738	46967532	46960914	46571628	CRC	M	67	23.1	Early	CHI
Discovery	CHI	ERR1018212	PRJEB10878	59665954	45905832	45902872	45061104	CRC	F	61	22	Early	CHI
Discovery	CHI	ERR1018213	PRJEB10878	57476278	41702502	41678934	39784540	CRC	M	63	24.4	Early	CHI
Discovery	CHI	ERR1018214	PRJEB10878	62349482	52058090	52056790	51311730	CRC	F	51	19.6	Early	CHI
Discovery	CHI	ERR1018215	PRJEB10878	71617186	61362088	61361400	60248480	CRC	M	64		Early	CHI
Discovery	CHI	ERR1018216	PRJEB10878	47029284	37542156	37523578	36660108	CRC	F	74	28.7	Advanced	CHI
Discovery	CHI	ERR1018217	PRJEB10878	63330138	53424698	53423142	52025168	CTR	M	68	20.4	CTR	CHI
Discovery	CHI	ERR1018218	PRJEB10878	62319068	56869612	56851602	55702956	CRC	F	83	30.4	Advanced	CHI
Discovery	CHI	ERR1018219	PRJEB10878	72370444	64915144	64913782	63359092	CRC	M	70	24.6	Early	CHI
Discovery	CHI	ERR1018220	PRJEB10878	68159682	61032068	61031976	60340584	CRC	M	56	25.9	Early	CHI
Discovery	CHI	ERR1018221	PRJEB10878	61187040	47864102	47816566	47324568	CRC	M	54	17.9	Early	CHI
Discovery	CHI	ERR1018222	PRJEB10878	57034986	48965158	48964904	48410134	CRC	M	74	26.8	Advanced	CHI
Discovery	CHI	ERR1018223	PRJEB10878	61334626	55385928	55352306	54625032	CRC	M	57	23.2	Early	CHI
Discovery	CHI	ERR1018224	PRJEB10878	50308904	43797046	43795434	43081848	CRC	F	54	29.7	Early	CHI
Discovery	CHI	ERR1018225	PRJEB10878	43205192	38967564	38961558	38583720	CRC	M	62	22.7	Advanced	CHI
Discovery	CHI	ERR1018226	PRJEB10878	68438974	60496154	60491786	59434254	CRC	F	54	25.6	Advanced	CHI
Discovery	CHI	ERR1018227	PRJEB10878	72260226	65741350	65738556	64392974	CRC	M	69	29	Early	CHI
Discovery	CHI	ERR1018228	PRJEB10878	62569760	55904994	55904416	55373924	CRC	M	64	24.8	Early	CHI
Discovery	CHI	ERR1018229	PRJEB10878	58539128	46785840	46782180	46018668	CRC	M	44	22.5	Early	CHI
Discovery	CHI	ERR1018230	PRJEB10878	59984388	53120288	53113194	52553056	CRC	M	60	17.3	Advanced	CHI
Discovery	CHI	ERR1018231	PRJEB10878	53627618	48968288	48966032	48454190	CRC	M	73	24.5	Early	CHI
Discovery	CHI	ERR1018232	PRJEB10878	66064102	59259096	59248490	58402824	CTR	F	62	32.5	CTR	CHI
Discovery	CHI	ERR1018233	PRJEB10878	70428992	64016288	64014896	63347596	CTR	M	58	22.3	CTR	CHI
Discovery	CHI	ERR1018234	PRJEB10878	61617318	51922112	51921800	43744368	CTR	M	64	24.8	CTR	CHI
Discovery	CHI	ERR1018235	PRJEB10878	68472136	61299608	61293588	59904810	CTR	F	65	35.1	CTR	CHI
Discovery	CHI	ERR1018236	PRJEB10878	69534266	61973174	61971448	61135254	CTR	M	62	23.5	CTR	CHI
Discovery	CHI	ERR1018237	PRJEB10878	68004090	60499102	60484872	58258774	CTR	F	69	24.9	CTR	CHI
Discovery	CHI	ERR1018238	PRJEB10878	72077438	64877130	64876292	63572180	CTR	M	55	26.4	CTR	CHI
Discovery	CHI	ERR1018239	PRJEB10878	59159772	51435470	51385204	50363102	CTR	F	64	26.4	CTR	CHI
Discovery	CHI	ERR1018240	PRJEB10878	67478554	61364678	61364060	60328856	CTR	M	59	25.6	CTR	CHI
Discovery	CHI	ERR1018241	PRJEB10878	67318902	61215230	60993016	58830580	CRC	M	70	21	Advanced	CHI
Discovery	CHI	ERR1018242	PRJEB10878	63843786	53224766	53223712	49325826	CTR	F	71	26.7	CTR	CHI
Discovery	CHI	ERR1018243	PRJEB10878	63808150	56931618	56931392	56369058	CTR	M	51	21.9	CTR	CHI
Discovery	CHI	ERR1018244	PRJEB10878	60520634	55101158	55085746	53446614	CTR	M	50	20.5	CTR	CHI
Discovery	CHI	ERR1018245	PRJEB10878	52698148	43736700	43728440	42380816	CTR	M	64	24.7	CTR	CHI
Discovery	CHI	ERR1018246	PRJEB10878	52788942	47603354	47603014	46138482	CTR	M	50	23.3	CTR	CHI
Discovery	CHI	ERR1018247	PRJEB10878	57114396	50475274	50474926	45689922	CTR	F	66	22.4	CTR	CHI
Discovery	CHI	ERR1018248	PRJEB10878	58591508	52993648	52991360	52058084	CTR	M	52	28.4	CTR	CHI
Discovery	CHI	ERR1018249	PRJEB10878	49693868	43397770	43396860	43023390	CTR	M	64	25.6	CTR	CHI
Discovery	CHI	ERR1018250	PRJEB10878	47524484	42184792	42184310	41717540	CTR	M	58	23.1	CTR	CHI
Discovery	CHI	ERR1018251	PRJEB10878	55499678	46990368	46988950	45727738	CTR	F	64	17.1	CTR	CHI
Discovery	CHI	ERR1018252	PRJEB10878	46313860	37742674	37741876	36991148	CTR	M	65	22.4	CTR	CHI
Discovery	CHI	ERR1018253	PRJEB10878	48490500	38378338	38377716	37760314	CTR	M	53	19.7	CTR	CHI
Discovery	CHI	ERR1018254	PRJEB10878	56707948	50856694	50851262	50405412	CTR	F	64	21.1	CTR	CHI
Discovery	CHI	ERR1018255	PRJEB10878	44019090	35750836	35734960	34776098	CTR	F	68	24.9	CTR	CHI
Discovery	CHI	ERR1018256	PRJEB10878	44904362	40463174	40462430	39817016	CTR	M	53	23.4	CTR	CHI
Discovery	CHI	ERR1018257	PRJEB10878	61595372	55731110	55707732	54806210	CTR	F	64	22.7	CTR	CHI
Discovery	CHI	ERR1018258	PRJEB10878	57962360	48647272	48646886	47900708	CTR	M	61	21.5	CTR	CHI
Discovery	CHI	ERR1018259	PRJEB10878	56561906	47046850	47045918	45226460	CTR	F	62	21.1	CTR	CHI
Discovery	CHI	ERR1018260	PRJEB10878	61955812	53467276	53461770	51005404	CTR	M	64	24.1	CTR	CHI
Discovery	CHI	ERR1018261	PRJEB10878	54321366	45989772	45986452	44361662	CTR	M	55	22.3	CTR	CHI
Discovery	CHI	ERR1018262	PRJEB10878	77263508	68694178	68692796	67418720	CTR	F	64	22.6	CTR	CHI
Discovery	CHI	ERR1018263	PRJEB10878	55579348	50506342	50496856	49110386	CTR	F	71	23	CTR	CHI
Discovery	CHI	ERR1018264	PRJEB10878	59038886	46862958	46855622	41829018	CTR	F	64	22.2	CTR	CHI
Discovery	CHI	ERR1018265	PRJEB10878	62784088	57219292	57215092	55762564	CTR	M	65	22.5	CTR	CHI
Discovery	CHI	ERR1018266	PRJEB10878	61975626	55904692	55899686	54984904	CTR	F	73	24.1	CTR	CHI
Discovery	CHI	ERR1018267	PRJEB10878	51471774	42342912	42342804	41799398	CTR	M	54	27.7	CTR	CHI
Discovery	CHI	ERR1018268	PRJEB10878	58364678	52597068	52596724	51702280	CTR	F	65	21.2	CTR	CHI
Discovery	CHI	ERR1018269	PRJEB10878	60676490	55741658	55737718	54016146	CTR	M	60	22.5	CTR	CHI
Discovery	CHI	ERR1018270	PRJEB10878	63341086	58191500	58191272	57149876	CTR	M	58	26.3	CTR	CHI
Discovery	CHI	ERR1018271	PRJEB10878	55190022	44070618	44069362	38954950	CTR	F	64	21.3	CTR	CHI
Discovery	CHI	ERR1018272	PRJEB10878	60252226	52925014	52915820	51896960	CTR	M	69	23.8	CTR	CHI
Discovery	CHI	ERR1018273	PRJEB10878	62929376	51164650	51158620	50250430	CTR	F	65	20	CTR	CHI
Discovery	CHI	ERR1018274	PRJEB10878	63280364	52978324	52976246	50980692	CTR	M	59	23.7	CTR	CHI
Discovery	CHI	ERR1018275	PRJEB10878	43217884	38938734	38935640	38164514	CTR	F	70	22.2	CTR	CHI
Discovery	CHI	ERR1018276	PRJEB10878	44188276	40220194	40219926	39378674	CTR	M	61	23.7	CTR	CHI
Discovery	CHI	ERR1018277	PRJEB10878	60671012	55682548	55681492	54841120	CTR	M	52	24.6	CTR	CHI
Discovery	CHI	ERR1018278	PRJEB10878	63322690	53924774	53922966	51211176	CTR	M	58	24.5	CTR	CHI
Discovery	CHI	ERR1018279	PRJEB10878	63781394	48897798	48897534	43847358	CRC	M	60	20	Early	CHI
Discovery	CHI	ERR1018280	PRJEB10878	65133586	50114266	50109598	49449332	CRC	M	77	24.5	Early	CHI
Discovery	CHI	ERR1018281	PRJEB10878	52187750	39104558	38937132	37458230	CRC	F	59	27	Early	CHI
Discovery	CHI	ERR1018282	PRJEB10878	56903946	43636070	43622702	41898262	CRC	F	71	21.2	Advanced	CHI
Discovery	CHI	ERR1018283	PRJEB10878	51245744	39783018	39782528	38700374	CRC	M	56	31.3	Advanced	CHI
Discovery	CHI	ERR1018284	PRJEB10878	51812238	40632954	40627440	39429606	CRC	M	77	22	Early	CHI
Discovery	CHI	ERR1018285	PRJEB10878	62149784	48095432	48087718	46447194	CRC	M	77	23.5	Early	CHI
Discovery	CHI	ERR1018286	PRJEB10878	55720964	43516512	43514826	42571938	CRC	F	83	22.8	Early	CHI
Discovery	CHI	ERR1018287	PRJEB10878	36891208	29213108	29185342	28767300	CRC	F	79	25.8	Advanced	CHI
Discovery	CHI	ERR1018288	PRJEB10878	38931972	29528250	29525990	29047824	CRC	F	69	28.3	Advanced	CHI
Discovery	CHI	ERR1018289	PRJEB10878	35025672	27731174	27726638	26626406	CRC	M	62	23.5	Early	CHI
Discovery	CHI	ERR1018290	PRJEB10878	38286210	30133086	30016420	29538542	CRC	M	78	27	Advanced	CHI
Discovery	CHI	ERR1018291	PRJEB10878	38421068	29929036	29925710	29167718	CRC	F	49	22.6	Advanced	CHI
Discovery	CHI	ERR1018292	PRJEB10878	36345768	29024090	29020528	27458294	CRC	M	81	18.2	Advanced	CHI
Discovery	CHI	ERR1018293	PRJEB10878	37024436	27753206	27742296	27434644	CRC	F	63	28	Advanced	CHI
Discovery	CHI	ERR1018294	PRJEB10878	40407172	30170820	30169186	29815678	CRC	M	59	24.5	Early	CHI
Discovery	CHI	ERR1018295	PRJEB10878	42423706	33112146	33102510	32635216	CRC	M	73	22.1	Early	CHI
Discovery	CHI	ERR1018296	PRJEB10878	10961564	10044062	9607840	9482030	CRC	M	76	21.9	Advanced	CHI
Discovery	CHI	ERR1018297	PRJEB10878	48287820	37621700	37610254	36092422	CRC	F	74	17.9	Advanced	CHI
Discovery	CHI	ERR1018298	PRJEB10878	37627614	28483300	28476204	27905416	CRC	M	51	26.9	Early	CHI
Discovery	CHI	ERR1018299	PRJEB10878	50539146	46412572	45843570	44017912	CRC	M	74	24.2	Advanced	CHI
Discovery	CHI	ERR1018300	PRJEB10878	40240288	31040462	30991754	29788874	CRC	M	77	20.2	Early	CHI
Discovery	CHI	ERR1018301	PRJEB10878	44341480	39950006	39880420	39195102	CRC	M	34	19.4	Early	CHI
Discovery	CHI	ERR1018302	PRJEB10878	65450728	60646032	60465066	58936532	CRC	F	70	26.7	Early	CHI
Discovery	CHI	ERR1018303	PRJEB10878	57315876	50786060	50778952	49635800	CRC	F	83	18.9	Advanced	CHI
Discovery	CHI	ERR1018304	PRJEB10878	59042440	53335338	53317260	51798374	CRC	M	68	21.5	Early	CHI
Discovery	CHI	ERR1018305	PRJEB10878	58518194	53110672	53109030	51692778	CRC	M	79	26.8	Early	CHI
Discovery	CHI	ERR1018306	PRJEB10878	49356502	45210030	45203672	44678628	CRC	F	64	28.3	Advanced	CHI
Discovery	CHI	ERR1018307	PRJEB10878	51070446	45899536	45898918	41241604	CRC	M	67	24.9	Advanced	CHI
Discovery	CHI	ERR1018308	PRJEB10878	58080274	52385998	52384184	51846046	CTR	M	61	23.8	CTR	CHI
Discovery	CHI	ERR1018309	PRJEB10878	57219434	50905728	50905268	50095718	CTR	M	62	21.5	CTR	CHI
Discovery	CHI	ERR1018310	PRJEB10878	66186116	59239158	59230336	58157664	CRC	M	68	23.7	Advanced	CHI
Discovery	CHI	ERR1018311	PRJEB10878	58789886	54586838	54580396	53881466	CRC	M	55	25.8	Advanced	CHI
Discovery	CHI	ERR1018312	PRJEB10878	63339956	58437424	58437138	52123214	CRC	M	63	22.5	Advanced	CHI
Discovery	FRA	CCIS00146684ST-4-0	ERP005534	70887888	67739802	67739588	66938270	CTR	F	72	25	CTR	FRA
Discovery	FRA	CCIS00281083ST-3-0	ERP005534	38615792	33166938	33166320	32783164	CTR	M	53	32	CTR	FRA
Discovery	FRA	CCIS02124300ST-4-0	ERP005534	84282492	82216576	82216224	81210970	CTR	M	35	23	CTR	FRA
Discovery	FRA	CCIS02379307ST-4-0	ERP005534	9659066	9296224	8826966	8731118	CRC	M	67	28	Early	FRA
Discovery	FRA	CCIS02856720ST-4-0	ERP005534	68589350	65743940	65741742	64268452	CTR	M	74	27	CTR	FRA
Discovery	FRA	CCIS03473770ST-4-0	ERP005534	40524638	37400594	37400212	36871198	CTR	M	29	24.49	CTR	FRA
Discovery	FRA	CCIS03857607ST-4-0	ERP005534	59835118	57576402	57576268	56879804	CTR	M	61	23	CTR	FRA
Discovery	FRA	CCIS05314658ST-4-0	ERP005534	56906724	54452926	54452144	53644438	CTR	F	65	24	CTR	FRA
Discovery	FRA	CCIS06260551ST-3-0	ERP005534	31197686	28594186	28588918	28007038	CRC	M	58	24	Advanced	FRA
Discovery	FRA	CCIS07277498ST-4-0	ERP005534	63021618	60662994	60662416	59782698	CTR	M	63		CTR	FRA
Discovery	FRA	CCIS07539127ST-4-0	ERP005534	64050904	61329478	61328052	60358250	CTR	F	77	22	CTR	FRA
Discovery	FRA	CCIS07648107ST-4-0	ERP005534	61972490	59392394	59392196	58569090	CTR	F	62	21	CTR	FRA
Discovery	FRA	CCIS09568613ST-4-0	ERP005534	70708920	67460690	67460354	65255522	CTR	M	67	21	CTR	FRA
Discovery	FRA	CCIS10706551ST-3-0	ERP005534	57710616	53392596	53389484	51445878	CTR	M	25	24.15	CTR	FRA
Discovery	FRA	CCIS11015875ST-4-0	ERP005534	53649134	51144998	51144464	50469824	CRC	M	62	26	Advanced	FRA
Discovery	FRA	CCIS11354283ST-4-0	ERP005534	56834398	54004910	54003830	53135902	CTR	M	67	27	CTR	FRA
Discovery	FRA	CCIS11362406ST-4-0	ERP005534	93148826	88003682	88003422	85951006	CTR	F	44	26	CTR	FRA
Discovery	FRA	CCIS11558985ST-4-0	ERP005534	34961230	33421260	33417814	33069616	CTR	F	56		CTR	FRA
Discovery	FRA	CCIS12370844ST-4-0	ERP005534	3963986	3776960	2787284	2741986	CRC	F	81	38.71	Early	FRA
Discovery	FRA	CCIS12656533ST-4-0	ERP005534	42587580	40468240	40465274	40043316	CRC	M	51	30	Advanced	FRA
Discovery	FRA	CCIS13047523ST-4-0	ERP005534	59115788	56775294	56775140	55817154	CTR	M	70	22	CTR	FRA
Discovery	FRA	CCIS14449628ST-4-0	ERP005534	44734570	41899986	41895826	40942538	CRC	F	59	20	Advanced	FRA
Discovery	FRA	CCIS15704761ST-4-0	ERP005534	38534370	36676940	36674076	36219972	CRC	F	56		Advanced	FRA
Discovery	FRA	CCIS15794887ST-4-0	ERP005534	38660124	35636200	35630110	35368338	CTR	F	37	18	CTR	FRA
Discovery	FRA	CCIS16326685ST-4-0	ERP005534	48000126	45269388	45267258	44607508	CTR	F	46	29	CTR	FRA
Discovery	FRA	CCIS16383318ST-4-0	ERP005534	72476618	69263188	69263104	68025866	CTR	F	61	24	CTR	FRA
Discovery	FRA	CCIS16561622ST-4-0	ERP005534	82560582	79639186	79636546	78135626	CTR	M	54	26	CTR	FRA
Discovery	FRA	CCIS17669415ST-4-0	ERP005534	61077558	56834016	56819414	56031092	CRC	F	72	37	Early	FRA
Discovery	FRA	CCIS20795251ST-4-0	ERP005534	50716540	48277120	48276402	47710904	CTR	F	71	23	CTR	FRA
Discovery	FRA	CCIS21126322ST-4-0	ERP005534	72315082	67382776	67381928	66306068	CTR	M	59	25	CTR	FRA
Discovery	FRA	CCIS21278152ST-4-0	ERP005534	46916832	43500104	43499472	42900820	CRC	M	63	25	Early	FRA
Discovery	FRA	CCIS22416007ST-4-0	ERP005534	84356726	81092440	81092122	80190786	CRC	M	82	24.49	Advanced	FRA
Discovery	FRA	CCIS22958137ST-20-0	ERP005534	92452008	89184822	89183788	88435430	CRC	M	60	26	Advanced	FRA
Discovery	FRA	CCIS23164343ST-4-0	ERP005534	64562834	62047870	62047710	60839884	CTR	M	62	23	CTR	FRA
Discovery	FRA	CCIS24254057ST-4-0	ERP005534	123864306	117653268	117651526	114668212	CRC	F	69	24	Advanced	FRA
Discovery	FRA	CCIS27304052ST-3-0	ERP005534	38882052	33646136	33645138	33021404	CTR	F	52	20	CTR	FRA
Discovery	FRA	CCIS27927933ST-4-0	ERP005534	88366540	84184948	84183446	83501800	CTR	M	72	24	CTR	FRA
Discovery	FRA	CCIS29210128ST-4-0	ERP005534	43203810	40450358	40447856	39967924	CTR	M	64	27	CTR	FRA
Discovery	FRA	CCIS29688262ST-20-0	ERP005534	77708836	75282902	75282122	74283388	CTR	M	50	25	CTR	FRA
Discovery	FRA	CCIS32452666ST-4-0	ERP005534	50039494	47522268	47521062	46475108	CTR	M	68	26	CTR	FRA
Discovery	FRA	CCIS33816588ST-4-0	ERP005534	60986008	58659816	58644148	57954474	CRC	M	64	21	Advanced	FRA
Discovery	FRA	CCIS34055159ST-4-0	ERP005534	42500180	40381292	40377194	36458302	CRC	M	80	29.4	Early	FRA
Discovery	FRA	CCIS34604008ST-4-0	ERP005534	67449298	65089696	65089456	64200502	CTR	F	63	27	CTR	FRA
Discovery	FRA	CCIS35100175ST-4-0	ERP005534	50239350	47279216	47278972	46825346	CRC	M	73	40	Early	FRA
Discovery	FRA	CCIS36699628ST-4-0	ERP005534	62318696	59870490	59870196	58015812	CTR	F	68	25	CTR	FRA
Discovery	FRA	CCIS36797902ST-4-0	ERP005534	39362120	37244698	37242904	36914024	CTR	M	63	25	CTR	FRA
Discovery	FRA	CCIS38765456ST-20-0	ERP005534	76549710	73441688	73391264	72630948	CRC	F	79	22	Advanced	FRA
Discovery	FRA	CCIS40244499ST-3-0	ERP005534	49011696	45479664	45473348	44978606	CRC	F	87	32.42	Early	FRA
Discovery	FRA	CCIS41222843ST-4-0	ERP005534	84740870	81816252	81815704	80768470	CRC	F	73	24	Advanced	FRA
Discovery	FRA	CCIS41288781ST-4-0	ERP005534	41615576	39978330	39976544	39150054	CRC	F	74	19	Early	FRA
Discovery	FRA	CCIS41548810ST-4-0	ERP005534	51819840	49715432	49708108	49033076	CRC	M	78	19	Advanced	FRA
Discovery	FRA	CCIS41692898ST-4-0	ERP005534	70433690	67642240	67641932	66905972	CTR	F	67	28	CTR	FRA
Discovery	FRA	CCIS44093303ST-4-0	ERP005534	69078490	66528400	66528374	64128728	CTR	F	62	20	CTR	FRA
Discovery	FRA	CCIS44757994ST-4-0	ERP005534	45404592	43054638	43034254	40924384	CRC	M	75	37	Advanced	FRA
Discovery	FRA	CCIS45571137ST-3-0	ERP005534	30000838	25590954	25588920	25243210	CTR	F	55	20	CTR	FRA
Discovery	FRA	CCIS45793747ST-4-0	ERP005534	79417618	76535770	76535648	74824012	CTR	M	67	25	CTR	FRA
Discovery	FRA	CCIS46047672ST-4-0	ERP005534	36555538	33405186	33396588	32504680	CRC	M	65	24	Advanced	FRA
Discovery	FRA	CCIS46467422ST-4-0	ERP005534	11068972	10371576	10370962	10237730	CRC	F	54	22	Advanced	FRA
Discovery	FRA	CCIS47284573ST-4-0	ERP005534	36705632	34710832	34710694	34124366	CRC	M	67	25	Advanced	FRA
Discovery	FRA	CCIS48174381ST-4-0	ERP005534	48375106	46602992	46602836	46029540	CTR	M	66	25	CTR	FRA
Discovery	FRA	CCIS48725289ST-4-0	ERP005534	31354668	29081322	29080968	28727686	CRC	F	62	21	Early	FRA
Discovery	FRA	CCIS50003399ST-4-0	ERP005534	59450966	57091494	57091282	56054936	CTR	F	66	28	CTR	FRA
Discovery	FRA	CCIS50148151ST-4-0	ERP005534	48332098	45372366	45365350	44466172	CRC	F	87	15.15	Advanced	FRA
Discovery	FRA	CCIS50471204ST-4-0	ERP005534	76803928	73811494	73810884	72826512	CTR	F	61	23	CTR	FRA
Discovery	FRA	CCIS51595129ST-4-0	ERP005534	55285620	52897238	52896872	52121662	CTR	F	63	22	CTR	FRA
Discovery	FRA	CCIS52370277ST-4-0	ERP005534	52386552	49547628	49545210	48689048	CRC	M	53	25	Advanced	FRA
Discovery	FRA	CCIS53043478ST-4-0	ERP005534	35925096	33068388	33066478	32694196	CRC	M	72	22	Advanced	FRA
Discovery	FRA	CCIS53355328ST-4-0	ERP005534	34866358	32210682	32204558	31940622	CRC	M	76		Early	FRA
Discovery	FRA	CCIS55230578ST-4-0	ERP005534	55608606	44763150	44762374	43804332	CRC	M	64	30	Advanced	FRA
Discovery	FRA	CCIS58234805ST-4-0	ERP005534	22025836	20769572	20108474	19780500	CRC	F	70	26	Advanced	FRA
Discovery	FRA	CCIS59132091ST-4-0	ERP005534	95306814	91301934	91301688	90096760	CRC	F	80	23.19	Early	FRA
Discovery	FRA	CCIS61287323ST-4-0	ERP005534	71327348	57815108	57807964	54983962	CRC	M	76	25	Early	FRA
Discovery	FRA	CCIS62605362ST-3-0	ERP005534	117226114	108606168	108603454	106203474	CRC	F	56	23	Early	FRA
Discovery	FRA	CCIS62794166ST-4-0	ERP005534	36275164	34006374	34004764	32970506	CRC	M	68	23	Advanced	FRA
Discovery	FRA	CCIS63448910ST-4-0	ERP005534	58020134	55887360	55886538	54776730	CTR	F	61	34	CTR	FRA
Discovery	FRA	CCIS63468405ST-4-0	ERP005534	62460030	59638208	59637788	57625370	CTR	F	69	25	CTR	FRA
Discovery	FRA	CCIS63910149ST-4-0	ERP005534	14806074	13117292	13104964	12880856	CTR	F	49	23	CTR	FRA
Discovery	FRA	CCIS64773582ST-4-0	ERP005534	87149404	84371216	84368554	82723758	CTR	F	63	23	CTR	FRA
Discovery	FRA	CCIS64785924ST-20-0	ERP005534	11906388	11474620	11471876	11237338	CTR	F	59	25	CTR	FRA
Discovery	FRA	CCIS65479369ST-4-0	ERP005534	15465562	14694530	14590132	14392232	CRC	F	69	25	Advanced	FRA
Discovery	FRA	CCIS71301801ST-4-0	ERP005534	90065402	86447694	86446878	84435136	CRC	F	50	24	Early	FRA
Discovery	FRA	CCIS71578391ST-4-0	ERP005534	68502848	65311806	65311062	64499270	CTR	M	70	25	CTR	FRA
Discovery	FRA	CCIS72607085ST-4-0	ERP005534	43458608	41416420	41415798	39725658	CRC	F	74	26	Advanced	FRA
Discovery	FRA	CCIS74239020ST-4-0	ERP005534	56257614	53836736	53835830	53106954	CTR	M	62	24	CTR	FRA
Discovery	FRA	CCIS76845094ST-20-0	ERP005534	145086670	139786916	139785970	136960922	CRC	M	44	20	Advanced	FRA
Discovery	FRA	CCIS77252613ST-4-0	ERP005534	86064514	83425270	83424660	82617176	CRC	M	65	26	Early	FRA
Discovery	FRA	CCIS78100604ST-4-0	ERP005534	73177414	70113148	70112946	68986796	CTR	F	64	30	CTR	FRA
Discovery	FRA	CCIS78318719ST-4-0	ERP005534	53109334	50293346	50292118	49528042	CRC	F	69	30	Early	FRA
Discovery	FRA	CCIS79210440ST-3-0	ERP005534	34676216	29532604	29531842	28464642	CTR	M	65	30	CTR	FRA
Discovery	FRA	CCIS80834637ST-4-0	ERP005534	89660320	86622216	86621468	85477550	CTR	F	60	28	CTR	FRA
Discovery	FRA	CCIS81139242ST-4-0	ERP005534	59683116	56486138	56484156	55370976	CTR	F	64	20	CTR	FRA
Discovery	FRA	CCIS81887263ST-4-0	ERP005534	86361900	83680690	83676634	82495752	CRC	M	59	27	Early	FRA
Discovery	FRA	CCIS82146115ST-4-0	ERP005534	87921388	83750392	83750222	82452646	CRC	M	51	24	Advanced	FRA
Discovery	FRA	CCIS82507866ST-3-0	ERP005534	36524668	31631774	31628816	30997484	CTR	M	57	24	CTR	FRA
Discovery	FRA	CCIS82944710ST-20-0	ERP005534	8431760	8173396	8173298	8046608	CTR	F	38	22	CTR	FRA
Discovery	FRA	CCIS83870198ST-4-0	ERP005534	66686996	62806352	62799218	62032638	CRC	F	48	24	Early	FRA
Discovery	FRA	CCIS84543192ST-4-0	ERP005534	29946092	27486880	27477116	27218708	CRC	F	45	28	Early	FRA
Discovery	FRA	CCIS85214191ST-3-0	ERP005534	53901800	50291714	50290066	48928694	CRC	M	63	22	Advanced	FRA
Discovery	FRA	CCIS87116798ST-4-0	ERP005534	45287908	42615074	40482328	40139000	CRC	F	85	20.31	Advanced	FRA
Discovery	FRA	CCIS87167916ST-4-0	ERP005534	40200802	36077644	36073560	35538920	CRC	M	79	30	Advanced	FRA
Discovery	FRA	CCIS87252800ST-4-0	ERP005534	23507192	22366582	22366050	21984232	CRC	M	73	17	Early	FRA
Discovery	FRA	CCIS87605453ST-4-0	ERP005534	78283938	75680868	75680484	72856668	CRC	F	73	26	Early	FRA
Discovery	FRA	CCIS88007743ST-4-0	ERP005534	58202972	55632036	55631424	53887782	CTR	F	67	23	CTR	FRA
Discovery	FRA	CCIS88317640ST-4-0	ERP005534	67543332	64954400	64954210	63584556	CTR	M	74	27	CTR	FRA
Discovery	FRA	CCIS90164298ST-4-0	ERP005534	60189052	57642006	57641732	56915256	CTR	M	84	23	CTR	FRA
Discovery	FRA	CCIS91228662ST-4-0	ERP005534	88089704	84205698	84187120	82013880	CRC	M	63	31	Early	FRA
Discovery	FRA	CCIS93040568ST-20-0	ERP005534	12873434	12497238	12497190	12260052	CTR	M	65	30	CTR	FRA
Discovery	FRA	CCIS94417875ST-3-0	ERP005534	36226422	31504814	31504018	31268624	CTR	F	59	25	CTR	FRA
Discovery	FRA	CCIS94603952ST-4-0	ERP005534	64902186	62157176	62156888	61246978	CTR	F	80	21	CTR	FRA
Discovery	FRA	CCIS95097901ST-4-0	ERP005534	48078908	45822502	45822354	45033214	CTR	M	52	24	CTR	FRA
Discovery	FRA	CCIS95409808ST-4-0	ERP005534	63031128	60757778	60757082	60038012	CTR	F	63	21	CTR	FRA
Discovery	FRA	CCIS98482370ST-3-0	ERP005534	36553944	31254944	31253890	30842818	CTR	F	53	30	CTR	FRA
Discovery	FRA	CCIS98512455ST-4-0	ERP005534	41195322	38814538	38812000	37960456	CRC	M	63	29	Advanced	FRA
Discovery	FRA	CCIS98832363ST-4-0	ERP005534	61524982	57392158	57390338	56789636	CRC	F	55	25	Advanced	FRA
Discovery	GER	CCMD10032470ST-11-0	PRJEB27928	76899658	73512214	73506192	72138814	CTR	M	45	30.7	CTR	GER
Discovery	GER	CCMD10191450ST-11-0	PRJEB27928	51088492	49121858	49117380	48498700	CTR	F	62	28.5	CTR	GER
Discovery	GER	CCMD11006829ST-21-0	ERP005534	58651150	55747698	55747348	54971688	CRC	F	42	35	Early	GER
Discovery	GER	CCMD12232071ST-21-0	ERP005534	33847172	32302988	32180362	31224466	CRC	M	75	28	Advanced	GER
Discovery	GER	CCMD13071240ST-21-0	ERP005534	61054494	58327868	58327686	57768286	CRC	F	66	23	Early	GER
Discovery	GER	CCMD13934959ST-21-0	ERP005534	51197524	48961844	48961058	48211054	CRC	M	56	27	Early	GER
Discovery	GER	CCMD14479708ST-21-0	ERP005534	58577800	55606454	55603008	54911594	CRC	M	74	26	Advanced	GER
Discovery	GER	CCMD15562448ST-11-0	PRJEB27928	78083558	74057580	74048842	73086826	CTR	M	74	22.9	CTR	GER
Discovery	GER	CCMD17410933ST-11-0	PRJEB27928	61216714	58341500	58340338	57660760	CTR	F	59	22.5	CTR	GER
Discovery	GER	CCMD18579000ST-11-0	PRJEB27928	76121178	72182218	72171722	71049722	CTR	F	59	22.7	CTR	GER
Discovery	GER	CCMD18829815ST-11-0	PRJEB27928	75292912	71413716	71413494	70312646	CTR	F	62	27	CTR	GER
Discovery	GER	CCMD18872694ST-21-0	ERP005534	49846292	47306752	47306668	46540632	CRC	M	63	25	Advanced	GER
Discovery	GER	CCMD19168690ST-11-0	PRJEB27928	55086814	52389298	52387400	51871690	CRC	F	63	25.8	Early	GER
Discovery	GER	CCMD19497912ST-21-0	ERP005534	57801690	54688006	54687822	53755702	CRC	F	53	32	Early	GER
Discovery	GER	CCMD21593359ST-11-0	PRJEB27928	106019386	102343706	102334880	100764314	CRC	F	85	19.7	Advanced	GER
Discovery	GER	CCMD21703880ST-11-0	PRJEB27928	53640468	50617834	50604610	50138958	CRC	M	80	28.4	Advanced	GER
Discovery	GER	CCMD22852639ST-11-0	PRJEB27928	31000420	29518126	29354276	29053088	CTR	F	50	23.4	CTR	GER
Discovery	GER	CCMD23101338ST-21-0	ERP005534	57905962	54890138	54860644	54352816	CRC	M	69	28	Early	GER
Discovery	GER	CCMD23541216ST-11-0	PRJEB27928	66684908	63825224	63817498	63026722	CTR	M	61	29.9	CTR	GER
Discovery	GER	CCMD25475945ST-11-0	PRJEB27928	73414324	70145244	70143926	69585628	CTR	F	59	22.1	CTR	GER
Discovery	GER	CCMD25511638ST-21-0	ERP005534	51169586	49735586	49733230	48528144	CRC	F	72	24	Early	GER
Discovery	GER	CCMD25963797ST-21-0	ERP005534	65186152	62474010	62470850	61751670	CRC	M	62	22	Early	GER
Discovery	GER	CCMD26625622ST-11-0	PRJEB27928	47143804	44428366	44426918	43875408	CTR	M	50	21.6	CTR	GER
Discovery	GER	CCMD26709089ST-21-0	ERP005534	66772122	63800294	63797688	62666994	CRC	M	66	26	Advanced	GER
Discovery	GER	CCMD26925580ST-21-0	ERP005534	68248120	64758408	64753912	63135286	CRC	M	42	27	Early	GER
Discovery	GER	CCMD27463710ST-11-0	PRJEB27928	63754700	60193078	60190500	59015098	CRC	M	81	26.1	Early	GER
Discovery	GER	CCMD27867141ST-11-0	PRJEB27928	66037452	62040890	62038498	61116600	CTR	F	55	18	CTR	GER
Discovery	GER	CCMD28738636ST-11-0	PRJEB27928	54513586	52395338	52394948	50507330	CTR	M	73	24.8	CTR	GER
Discovery	GER	CCMD29706695ST-11-0	PRJEB27928	66350222	64213514	64213214	63035290	CTR	M	45	22.1	CTR	GER
Discovery	GER	CCMD30626189ST-11-0	PRJEB27928	48098106	45545840	45519024	45109786	CTR	M	51	26.3	CTR	GER
Discovery	GER	CCMD30627121ST-11-0	PRJEB27928	62966740	59687736	59682250	59237410	CTR	F	48	25.4	CTR	GER
Discovery	GER	CCMD31009081ST-11-0	PRJEB27928	67576064	65236720	65235948	64010488	CTR	M	64	26.8	CTR	GER
Discovery	GER	CCMD31134579ST-11-0	PRJEB27928	57749088	54946260	54940844	54442798	CTR	M	75	21.5	CTR	GER
Discovery	GER	CCMD32288175ST-11-0	PRJEB27928	62342416	59809740	59794004	58956220	CTR	F	57	22.2	CTR	GER
Discovery	GER	CCMD32965613ST-11-0	PRJEB27928	56409522	53609464	53609208	53019608	CTR	M	64	27.6	CTR	GER
Discovery	GER	CCMD34381688ST-21-0	ERP005534	68926472	67061522	67061436	66229856	CRC	M	41	22	Advanced	GER
Discovery	GER	CCMD35081859ST-11-0	PRJEB27928	112227286	107524388	107524200	105733308	CTR	F	60	25.8	CTR	GER
Discovery	GER	CCMD35633353ST-11-0	PRJEB27928	62503078	59357634	59356834	58458378	CRC	M	61	25.2	Advanced	GER
Discovery	GER	CCMD35801800ST-11-0	PRJEB27928	125279690	121924114	121794786	120054552	CTR	F	29	30.5	CTR	GER
Discovery	GER	CCMD35802077ST-21-0	ERP005534	125737692	121225238	121221276	119642590	CRC	M	71	30	Early	GER
Discovery	GER	CCMD37575804ST-11-0	PRJEB27928	167989212	160870486	160864452	158291616	CTR	M	44	25.1	CTR	GER
Discovery	GER	CCMD38158721ST-11-0	PRJEB27928	137795942	131372366	131364638	128929604	CTR	M	76	29.5	CTR	GER
Discovery	GER	CCMD39157124ST-11-0	PRJEB27928	100710250	97706414	97703666	95397068	CTR	M	56	25	CTR	GER
Discovery	GER	CCMD39882286ST-11-0	PRJEB27928	35328522	34503442	34503098	34153386	CTR	M	53	18.5	CTR	GER
Discovery	GER	CCMD40701343ST-21-0	ERP005534	32372688	31616402	31615506	31436076	CRC	M	65	28	Early	GER
Discovery	GER	CCMD41202658ST-11-0	PRJEB27928	31980982	31258670	31258482	30003428	CTR	F	61	25.4	CTR	GER
Discovery	GER	CCMD41521570ST-11-0	PRJEB27928	44202258	1139374	1139362	1123676	CTR	M	67	24.4	CTR	GER
Discovery	GER	CCMD42428553ST-21-0	ERP005534	29803994	28962602	28962420	28677312	CRC	M	87	22	Advanced	GER
Discovery	GER	CCMD42956136ST-11-0	PRJEB27928	31657626	30702332	30702022	30282094	CRC	F	67	30.1	Early	GER
Discovery	GER	CCMD45004878ST-11-0	PRJEB27928	24257212	23539594	23538636	23207516	CTR	M	53	26.2	CTR	GER
Discovery	GER	CCMD45812507ST-11-0	PRJEB27928	71084788	68993126	68943924	67028368	CTR	M	75	30.1	CTR	GER
Discovery	GER	CCMD45988061ST-21-0	ERP005534	73512980	71019876	71017726	70529716	CRC	F	62	27	Early	GER
Discovery	GER	CCMD46222674ST-21-0	ERP005534	37692376	36768486	36767866	36619180	CRC	M	59	24	Advanced	GER
Discovery	GER	CCMD46727384ST-11-0	PRJEB27928	24446428	23765208	23764754	23468216	CTR	F	53	24.1	CTR	GER
Discovery	GER	CCMD46947453ST-21-0	ERP005534	34000090	33082878	33082330	31892990	CRC	M	69	24	Early	GER
Discovery	GER	CCMD48236717ST-21-0	ERP005534	32463278	31696154	31695898	31237940	CRC	F	58	32	Early	GER
Discovery	GER	CCMD49025643ST-11-0	PRJEB27928	87878462	84949342	84948980	84078620	CTR	M	41	23.8	CTR	GER
Discovery	GER	CCMD49461418ST-11-0	PRJEB27928	46232444	45183972	45183540	44760970	CRC	M	61	21.6	Advanced	GER
Discovery	GER	CCMD49942357ST-11-0	PRJEB27928	16998696	16589706	16589482	16068986	CTR	M	46	26.3	CTR	GER
Discovery	GER	CCMD50071957ST-21-0	ERP005534	30429798	29664748	29662834	29377260	CRC	F	35	22	Early	GER
Discovery	GER	CCMD50300306ST-11-0	PRJEB27928	39657070	38602626	38602320	38332674	CTR	M	64	24.6	CTR	GER
Discovery	GER	CCMD50529145ST-11-0	PRJEB27928	29973580	28949522	28948530	28675842	CTR	F	63	20.2	CTR	GER
Discovery	GER	CCMD50538120ST-11-0	PRJEB27928	33172648	32346916	32346706	32011676	CTR	M	75	22.9	CTR	GER
Discovery	GER	CCMD51154251ST-11-0	PRJEB27928	35188422	34336040	34335172	34074104	CTR	M	50	22.6	CTR	GER
Discovery	GER	CCMD51228890ST-11-0	PRJEB27928	28575282	27928642	27928032	27365096	CTR	M	65	32.7	CTR	GER
Discovery	GER	CCMD51864103ST-21-0	ERP005534	42073490	41167298	41166810	40738660	CRC	M	58	25	Early	GER
Discovery	GER	CCMD52117727ST-11-0	PRJEB27928	36484700	35661450	35661204	35363354	CRC	M	79	22.4	Early	GER
Discovery	GER	CCMD52145360ST-11-0	PRJEB27928	75850998	73065852	73055614	71998976	CRC	M	81	24	Advanced	GER
Discovery	GER	CCMD53508245ST-11-0	PRJEB27928	39673116	38761844	38758278	38142824	CTR	M	61	27	CTR	GER
Discovery	GER	CCMD53522274ST-11-0	PRJEB27928	39789898	38875338	38874744	38075332	CTR	F	75	19.3	CTR	GER
Discovery	GER	CCMD54057834ST-11-0	PRJEB27928	24321294	23640138	23639442	23086774	CTR	F	57	21.2	CTR	GER
Discovery	GER	CCMD56948710ST-11-0	PRJEB27928	36559780	35708246	35708090	35304658	CTR	M	66	30.3	CTR	GER
Discovery	GER	CCMD59540613ST-11-0	PRJEB27928	37038222	36150630	36150490	35868022	CTR	M	64	25.4	CTR	GER
Discovery	GER	CCMD59583015ST-11-0	PRJEB27928	24204482	23469418	23468546	23124968	CRC	F	61	24.1	Advanced	GER
Discovery	GER	CCMD60079086ST-21-0	ERP005534	30085574	29272080	29271770	28798002	CRC	F	73	22	Early	GER
Discovery	GER	CCMD63399960ST-21-0	ERP005534	38953346	38063286	38062038	37467650	CRC	M	51	28	Advanced	GER
Discovery	GER	CCMD64503764ST-21-0	ERP005534	27566448	26696808	26694408	26500796	CRC	M	66	31	Early	GER
Discovery	GER	CCMD64776337ST-21-0	ERP005534	31965288	31197414	31197248	30877536	CRC	F	79	26	Early	GER
Discovery	GER	CCMD65222621ST-11-0	PRJEB27928	39009100	38162300	38162012	37828132	CRC	F	63	28.8	Early	GER
Discovery	GER	CCMD65406197ST-11-0	PRJEB27928	45450388	44530092	44529218	43898248	CRC	F	50	32.1	Early	GER
Discovery	GER	CCMD66848156ST-11-0	PRJEB27928	76230418	72193738	72193176	71617972	CTR	F	64	21.1	CTR	GER
Discovery	GER	CCMD67373733ST-11-0	PRJEB27928	28982188	28070508	28070042	27641510	CTR	M	73	24.5	CTR	GER
Discovery	GER	CCMD68973846ST-11-0	PRJEB27928	34040570	33197508	33196338	32885570	CTR	F	64	22.8	CTR	GER
Discovery	GER	CCMD71242853ST-11-0	PRJEB27928	28728788	27887788	27887508	27697904	CRC	F	56	30	Early	GER
Discovery	GER	CCMD71915439ST-11-0	PRJEB27928	19305674	18559530	18557336	18461202	CRC	F	60	35.8	Advanced	GER
Discovery	GER	CCMD72666896ST-11-0	PRJEB27928	33411216	32646802	32646594	32445632	CTR	F	58	23.8	CTR	GER
Discovery	GER	CCMD72690923ST-11-0	PRJEB27928	30283938	29517412	29517148	29304316	CRC	M	60	19.7	Early	GER
Discovery	GER	CCMD72895164ST-21-0	ERP005534	83949212	81277928	81277460	77578210	CRC	M	34	27	Advanced	GER
Discovery	GER	CCMD73128545ST-11-0	PRJEB27928	79561010	76921696	76918846	75787210	CTR	F	57	22.2	CTR	GER
Discovery	GER	CCMD74592084ST-11-0	PRJEB27928	42411026	41362534	41359608	40945168	CTR	M	48	23	CTR	GER
Discovery	GER	CCMD74930188ST-21-0	ERP005534	30313342	29567234	29566808	29022124	CRC	M	67	30	Early	GER
Discovery	GER	CCMD75147712ST-11-0	PRJEB27928	24152082	23408900	23408502	23097938	CTR	F	53	23	CTR	GER
Discovery	GER	CCMD76222476ST-11-0	PRJEB27928	29511236	28834488	28834316	28597694	CRC	F	62	21.3	Advanced	GER
Discovery	GER	CCMD76409700ST-11-0	PRJEB27928	24757274	24033610	24033352	23663856	CTR	F	60	23	CTR	GER
Discovery	GER	CCMD79349503ST-11-0	PRJEB27928	86094472	82984148	82981698	81818940	CRC	F	60	21.9	Early	GER
Discovery	GER	CCMD79987997ST-21-0	ERP005534	73859064	70715500	70714436	70090450	CRC	M	70	25	Early	GER
Discovery	GER	CCMD82866709ST-21-0	ERP005534	25338168	24671836	24669202	24306968	CRC	F	77	26	Early	GER
Discovery	GER	CCMD85481373ST-11-0	PRJEB27928	30592134	29687684	29687312	29310952	CTR	F	69	25.3	CTR	GER
Discovery	GER	CCMD85661207ST-11-0	PRJEB27928	43155400	42122322	42121726	41762662	CTR	M	28	24.6	CTR	GER
Discovery	GER	CCMD86114146ST-21-0	ERP005534	18156390	17773700	17773616	17436890	CRC	M	68	23	Advanced	GER
Discovery	GER	CCMD86707194ST-21-0	ERP005534	24639844	23770768	23769842	23463912	CRC	F	53	31	Early	GER
Discovery	GER	CCMD87156761ST-21-0	ERP005534	69757052	67010892	67006884	66332284	CRC	M	55	28	Early	GER
Discovery	GER	CCMD88272491ST-21-0	ERP005534	29652838	28714226	28714030	28424666	CRC	M	72	28	Early	GER
Discovery	GER	CCMD89107682ST-11-0	PRJEB27928	66172000	62896054	62887278	62529260	CTR	F	54	24.6	CTR	GER
Discovery	GER	CCMD89306485ST-11-0	PRJEB27928	27015866	26363106	26362890	26064000	CRC	M	52	29.9	Early	GER
Discovery	GER	CCMD89643949ST-11-0	PRJEB27928	43574064	42627094	42626906	42034650	CTR	F	51	25.6	CTR	GER
Discovery	GER	CCMD89967135ST-11-0	PRJEB27928	18697980	18329508	18329242	17787896	CTR	F	58	27	CTR	GER
Discovery	GER	CCMD90311071ST-21-0	ERP005534	22336690	21744548	21711682	21525744	CRC	F	43	22	Advanced	GER
Discovery	GER	CCMD92404903ST-11-0	PRJEB27928	33622044	32729740	32728448	32135518	CRC	F	66	13.3	Early	GER
Discovery	GER	CCMD93344354ST-21-0	ERP005534	20089036	19467844	19465116	19103104	CRC	M	51	30	Advanced	GER
Discovery	GER	CCMD93755960ST-11-0	PRJEB27928	14962784	14527332	14527110	13946292	CTR	F	45	27.2	CTR	GER
Discovery	GER	CCMD95431029ST-11-0	PRJEB27928	30744090	29859600	29859336	29471386	CRC	M	84	24	Early	GER
Discovery	GER	CCMD95433940ST-21-0	ERP005534	40176314	38946428	38945842	38560366	CRC	F	49	30	Early	GER
Discovery	GER	CCMD95676152ST-11-0	PRJEB27928	63635512	61344606	61341704	60755776	CRC	M	73	26.6	Early	GER
Discovery	GER	CCMD96553385ST-21-0	ERP005534	35665982	34845602	34845490	34622804	CRC	M	90	28	Advanced	GER
Discovery	GER	CCMD98198513ST-11-0	PRJEB27928	35421434	34481512	34481182	34174308	CTR	F	59	32.3	CTR	GER
Discovery	GER	CCMD98531134ST-11-0	PRJEB27928	67604768	65291162	65211790	64151258	CRC	M	59	26.5	Advanced	GER
Discovery	GER	CCMD98702133ST-11-0	PRJEB27928	49080544	47715126	47714530	46990302	CTR	M	37	24.5	CTR	GER
Discovery	GER	CCMD99440714ST-11-0	PRJEB27928	42838792	41277182	41267056	40674676	CTR	M	39	24.9	CTR	GER
Discovery	GER	CCMD99929634ST-11-0	PRJEB27928	73996230	71451578	71420832	70610938	CTR	M	70	26.7	CTR	GER
Discovery	GER	MMPU29365221ST	ERP005534	16082086	15708404	15708242	15371212	CTR	M	34	23	CTR	GER
Discovery	GER	MMPU68403337ST	ERP005534	78110758	75578016	75576428	75118794	CTR	M	30	31	CTR	GER
Discovery	GER	MMPU72854103ST	ERP005534	46484902	45509458	45507632	44676342	CTR	M	34	21	CTR	GER
Discovery	GER	MMPU84450604ST	ERP005534	38687540	37826112	37825774	37030108	CTR	M	37	25	CTR	GER
Discovery	GER	MMPU99077057ST	ERP005534	34304718	33351718	33351608	33014242	CTR	M	49	26	CTR	GER
Discovery	JAP	DRR127476	DRA006684	57320762	55179980	55177926	53917992	CRC	M	64	22.46	Advanced	JAP
Discovery	JAP	DRR127478	DRA006684	44784796	43297932	43297794	41902820	CRC	F	66	22.6003	Advanced	JAP
Discovery	JAP	DRR127481	DRA006684	62484520	60890078	60890038	58834606	CRC	M	61	28.2933	Advanced	JAP
Discovery	JAP	DRR127485	DRA006684	64409692	62912596	62912540	62229844	CRC	F	70	21.9076	Advanced	JAP
Discovery	JAP	DRR127488	DRA006684	82109604	80216534	80216396	79284492	CTR	M	72	22.1367	CTR	JAP
Discovery	JAP	DRR127491	DRA006684	15854544	15603530	15590304	15410800	CRC	F	62	21.0828	Advanced	JAP
Discovery	JAP	DRR127507	DRA006684	34567466	34022600	34022446	33345394	CRC	M	65	21.3039	Advanced	JAP
Discovery	JAP	DRR127509	DRA006684	44030214	42960038	42957358	42406022	CRC	M	59	25.4581	Advanced	JAP
Discovery	JAP	DRR127514	DRA006684	14193526	13736344	13733946	13264016	CRC	M	78	22.68	Advanced	JAP
Discovery	JAP	DRR127515	DRA006684	74975950	72991830	72986514	72379822	CRC	M	30	25.6896	Advanced	JAP
Discovery	JAP	DRR127517	DRA006684	58967874	57535848	57535492	55839398	CRC	F	69	23.5556	Advanced	JAP
Discovery	JAP	DRR127519	DRA006684	59104598	58066440	58065776	56825714	CRC	F	57	18.369	Advanced	JAP
Discovery	JAP	DRR127521	DRA006684	50531758	49617802	49617366	48578196	CRC	M	38	24.3911	Advanced	JAP
Discovery	JAP	DRR127524	DRA006684	76429234	75031636	75031538	73990888	CTR	M	73	25.8166	CTR	JAP
Discovery	JAP	DRR127532	DRA006684	33340404	32067590	32067582	30886800	CTR	F	59	20.0288	CTR	JAP
Discovery	JAP	DRR127535	DRA006684	27777310	27074956	27074938	26734630	CTR	M	64	20.5191	CTR	JAP
Discovery	JAP	DRR127536	DRA006684	48632354	47377194	47374416	46308136	CRC	F	44	26.6728	Advanced	JAP
Discovery	JAP	DRR127537	DRA006684	40820974	39724198	39723902	38373426	CTR	F	50	20.3428	CTR	JAP
Discovery	JAP	DRR127546	DRA006684	99353988	96723032	96720542	95023214	CTR	F	67	26.0417	CTR	JAP
Discovery	JAP	DRR127552	DRA006684	27516608	26695280	26695188	25274344	CTR	M	45	22.2222	CTR	JAP
Discovery	JAP	DRR127557	DRA006684	32179158	31159400	31158422	30248182	CRC	M	62	24.6181	Advanced	JAP
Discovery	JAP	DRR127559	DRA006684	43626116	41243854	41243340	39502594	CRC	M	46	19.1512	Advanced	JAP
Discovery	JAP	DRR127567	DRA006684	38022510	35793490	35792694	29924292	CRC	F	70	17.3484	Advanced	JAP
Discovery	JAP	DRR127579	DRA006684	41735292	39623976	39623940	36950366	CRC	M	70	20.5761	Advanced	JAP
Discovery	JAP	DRR127580	DRA006684	42938858	40801750	40801608	39690552	CRC	F	63	17.4818	Advanced	JAP
Discovery	JAP	DRR127583	DRA006684	47436896	44143804	44143792	42715992	CTR	F	65	19.8189	CTR	JAP
Discovery	JAP	DRR127588	DRA006684	38195498	36513930	36513914	34295372	CTR	M	76	22.1003	CTR	JAP
Discovery	JAP	DRR127594	DRA006684	35367974	34022778	34022404	33605132	CRC	M	69	21.5139	Advanced	JAP
Discovery	JAP	DRR127596	DRA006684	36510066	34675752	34675680	33783444	CTR	F	76	23.4221	CTR	JAP
Discovery	JAP	DRR127597	DRA006684	33366300	31895950	31895562	31480810	CTR	F	53	18.662	CTR	JAP
Discovery	JAP	DRR127603	DRA006684	29999764	28853468	28852936	28610248	CRC	F	45	23.4224	Advanced	JAP
Discovery	JAP	DRR127613	DRA006684	39182676	37510268	37510226	37061748	CTR	F	75	22.6667	CTR	JAP
Discovery	JAP	DRR127616	DRA006684	44208984	42429318	42429152	41285778	CTR	M	78	22.8624	CTR	JAP
Discovery	JAP	DRR127617	DRA006684	32485920	31224806	31224756	30657672	CRC	F	59	22.6562	Advanced	JAP
Discovery	JAP	DRR127619	DRA006684	33903460	32552246	32552226	30598318	CTR	M	45	23.9512	CTR	JAP
Discovery	JAP	DRR127625	DRA006684	41349930	39776512	39776288	39074674	CRC	M	64	23.1084	Advanced	JAP
Discovery	JAP	DRR127628	DRA006684	40695426	39254916	39254850	38261592	CTR	M	76	21.7993	CTR	JAP
Discovery	JAP	DRR127634	DRA006684	67919998	63735440	63735386	62424968	CTR	F	42	25.5937	CTR	JAP
Discovery	JAP	DRR127638	DRA006684	30032752	28065812	28065392	26393928	CRC	F	32	22.3478	Advanced	JAP
Discovery	JAP	DRR127646	DRA006684	39906494	38373892	38373746	37703438	CRC	F	49	19.3821	Advanced	JAP
Discovery	JAP	DRR127647	DRA006684	36471246	35453072	35452926	33445096	CRC	F	67	20.1746	Advanced	JAP
Discovery	JAP	DRR127649	DRA006684	39188354	37702336	37702310	36867868	CTR	F	49	22.3081	CTR	JAP
Discovery	JAP	DRR127666	DRA006684	39086712	37493200	37490764	37118664	CRC	M	78	25.9095	Advanced	JAP
Discovery	JAP	DRR127669	DRA006684	23783982	22751892	22744494	22112588	CRC	F	54	20.5688	Advanced	JAP
Discovery	JAP	DRR127672	DRA006684	40887470	38748408	38748322	36658926	CTR	M	42	26.1738	CTR	JAP
Discovery	JAP	DRR127674	DRA006684	45248062	42886742	42886704	41720108	CRC	F	59	20.9566	Advanced	JAP
Discovery	JAP	DRR127683	DRA006684	41226174	39516504	39516478	38553964	CTR	M	40	22.9819	CTR	JAP
Discovery	JAP	DRR127685	DRA006684	41111578	39565994	39565858	38021006	CRC	M	70	24.2424	Advanced	JAP
Discovery	JAP	DRR127692	DRA006684	35474644	34085222	34085212	33377790	CTR	M	76	25.9695	CTR	JAP
Discovery	JAP	DRR127700	DRA006684	30953120	30031692	30031452	29576810	CRC	F	46	17.4449	Advanced	JAP
Discovery	JAP	DRR127704	DRA006684	40037632	37846266	37846170	35891048	CTR	F	49	21.2306	CTR	JAP
Discovery	JAP	DRR127707	DRA006684	58433340	55177348	55177232	52718956	CTR	M	63	22.0581	CTR	JAP
Discovery	JAP	DRR127708	DRA006684	27206036	25704818	25704378	25316862	CRC	M	62	25.5937	Advanced	JAP
Discovery	JAP	DRR127713	DRA006684	46731498	43751584	43750460	41032340	CTR	M	49	27.3982	CTR	JAP
Discovery	JAP	DRR127718	DRA006684	35880794	33677978	33671502	30654420	CRC	F	75	22.2222	Advanced	JAP
Discovery	JAP	DRR127720	DRA006684	48044830	44820590	44820420	43238584	CRC	F	73	20.5457	Advanced	JAP
Discovery	JAP	DRR127721	DRA006684	42603870	40487366	40486440	38979492	CTR	M	51	28.3848	CTR	JAP
Discovery	JAP	DRR127724	DRA006684	56880756	55703384	55703362	54411510	CTR	F	66	25.4109	CTR	JAP
Discovery	JAP	DRR127728	DRA006684	53890994	53082118	53081878	50609668	CTR	F	71	18.0172	CTR	JAP
Discovery	JAP	DRR127731	DRA006684	64633338	63340258	63340086	62071214	CTR	M	66	23.6652	CTR	JAP
Discovery	JAP	DRR127736	DRA006684	41304672	40341650	40341184	38892222	CTR	F	64	23.1911	CTR	JAP
Discovery	JAP	DRR127748	DRA006684	34888552	33872978	33872954	32901746	CTR	M	44	22.0522	CTR	JAP
Discovery	JAP	DRR127751	DRA006684	54118844	52835318	52834652	51189720	CTR	M	74	20.6852	CTR	JAP
Discovery	JAP	DRR127752	DRA006684	47727048	46404790	46404752	44659356	CTR	M	70	23.6614	CTR	JAP
Discovery	JAP	DRR127754	DRA006684	46186570	45060228	45059858	44551658	CRC	M	55	24.5779	Advanced	JAP
Discovery	JAP	DRR127755	DRA006684	43533504	42353722	42353626	41476588	CTR	M	70	25.7117	CTR	JAP
Discovery	JAP	DRR127756	DRA006684	50950006	49599754	49593682	48766166	CTR	M	75	22.3081	CTR	JAP
Discovery	JAP	DRR127762	DRA006684	52151166	50876556	50876508	49888152	CTR	M	76	23.7954	CTR	JAP
Discovery	JAP	DRR127763	DRA006684	47896384	46645276	46641758	45206070	CTR	M	76	25.8806	CTR	JAP
Discovery	JAP	DRR127767	DRA006684	46293684	44939030	44938954	44498052	CRC	M	28	26.2976	Advanced	JAP
Discovery	JAP	DRR127774	DRA006684	38513626	37553016	37546768	37125898	CRC	F	69	25.6369	Advanced	JAP
Discovery	JAP	DRR127776	DRA006684	55070204	53467732	53467524	52555744	CTR	F	73	20.7031	CTR	JAP
Discovery	JAP	DRR127777	DRA006684	52592548	51256736	51256642	50053500	CTR	F	77	23.634	CTR	JAP
Discovery	JAP	DRR127789	DRA006684	45819066	44482628	44482128	43927720	CRC	M	51	20.7612	Advanced	JAP
Discovery	JAP	DRR162775	DRA006684	40578554	39000584	39000518	38076182	CTR	M	65	21.5645	CTR	JAP
Discovery	JAP	DRR162776	DRA006684	30760366	29270410	29269850	27691438	CTR	F	66	22.3478	CTR	JAP
Discovery	JAP	DRR162777	DRA006684	32932016	31199376	31199248	30409560	CRC	M	48	23.03	Advanced	JAP
Discovery	JAP	DRR162778	DRA006684	56209492	53472152	53472130	52570650	CRC	M	65	21.3839	Advanced	JAP
Discovery	JAP	DRR162779	DRA006684	23972222	22723504	22722340	22219976	CRC	M	70	18.9619	Advanced	JAP
Discovery	JAP	DRR171459	DRA008156	32588292	30725622	30724574	29282944	CRC	F	69	22.5069	Advanced	JAP
Discovery	JAP	DRR171460	DRA008156	52572814	51203760	51201120	49806784	CRC	M	58	24.0238	Early	JAP
Discovery	JAP	DRR171464	DRA008156	55813588	54752532	54751588	52970338	CRC	F	64	18.026	Early	JAP
Discovery	JAP	DRR171466	DRA008156	50537576	49423552	49423488	48232088	CTR	M	44	24.1633	CTR	JAP
Discovery	JAP	DRR171468	DRA008156	73110030	71064042	71063914	65950720	CTR	M	76	22.8625	CTR	JAP
Discovery	JAP	DRR171471	DRA008156	48918058	47581840	47581288	46087118	CRC	M	58	28.0557	Advanced	JAP
Discovery	JAP	DRR171473	DRA008156	49058032	47825276	47825114	46539798	CTR	F	68	24.3232	CTR	JAP
Discovery	JAP	DRR171476	DRA008156	49259862	46586634	46586342	44994786	CTR	F	67	21.9076	CTR	JAP
Discovery	JAP	DRR171478	DRA008156	41295394	39514508	39514362	38634948	CTR	F	78	20.6905	CTR	JAP
Discovery	JAP	DRR171482	DRA008156	41591944	38534938	38534762	37823110	CRC	M	61	22.3954	Early	JAP
Discovery	JAP	DRR171483	DRA008156	34745536	32912436	32911720	31951722	CRC	M	58	22.5306	Early	JAP
Discovery	JAP	DRR171484	DRA008156	46161112	43956502	43956450	43180660	CRC	M	69	24.6097	Early	JAP
Discovery	JAP	DRR171486	DRA008156	38623974	37348788	37347190	36313950	CTR	M	67	25.0995	CTR	JAP
Discovery	JAP	DRR171487	DRA008156	33899610	32428260	32428082	31606536	CTR	F	62	25.1532	CTR	JAP
Discovery	JAP	DRR171488	DRA008156	42140932	39644850	39644302	33943132	CRC	M	66	20.5457	Early	JAP
Discovery	JAP	DRR171489	DRA008156	35904212	34691992	34691624	34355948	CRC	F	74	19.4363	Early	JAP
Discovery	JAP	DRR171490	DRA008156	36029002	34459262	34452740	33506602	CRC	M	65	20.2449	Early	JAP
Discovery	JAP	DRR171491	DRA008156	37834260	36570644	36570288	35426094	CRC	F	48	22.8928	Early	JAP
Discovery	JAP	DRR171494	DRA008156	50809624	48372046	48372010	47456388	CTR	M	74	22.5896	CTR	JAP
Discovery	JAP	DRR171496	DRA008156	61095888	57410214	57410208	54114136	CTR	F	70	25.3333	CTR	JAP
Discovery	JAP	DRR171497	DRA008156	51088888	46421050	46420530	44908878	CTR	M	77	20.4382	CTR	JAP
Discovery	JAP	DRR171500	DRA008156	55325062	51998062	51998052	49991272	CTR	M	60	19.487	CTR	JAP
Discovery	JAP	DRR171501	DRA008156	52596386	52249770	#VALUE!	51090700	CRC	F	62	29.2969	Early	JAP
Discovery	JAP	DRR171503	DRA008156	55675906	54243796	54243694	53747198	CTR	M	55	24.093	CTR	JAP
Discovery	JAP	DRR171504	DRA008156	57092884	55332352	55331636	52054050	CRC	M	59	24.5089	Early	JAP
Discovery	JAP	DRR171505	DRA008156	45922214	43173042	43173016	42458082	CRC	M	48	28.306	Early	JAP
Discovery	JAP	DRR171506	DRA008156	43680132	41423154	41423150	40515738	CTR	M	69	22.4082	CTR	JAP
Discovery	JAP	DRR171507	DRA008156	32801682	31981854	31980308	31462972	CRC	M	67	30.4772	Early	JAP
Discovery	JAP	DRR171508	DRA008156	38338344	37422712	37422660	37151058	CRC	M	46	22.8571	Early	JAP
Discovery	JAP	DRR171509	DRA008156	46295462	44783306	44783154	44463100	CRC	M	73	23.7253	Early	JAP
Discovery	JAP	DRR171510	DRA008156	46060256	43108522	43108346	41735678	CTR	F	54	20.7756	CTR	JAP
Discovery	JAP	DRR171511	DRA008156	26128610	25676196	25676162	25005802	CTR	F	68	18.662	CTR	JAP
Discovery	JAP	DRR171512	DRA008156	42214084	39561368	39560492	38786304	CTR	M	37	25.0135	CTR	JAP
Discovery	JAP	DRR171513	DRA008156	29636990	28020440	28012664	26937104	CRC	M	61	27.4756	Early	JAP
Discovery	JAP	DRR171514	DRA008156	32430304	31888686	31888656	31319424	CTR	M	46	22.4712	CTR	JAP
Discovery	JAP	DRR171515	DRA008156	40432232	39845278	39844200	39321938	CTR	F	46	23.0469	CTR	JAP
Discovery	JAP	DRR171516	DRA008156	20329432	19939336	19939120	19525128	CRC	M	67	24.6755	Advanced	JAP
Discovery	JAP	DRR171517	DRA008156	23067312	22518180	22518160	22250746	CRC	M	66	22.1367	Early	JAP
Discovery	JAP	DRR171518	DRA008156	17789122	17462594	17461636	17385974	CRC	M	74	22.5466	Early	JAP
Discovery	JAP	DRR171519	DRA008156	38491890	37448538	37448248	36581014	CRC	M	55	25.3515	Early	JAP
Discovery	JAP	DRR171520	DRA008156	38254258	37117794	37116766	36809938	CTR	M	58	20.3037	CTR	JAP
Discovery	JAP	DRR171521	DRA008156	22697468	22221662	22221576	21949418	CRC	M	66	22.1453	Early	JAP
Discovery	JAP	DRR171522	DRA008156	36724882	35582964	35582934	34810190	CTR	F	43	16.7969	CTR	JAP
Discovery	JAP	DRR171523	DRA008156	27278070	26456266	26456204	25858662	CRC	F	60	20.0288	Early	JAP
Discovery	JAP	DRR171524	DRA008156	27471292	26654370	26650716	26005416	CTR	M	52	25.0135	CTR	JAP
Discovery	JAP	DRR171525	DRA008156	28480828	27621226	27610482	26569782	CRC	F	65	18.2615	Early	JAP
Discovery	JAP	DRR171526	DRA008156	41142320	40906462	#VALUE!	39960660	CRC	M	65	20.0155	Early	JAP
Discovery	JAP	DRR171527	DRA008156	37818348	36700788	36700638	36061358	CTR	F	58	18.5529	CTR	JAP
Discovery	JAP	DRR171528	DRA008156	43057610	39580346	39580268	39081536	CRC	M	58	23.1206	Early	JAP
Discovery	JAP	DRR171529	DRA008156	49232336	49136254	#VALUE!	47729012	CRC	M	75	19.7055	Early	JAP
Discovery	JAP	DRR171530	DRA008156	25014176	24222574	24222210	23675052	CRC	F	61	22.4766	Early	JAP
Discovery	JAP	DRR171531	DRA008156	36128116	34275446	34270706	33955304	CRC	M	75	22.8625	Early	JAP
Discovery	JAP	DRR171532	DRA008156	34821242	31626050	31625340	29111796	CRC	M	72	23.6652	Early	JAP
Discovery	JAP	DRR171533	DRA008156	10052794	9377432	9367790	9010768	CRC	M	66	23.8751	Early	JAP
Discovery	JAP	DRR171534	DRA008156	45328872	42037282	42037138	41363458	CRC	F	58	17.1875	Early	JAP
Discovery	JAP	DRR171535	DRA008156	23377006	21722854	21715948	21129574	CTR	M	66	24.8016	CTR	JAP
Discovery	JAP	DRR171536	DRA008156	46285716	44202990	44200206	42557390	CTR	F	73	21.6041	CTR	JAP
Discovery	JAP	DRR171537	DRA008156	50783216	48717854	48717722	47371512	CRC	M	48	25.6489	Early	JAP
Discovery	JAP	DRR171538	DRA008156	48145150	46836936	46836906	46184938	CRC	M	73	23.8751	Early	JAP
Discovery	JAP	DRR171539	DRA008156	28698068	27776644	27776584	27327864	CRC	F	65	20.3125	Early	JAP
Discovery	JAP	DRR171540	DRA008156	47047106	45011518	45011504	43854776	CTR	F	61	21.0772	CTR	JAP
Discovery	JAP	DRR171541	DRA008156	30211518	29476368	29473006	29075600	CRC	M	75	20.9566	Early	JAP
Discovery	JAP	DRR171542	DRA008156	54964986	51371660	51369358	49424712	CTR	F	71	17.3484	CTR	JAP
Discovery	JAP	DRR171543	DRA008156	23341590	22301922	22301888	21934808	CTR	M	48	21.6721	CTR	JAP
Discovery	JAP	DRR171545	DRA008156	22968010	22052580	22052552	21868778	CRC	M	72	19.9432	Early	JAP
Discovery	JAP	DRR171546	DRA008156	54123466	52380786	52379622	51524518	CRC	M	63	23.5078	Early	JAP
Discovery	JAP	DRR171547	DRA008156	45561910	41925782	41925764	40760616	CRC	F	79	17.6693	Early	JAP
Discovery	JAP	DRR171548	DRA008156	41072966	37344612	37344338	36040880	CRC	M	44	28.9979	Early	JAP
Discovery	JAP	DRR171549	DRA008156	45674342	45482410	#VALUE!	44171788	CTR	M	44	23.8367	CTR	JAP
Discovery	JAP	DRR171550	DRA008156	43866080	40811304	40811216	39703152	CRC	M	61	22.5896	Early	JAP
Discovery	JAP	DRR171551	DRA008156	39876508	37824908	37824902	36618566	CRC	M	46	25.4028	Early	JAP
Discovery	JAP	DRR171552	DRA008156	39925728	38273142	38270598	37083242	CTR	M	77	20.5714	CTR	JAP
Discovery	JAP	DRR171553	DRA008156	43075346	40618580	40618560	39523938	CRC	M	67	21.3333	Early	JAP
Discovery	JAP	DRR171554	DRA008156	47033476	44064560	44064530	42909252	CRC	M	62	19.8347	Early	JAP
Discovery	JAP	DRR171555	DRA008156	37183222	35824938	35824918	34772476	CRC	F	66	21.2306	Early	JAP
Discovery	JAP	DRR171556	DRA008156	45088110	42265358	42265172	41553638	CRC	M	76	19.0039	Early	JAP
Discovery	JAP	DRR171557	DRA008156	43840648	40671648	40671622	40070200	CTR	F	63	27.5482	CTR	JAP
Discovery	JAP	DRR171558	DRA008156	35762850	33816118	33813852	33257952	CRC	M	62	21.0938	Early	JAP
Discovery	JAP	DRR171559	DRA008156	41890328	39726614	39726542	39423190	CTR	M	55	23.3887	CTR	JAP
Discovery	JAP	DRR171560	DRA008156	16160366	15566358	15558726	14942340	CTR	M	32	18.7328	CTR	JAP
Discovery	JAP	DRR171561	DRA008156	7691926	7087622	7072520	6946942	CTR	M	77	20.4382	CTR	JAP
Discovery	JAP	DRR171562	DRA008156	13116374	12671978	12661342	12482780	CTR	M	34	21.8573	CTR	JAP
Discovery	JAP	DRR171563	DRA008156	34402280	32767964	32767938	30851190	CTR	M	37	25.3444	CTR	JAP
Discovery	JAP	DRR171564	DRA008156	27252216	26339174	26339144	25115156	CTR	F	68	19.2234	CTR	JAP
Discovery	JAP	DRR171565	DRA008156	23951264	22771912	22771890	22230546	CTR	M	51	19.1571	CTR	JAP
Discovery	JAP	DRR171566	DRA008156	37898072	36526236	36523938	36118504	CTR	M	63	21.1073	CTR	JAP
Discovery	JAP	DRR171567	DRA008156	40990398	37949636	37949154	36731972	CRC	F	78	21.2191	Early	JAP
Discovery	JAP	DRR171568	DRA008156	25826842	24522486	24521758	24140140	CTR	F	51	19.433	CTR	JAP
Discovery	JAP	DRR171569	DRA008156	32860122	31292318	31292284	30919860	CTR	M	72	23.0546	CTR	JAP
Discovery	JAP	DRR171570	DRA008156	36143642	33112774	33109038	31482614	CRC	F	66	22.0604	Early	JAP
Discovery	JAP	DRR171571	DRA008156	33052928	31886564	31886428	30694878	CRC	M	73	21.2031	Early	JAP
Discovery	JAP	DRR171572	DRA008156	44765956	41808022	41807996	40836558	CRC	M	54	25.4694	Early	JAP
Discovery	JAP	DRR171573	DRA008156	46016560	43661688	43661658	40747356	CTR	M	40	27.3797	CTR	JAP
Discovery	JAP	DRR171575	DRA008156	47411380	45871618	45871608	44475544	CTR	M	47	26.1752	CTR	JAP
Discovery	JAP	DRR171576	DRA008156	722270	688142	676558	633308	CRC	M	64	22.4059	Early	JAP
Discovery	JAP	DRR171577	DRA008156	53068180	51662574	51662044	50550460	CTR	M	57	26.2596	CTR	JAP
Discovery	JAP	DRR171578	DRA008156	42211024	40535342	40535302	39654292	CTR	M	54	23.5294	CTR	JAP
Discovery	JAP	DRR171579	DRA008156	36510530	34919614	34919460	34340436	CTR	M	63	24.4418	CTR	JAP
Discovery	JAP	DRR171582	DRA008156	44164636	42493348	42493318	41338644	CTR	F	44	21.6311	CTR	JAP
Discovery	JAP	DRR171583	DRA008156	16625018	16097440	16097302	15732456	CTR	M	55	24.5089	CTR	JAP
Discovery	JAP	DRR171584	DRA008156	43144786	39967298	39964576	37896318	CTR	M	55	21.2585	CTR	JAP
Discovery	JAP	DRR171585	DRA008156	38961720	37662640	37662582	37258470	CTR	F	79	24.6094	CTR	JAP
Discovery	JAP	DRR171586	DRA008156	34855884	33548610	33548584	33073776	CTR	M	38	22.4996	CTR	JAP
Discovery	JAP	DRR171588	DRA008156	54324716	50062090	50062020	48935886	CTR	F	54	20.2395	CTR	JAP
Discovery	JAP	DRR171589	DRA008156	18901912	18085182	18083732	17381594	CTR	M	61	26.4236	CTR	JAP
Discovery	JAP	DRR171590	DRA008156	53471068	48767228	48767216	47338148	CRC	M	50	23.6614	Early	JAP
Discovery	JAP	DRR171591	DRA008156	42641502	40822592	40822546	39814440	CTR	M	55	22.913	CTR	JAP
Discovery	JAP	DRR171592	DRA008156	40023378	36384432	36384418	35375914	CRC	M	66	28.9341	Early	JAP
Discovery	JAP	DRR171594	DRA008156	50656606	48327082	48326924	47796954	CRC	M	51	26.6436	Early	JAP
Discovery	JAP	DRR171595	DRA008156	49439624	46794264	46794256	46213586	CTR	F	58	17.9089	CTR	JAP
Discovery	JAP	DRR171596	DRA008156	47728014	45244642	45242920	44934132	CTR	M	74	24.6094	CTR	JAP
Discovery	JAP	DRR171597	DRA008156	49797554	47250842	47250806	46455828	CRC	F	59	19.1467	Early	JAP
Discovery	JAP	DRR171598	DRA008156	43125980	41627426	41627390	39017620	CTR	F	64	16.4237	CTR	JAP
Discovery	JAP	DRR171599	DRA008156	39572586	37455936	37451692	36532892	CRC	F	61	17.8465	Early	JAP
Discovery	JAP	DRR171600	DRA008156	49066624	47099426	47098034	45952928	CRC	M	68	22.9591	Early	JAP
Discovery	JAP	DRR171601	DRA008156	48780998	45847940	45847902	45248996	CTR	F	40	17.6309	CTR	JAP
Discovery	JAP	DRR171602	DRA008156	55931420	53146700	53146668	52353532	CTR	F	46	20.3125	CTR	JAP
Discovery	JAP	DRR171603	DRA008156	48327172	46120462	46118984	45409144	CTR	M	72	22.9481	CTR	JAP
Discovery	JAP	DRR171604	DRA008156	42337514	40777592	40777540	40211404	CTR	F	62	21.9261	CTR	JAP
Discovery	JAP	DRR171605	DRA008156	39109052	37564312	37564280	36866990	CTR	M	47	21.4533	CTR	JAP
Discovery	JAP	DRR171606	DRA008156	48469426	45613464	45613434	44042824	CRC	F	71	18.4911	Early	JAP
Discovery	JAP	DRR171607	DRA008156	45706980	42853654	42853612	40921190	CTR	F	47	18.4425	CTR	JAP
Discovery	JAP	DRR171610	DRA008156	52037598	48857722	48857714	48255788	CTR	F	67	23.9361	CTR	JAP
Discovery	JAP	DRR171613	DRA008156	50041374	47119072	47118546	46270564	CTR	M	56	23.8367	CTR	JAP
Discovery	JAP	DRR171614	DRA008156	42644820	41009004	41007376	39134552	CTR	M	72	21.7193	CTR	JAP
Discovery	JAP	DRR171615	DRA008156	50245344	47640564	47640200	46973576	CRC	F	73	21.0517	Early	JAP
Discovery	JAP	DRR171616	DRA008156	52239866	50174196	50174046	49476738	CTR	M	54	27.3356	CTR	JAP
Discovery	JAP	DRR171617	DRA008156	59486678	56302270	56301956	55793474	CTR	F	63	19.1467	CTR	JAP
Discovery	JAP	DRR171618	DRA008156	47704676	45118198	45117778	43393590	CTR	M	75	20.1348	CTR	JAP
Discovery	JAP	DRR171619	DRA008156	52073186	49212124	49212034	47902446	CRC	F	68	25.6837	Early	JAP
Discovery	JAP	DRR171620	DRA008156	49423890	46372942	46372896	45611156	CTR	F	66	23.03	CTR	JAP
Discovery	JAP	DRR171621	DRA008156	44047114	41581450	41581374	40649822	CTR	F	62	20.2395	CTR	JAP
Discovery	JAP	DRR171622	DRA008156	47806900	45421006	45420706	44346914	CTR	F	66	23.7253	CTR	JAP
Discovery	JAP	DRR171623	DRA008156	48993944	46452624	46452482	45144676	CTR	M	55	23.5666	CTR	JAP
Discovery	JAP	DRR171624	DRA008156	50717498	48821266	48821034	46640956	CRC	M	64	24.4898	Early	JAP
Discovery	JAP	DRR171625	DRA008156	51313610	49411256	49411234	48543398	CTR	F	69	23.5304	CTR	JAP
Discovery	JAP	DRR171626	DRA008156	25639388	25584852	#VALUE!	25303918	CTR	F	71	26.635	CTR	JAP
Discovery	JAP	DRR171627	DRA008156	41370872	39384250	39383886	38379754	CRC	M	58	20.5151	Early	JAP
Discovery	JAP	DRR171628	DRA008156	67870752	64220144	64220082	62069186	CTR	F	68	21.1927	CTR	JAP
Discovery	JAP	DRR171631	DRA008156	49595522	47065586	47065170	46698320	CRC	M	64	22.5896	Early	JAP
Discovery	JAP	DRR171633	DRA008156	65805484	62194478	62194294	59985766	CRC	F	69	18.1787	Early	JAP
Discovery	JAP	DRR171634	DRA008156	50836298	48371808	48368914	46379912	CTR	M	37	19.2672	CTR	JAP
Discovery	JAP	DRR171636	DRA008156	42570370	40668926	40666376	39456596	CTR	F	49	19.7239	CTR	JAP
Discovery	JAP	DRR171637	DRA008156	55998566	53716352	53716310	51563004	CTR	M	31	39.3283	CTR	JAP
Discovery	JAP	DRR171638	DRA008156	53270588	50736662	50734694	49166104	CTR	F	52	22.5827	CTR	JAP
Discovery	JAP	DRR171639	DRA008156	56350014	53353294	53353118	52064164	CTR	F	35	22.1893	CTR	JAP
Discovery	JAP	DRR171640	DRA008156	74918406	71432998	71431962	70369904	CTR	M	57	30.1162	CTR	JAP
Discovery	JAP	DRR171641	DRA008156	47594398	44293564	44293406	42580018	CTR	F	21	17.898	CTR	JAP
Discovery	JAP	DRR171642	DRA008156	52911584	49199418	49199240	48066722	CTR	F	70	29.9643	CTR	JAP
Discovery	JAP	DRR171643	DRA008156	44716982	41866772	41866468	41256028	CTR	M	50	21.4619	CTR	JAP
Discovery	JAP	DRR171644	DRA008156	46164420	44258926	44258256	41808282	CTR	F	57	21.4844	CTR	JAP
Discovery	JAP	DRR171645	DRA008156	59253414	54496320	54496272	53638144	CTR	M	52	27.6361	CTR	JAP
Discovery	JAP	DRR171647	DRA008156	20988418	20122260	20113906	19998084	CTR	F	51	21.9076	CTR	JAP
Discovery	JAP	DRR171648	DRA008156	45965076	43914098	43914052	42912252	CTR	F	61	17.0874	CTR	JAP
Discovery	JAP	DRR171649	DRA008156	51767220	49915772	49915630	49107646	CTR	F	63	17.898	CTR	JAP
Discovery	JAP	DRR171650	DRA008156	33812552	31280090	31276648	30387202	CTR	M	40	22.7732	CTR	JAP
Discovery	JAP	DRR171651	DRA008156	46445590	42703512	42703430	42183790	CTR	M	70	17.9688	CTR	JAP
Discovery	JAP	DRR171652	DRA008156	45413584	41470394	41468918	40518686	CTR	M	27	24.968	CTR	JAP
Discovery	JAP	DRR171653	DRA008156	58161644	54378948	54378946	53709072	CTR	M	34	21.9281	CTR	JAP
Discovery	JAP	DRR171654	DRA008156	36540386	34497476	34497222	33458538	CTR	F	75	30.2112	CTR	JAP
Discovery	JAP	DRR171655	DRA008156	46121064	44079996	44079178	42466486	CRC	M	75	21.3039	Early	JAP
Discovery	JAP	DRR171656	DRA008156	38456492	34947402	34947072	34712990	CTR	M	37	22.1297	CTR	JAP
Discovery	JAP	DRR171657	DRA008156	44223860	40962914	40962886	40569208	CRC	M	72	24.9135	Early	JAP
Discovery	JAP	DRR171658	DRA008156	64746810	60794992	60794576	59390682	CRC	F	49	19.2894	Advanced	JAP
Discovery	JAP	DRR171659	DRA008156	51651238	48374620	48374582	47609654	CTR	F	52	17.9089	CTR	JAP
Discovery	JAP	DRR171660	DRA008156	33492788	30610598	30593400	29830516	CTR	F	55	21.0828	CTR	JAP
Discovery	JAP	DRR171661	DRA008156	49699484	45790228	45790186	45262770	CRC	F	71	21.9289	Early	JAP
Discovery	JAP	DRR171662	DRA008156	40523104	37463794	37461110	36474816	CRC	F	48	29.5159	Advanced	JAP
Discovery	JAP	DRR171663	DRA008156	47359830	43455178	43455096	40714430	CRC	M	43	21.6333	Advanced	JAP
Discovery	JAP	DRR171664	DRA008156	61572180	61311622	#VALUE!	59639834	CRC	M	60	19.1953	Advanced	JAP
Discovery	JAP	DRR171665	DRA008156	43374020	39638288	39638250	38419214	CRC	M	51	22.2291	Early	JAP
Discovery	JAP	DRR171666	DRA008156	39130436	36257992	36257916	35630416	CRC	M	69	22.7583	Early	JAP
Discovery	JAP	DRR171667	DRA008156	44974962	41459836	41459776	40797436	CRC	M	69	25.6801	Early	JAP
Discovery	JAP	DRR171668	DRA008156	56390494	53070550	53070512	52335282	CRC	M	76	21.9261	Early	JAP
Discovery	JAP	DRR171669	DRA008156	46201556	43436024	43435852	42871844	CRC	F	64	25.333	Advanced	JAP
Discovery	JAP	DRR171670	DRA008156	52333282	48054502	48054480	47244048	CTR	M	78	23.3091	CTR	JAP
Discovery	JAP	DRR171671	DRA008156	54988048	51504854	51504838	50730874	CRC	F	64	29.6766	Early	JAP
Discovery	JAP	DRR171672	DRA008156	44128026	41555648	41553716	41053216	CRC	F	63	23.5556	Early	JAP
Discovery	JAP	DRR171673	DRA008156	51442050	48011098	48011068	45442180	CTR	M	73	22.8928	CTR	JAP
Discovery	JAP	DRR171674	DRA008156	45807840	42064220	42064194	40516716	CRC	M	71	21.0498	Early	JAP
Discovery	JAP	DRR171675	DRA008156	41734988	39133434	39133212	38395680	CRC	F	72	20.3244	Early	JAP
Discovery	JAP	DRR171676	DRA008156	47886780	44645450	44644846	43811592	CRC	M	53	31.2314	Early	JAP
Discovery	JAP	DRR171677	DRA008156	38627824	36644944	36644846	36218830	CRC	M	64	26.2596	Advanced	JAP
Discovery	JAP	DRR171678	DRA008156	49741276	46482428	46482410	44563318	CRC	M	59	28.0664	Early	JAP
Discovery	JAP	DRR171679	DRA008156	40522492	37839190	37839140	37518536	CRC	F	68	25.2994	Early	JAP
Discovery	JAP	DRR171680	DRA008156	23151436	21632814	21630208	20762748	CRC	M	68	23.4375	Advanced	JAP
Discovery	JAP	DRR171681	DRA008156	49466216	46507456	46507432	42736290	CRC	M	40	22.5981	Advanced	JAP
Discovery	JAP	DRR171682	DRA008156	42909740	40200792	40200690	39187184	CRC	F	58	22.5069	Advanced	JAP
Discovery	JAP	DRR171683	DRA008156	40307206	37830512	37830440	37261192	CTR	M	58	22.2291	CTR	JAP
Discovery	JAP	DRR171684	DRA008156	33292152	30876222	30872124	29824722	CRC	M	57	27.0169	Early	JAP
Discovery	JAP	DRR171685	DRA008156	41853144	38571574	38571532	37673872	CRC	M	61	27.102	Advanced	JAP
Discovery	JAP	DRR171686	DRA008156	49851690	46912288	46912210	45646768	CTR	F	76	21.5019	CTR	JAP
Discovery	JAP	DRR171687	DRA008156	39093096	37006222	37006048	34422978	CRC	F	77	20.2694	Early	JAP
Discovery	JAP	DRR171688	DRA008156	34002564	32219592	32219458	31586858	CTR	M	70	22.68	CTR	JAP
Discovery	JAP	DRR171689	DRA008156	30781246	30690006	#VALUE!	29753750	CRC	M	45	22.2753	Early	JAP
Discovery	JAP	DRR171690	DRA008156	36258812	34303774	34303742	32796402	CRC	M	59	20.1995	Advanced	JAP
Discovery	JAP	DRR171691	DRA008156	51117058	48025210	48025202	46219662	CTR	F	41	26.079	CTR	JAP
Discovery	JAP	DRR171692	DRA008156	46313864	42876258	42876144	41835944	CRC	M	67	23.6244	Early	JAP
Discovery	JAP	DRR171693	DRA008156	40213758	37332726	37332414	36931566	CRC	M	69	23.8751	Early	JAP
Discovery	JAP	DRR171694	DRA008156	51755168	47373454	47372576	45973334	CRC	F	68	22.4323	Advanced	JAP
Discovery	JAP	DRR171695	DRA008156	42911692	39854708	39854616	38287778	CTR	M	62	21.7079	CTR	JAP
Discovery	JAP	DRR171696	DRA008156	36208204	34398774	34392324	33034308	CRC	F	73	21.4903	Early	JAP
Discovery	JAP	DRR171697	DRA008156	54965252	51053284	51053258	50383840	CTR	F	51	21.2306	CTR	JAP
Discovery	JAP	DRR171698	DRA008156	51450668	48138376	48138364	47550106	CRC	M	55	22.5981	Early	JAP
Discovery	JAP	DRR171699	DRA008156	58181592	55476828	55475296	52308148	CRC	F	48	23.1911	Advanced	JAP
Discovery	JAP	DRR171701	DRA008156	50909738	47999222	47998378	47480130	CRC	M	59	25.9516	Advanced	JAP
Discovery	JAP	DRR171702	DRA008156	71435418	67150262	67149694	66313440	CTR	F	60	18.5901	CTR	JAP
Discovery	JAP	DRR171703	DRA008156	41433422	40113992	40113960	39469346	CRC	F	67	24.4444	Early	JAP
Discovery	JAP	DRR171704	DRA008156	49878836	48197932	48197848	47353276	CRC	F	74	23.5556	Early	JAP
Discovery	JAP	DRR171705	DRA008156	31861120	30182494	30182460	29413982	CRC	M	73	19.8413	Early	JAP
Discovery	JAP	DRR171706	DRA008156	29935190	29425870	29420490	28897048	CRC	F	46	20.5457	Early	JAP
Discovery	JAP	DRR171707	DRA008156	44085468	42307038	42306962	41125520	CTR	F	49	20.83	CTR	JAP
Discovery	JAP	DRR171708	DRA008156	35677058	34451396	34451386	34157296	CTR	M	30	NA	CTR	JAP
Discovery	JAP	DRR171709	DRA008156	39293028	37453462	37453322	36457886	CTR	M	56	24.093	CTR	JAP
Discovery	JAP	DRR171710	DRA008156	47833958	43800400	43800340	43349382	CTR	F	77	21.9261	CTR	JAP
Discovery	JAP	DRR171711	DRA008156	41955864	38734114	38734096	38418588	CTR	F	64	21.0938	CTR	JAP
Discovery	JAP	DRR171712	DRA008156	46244470	42378314	42378184	41739388	CTR	M	43	24.7409	CTR	JAP
Discovery	JAP	DRR171713	DRA008156	45339082	41899764	41899184	40376570	CTR	F	55	19.7777	CTR	JAP
Discovery	JAP	DRR171714	DRA008156	49731716	45108840	45108828	44067290	CTR	F	33	22.2063	CTR	JAP
Discovery	JAP	DRR171715	DRA008156	51289600	46732942	46732536	45709386	CTR	F	74	19.91	CTR	JAP
Discovery	JAP	DRR171716	DRA008156	45785256	40648038	40647988	39676844	CTR	M	46	21.7994	CTR	JAP
Discovery	JAP	DRR171717	DRA008156	35580114	34587942	34583050	33618506	CTR	M	59	26.5338	CTR	JAP
Discovery	JAP	DRR171718	DRA008156	15858212	15230780	15230678	14946766	CTR	F	65	18.2563	CTR	JAP
Discovery	JAP	DRR171719	DRA008156	54492670	50991778	50991294	50270164	CTR	M	35	24.2215	CTR	JAP
Discovery	JAP	DRR171720	DRA008156	43740482	40485534	40485050	39434780	CTR	F	38	17.8506	CTR	JAP
Discovery	JAP	DRR171721	DRA008156	4509980	4297802	4282946	4160450	CTR	M	68	21.3839	CTR	JAP
Discovery	JAP	DRR171722	DRA008156	39322318	37742604	37742406	37249046	CTR	M	60	22.2291	CTR	JAP
Discovery	JAP	DRR171723	DRA008156	34575120	33004300	33003140	31836740	CTR	M	66	24.6097	CTR	JAP
Discovery	JAP	DRR171724	DRA008156	84641274	81914084	81913688	78285454	CTR	M	72	25.2092	CTR	JAP
Discovery	JAP	DRR171725	DRA008156	47470646	45969064	45968736	45438554	CRC	M	47	23.5666	Early	JAP
Discovery	JAP	DRR171727	DRA008156	63387808	61068026	61067988	58669268	CRC	M	66	22.0581	Early	JAP
Discovery	JAP	DRR171728	DRA008156	52707860	51100696	51100620	50537264	CRC	M	45	20.6193	Early	JAP
Discovery	JAP	DRR171729	DRA008156	53239156	51903452	51902954	48864270	CRC	F	63	21.3675	Early	JAP
Discovery	JAP	DRR171730	DRA008156	48940244	47710604	47709996	43379840	CTR	F	75	18.3655	CTR	JAP
Discovery	JAP	DRR171731	DRA008156	35093466	33983278	33982840	33160718	CRC	F	68	21.7865	Early	JAP
Discovery	JAP	DRR171732	DRA008156	54563590	53224510	53221780	51658430	CRC	M	66	24.6755	Early	JAP
Discovery	JAP	DRR171734	DRA008156	55812132	54518320	54518138	52264868	CTR	F	55	23.5556	CTR	JAP
Discovery	JAP	DRR171735	DRA008156	30268220	29442704	29439976	28909658	CRC	M	76	19.17	Early	JAP
Discovery	JAP	DRR171736	DRA008156	45573304	44843660	44843602	44216236	CRC	M	73	22.0581	Early	JAP
Discovery	JAP	DRR171737	DRA008156	43835402	43152658	43152432	41631568	CRC	F	51	18.8271	Early	JAP
Discovery	JAP	DRR171738	DRA008156	38627188	37990848	37990758	35807532	CTR	F	78	24.0344	CTR	JAP
Discovery	JAP	DRR171739	DRA008156	24964300	24411962	24411934	22445994	CRC	F	67	24.3232	Advanced	JAP
Discovery	JAP	DRR171740	DRA008156	59939112	58368964	58368328	56483364	CRC	M	69	22.7583	Early	JAP
Discovery	JAP	DRR171741	DRA008156	75890344	73762678	73762596	70531558	CRC	M	52	31.0204	Early	JAP
Discovery	JAP	DRR171742	DRA008156	57029830	55608420	55606742	53087776	CTR	M	50	24.8163	CTR	JAP
Discovery	JAP	DRR171743	DRA008156	47896438	46559440	46535424	45732588	CRC	F	63	36.523	Early	JAP
Discovery	JAP	DRR171744	DRA008156	71204520	69466950	69466792	67593758	CTR	M	65	24.281	CTR	JAP
Discovery	JAP	DRR171745	DRA008156	28652686	27733658	27733078	26575042	CRC	F	64	22.4766	Early	JAP
Discovery	JAP	DRR171746	DRA008156	65570566	63997896	63997860	62560342	CRC	F	73	16.8802	Early	JAP
Discovery	JAP	DRR171747	DRA008156	57497470	55929840	55924590	55365884	CRC	M	73	23.3355	Advanced	JAP
Discovery	JAP	DRR171750	DRA008156	79223844	77656406	77656326	75877322	CRC	F	60	20.83	Early	JAP
Discovery	JAP	DRR171752	DRA008156	27818658	27272266	27271710	26809650	CTR	M	61	26.2336	CTR	JAP
Discovery	JAP	DRR171754	DRA008156	67132270	65582708	65582654	64808714	CRC	M	71	26.2188	Early	JAP
Discovery	JAP	DRR171755	DRA008156	64105400	62546778	62545562	60759552	CRC	M	67	23.597	Early	JAP
Discovery	JAP	DRR171756	DRA008156	65043752	63153902	63153696	62475610	CRC	M	65	21.7181	Early	JAP
Discovery	JAP	DRR171757	DRA008156	54062368	52651378	52651326	51377498	CRC	M	64	23.0518	Early	JAP
Discovery	JAP	DRR171758	DRA008156	53451224	52223280	52223260	51423558	CRC	M	60	27.0641	Early	JAP
Discovery	JAP	DRR171759	DRA008156	34299064	33480052	33479172	33240426	CTR	M	71	25.1559	CTR	JAP
Discovery	JAP	DRR171760	DRA008156	38336024	37618198	37617512	36626762	CTR	M	77	24.6094	CTR	JAP
Discovery	JAP	DRR171761	DRA008156	64821434	63689962	63689874	62311604	CRC	M	49	26.1224	Advanced	JAP
Discovery	JAP	DRR171762	DRA008156	54530440	53558002	53557944	53158606	CTR	F	78	20.4294	CTR	JAP
Discovery	JAP	DRR171763	DRA008156	34556990	34397808	#VALUE!	33388230	CRC	M	69	19.433	Early	JAP
Discovery	JAP	DRR171764	DRA008156	40077748	39338480	39338042	38970684	CRC	F	49	22.6409	Advanced	JAP
Discovery	JAP	DRR171765	DRA008156	39030582	38262062	38261930	34884802	CRC	F	69	20.6131	Early	JAP
Discovery	JAP	DRR171766	DRA008156	44934410	43719656	43712266	42657828	CRC	M	70	26.7698	Early	JAP
Discovery	JAP	DRR171767	DRA008156	58057618	56427206	56426442	54937866	CTR	M	68	23.1206	CTR	JAP
Discovery	JAP	DRR171768	DRA008156	59898318	58035910	58035722	57159724	CTR	F	77	22.8571	CTR	JAP
Discovery	JAP	DRR171769	DRA008156	52012076	50434836	50427790	49614642	CTR	F	60	21.1109	CTR	JAP
Discovery	JAP	DRR171770	DRA008156	53658766	52143094	52143080	50918920	CTR	F	71	24.6094	CTR	JAP
Discovery	JAP	DRR171771	DRA008156	27797116	26787092	26787058	23887072	CRC	F	61	24.6094	Early	JAP
Discovery	JAP	DRR171773	DRA008156	43669098	42574428	42573240	41675842	CRC	M	57	25.4327	Early	JAP
Discovery	JAP	DRR171774	DRA008156	48269636	47108896	47108500	45563042	CTR	F	58	22.5466	CTR	JAP
Discovery	JAP	DRR171775	DRA008156	57135844	55686034	55685992	54095314	CRC	F	73	26.5731	Early	JAP
Discovery	JAP	DRR171776	DRA008156	64587232	62923548	62922416	61321400	CTR	F	62	19.9219	CTR	JAP
Discovery	JAP	DRR171777	DRA008156	71692730	69774784	69774770	66620358	CRC	M	62	23.9512	Early	JAP
Discovery	JAP	DRR171778	DRA008156	57733338	56115334	56115274	55548608	CRC	M	47	21.4533	Early	JAP
Discovery	JAP	DRR171779	DRA008156	58876212	57272308	57271928	56188232	CTR	M	47	20.679	CTR	JAP
Discovery	JAP	DRR171780	DRA008156	58485556	56765110	56764792	56144494	CTR	M	42	33.14	CTR	JAP
Discovery	JAP	DRR171781	DRA008156	53795300	52145858	52144890	50582958	CRC	F	63	20.1348	Advanced	JAP
Discovery	JAP	DRR171782	DRA008156	48706320	47045000	47044194	45832622	CRC	M	73	24.6097	Early	JAP
Discovery	JAP	DRR171783	DRA008156	80340550	78068084	78067864	76860240	CTR	M	74	25.0593	CTR	JAP
Discovery	JAP	DRR171786	DRA008156	74972038	72714594	72714528	70768252	CRC	F	73	19.563	Early	JAP
Discovery	JAP	DRR171787	DRA008156	30691490	29251808	29251582	28644506	CRC	F	61	21.6413	Early	JAP
Discovery	JAP	DRR171788	DRA008156	33809306	32355526	32355504	32050132	CTR	F	76	19.1111	CTR	JAP
Discovery	JAP	DRR171789	DRA008156	46366076	42940714	42940676	41807304	CRC	M	76	24.653	Early	JAP
Discovery	JAP	DRR171790	DRA008156	45425344	43410722	43410700	42576704	CTR	F	47	22.3757	CTR	JAP
Discovery	JAP	DRR171791	DRA008156	46442310	44079366	44079190	42927008	CRC	M	52	23.255	Advanced	JAP
Discovery	JAP	DRR171792	DRA008156	43415610	40835518	40835502	39541130	CRC	M	69	16.1415	Early	JAP
Discovery	JAP	DRR171793	DRA008156	42939262	40814660	40814336	38930790	CTR	M	71	22.6474	CTR	JAP
Discovery	JAP	DRR171794	DRA008156	45695900	42641532	42641512	41749406	CRC	M	53	20.7612	Early	JAP
Discovery	JAP	DRR171795	DRA008156	43106410	40864302	40862530	39676562	CTR	M	68	23.7954	CTR	JAP
Discovery	JAP	DRR171796	DRA008156	42177158	40405148	40404664	39381438	CRC	M	70	21.048	Early	JAP
Discovery	JAP	DRR171797	DRA008156	43363386	41369212	41369178	40482728	CRC	M	59	24.841	Advanced	JAP
Discovery	JAP	DRR171798	DRA008156	35589834	33893558	33893508	32446354	CTR	M	71	22.9421	CTR	JAP
Discovery	JAP	DRR171799	DRA008156	32108586	30309142	30309088	29266968	CTR	M	74	20.6193	CTR	JAP
Discovery	JAP	DRR171802	DRA008156	31669124	30189448	30189138	29145106	CRC	M	63	24.8591	Advanced	JAP
Discovery	JAP	DRR171803	DRA008156	33809570	32148314	32148298	30956482	CRC	M	69	25.7276	Early	JAP
Discovery	JAP	DRR171804	DRA008156	49068146	46718172	46716770	45835758	CTR	M	52	21.3039	CTR	JAP
Discovery	JAP	DRR171807	DRA008156	44008140	41865224	41865200	40900346	CTR	M	78	21.0938	CTR	JAP
Discovery	JAP	DRR171809	DRA008156	46403856	44116256	44116230	42779718	CTR	F	77	21.2874	CTR	JAP
Discovery	JAP	DRR171810	DRA008156	42579228	39909624	39909546	38747166	CTR	F	59	22.2222	CTR	JAP
Discovery	JAP	DRR171811	DRA008156	42303974	40802960	40802934	39413474	CRC	M	50	23.49	Early	JAP
Discovery	JAP	DRR171812	DRA008156	40953668	39546682	39546640	38262788	CRC	M	68	23.8751	Early	JAP
Discovery	JAP	DRR171813	DRA008156	38204316	36801160	36801132	35650800	CTR	M	51	29.0437	CTR	JAP
Discovery	JAP	DRR171814	DRA008156	18467078	17672276	17668490	17428860	CTR	M	54	23.7118	CTR	JAP
Discovery	JAP	DRR171815	DRA008156	42312294	41108312	41108244	39934030	CRC	M	65	25.0593	Early	JAP
Discovery	JAP	DRR171816	DRA008156	35637906	34384350	34384110	33842616	CRC	M	60	23.2254	Advanced	JAP
Discovery	JAP	DRR171817	DRA008156	33396206	32293652	32290390	29797306	CRC	F	71	31.1111	Early	JAP
Discovery	JAP	DRR171818	DRA008156	30655796	29645438	29645438	29242506	CTR	M	55	26.8122	CTR	JAP
Discovery	JAP	DRR171819	DRA008156	34079756	32904550	32904258	31604750	CRC	F	66	20.4294	Early	JAP
Discovery	JAP	DRR171821	DRA008156	38147148	36478918	36478534	35814530	CRC	F	74	25.73	Early	JAP
Discovery	JAP	DRR171822	DRA008156	35648332	34045926	34045908	32719836	CTR	F	41	20.3244	CTR	JAP
Discovery	JAP	DRR171824	DRA008156	33949564	32638504	32638444	31147586	CRC	M	72	22.0386	Early	JAP
Discovery	JAP	DRR171826	DRA008156	42975332	40562594	40562522	39041540	CTR	M	78	22.151	CTR	JAP
Discovery	JAP	DRR171828	DRA008156	42815036	40878386	40878262	39744288	CRC	M	51	18.1662	Early	JAP
Discovery	JAP	DRR171829	DRA008156	44657574	42804402	42804290	41267088	CRC	F	65	17.9931	Early	JAP
Discovery	JAP	DRR171830	DRA008156	44322028	42156382	42156366	40155918	CTR	M	67	21.4536	CTR	JAP
Discovery	JAP	DRR171831	DRA008156	41298376	39689878	39689658	38755514	CTR	M	61	25.9516	CTR	JAP
Discovery	JAP	DRR171835	DRA008156	40052600	38714530	38713498	38132206	CTR	F	61	27.0051	CTR	JAP
Discovery	JAP	DRR171836	DRA008156	31759236	30342962	30342656	30088916	CRC	M	51	22.7244	Early	JAP
Discovery	JAP	DRR171837	DRA008156	25817178	24818938	24814906	24130762	CTR	F	66	31.6242	CTR	JAP
Discovery	JAP	DRR171838	DRA008156	33452532	32025828	32025682	31259178	CRC	F	75	18.9745	Early	JAP
Discovery	JAP	DRR171839	DRA008156	29674692	28511044	28508680	28217546	CTR	F	62	18.1955	CTR	JAP
Discovery	JAP	DRR171840	DRA008156	37224994	35812134	35812034	34849402	CTR	M	57	23.2438	CTR	JAP
Discovery	JAP	DRR171841	DRA008156	39336186	37907710	37906950	36991986	CRC	F	70	23.1405	Early	JAP
Discovery	JAP	DRR171842	DRA008156	40432928	38934566	38933950	37370194	CTR	M	73	24.3025	CTR	JAP
Discovery	JAP	DRR171843	DRA008156	41668918	39974204	39974172	39443044	CRC	M	71	22.4813	Early	JAP
Discovery	JAP	DRR171844	DRA008156	42286928	40855346	40855338	39353820	CRC	M	47	35.201	Early	JAP
Discovery	JAP	DRR171845	DRA008156	43778130	43356078	#VALUE!	42931922	CRC	M	66	18.7109	Early	JAP
Discovery	JAP	DRR171846	DRA008156	34780136	33559274	33558250	31319068	CTR	F	68	19.5006	CTR	JAP
Discovery	JAP	DRR171847	DRA008156	41480482	40107068	40106782	39303674	CTR	F	74	24.3496	CTR	JAP
Discovery	JAP	DRR171848	DRA008156	52129746	48144370	48144112	47009918	CRC	M	64	23.8367	Early	JAP
Discovery	JAP	DRR171849	DRA008156	66782180	61467190	61466778	60449154	CTR	M	74	20.7031	CTR	JAP
Discovery	JAP	DRR171850	DRA008156	38361254	35826666	35826518	34459704	CRC	M	65	27.1809	Early	JAP
Discovery	JAP	DRR171852	DRA008156	56337492	53064908	53064894	51074736	CTR	M	63	20.898	CTR	JAP
Discovery	JAP	DRR171853	DRA008156	38240294	35896830	35896196	34683922	CTR	M	60	20.8086	CTR	JAP
Discovery	JAP	DRR171855	DRA008156	40080926	38522656	38522482	38198168	CRC	M	77	23.3377	Advanced	JAP
Discovery	JAP	DRR171856	DRA008156	40372512	38646258	38646254	36628248	CRC	F	67	25.4375	Advanced	JAP
Discovery	JAP	DRR171857	DRA008156	40453120	39013450	39013384	38674070	CRC	M	74	25.9516	Early	JAP
Discovery	JAP	DRR171858	DRA008156	38539850	36681466	36680844	35696184	CRC	M	69	19.3625	Early	JAP
Discovery	JAP	DRR171859	DRA008156	38147874	36859448	36858828	35756450	CTR	F	61	18.591	CTR	JAP
Discovery	JAP	DRR171860	DRA008156	39806780	38536254	38536228	37571252	CTR	F	54	22.1893	CTR	JAP
Discovery	JAP	DRR171861	DRA008156	37502732	36325818	36325058	35784728	CTR	F	54	19.6283	CTR	JAP
Discovery	JAP	DRR171862	DRA008156	46481570	44575196	44575184	43998380	CTR	F	74	20.83	CTR	JAP
Discovery	JAP	DRR171863	DRA008156	33376030	28155176	28155132	26983992	CRC	M	78	29.7211	Early	JAP
Discovery	JAP	DRR171864	DRA008156	44139434	37559890	37559822	37169276	CRC	F	70	23.0681	Early	JAP
Discovery	JAP	DRR171866	DRA008156	76882758	64641788	64641660	53186830	CRC	M	73	22.913	Early	JAP
Discovery	JAP	DRR171867	DRA008156	51224952	47998954	47996768	46216564	CTR	F	75	21.1702	CTR	JAP
Discovery	JAP	DRR171868	DRA008156	37047926	31249772	31249762	30835976	CRC	M	58	19.6052	Advanced	JAP
Discovery	JAP	DRR171869	DRA008156	56267618	52588456	52588444	50571560	CTR	M	71	23.3844	CTR	JAP
Discovery	JAP	DRR171870	DRA008156	34121968	29033208	29033186	28127330	CRC	F	56	23.0112	Early	JAP
Discovery	JAP	DRR171871	DRA008156	58924808	55097782	55097540	54343810	CRC	M	69	22.8395	Early	JAP
Discovery	JAP	DRR171872	DRA008156	36221992	34771232	34769288	34269080	CRC	M	52	23.6652	Early	JAP
Discovery	JAP	DRR171873	DRA008156	40027278	38459570	38458982	37771834	CTR	M	69	22.1453	CTR	JAP
Discovery	JAP	DRR171874	DRA008156	41919064	40263774	40263520	38521068	CRC	F	65	24.9199	Early	JAP
Discovery	JAP	DRR171875	DRA008156	37900346	36428142	36421294	34489774	CRC	F	63	19.8178	Early	JAP
Discovery	JAP	DRR171876	DRA008156	47404834	45648624	45648328	45107564	CRC	M	49	37.551	Advanced	JAP
Discovery	JAP	DRR171877	DRA008156	42034798	40433748	40433718	39867604	CRC	M	63	19.7531	Early	JAP
Discovery	JAP	DRR171878	DRA008156	41212552	39754316	39754054	38500054	CRC	M	39	19.3792	Early	JAP
Discovery	JAP	DRR171879	DRA008156	10528938	10029906	10025890	9884550	CRC	F	67	21.4573	Early	JAP
Discovery	JAP	DRR171881	DRA008156	51186632	48458768	48458744	47436278	CRC	F	69	19.7777	Early	JAP
Discovery	JAP	DRR171882	DRA008156	36330902	35785500	#VALUE!	34267922	CRC	M	50	22.0522	Early	JAP
Discovery	JAP	DRR171883	DRA008156	45784366	43552042	43552000	42998394	CTR	F	73	20.6905	CTR	JAP
Discovery	JAP	DRR171884	DRA008156	30424104	29943414	#VALUE!	29354744	CRC	F	73	18.3143	Early	JAP
Discovery	JAP	DRR171887	DRA008156	38692464	37320484	37320142	36434160	CTR	M	69	24.281	CTR	JAP
Discovery	JAP	DRR171888	DRA008156	37803320	36387180	36385894	35581704	CRC	M	64	20.4467	Advanced	JAP
Discovery	JAP	DRR171889	DRA008156	42245076	40643636	40643628	37545046	CRC	M	55	26.1752	Early	JAP
Discovery	JAP	DRR171890	DRA008156	39757652	38354282	38353478	36322318	CRC	M	53	26.3656	Early	JAP
Discovery	JAP	DRR171893	DRA008156	37986890	36452716	36452538	34038034	CRC	M	64	22.68	Early	JAP
Discovery	JAP	DRR171894	DRA008156	41092116	39435656	39435654	37998488	CTR	M	76	20.7967	CTR	JAP
Discovery	JAP	DRR171895	DRA008156	41362764	39663028	39663024	38367876	CRC	M	68	24.7676	Early	JAP
Discovery	JAP	DRR171896	DRA008156	36625308	36157556	#VALUE!	35597174	CTR	F	46	19.9594	CTR	JAP
Discovery	JAP	DRR171897	DRA008156	79753094	76731984	76731922	73665168	CRC	F	47	18.0662	Early	JAP
Discovery	JAP	DRR171898	DRA008156	26539304	25268518	25267208	24289704	CRC	M	77	24.6097	Early	JAP
Discovery	JAP	DRR171899	DRA008156	34714564	33291840	33291428	32480150	CTR	M	70	24.2215	CTR	JAP
Discovery	JAP	DRR171901	DRA008156	28547050	27984310	27983576	27480372	CRC	M	72	24.6904	Early	JAP
Discovery	JAP	DRR171902	DRA008156	17332934	17009808	17009540	16353826	CRC	M	60	23.4236	Advanced	JAP
Discovery	JAP	DRR171903	DRA008156	30949214	29437278	29436952	28214306	CRC	M	73	23.3067	Early	JAP
Discovery	JAP	DRR171904	DRA008156	43166386	40769796	40768930	40388582	CRC	M	60	21.2953	Early	JAP
Discovery	JAP	DRR171906	DRA008156	45085246	42587712	42587434	42024258	CRC	F	59	20.5049	Advanced	JAP
Discovery	JAP	DRR171907	DRA008156	44525932	42096220	42096062	40777566	CRC	M	59	25.0593	Advanced	JAP
Discovery	JAP	DRR171908	DRA008156	48663466	45810050	45809890	45090830	CRC	F	61	23.6128	Early	JAP
Discovery	JAP	DRR171909	DRA008156	34212868	32092632	32091372	29864060	CRC	F	62	22.0317	Early	JAP
Discovery	JAP	DRR171912	DRA008156	60661170	57170438	57170374	54663976	CTR	F	65	24.3232	CTR	JAP
Discovery	JAP	DRR171913	DRA008156	41911706	38902294	38902254	38000264	CRC	M	52	26.4236	Early	JAP
Discovery	JAP	DRR171914	DRA008156	35746760	33314486	33314448	32956166	CTR	F	64	21.1553	CTR	JAP
Discovery	JAP	DRR171915	DRA008156	50923086	47419740	47419434	46601192	CRC	F	56	17.4818	Early	JAP
Discovery	JAP	DRR171916	DRA008156	33055568	30998136	30991446	30549450	CTR	M	77	24.4646	CTR	JAP
Discovery	JAP	DRR171917	DRA008156	58630590	57399818	57399650	55985292	CRC	F	54	24.7475	Early	JAP
Discovery	JAP	DRR171918	DRA008156	49063286	48813024	#VALUE!	47663388	CTR	M	65	25.3934	CTR	JAP
Discovery	JAP	DRR171919	DRA008156	41373138	40438610	40437884	40011440	CTR	M	70	29.271	CTR	JAP
Discovery	JAP	DRR171920	DRA008156	40177670	39218768	39216310	38553916	CTR	M	70	22.0604	CTR	JAP
Discovery	JAP	DRR171921	DRA008156	67261062	65981966	65981102	65400034	CRC	F	76	29.0131	Early	JAP
Discovery	JAP	DRR171922	DRA008156	53365044	53108148	#VALUE!	51817566	CTR	F	49	19.6311	CTR	JAP
Discovery	JAP	DRR171925	DRA008156	57805020	56718604	56718396	54798264	CTR	F	62	22.6409	CTR	JAP
Discovery	JAP	DRR171927	DRA008156	35396128	34538196	34535924	33272620	CTR	F	67	19.6752	CTR	JAP
Discovery	JAP	DRR171928	DRA008156	43677986	42667570	42667340	40120276	CTR	M	69	24.3911	CTR	JAP
Discovery	JAP	DRR171930	DRA008156	54471736	53237918	53237882	52770974	CTR	F	76	24.974	CTR	JAP
Discovery	JAP	DRR171931	DRA008156	52710810	51617944	51617506	49904248	CTR	M	68	22.8374	CTR	JAP
Discovery	JAP	DRR171932	DRA008156	67360168	65904182	65904092	64081116	CTR	F	69	22.9591	CTR	JAP
Discovery	JAP	DRR171933	DRA008156	66297122	64680196	64680076	63656984	CTR	F	62	19.052	CTR	JAP
Discovery	JAP	DRR171935	DRA008156	52504830	51269364	51269326	49386130	CTR	F	66	19.5556	CTR	JAP
Discovery	JAP	DRR171936	DRA008156	34585294	33788182	33788172	32605214	CTR	F	72	22.3703	CTR	JAP
Discovery	JAP	DRR171938	DRA008156	50935818	49525966	49525958	49042486	CTR	M	76	23.8281	CTR	JAP
Discovery	JAP	DRR171939	DRA008156	51547602	50217518	50217476	48373410	CTR	F	45	19.2277	CTR	JAP
Discovery	JAP	DRR171940	DRA008156	57983836	56843146	56843118	56116916	CTR	M	66	23.4375	CTR	JAP
Discovery	JAP	DRR171941	DRA008156	39986902	38705396	38705344	37382438	CRC	M	72	20.9042	Early	JAP
Discovery	JAP	DRR171942	DRA008156	33296436	32358342	32356012	32088422	CRC	F	57	24.4561	Early	JAP
Discovery	JAP	DRR171943	DRA008156	53510454	52097038	52096224	50808708	CRC	M	71	27.3438	Early	JAP
Discovery	JAP	DRR171944	DRA008156	49690498	48334580	48334502	46426408	CRC	F	73	22.151	Early	JAP
Discovery	JAP	DRR171945	DRA008156	49833164	48062366	48061546	46284822	CTR	M	74	19.3337	CTR	JAP
Discovery	JAP	DRR171946	DRA008156	49031106	47685708	47685452	46031082	CRC	M	57	26.881	Early	JAP
Discovery	JAP	DRR171947	DRA008156	47827578	46597564	46596656	45963556	CTR	M	65	26.5625	CTR	JAP
Discovery	JAP	DRR171948	DRA008156	45194380	44052248	44052224	43121136	CTR	F	66	19.0677	CTR	JAP
Discovery	JAP	DRR171949	DRA008156	51568728	49886484	49884370	48130138	CTR	F	66	21.6413	CTR	JAP
Discovery	JAP	DRR171950	DRA008156	53354508	51196854	51195564	49502746	CTR	M	59	28.8415	CTR	JAP
Discovery	JAP	DRR171951	DRA008156	53721284	51733638	51732856	49462122	CTR	M	65	23.6652	CTR	JAP
Discovery	JAP	DRR171952	DRA008156	14386194	14006756	13995550	13736428	CRC	M	73	22.3214	Early	JAP
Discovery	JAP	DRR171954	DRA008156	59909810	58407914	58407650	57465692	CTR	M	40	25	CTR	JAP
Discovery	JAP	DRR171955	DRA008156	62600398	60879720	60879548	60384926	CRC	F	71	29.9643	Early	JAP
Discovery	JAP	DRR171956	DRA008156	55082242	53505464	53505400	52652874	CTR	F	67	20.1733	CTR	JAP
Discovery	JAP	DRR171957	DRA008156	44355082	43077608	43076164	42480112	CRC	M	61	22.2291	Early	JAP
Discovery	JAP	DRR171958	DRA008156	41821950	40739998	40739896	39856804	CRC	F	64	24.2188	Early	JAP
Discovery	JAP	DRR171959	DRA008156	51664530	49570164	49570098	48813908	CRC	M	65	21.83	Early	JAP
Discovery	JAP	DRR171960	DRA008156	54103842	52375514	52375094	52011538	CRC	F	70	24.7325	Early	JAP
Discovery	JAP	DRR171961	DRA008156	52544048	50961270	50961252	49119000	CTR	F	79	24.4444	CTR	JAP
Discovery	JAP	DRR171962	DRA008156	32464792	31499864	31488826	31103732	CTR	M	70	29.7608	CTR	JAP
Discovery	JAP	DRR171963	DRA008156	41737794	39869886	39869530	39171594	CRC	F	62	21.875	Early	JAP
Discovery	JAP	DRR171994	DRA008156	50310518	48360622	48360534	46818038	CTR	M	56	26.8544	CTR	JAP
Discovery	JAP	DRR171995	DRA008156	36746354	35679708	35679410	35077812	CTR	F	68	18.8588	CTR	JAP
Validation	USA	MMRS11288076ST-27-0-0	PRJEB12449	64577620	62510096	62509794	61636452	CTR	M	65	23.5	CTR	USA
Validation	USA	MMRS11932626ST-27-0-0	PRJEB12449	38287484	35476926	35476158	35098164	CTR	M	65	29.6	CTR	USA
Validation	USA	MMRS12272136ST-27-0-0	PRJEB12449	63831864	61908492	61908358	60966782	CRC	M	51	25.8	CRC	USA
Validation	USA	MMRS14379078ST-27-0-0	PRJEB12449	62912004	61467156	61465046	60674668	CRC	M	53	25	CRC	USA
Validation	USA	MMRS14602194ST-27-0-0	PRJEB12449	75597582	73307200	73294868	72082408	CRC	F	84		CRC	USA
Validation	USA	MMRS15137911ST-27-0-0	PRJEB12449	60877058	59036572	59032052	58439642	CRC	F	64	35.7	CRC	USA
Validation	USA	MMRS16644320ST-27-0-0	PRJEB12449	90027532	87788718	87788144	86298074	CRC	M	53	27.9	CRC	USA
Validation	USA	MMRS17603756ST-27-0-0	PRJEB12449	69607864	67232728	67230166	66123806	CTR	F	63	16.8	CTR	USA
Validation	USA	MMRS17963147ST-27-0-0	PRJEB12449	59596956	55942186	55942028	55116326	CTR	M	69	24.1	CTR	USA
Validation	USA	MMRS18295921ST-27-0-0	PRJEB12449	70582222	68862212	68859618	68102812	CRC	M	42	22	CRC	USA
Validation	USA	MMRS20257302ST-27-0-0	PRJEB12449	51272706	49393768	49393244	48815566	CTR	F	62	20.7	CTR	USA
Validation	USA	MMRS21365932ST-27-0-0	PRJEB12449	68197796	65849486	65849324	64872008	CTR	M	56	23	CTR	USA
Validation	USA	MMRS24340226ST-27-0-0	PRJEB12449	53709058	50232368	50232242	49841154	CRC	M	70	25.1	CRC	USA
Validation	USA	MMRS25211151ST-27-0-0	PRJEB12449	57331552	54180948	54179640	52562218	CTR	F	60	20.5	CTR	USA
Validation	USA	MMRS25641480ST-27-0-0	PRJEB12449	75655752	73192472	73191564	72357446	CRC	F	54	23.5	CRC	USA
Validation	USA	MMRS29805707ST-27-0-0	PRJEB12449	68766406	66730432	66728546	65553226	CTR	M	49	33.4	CTR	USA
Validation	USA	MMRS31306426ST-27-0-0	PRJEB12449	43582938	40824354	40822210	40332670	CRC	M	73	25.8	CRC	USA
Validation	USA	MMRS32573774ST-27-0-0	PRJEB12449	69988474	67714334	67713508	67181940	CTR	M	82	20.5	CTR	USA
Validation	USA	MMRS33294861ST-27-0-0	PRJEB12449	58733826	56813838	56813346	55535146	CTR	M	48	23.1	CTR	USA
Validation	USA	MMRS34525504ST-27-0-0	PRJEB12449	45074150	42105764	42105474	41777642	CRC	M	71	24.7	CRC	USA
Validation	USA	MMRS34569532ST-27-0-0	PRJEB12449	59467636	57392348	57392114	56953722	CTR	M	72	23.1	CTR	USA
Validation	USA	MMRS35808664ST-27-0-0	PRJEB12449	76667564	74480076	74479928	72658794	CTR	M	63	31.6	CTR	USA
Validation	USA	MMRS36405092ST-27-0-0	PRJEB12449	52046738	50453964	50453858	49440196	CTR	M	48	26.4	CTR	USA
Validation	USA	MMRS38861560ST-27-0-0	PRJEB12449	70901140	68727780	68727002	68092006	CTR	F	76	22.1	CTR	USA
Validation	USA	MMRS38954404ST-27-0-0	PRJEB12449	72375922	70073636	70072936	69388150	CTR	F	55	23.8	CTR	USA
Validation	USA	MMRS39415781ST-27-0-0	PRJEB12449	72469720	70046718	70046416	68909824	CTR	F	70	28.6	CTR	USA
Validation	USA	MMRS39582183ST-27-0-0	PRJEB12449	57867694	56048860	56048584	55495752	CTR	M	39	23.5	CTR	USA
Validation	USA	MMRS40913371ST-27-0-0	PRJEB12449	71312524	69200112	69199230	68664158	CTR	F	76	26.9	CTR	USA
Validation	USA	MMRS41266697ST-27-0-0	PRJEB12449	60104630	58170732	58170604	56386110	CRC	F	54	24	CRC	USA
Validation	USA	MMRS41711735ST-27-0-0	PRJEB12449	39101052	35984460	35983978	33917404	CRC	M	58	21.1	CRC	USA
Validation	USA	MMRS42780924ST-27-0-0	PRJEB12449	134419688	130127232	130127040	128939988	CRC	M	65	31.4	CRC	USA
Validation	USA	MMRS43563715ST-27-0-0	PRJEB12449	60353398	58320280	58320072	57432738	CRC	M	71	22.6	CRC	USA
Validation	USA	MMRS43939546ST-27-0-0	PRJEB12449	79699974	77391736	77385644	75635432	CRC	F	63	25.7	CRC	USA
Validation	USA	MMRS44197125ST-27-0-0	PRJEB12449	40484960	39352284	39348266	38963526	CRC	M	40	17.4	CRC	USA
Validation	USA	MMRS44203591ST-27-0-0	PRJEB12449	44128186	41697414	41696920	40379040	CRC	F	59	20.4	CRC	USA
Validation	USA	MMRS44587603ST-27-0-0	PRJEB12449	48454464	46869898	46869798	46223428	CRC	F	66	31.5	CRC	USA
Validation	USA	MMRS47662059ST-27-0-0	PRJEB12449	44497666	41396588	41396342	40075480	CRC	M	74	23.6	CRC	USA
Validation	USA	MMRS47685461ST-27-0-0	PRJEB12449	65984192	63674366	63671740	62285976	CRC	M	67	33.2	CRC	USA
Validation	USA	MMRS51307502ST-27-0-0	PRJEB12449	50242550	47672850	47672700	47258338	CTR	F	45	22.6	CTR	USA
Validation	USA	MMRS51410669ST-27-0-0	PRJEB12449	65825050	63839856	63838652	62923660	CRC	M	65	21.1	CRC	USA
Validation	USA	MMRS51728985ST-27-0-0	PRJEB12449	3808424	3690786	3432316	2928852	CRC	M	61	24.4	CRC	USA
Validation	USA	MMRS51737257ST-27-0-0	PRJEB12449	86478468	83710524	83709638	82676356	CTR	M	63	25.4	CTR	USA
Validation	USA	MMRS54246132ST-27-0-0	PRJEB12449	69209234	66720724	66720456	66084488	CTR	M	63	24	CTR	USA
Validation	USA	MMRS54316675ST-27-0-0	PRJEB12449	61619666	59220624	59212386	58540018	CRC	M	55	29.6	CRC	USA
Validation	USA	MMRS55294627ST-27-0-0	PRJEB12449	71148840	69042374	69029808	67096900	CRC	M	43	32	CRC	USA
Validation	USA	MMRS56137463ST-27-0-0	PRJEB12449	70372316	68339622	68339054	67002416	CTR	M	51	24.8	CTR	USA
Validation	USA	MMRS57276462ST-27-0-0	PRJEB12449	64684182	62612576	62611876	61685730	CTR	M	67	30.5	CTR	USA
Validation	USA	MMRS57569834ST-27-0-0	PRJEB12449	62146464	60656628	60656546	59870214	CTR	M	58	24.5	CTR	USA
Validation	USA	MMRS59699117ST-27-0-0	PRJEB12449	44684364	43421834	43421652	42562642	CRC	M	85	22.8	CRC	USA
Validation	USA	MMRS61683006ST-27-0-0	PRJEB12449	99625048	97094150	97093974	94315150	CTR	F	62	25.8	CTR	USA
Validation	USA	MMRS62192467ST-27-0-0	PRJEB12449	61585630	59554392	59553708	57442978	CTR	F	70	31.2	CTR	USA
Validation	USA	MMRS62376181ST-27-0-0	PRJEB12449	70521062	68042976	68042632	66603348	CRC	F	69	20.8	CRC	USA
Validation	USA	MMRS62666492ST-27-0-0	PRJEB12449	50798122	49042658	49042516	48477172	CTR	M	60	33.4	CTR	USA
Validation	USA	MMRS64281211ST-27-0-0	PRJEB12449	78756020	76378654	76378342	74502304	CRC	M	71	27.8	CRC	USA
Validation	USA	MMRS64281551ST-27-0-0	PRJEB12449	60314664	58464978	58464330	57682466	CTR	F	63	28.3	CTR	USA
Validation	USA	MMRS65205033ST-27-0-0	PRJEB12449	46878212	45372212	45371320	44927864	CRC	F	89	22.7	CRC	USA
Validation	USA	MMRS65742083ST-27-0-0	PRJEB12449	69799178	67228630	67227670	65683304	CTR	M	63	24.8	CTR	USA
Validation	USA	MMRS65862658ST-27-0-0	PRJEB12449	66838050	64874964	64874744	63846150	CTR	M	72	23.6	CTR	USA
Validation	USA	MMRS65945127ST-27-0-0	PRJEB12449	68679770	66449266	66449172	65776108	CRC	M	65	32.1	CRC	USA
Validation	USA	MMRS66868025ST-27-0-0	PRJEB12449	57724932	55061834	55061396	54521784	CTR	M	58	26.8	CTR	USA
Validation	USA	MMRS67096717ST-27-0-0	PRJEB12449	39710226	36837060	36835198	36406734	CTR	M	79	35.2	CTR	USA
Validation	USA	MMRS67247116ST-27-0-0	PRJEB12449	93377516	90701314	90679894	89688674	CRC	M	53	25.4	CRC	USA
Validation	USA	MMRS68630931ST-27-0-0	PRJEB12449	62907380	61081820	61081714	60361502	CTR	M	59	23.6	CTR	USA
Validation	USA	MMRS68910755ST-27-0-0	PRJEB12449	66995298	65236872	65236654	64464006	CRC	F	83	16.8	CRC	USA
Validation	USA	MMRS71762412ST-27-0-0	PRJEB12449	65313730	63401584	63400966	62719524	CRC	M	44	23.4	CRC	USA
Validation	USA	MMRS72802364ST-27-0-0	PRJEB12449	67505594	65546008	65545244	64755536	CRC	M	74		CRC	USA
Validation	USA	MMRS72980899ST-27-0-0	PRJEB12449	69903364	67648302	67646656	66942086	CRC	M	63	21.3	CRC	USA
Validation	USA	MMRS73787048ST-27-0-0	PRJEB12449	71475834	69287914	69287128	68245164	CTR	M	47	24.4	CTR	USA
Validation	USA	MMRS77018926ST-27-0-0	PRJEB12449	72614556	69416682	69416172	68884526	CRC	M	40	23.7	CRC	USA
Validation	USA	MMRS77321055ST-27-0-0	PRJEB12449	63090230	61066360	61016910	60252488	CRC	M	31	19.6	CRC	USA
Validation	USA	MMRS77487595ST-27-0-0	PRJEB12449	62205250	59881226	59874724	58939152	CRC	M	78	22.6	CRC	USA
Validation	USA	MMRS78791111ST-27-0-0	PRJEB12449	63109356	61200474	61199828	60136846	CRC	M	65	24.3	CRC	USA
Validation	USA	MMRS79893829ST-27-0-0	PRJEB12449	43432042	40305824	40305488	39620180	CTR	M	66	28.2	CTR	USA
Validation	USA	MMRS80093644ST-27-0-0	PRJEB12449	51824332	49903342	49816578	49011396	CRC	M	31	19.6	CRC	USA
Validation	USA	MMRS81130264ST-27-0-0	PRJEB12449	67016418	65465446	65465288	63738396	CTR	M	64	32.4	CTR	USA
Validation	USA	MMRS81135225ST-27-0-0	PRJEB12449	73126406	71150716	71150400	69485378	CTR	M	57	25.1	CTR	USA
Validation	USA	MMRS81194191ST-27-0-0	PRJEB12449	52054228	50434422	50432046	49876304	CRC	M	54	18.6	CRC	USA
Validation	USA	MMRS81671217ST-27-0-0	PRJEB12449	74697894	72391920	72390608	71652404	CRC	M	57	26.4	CRC	USA
Validation	USA	MMRS84085284ST-27-0-0	PRJEB12449	62241758	59415542	59413684	58796982	CTR	M	68	22.1	CTR	USA
Validation	USA	MMRS84159866ST-27-0-0	PRJEB12449	67625874	65494442	65493290	64948828	CTR	F	67	18.6	CTR	USA
Validation	USA	MMRS84954772ST-27-0-0	PRJEB12449	74652788	72326454	72325948	71604728	CRC	M	56	25.8	CRC	USA
Validation	USA	MMRS85382779ST-27-0-0	PRJEB12449	59131728	57583542	57562654	56581962	CRC	M	66	21.6	CRC	USA
Validation	USA	MMRS85438660ST-27-0-0	PRJEB12449	66429254	64486908	64486356	63546630	CTR	M	68	23	CTR	USA
Validation	USA	MMRS85548821ST-27-0-0	PRJEB12449	61109504	59434674	59434518	58301288	CTR	M	71	23.2	CTR	USA
Validation	USA	MMRS86168210ST-27-0-0	PRJEB12449	49798940	47489624	47489122	46991032	CTR	M	79	21.3	CTR	USA
Validation	USA	MMRS86178473ST-27-0-0	PRJEB12449	63832342	61645464	61645290	61158156	CRC	M	65	25.1	CRC	USA
Validation	USA	MMRS86958796ST-27-0-0	PRJEB12449	43816642	40935178	40934620	40519434	CRC	F	55	31.6	CRC	USA
Validation	USA	MMRS87723283ST-27-0-0	PRJEB12449	72491722	70296440	70296300	69387630	CTR	M	42	27.6	CTR	USA
Validation	USA	MMRS88581325ST-27-0-0	PRJEB12449	61155686	59440220	59439256	58726232	CTR	F	73	23.9	CTR	USA
Validation	USA	MMRS90191266ST-27-0-0	PRJEB12449	61551494	59062066	59041408	58293898	CRC	M	37	22.5	CRC	USA
Validation	USA	MMRS91297590ST-27-0-0	PRJEB12449	46925154	43791308	43790916	42756760	CTR	M	36	21.3	CTR	USA
Validation	USA	MMRS92544445ST-27-0-0	PRJEB12449	73208116	71071518	71071414	70274484	CRC	F	72	27.8	CRC	USA
Validation	USA	MMRS92546335ST-27-0-0	PRJEB12449	40714944	38141944	38136956	37826074	CTR	F	42	27.2	CTR	USA
Validation	USA	MMRS93508324ST-27-0-0	PRJEB12449	62956882	60975740	60974408	60314092	CRC	F	71		CRC	USA
Validation	USA	MMRS93621581ST-27-0-0	PRJEB12449	80043918	77695330	77693576	76939130	CTR	M	60	23.1	CTR	USA
Validation	USA	MMRS94549160ST-27-0-0	PRJEB12449	67551272	65508570	65508376	64129058	CTR	M	76	23.8	CTR	USA
Validation	USA	MMRS95277876ST-27-0-0	PRJEB12449	37582854	36318560	36318284	36004680	CTR	M	48	21.5	CTR	USA
Validation	USA	MMRS95479054ST-27-0-0	PRJEB12449	67856918	65388366	65388040	64790812	CTR	M	45	24.4	CTR	USA
Validation	USA	MMRS95674036ST-27-0-0	PRJEB12449	43485884	42076162	42075940	41190656	CTR	F	68	38.4	CTR	USA
Validation	USA	MMRS96422329ST-27-0-0	PRJEB12449	45798510	44358890	44358272	43554232	CRC	M	66	22.3	CRC	USA
Validation	USA	MMRS97052561ST-27-0-0	PRJEB12449	82546138	79887108	79885816	79263444	CRC	F	69	27.8	CRC	USA
Validation	USA	MMRS97307143ST-27-0-0	PRJEB12449	59113990	56614082	56613476	55865566	CTR	M	56	22.7	CTR	USA
Validation	USA	MMRS97327636ST-27-0-0	PRJEB12449	56490460	54539172	54528704	53705230	CRC	M	84	23.5	CRC	USA
Validation	USA	MMRS99045180ST-27-0-0	PRJEB12449	41529236	40255782	40254394	39970806	CRC	F	67	30	CRC	USA
Validation	ITA	SRR6915091	SRP136711	28466436	28466436	28466436	27469648	CRC	M	77	23	CRC	ITA1
Validation	ITA	SRR6915092	SRP136711	25712164	25712164	25712162	25526018	CTR	F	60	20	CTR	ITA1
Validation	ITA	SRR6915093	SRP136711	20190940	20190940	20190938	19756314	CRC	M	69	27	CRC	ITA1
Validation	ITA	SRR6915094	SRP136711	87488318	87488318	87488222	82794546	CRC	M	82	28	CRC	ITA1
Validation	ITA	SRR6915095	SRP136711	61305764	61305764	61305758	46406204	CRC	M	84	22	CRC	ITA1
Validation	ITA	SRR6915097	SRP136711	31962650	31962650	31962496	31530916	CTR	F	80	32	CTR	ITA1
Validation	ITA	SRR6915098	SRP136711	85061050	85061050	85060890	76674250	CRC	M	74	23	CRC	ITA1
Validation	ITA	SRR6915099	SRP136711	35814232	35814232	35814156	35041026	CRC	M	63	25	CRC	ITA1
Validation	ITA	SRR6915100	SRP136711	75192498	75192498	75192494	71896530	CTR	M	80	24	CTR	ITA1
Validation	ITA	SRR6915101	SRP136711	41836982	41836982	41836976	40779232	CRC	F	84	23	CRC	ITA1
Validation	ITA	SRR6915102	SRP136711	52755266	52755266	52755116	50424172	CRC	M	61	23	CRC	ITA1
Validation	ITA	SRR6915113	SRP136711	117134402	117134402	117134394	98141044	CTR	F	77		CTR	ITA1
Validation	ITA	SRR6915115	SRP136711	24472086	24472086	24471954	23227906	CRC	F	83	19	CRC	ITA1
Validation	ITA	SRR6915116	SRP136711	32411498	32411498	32411492	32033618	CTR	F	70	25	CTR	ITA1
Validation	ITA	SRR6915119	SRP136711	35803656	35803656	35803656	35488134	CRC	M	66	24	CRC	ITA1
Validation	ITA	SRR6915120	SRP136711	21747494	21747494	21747396	21021514	CRC	M	64	23	CRC	ITA1
Validation	ITA	SRR6915121	SRP136711	66792256	66792256	66792252	65941376	CTR	M	66	34	CTR	ITA1
Validation	ITA	SRR6915122	SRP136711	168463290	168463290	168463286	167295964	CTR	M	64	26	CTR	ITA1
Validation	ITA	SRR6915123	SRP136711	20788052	20788052	20787630	20397744	CRC	M	78	26	CRC	ITA1
Validation	ITA	SRR6915137	SRP136711	23146986	23146986	23146870	22578960	CRC	F	69	29	CRC	ITA1
Validation	ITA	SRR6915144	SRP136711	46574792	46574792	46574778	45881786	CTR	F	68	22	CTR	ITA1
Validation	ITA	SRR6915145	SRP136711	29432580	29432580	29432578	28844130	CTR	M	60	22	CTR	ITA1
Validation	ITA	SRR6915158	SRP136711	22764690	22764690	22764464	20527262	CRC	F	71	30	CRC	ITA1
Validation	ITA	SRR6915159	SRP136711	26218756	26218756	26218332	25695638	CRC	M	58	25	CRC	ITA1
Validation	ITA	SRR6915160	SRP136711	31498294	31498294	31498266	27175634	CRC	F	67	21	CRC	ITA1
Validation	ITA	SRR6915164	SRP136711	31477776	31477776	31477772	30831828	CTR	M	58	24	CTR	ITA1
Validation	ITA	SRR6915165	SRP136711	20236672	20236672	20236670	20069958	CTR	F	61		CTR	ITA1
Validation	ITA	SRR6915166	SRP136711	41926510	41926510	41926390	41347814	CRC	M	70	24	CRC	ITA1
Validation	ITA	SRR6915187	SRP136711	15338374	15338374	15338374	24103108	CTR	M	64	25	CTR	ITA1
Validation	ITA	SRR6915188	SRP136711	32345766	32345766	32345584	52554676	CRC	M	60	22	CRC	ITA1
Validation	ITA	SRR6915189	SRP136711	68437896	68437896	68437892	110269652	CTR	F	81	28	CTR	ITA1
Validation	ITA	SRR6915190	SRP136711	84041728	84041728	84041724	137782652	CRC	M	78	24	CRC	ITA1
Validation	ITA	SRR6915191	SRP136711	19905474	19905474	19905084	31142584	CTR	M	69	24	CTR	ITA1
Validation	ITA	SRR6915192	SRP136711	51345674	51345674	51345674	82360768	CTR	M	64	27	CTR	ITA1
Validation	ITA	SRR6915193	SRP136711	22516432	22516432	22516432	36124664	CTR	M	69	30	CTR	ITA1
Validation	ITA	SRR6915194	SRP136711	25121664	25121664	25121622	41679040	CTR	M	71	24	CTR	ITA1
Validation	ITA	SRR6915201	SRP136711	24803486	24803486	24803472	38769760	CRC	F	83	24	CRC	ITA1
Validation	ITA	SRR6915202	SRP136711	70548868	70548868	70548858	109668284	CTR	M	61	22	CTR	ITA1
Validation	ITA	SRR6915206	SRP136711	31407412	31407412	31407410	48623588	CTR	M	59	26	CTR	ITA1
Validation	ITA	SRR6915207	SRP136711	97785320	97785320	97785294	159473936	CTR	F	63	28	CTR	ITA1
Validation	ITA	SRR6915208	SRP136711	58456708	58456708	58456668	93425168	CRC	M	76	26	CRC	ITA1
Validation	ITA	SRR6915209	SRP136711	74447702	74447702	74447674	119623172	CRC	M	57	30	CRC	ITA1
Validation	ITA	SRR6915210	SRP136711	32380566	32380566	32380532	49674160	CRC	M	74	25	CRC	ITA1
Validation	ITA	SRR6915211	SRP136711	56790664	56790664	56790656	90934888	CRC	M	64	30	CRC	ITA1
Validation	ITA	SRR6915213	SRP136711	37866700	37866700	37866518	59958596	CRC	M	78	30	CRC	ITA1
Validation	ITA	SRR6915217	SRP136711	19064964	19064964	19064964	30188056	CTR	F	67	24	CTR	ITA1
Validation	ITA	SRR6915218	SRP136711	29555682	29555682	29555626	44730312	CRC	M	63	37	CRC	ITA1
Validation	ITA	SRR6915219	SRP136711	39469232	39469232	39469230	59937236	CRC	M	77	22	CRC	ITA1
Validation	ITA	SRR6915220	SRP136711	35524424	35524424	35524408	56048196	CRC	M	67	35	CRC	ITA1
Validation	ITA	SRR6915222	SRP136711	40373908	40373908	40373412	62160760	CTR	F	70	20	CTR	ITA1
Validation	ITA	SRR6915223	SRP136711	54654986	54654986	54654984	84583760	CRC	M	75		CRC	ITA1
Validation	ITA	SRR6915225	SRP136711	70692970	70692970	70692962	108061680	CTR	F	77	25	CTR	ITA1
Validation	ITA	SRR6915227	SRP136711	88268020	88268020	88268012	140797668	CTR	M	71	25	CTR	ITA1
Validation	ITA	SRR6915103	SRP136711	32324302	32324302	32324300	31883252	CRC				CRC	ITA
Validation	ITA	SRR6915104	SRP136711	36893344	36893344	36893344	36204518	CRC				CRC	ITA
Validation	ITA	SRR6915105	SRP136711	27765736	27765736	27765730	27279402	CRC				CRC	ITA
Validation	ITA	SRR6915106	SRP136711	32558826	32558826	32558826	30146470	CTR				CTR	ITA
Validation	ITA	SRR6915107	SRP136711	20973450	20973450	20973450	20526778	CRC				CRC	ITA
Validation	ITA	SRR6915108	SRP136711	32708458	32708458	32708458	32108632	CTR				CTR	ITA
Validation	ITA	SRR6915109	SRP136711	57085680	57085680	57085680	56101498	CRC				CRC	ITA
Validation	ITA	SRR6915110	SRP136711	24442730	24442730	24442716	24083968	CTR				CTR	ITA
Validation	ITA	SRR6915111	SRP136711	65791446	65791446	65791444	64051378	CTR				CTR	ITA
Validation	ITA	SRR6915112	SRP136711	39128268	39128268	39128268	38403506	CTR				CTR	ITA
Validation	ITA	SRR6915114	SRP136711	28606654	28606654	28606654	27819694	CTR				CTR	ITA
Validation	ITA	SRR6915117	SRP136711	41313888	41313888	41313888	40074702	CTR				CTR	ITA
Validation	ITA	SRR6915125	SRP136711	55063754	55063754	55063754	52399758	CRC				CRC	ITA
Validation	ITA	SRR6915126	SRP136711	72878430	72878430	72878430	70071528	CTR				CTR	ITA
Validation	ITA	SRR6915127	SRP136711	46692688	46692688	46692688	46037306	CRC				CRC	ITA
Validation	ITA	SRR6915128	SRP136711	39290740	39290740	39290738	38925400	CRC				CRC	ITA
Validation	ITA	SRR6915129	SRP136711	26121572	26121572	26121570	25662096	CRC				CRC	ITA
Validation	ITA	SRR6915130	SRP136711	20875532	20875532	20875532	20534276	CRC				CRC	ITA
Validation	ITA	SRR6915131	SRP136711	82334098	82334098	82334094	80120012	CTR				CTR	ITA
Validation	ITA	SRR6915132	SRP136711	51857712	51857712	51857710	50826962	CRC				CRC	ITA
Validation	ITA	SRR6915133	SRP136711	29351672	29351672	29351672	29026336	CRC				CRC	ITA
Validation	ITA	SRR6915134	SRP136711	40101028	40101028	40101028	39253006	CTR				CTR	ITA
Validation	ITA	SRR6915135	SRP136711	30509314	30509314	30509314	30066418	CRC				CRC	ITA
Validation	ITA	SRR6915136	SRP136711	39305508	39305508	39305506	38526252	CRC				CRC	ITA
Validation	ITA	SRR6915147	SRP136711	28313288	28313288	28313286	27768816	CRC				CRC	ITA
Validation	ITA	SRR6915148	SRP136711	9435598	9435598	9435598	9291786	CTR				CTR	ITA
Validation	ITA	SRR6915149	SRP136711	34161846	34161846	34161840	33437758	CTR				CTR	ITA
Validation	ITA	SRR6915150	SRP136711	38070250	38070250	38070250	37557270	CRC				CRC	ITA
Validation	ITA	SRR6915151	SRP136711	28053846	28053846	28053846	27590732	CRC				CRC	ITA
Validation	ITA	SRR6915152	SRP136711	36609848	36609848	36609848	35850988	CRC				CRC	ITA
Validation	ITA	SRR6915153	SRP136711	28605480	28605480	28605478	27824676	CRC				CRC	ITA
Validation	ITA	SRR6915154	SRP136711	11660828	11660828	11660828	11438938	CRC				CRC	ITA
Validation	ITA	SRR6915155	SRP136711	26894162	26894162	26894162	26523476	CRC				CRC	ITA
Validation	ITA	SRR6915156	SRP136711	31087862	31087862	31087858	30650830	CRC				CRC	ITA
Validation	ITA	SRR6915167	SRP136711	20352606	20352606	20352604	20081278	CTR				CTR	ITA
Validation	ITA	SRR6915168	SRP136711	23703868	23703868	23703868	23363632	CTR				CTR	ITA
Validation	ITA	SRR6915169	SRP136711	20245378	20245378	20245378	19801654	CTR				CTR	ITA
Validation	ITA	SRR6915170	SRP136711	25655496	25655496	25655496	25201904	CTR				CTR	ITA
Validation	ITA	SRR6915171	SRP136711	32878284	32878284	32878284	32455550	CTR				CTR	ITA
Validation	ITA	SRR6915172	SRP136711	48984470	48984470	48984470	47491258	CTR				CTR	ITA
Validation	ITA	SRR6915173	SRP136711	22219002	22219002	22219002	21659768	CTR				CTR	ITA
Validation	ITA	SRR6915174	SRP136711	30515924	30515924	30515924	30032846	CTR				CTR	ITA
Validation	ITA	SRR6915175	SRP136711	34190800	34190800	34190800	33537278	CTR				CTR	ITA
Validation	ITA	SRR6915176	SRP136711	21676436	21676436	21676436	21361816	CTR				CTR	ITA
Validation	ITA	SRR6915177	SRP136711	35660474	35660474	35660468	34853282	CRC				CRC	ITA
Validation	ITA	SRR6915178	SRP136711	42502710	42502710	42502708	41292396	CRC				CRC	ITA
Validation	ITA	SRR6915179	SRP136711	54282380	54282380	54282378	52637414	CRC				CRC	ITA
Validation	ITA	SRR6915180	SRP136711	40483718	40483718	40483718	39512040	CRC				CRC	ITA
Validation	ITA	SRR6915181	SRP136711	43593122	43593122	43593122	43007942	CRC				CRC	ITA
Validation	ITA	SRR6915182	SRP136711	53495960	53495960	53495958	52571276	CRC				CRC	ITA
Validation	ITA	SRR6915183	SRP136711	38601898	38601898	38601898	37989316	CRC				CRC	ITA
Validation	ITA	SRR6915184	SRP136711	38493400	38493400	38493400	37692646	CRC				CRC	ITA
Validation	ITA	SRR6915185	SRP136711	32185226	32185226	32185226	31860956	CRC				CRC	ITA
Validation	ITA	SRR6915186	SRP136711	56126374	56126374	56126374	55240506	CTR				CTR	ITA
Validation	ITA	SRR6915195	SRP136711	62995010	62995010	62995010	97911384	CRC				CRC	ITA
Validation	ITA	SRR6915196	SRP136711	35103334	35103334	35103334	56325256	CTR				CTR	ITA
Validation	ITA	SRR6915197	SRP136711	34327958	34327958	34327958	54308656	CTR				CTR	ITA
Validation	ITA	SRR6915198	SRP136711	18741792	18741792	18741788	29859760	CTR				CTR	ITA
Validation	ITA	SRR6915199	SRP136711	37279864	37279864	37279864	59379484	CTR				CTR	ITA
Validation	ITA	SRR6915200	SRP136711	94598484	94598484	94598484	154028464	CTR				CTR	ITA
Validation	CHI_SH	1_FDSW202414413-1b	OEP001340	82483322	80210614	80200246	71961984	CRC	Female	47	28.556	CRC	China
Validation	CHI_SH	2_FDME20H101911-2r	OEP001340	69266574	68000130	67985512	65765182	CRC	Female	73	19.841	CRC	China
Validation	CHI_SH	3_FDSW202414415-1r	OEP001340	79245686	77500960	77479696	75240558	CTR	Male	57	24.69	CTR	China
Validation	CHI_SH	4_FDSW202414416-1r	OEP001340	69484500	67756096	48588700	46601282	CTR	Female	60	20.96	CTR	China
Validation	CHI_SH	5_FDSW202414417-1b	OEP001340	80493134	78732834	78727454	77352574	CTR	Female	63	20.29	CTR	China
Validation	CHI_SH	6_FDSW202414418-1r	OEP001340	58440152	57363524	57357220	56233456	CTR	Male	59	20.72	CTR	China
Validation	CHI_SH	7_FDSW202414419-1r	OEP001340	45958410	44954126	44952332	44101756	CTR	Male	56	27.93	CTR	China
Validation	CHI_SH	8_FDSW202414420-1b	OEP001340	73488086	71605006	71599842	70189624	CTR	Male	63	30.48	CTR	China
Validation	CHI_SH	9_FDSW202414421-1r	OEP001340	80767646	79043900	79019058	75144998	CTR	Male	58	22.61	CTR	China
Validation	CHI_SH	10_FDSW202414422-1r	OEP001340	94324120	92255742	92242846	90565730	CTR	Male	62	19.33	CTR	China
Validation	CHI_SH	11_FDSW202414423-1b	OEP001340	74659616	72884860	72868870	71285580	CTR	Male	55	21.63	CTR	China
Validation	CHI_SH	12_FDSW202414424-1r	OEP001340	75398186	73814768	73726682	66948752	CRC	Male	47	28.685	CRC	China
Validation	CHI_SH	13_FDSW202414425-1r	OEP001340	65856258	64532026	64520736	63162098	CTR	Male	58	22.04	CTR	China
Validation	CHI_SH	14_FDSW202414426-1r	OEP001340	63711062	62086890	59847222	52238650	CTR	Female	55	21.45	CTR	China
Validation	CHI_SH	16_FDSW202414428-1r	OEP001340	72179186	70710302	70707976	63330258	CTR	Female	62	17.8	CTR	China
Validation	CHI_SH	17_FDSW202414429-1r	OEP001340	83641164	81955058	81948460	81006514	CTR	Male	55	25.33	CTR	China
Validation	CHI_SH	18_FDSW202414430-1r	OEP001340	57595050	56089938	56086780	55081302	CTR	Female	66	30.08	CTR	China
Validation	CHI_SH	19_FDSW202414431-1b	OEP001340	71167468	69303194	69293138	65256630	CTR	Female	57	20.47	CTR	China
Validation	CHI_SH	20_FDSW202414432-1r	OEP001340	84880310	83188388	83133558	80559146	CTR	Male	63	24.74	CTR	China
Validation	CHI_SH	21_FDSW202414433-1r	OEP001340	57128070	55711126	55708020	53916306	CTR	Male	58	24.13	CTR	China
Validation	CHI_SH	22_FDSW202414434-1r	OEP001340	76827276	75188066	75186570	72453870	CTR	Male	64	21.14	CTR	China
Validation	CHI_SH	23_FDSW202414435-1r	OEP001340	78622798	76985244	76864962	75180168	CTR	Female	61	22.94	CTR	China
Validation	CHI_SH	24_FDSW202414436-1r	OEP001340	88559500	86549436	86500196	83437228	CRC	Male	65	22.59	CRC	China
Validation	CHI_SH	25_FDSW202414437-1r	OEP001340	61226030	60041462	60037944	58840512	CTR	Male	62	23.38	CTR	China
Validation	CHI_SH	26_FDSW202414438-1r	OEP001340	85685748	83650296	83609088	81662602	CTR	Male	64	22.59	CTR	China
Validation	CHI_SH	27_FDSW202414439-1r	OEP001340	76573172	74904484	74901386	66031998	CTR	Female	63	18.7	CTR	China
Validation	CHI_SH	28_FDSW202414440-1r	OEP001340	87465530	85637162	85614518	81086504	CTR	Female	56	25.76	CTR	China
Validation	CHI_SH	29_FDSW202414441-1b	OEP001340	69974382	68523930	68520406	64866132	CTR	Female	63	24.62	CTR	China
Validation	CHI_SH	30_FDSW202414442-1r	OEP001340	75567468	74089050	73989842	72158098	CTR	Male	65	19.48	CTR	China
Validation	CHI_SH	32_FDSW202414444-1b	OEP001340	61920990	60421518	60418062	56670792	CTR	Female	64	21.91	CTR	China
Validation	CHI_SH	33_FDSW202414445-1r	OEP001340	80817200	78316708	36535532	35063306	CTR	Female	60	21.95	CTR	China
Validation	CHI_SH	34_FDSW202414446-1r	OEP001340	90989016	89106252	89061510	85696304	CTR	Male	60	25.72	CTR	China
Validation	CHI_SH	35_FDSW202414447-1r	OEP001340	80341836	78699968	78689416	74729358	CRC	Male	65	21.218	CRC	China
Validation	CHI_SH	36_FDSW202414448-1r	OEP001340	73227600	71683830	71680114	69840092	CTR	Female	43	23.8806	CTR	China
Validation	CHI_SH	37_FDSW202414449-1r	OEP001340	54180000	53164646	53163092	52507010	CTR	Male	66	25.6494	CTR	China
Validation	CHI_SH	38_FDSW202414450-1b	OEP001340	81625736	79557676	79544636	76836884	CTR	Male	54	24.9791	CTR	China
Validation	CHI_SH	39_FDSW202414451-1r	OEP001340	80386666	78738772	78732714	77434460	CTR	Female	71	24.7851	CTR	China
Validation	CHI_SH	40_FDSW202414452-1r	OEP001340	73167890	71532482	71521006	70613880	CTR	Male	49	23.6787	CTR	China
Validation	CHI_SH	41_FDME20H101912-2r	OEP001340	66572782	65389384	65384352	64708544	CTR	Male	70	24.8757	CTR	China
Validation	CHI_SH	42_FDSW202414454-1r	OEP001340	65797040	64516128	64400366	63070668	CTR	Male	67	20.281	CTR	China
Validation	CHI_SH	43_FDSW202414455-1b	OEP001340	71809256	70178356	70169874	67882958	CTR	Male	53	22.472	CTR	China
Validation	CHI_SH	44_FDSW202414456-1r	OEP001340	64718836	63325840	63272520	61880732	CTR	Female	63	28.6161	CTR	China
Validation	CHI_SH	45_FDSW202414457-1b	OEP001340	110472212	107848430	107842362	105598090	CTR	Female	51	28.9734	CTR	China
Validation	CHI_SH	47_FDSW202414459-1r	OEP001340	104035966	101663014	101657120	100289814	CRC	Male	57	29.321	CRC	China
Validation	CHI_SH	48_FDSW202414460-1r	OEP001340	79477612	77905784	77889732	76165768	CTR	Female	50	22.3303	CTR	China
Validation	CHI_SH	49_FDSW202414461-1r	OEP001340	79377030	77751772	77744606	76286968	CTR	Male	48	21.8517	CTR	China
Validation	CHI_SH	50_FDSW202414462-1r	OEP001340	154342	151366	151366	145456	CTR	Female	71	27.6008	CTR	China
Validation	CHI_SH	51_FDSW202414463-1r	OEP001340	95662870	93616452	93587264	92812236	CTR	Male	51	23.4392	CTR	China
Validation	CHI_SH	52_FDSW202414464-1r	OEP001340	74395562	72800352	72793322	67771224	CTR	Male	68	31.2885	CTR	China
Validation	CHI_SH	53_FDSW202414465-1r	OEP001340	90582440	88384746	88340224	85927380	CTR	Female	49	21.7543	CTR	China
Validation	CHI_SH	54_FDSW202414466-1r	OEP001340	69642552	67801462	67797694	66184114	CTR	Female	51	19.9062	CTR	China
Validation	CHI_SH	55_FDSW202414467-1r	OEP001340	65720232	64235314	64228582	63469244	CTR	Female	68	22.0816	CTR	China
Validation	CHI_SH	56_FDSW202414468-1r	OEP001340	71611572	70147072	70105404	67326938	CTR	Male	47	27.3724	CTR	China
Validation	CHI_SH	57_FDME20H101913-2r	OEP001340	72177804	70459662	70455880	69686274	CTR	Male	72	20.7034	CTR	China
Validation	CHI_SH	59_FDME20H101914-2r	OEP001340	64365592	63308848	63303238	60569582	CTR	Female	48	25.6464	CTR	China
Validation	CHI_SH	61_FDSW202442335-1r	OEP001340	70554216	69378170	69362478	62438896	CTR	Female	47	20.2153	CTR	China
Validation	CHI_SH	62_FDSW202414474-1r	OEP001340	90026860	87947362	87943806	86697452	CTR	Male	53	27.6276	CTR	China
Validation	CHI_SH	63_FDME20H101915-2r	OEP001340	55542084	54417192	54405166	53774984	CTR	Male	71	23.8874	CTR	China
Validation	CHI_SH	64_FDSW202414476-1r	OEP001340	75958850	74428794	74187350	72367622	CTR	Female	69	20.1701	CTR	China
Validation	CHI_SH	66_FDME20H101916-2r	OEP001340	58008834	56817918	56805970	56168660	CTR	Female	43	19.2568	CTR	China
Validation	CHI_SH	67_FDSW202414479-1r	OEP001340	101034756	98998542	98994540	86082952	CTR	Male	72	24.6548	CTR	China
Validation	CHI_SH	68_FDSW202414480-1r	OEP001340	79628788	77519356	77494786	72085414	CTR	Male	70	21.9998	CTR	China
Validation	CHI_SH	69_FDSW202414481-1r	OEP001340	84130136	82314812	82229404	70060314	CTR	Female	30	23.7328	CTR	China
Validation	CHI_SH	70_FDSW202414482-1r	OEP001340	69760370	68151230	68113716	65774302	CRC	Male	57	17.857	CRC	China
Validation	CHI_SH	71_FDSW202414483-1r	OEP001340	90059714	88305042	86212584	85128516	CTR	Male	36	21.9426	CTR	China
Validation	CHI_SH	72_FDSW202414484-1r	OEP001340	107763514	105273208	105255698	98602714	CTR	Male	40	24.636	CTR	China
Validation	CHI_SH	73_FDME20H101917-1r	OEP001340	43751038	42877408	42870796	39062236	CTR	Female	37	23.1393	CTR	China
Validation	CHI_SH	74_FDME20H101918-1r	OEP001340	69043556	67900558	67851602	66292860	CTR	Female	61	21.33	CTR	China
Validation	CHI_SH	75_FDME202475862-1a	OEP001340	64476592	62928900	62916276	61654114	CTR	Male	58	23.09	CTR	China
Validation	CHI_SH	76_FDSW202414488-1r	OEP001340	69451164	68015388	67831014	66990866	CTR	Male	55	22.35	CTR	China
Validation	CHI_SH	77_FDME20H101919-1r	OEP001340	58484466	57423934	57388342	55781650	CTR	Male	60	20.04	CTR	China
Validation	CHI_SH	78_FDSW202414490-1r	OEP001340	71308356	69889818	69202828	68430900	CTR	Male	55	22.63	CTR	China
Validation	CHI_SH	80_FDSW202414492-1r	OEP001340	85318112	83582410	83577726	81390478	CTR	Male	62	22.62	CTR	China
Validation	CHI_SH	81_FDME202475866-2a	OEP001340	81858704	79559498	79553726	75797994	CTR	Male	60	27.3	CTR	China
Validation	CHI_SH	82_FDSW202414494-1r	OEP001340	85356380	83391008	81730758	80537988	CRC	Female	45	21.12	CRC	China
Validation	CHI_SH	83_FDSW202442343-1r	OEP001340	84521106	82801058	82788658	77217166	CTR	Male	59	21.86	CTR	China
Validation	CHI_SH	84_FDME20H101921-1r	OEP001340	68523500	67198420	67127240	63094250	CTR	Female	55	20.51	CTR	China
Validation	CHI_SH	85_FDSW202414497-1r	OEP001340	98204218	95902292	95894216	94695556	CTR	Male	59	19.57	CTR	China
Validation	CHI_SH	86_FDSW202414498-1r	OEP001340	95587632	93316324	93308550	92029702	CTR	Female	65	25.52	CTR	China
Validation	CHI_SH	87_FDSW202414499-1r	OEP001340	60674842	59444990	58738742	56536848	CRC	Female	61	19.896	CRC	China
Validation	CHI_SH	90_FDSW202414502-1r	OEP001340	67916124	66532828	66455336	66068726	CRC	Female	67	22.719	CRC	China
Validation	CHI_SH	92_FDSW202414504-1r	OEP001340	67470674	66023838	66016640	65347658	CRC	Male	51	21.203	CRC	China
Validation	CHI_SH	93_FDSW202414505-1r	OEP001340	74444198	72852602	72850752	57377772	CRC	Male	60	23.508	CRC	China
Validation	CHI_SH	94_FDSW202414506-1r	OEP001340	70053872	68734112	68720942	63910002	CRC	Female	29	24.465	CRC	China
Validation	CHI_SH	95_FDSW202414507-1r	OEP001340	76932490	75202556	75160322	74096994	CTR	Female	62	23.38	CTR	China
Validation	CHI_SH	96_FDSW202414508-1r	OEP001340	89693016	87747200	87745010	73108104	CRC	Male	57	26.122	CRC	China
Validation	CHI_SH	97_FDSW202414509-1r	OEP001340	65264944	63952204	63948050	61924750	CTR	Male	59	18.52	CTR	China
Validation	CHI_SH	98_FDSW202414510-1r	OEP001340	82486660	80862722	80769916	79296810	CRC	Male	60	20.069	CRC	China
Validation	CHI_SH	99_FDSW202414511-1r	OEP001340	82272198	80737590	80725260	79611828	CRC	Male	54	25.528	CRC	China
Validation	CHI_SH	101_FDSW202414513-1r	OEP001340	83094642	81059620	81054302	74626384	CRC	Male	60	24.093	CRC	China
Validation	CHI_SH	102_FDSW202414514-1r	OEP001340	65909918	64608294	64606596	63370256	CRC	Male	61	20.069	CRC	China
Validation	CHI_SH	103_FDSW202414515-1r	OEP001340	62049278	60439672	60437724	57694378	CRC	Male	58	20.898	CRC	China
Validation	CHI_SH	104_FDSW202414516-1r	OEP001340	62700016	61384192	61383260	47385584	CRC	Male	67	29.412	CRC	China
Validation	CHI_SH	105_FDSW202414517-1r	OEP001340	56895702	55759794	55756302	54564512	CRC	Female	68	29.643	CRC	China
Validation	CHI_SH	106_FDSW202414518-1r	OEP001340	54765276	53562016	53518074	52886824	CRC	Female	66	26.038	CRC	China
Validation	CHI_SH	107_FDSW202414519-1r	OEP001340	67077592	65668862	65665756	61338820	CRC	Female	54	22.832	CRC	China
Validation	CHI_SH	108_FDSW202414520-1r	OEP001340	65549514	64005248	64000544	61028186	CRC	Female	68	30.359	CRC	China
Validation	CHI_SH	109_FDSW202414521-1r	OEP001340	62384698	61317556	59862098	59258462	CRC	Male	71	24.977	CRC	China
Validation	CHI_SH	110_FDME202475861-1a	OEP001340	70946496	69345928	67771058	67095718	CRC	Female	63	23.333	CRC	China
Validation	CHI_SH	111_FDSW202414523-1r	OEP001340	74721094	73309400	73306044	67631476	CRC	Female	58	24.435	CRC	China
Validation	CHI_SH	112_FDSW202414524-1r	OEP001340	58069130	57221540	57220376	56628710	CRC	Male	48	21.048	CRC	China
Validation	CHI_SH	113_FDSW202414525-1r	OEP001340	70688648	69382796	69377012	68441418	CRC	Male	64	24.259	CRC	China
Validation	CHI_SH	114_FDSW202414526-1r	OEP001340	83518556	81855722	81849736	77521890	CRC	Female	46	18.314	CRC	China
Validation	CHI_SH	115_FDSW202414527-1r	OEP001340	69657816	68250974	68245020	54817946	CRC	Male	53	29.321	CRC	China
Validation	CHI_SH	116_FDSW202414528-1r	OEP001340	58217756	57172978	57171250	52773856	CRC	Male	74	20.957	CRC	China
Validation	CHI_SH	117_FDSW202414529-1r	OEP001340	72239670	70692840	70691276	58668864	CRC	Female	55	27.198	CRC	China
Validation	CHI_SH	118_FDSW202414530-1r	OEP001340	66829602	65597382	65595672	64486762	CRC	Male	45	24.338	CRC	China
Validation	CHI_SH	119_FDSW202414531-1r	OEP001340	78806544	77347768	77344210	76289894	CRC	Male	31	20.701	CRC	China
Validation	CHI_SH	120_FDSW202414532-1r	OEP001340	60474020	59444364	59433728	58036934	CRC	Female	62	21.641	CRC	China
Validation	CHI_SH	121_FDSW202414533-1r	OEP001340	92380324	90636848	90614824	89636134	CRC	Female	71	24.539	CRC	China
Validation	CHI_SH	123_FDSW202414535-1r	OEP001340	76364602	74998030	74994282	73866998	CRC	Male	66	18.778	CRC	China
Validation	CHI_SH	124_FDSW202414536-1r	OEP001340	70774752	69501810	69497686	69017676	CRC	Male	54	25.04	CRC	China
Validation	CHI_SH	125_FDSW202414537-1r	OEP001340	54385364	53394880	53386946	52748096	CRC	Male	70	24.444	CRC	China
Validation	CHI_SH	126_FDSW202414538-1r	OEP001340	73142506	71782486	71780628	62810968	CRC	Female	61	21.926	CRC	China
Validation	CHI_SH	127_FDSW202414539-1r	OEP001340	60323714	59351570	59349820	58638122	CRC	Female	47	28.556	CRC	China
Validation	CHI_SH	128_FDSW202414540-1r	OEP001340	43074224	42368424	42366926	41982606	CRC	Female	41	23.875	CRC	China
Validation	CHI_SH	129_FDSW202414541-1r	OEP001340	79470728	77989176	77972292	77203712	CRC	Female	41	23.508	CRC	China
Validation	CHI_SH	130_FDSW202414542-1r	OEP001340	67900968	66666376	66664268	65465366	CRC	Female	50	18.827	CRC	China
Validation	CHI_SH	131_FDSW202414543-1r	OEP001340	52257416	51416906	51404102	50452794	CRC	Male	47	24.568	CRC	China
Validation	CHI_SH	132_FDSW202414544-1r	OEP001340	70353760	69040020	69020646	67570880	CRC	Male	70	31.512	CRC	China
Validation	CHI_SH	133_FDSW202414545-1r	OEP001340	77537204	75942348	75937238	75167206	CRC	Male	65	26.573	CRC	China
Validation	CHI_SH	134_FDSW202414546-1r	OEP001340	74766640	73560512	73557268	71526848	CTR	Male	59	20.43	CTR	China
Validation	CHI_SH	135_FDSW202414547-1r	OEP001340	97158956	95249534	95243696	94364630	CRC	Male	56	25.712	CRC	China
Validation	CHI_SH	136_FDSW202414548-1r	OEP001340	81292176	79818334	79700854	78396110	CRC	Male	43	22.229	CRC	China
Validation	CHI_SH	137_FDSW202414549-1r	OEP001340	53618626	52761100	52748470	52040098	CRC	Male	77	24.024	CRC	China
Validation	CHI_SH	138_FDSW202414550-1r	OEP001340	48305410	47305478	47302738	46694812	CRC	Female	59	19.111	CRC	China
Validation	CHI_SH	139_FDSW202414551-1r	OEP001340	70793462	69623024	69619274	69033346	CRC	Female	50	20.83	CRC	China
Validation	CHI_SH	140_FDSW202414552-1r	OEP001340	59280002	58291226	58290520	57644210	CRC	Male	71	20.761	CRC	China
Validation	CHI_SH	141_FDSW202414553-1r	OEP001340	72335084	71057202	71053980	62834842	CRC	Male	47	21.971	CRC	China
Validation	CHI_SH	142_FDSW202414554-1r	OEP001340	53452532	52432046	52420334	47101216	CRC	Male	56	21.971	CRC	China
Validation	CHI_SH	143_FDSW202414555-1r	OEP001340	65158998	63910680	63905898	61641570	CRC	Male	62	26.235	CRC	China
Validation	CHI_SH	144_FDSW202414556-1r	OEP001340	70841190	69513566	69508554	67369112	CRC	Male	71	24.568	CRC	China
Validation	CHI_SH	145_FDSW202414557-1r	OEP001340	73976638	72543286	72520964	66982668	CRC	Female	61	23.438	CRC	China
Validation	CHI_SH	146_FDSW202414558-1r	OEP001340	79282492	77822938	77802048	68038698	CRC	Male	62	19.531	CRC	China
Validation	CHI_SH	147_FDSW202414559-2r	OEP001340	79744812	77936332	77932530	64935664	CTR	Female	55	17.84	CTR	China
Validation	CHI_SH	148_FDSW202414560-1r	OEP001340	58075326	57005692	57000584	56110030	CRC	Male	73	20.716	CRC	China
Validation	CHI_SH	149_FDSW202414561-1r	OEP001340	77303710	75653770	75651392	74397072	CRC	Female	54	18.314	CRC	China
Validation	CHI_SH	150_FDSW202414562-1r	OEP001340	73293952	71852558	71850858	64097554	CRC	Male	65	23.939	CRC	China
Validation	CHI_SH	151_FDSW202414563-1r	OEP001340	66090660	64888370	64885618	63000470	CRC	Male	61	23.939	CRC	China
Validation	CHI_SH	152_FDSW202414564-1r	OEP001340	48461334	47633694	47631960	46564476	CRC	Male	65	24.802	CRC	China
Validation	CHI_SH	153_FDSW202414565-1r	OEP001340	77968922	76431538	76391138	72173572	CRC	Male	54	23.424	CRC	China
Validation	CHI_SH	154_FDSW202414566-1r	OEP001340	63547552	62380242	62377054	60891128	CRC	Female	67	21.368	CRC	China
Validation	CHI_SH	155_FDSW202414567-1r	OEP001340	80941678	79358204	79291818	78367170	CRC	Male	69	19.723	CRC	China
Validation	CHI_SH	156_FDSW202414568-1r	OEP001340	74011270	72771566	72756032	71734454	CRC	Male	66	18.776	CRC	China
Validation	CHI_SH	157_FDME20H101922-1r	OEP001340	59438232	58237002	58229250	55994396	CTR	Male	55	24.47	CTR	China
Validation	CHI_SH	159_FDSW202414571-1r	OEP001340	85444162	84040382	84031056	81494892	CRC	Male	50	26.286	CRC	China
Validation	CHI_SH	160_FDSW202414572-1r	OEP001340	97641788	95697634	95546706	88415586	CTR	Male	72	25.2441	CTR	China
Validation	CHI_SH	161_FDSW202414573-1r	OEP001340	90406180	88733276	88729674	85464032	CRC	Male	51	24.802	CRC	China
Validation	CHI_SH	162_FDSW202433394-1r	OEP001340	77579164	76232080	76170664	75031622	CRC	Female	64	22.232	CRC	China
Validation	CHI_SH	163_FDSW202414575-1r	OEP001340	67171388	66092190	66089214	65524000	CRC	Male	48	28.408	CRC	China
Validation	CHI_SH	164_FDSW202414576-1r	OEP001340	73753810	72486942	72476356	67584868	CRC	Male	66	24.858	CRC	China
Validation	CHI_SH	165_FDSW202414577-1r	OEP001340	77961370	76455696	76444080	75417678	CRC	Female	48	22.499	CRC	China
Validation	CHI_SH	166_FDSW202414578-1r	OEP001340	50908840	49879020	49871172	48604838	CRC	Female	71	26.222	CRC	China
Validation	CHI_SH	167_FDSW202414579-1r	OEP001340	55113094	54218670	54217266	49743844	CRC	Female	62	26.038	CRC	China
Validation	CHI_SH	168_FDSW202414580-1r	OEP001340	73339228	72286378	72284186	65222988	CRC	Male	61	27.161	CRC	China
Validation	CHI_SH	169_FDSW202414581-1r	OEP001340	97135894	95376206	95373604	90336316	CRC	Female	48	25.036	CRC	China
Validation	CHI_SH	170_FDSW202414582-1r	OEP001340	67677336	66658492	66657364	65816482	CRC	Female	71	25.807	CRC	China
Validation	CHI_SH	172_FDSW202414584-1r	OEP001340	87479314	85941080	85936502	84954220	CTR	Male	57	19.57	CTR	China
Validation	CHI_SH	173_FDSW202414585-1r	OEP001340	96492282	94972638	94970140	93273950	CTR	Male	56	21.99	CTR	China
Validation	CHI_SH	174_FDSW202414586-1r	OEP001340	91723586	89879418	89876674	88331268	CTR	Male	65	23.18	CTR	China
Validation	CHI_SH	217_FDSW202433392-1r	OEP001340	67320184	66203992	66168708	65461926	CTR	Male	65	24.12	CTR	China
Validation	CHI_SH	227_FDME202475863-1a	OEP001340	79846414	78026548	78008194	76925190	CTR	Male	65	17.48	CTR	China
Validation	CHI_SH	559_FDSW202433393-1r	OEP001340	90575256	89016750	88983224	88252822	CTR	Female	71	20.83	CTR	China
Validation	CHI_SH	693_FDME202475864-1a	OEP001340	64357020	62677308	62652366	61976696	CTR	Male	61	20.04	CTR	China
Validation	CHI_SH	776_FDME202475860-1a	OEP001340	73681800	71607330	71604252	70690238	CTR	Male	63	25.08	CTR	China
Validation	CHI_SH	789_FDME202475867-1a	OEP001340	67841706	66200732	66192812	62662114	CTR	Female	58	24.58	CTR	China

## Sheet: Supplementary_Data_3
Supplementary Data 3. Differential analysis at phylum level
Kingdom	Phylum	coef	Meta_pval	Meta_fdr	I2	H2	AUS.pval	CHN.pval	FRA.pval	GER.pval	JPN.pval	AUS.coef	CHN.coef	FRA.coef	GER.coef	JPN.coef
Bacteria	Acidobacteria	-7.75918e-05	0.815201	0.858106	0	1	0.924686	0.617296	0.564754	0.131209	0.737666	-0.000104905	-0.000457275	-0.000471212	0.00168797	-0.000153861
	Actinobacteria	0.0219697	0.108636	0.434544	62.153	2.64222	0.00597795	0.126545	0.00967159	0.125721	0.717225	0.0946052	-0.0351002	0.0616447	0.0259257	0.00313789
	Aquificae	0.000347652	0.0791405	0.395703	3.42518	1.03547	0.963862	0.375941	0.0193443	0.189827	0.717321	3.18571e-05	0.000506751	0.00148939	0.000743821	8.73448e-05
	Armatimonadetes	-0.000109955	0.524226	0.723071	0	1	0.93995	0.517545	0.334978	0.202475	0.635591	-3.90706e-05	-0.000294268	-0.000378251	0.000737408	-0.000120942
	Bacteroidetes	-0.0757842	0.000608974	0.00811965	54.8012	2.21245	0.000233392	0.638935	0.0096045	0.00333477	0.092849	-0.174018	-0.0229497	-0.108241	-0.0882416	-0.0274582
	Balneolaeota	-0.000136307	0.26539	0.505505	1.07971	1.01091	0.0730474	0.837322	0.846004	0.406752	0.131945	-0.000631609	5.43246e-05	5.69568e-05	0.000312353	-0.000293737
	Caldiserica	4.77783e-05	0.657625	0.78497	0	1	0.776718	0.729508	0.0887123	0.790596	0.449002	-0.000108297	6.78015e-05	0.000459817	8.75653e-05	-0.000138714
	Calditrichaeota	-5.80066e-05	0.615676	0.78497	0	1	0.278053	0.467708	0.129044	0.592297	0.48145	-0.000459336	-0.000210762	0.000372719	-0.000196636	-0.000122611
	Candidatus Bipolaricaulota	-4.02715e-05	0.868304	0.882863	66.1153	2.95119	0.6572	0.131682	0.022755	0.00351495	0.189756	-0.000229457	0.000473007	0.000721912	-0.00135626	-0.000197409
	Candidatus Cloacimonetes	-4.24528e-05	0.749023	0.832247	0	1	0.479834	0.908775	0.0974819	0.683131	0.381058	-0.000249917	3.38602e-05	0.000619906	-0.000168941	-0.000178567
	Candidatus Gracilibacteria	0.000210321	0.209262	0.489898	58.3434	2.40058	0.0548454	0.301503	0.00572343	0.11291	0.898876	0.000769385	0.000241764	0.00078765	-0.000421997	1.67514e-05
	Candidatus Microgenomates	-0.000361729	0.0236377	0.135073	79.2267	4.81387	0.398037	0.0310672	0.958176	8.88484e-08	0.32882	5.11154e-05	-0.000609216	1.92397e-05	-0.00170871	-0.000102165
	Candidatus Saccharibacteria	-0.000266451	0.428321	0.658955	48.4763	1.94085	0.907336	0.0358527	0.851136	0.133955	0.0194561	-7.2012e-05	-0.00185792	9.82998e-05	0.000812244	-0.000788636
	Chlamydiae	0.000194564	0.323403	0.551209	14.8398	1.17426	0.442411	0.334046	0.047485	0.279244	0.719257	-0.000420159	0.000473537	0.00102482	0.000516126	-8.40249e-05
	Chlorobi	-0.000100019	0.783466	0.84699	0	1	0.365456	0.853574	0.826614	0.452705	0.920965	-0.000937287	-0.000174747	-0.000197403	0.000760792	-5.48914e-05
	Chloroflexi	-0.000132812	0.729544	0.832247	0	1	0.629013	0.496401	0.37479	0.130207	0.911165	-0.000637978	-0.000768002	-0.0008579	0.00191189	-5.80596e-05
	Chrysiogenetes	-0.000152052	0.153872	0.473454	0	1	0.639727	0.240191	0.350528	0.0993551	0.746276	0.000159168	-0.000297254	-0.000232874	-0.000652197	-5.06858e-05
	Coprothermobacterota	-7.834e-05	0.646594	0.78497	69.5677	3.28598	0.952384	0.3068	0.643244	0.000206397	0.325393	-1.62666e-05	0.00020575	8.8198e-05	-0.00100781	0.000157484
	Cyanobacteria	0.000967742	0.283714	0.515844	26.9333	1.36861	0.35372	0.89936	0.0525344	0.0611224	0.865994	-0.00206389	0.000258269	0.00368382	0.00354145	-0.000183159
	Deferribacteres	0.000187183	0.507946	0.723071	33.4482	1.50259	0.135709	0.48433	0.039774	0.326909	0.671457	-0.000968672	0.000411387	0.00114784	0.000591489	-0.000134895
	Deinococcus-Thermus	-0.000524883	0.230002	0.489898	0	1	0.796495	0.415053	0.126945	0.166532	0.393992	-0.000431421	-0.00105332	-0.00196382	0.00240957	-0.000468152
	Dictyoglomi	0.000560727	0.0146357	0.0975711	54.9513	2.21982	0.475313	0.0672499	0.000489712	0.085779	0.934816	0.000318844	0.000681935	0.00148299	0.000727463	1.42307e-05
	Elusimicrobia	0.000187396	0.143647	0.473454	2.70176	1.02777	0.978908	0.99479	0.00992401	0.744691	0.542506	-1.07365e-05	-2.33934e-06	0.000919434	0.000124207	0.000102196
	Fibrobacteres	0.00019331	0.219603	0.489898	0	1	0.62597	0.98487	0.571194	0.0209915	0.861003	0.000215846	-7.72722e-06	0.000201619	0.000940935	-4.51824e-05
	Firmicutes	0.0677181	5.66779e-05	0.00113356	49.3623	1.97481	0.00035917	0.186431	0.00257302	0.00497389	0.0229934	0.144977	0.0506183	0.10245	0.0686054	0.0289331
	Fusobacteria	-0.00905444	2.63723e-05	0.00105489	0	1	0.00681341	0.0789874	0.156571	0.108045	0.0570855	-0.00822804	-0.0155561	-0.0148088	-0.00691176	-0.0118897
	Gemmatimonadetes	-0.000188548	0.330726	0.551209	0	1	0.988391	0.755803	0.151148	0.254043	0.416601	1.02685e-05	-0.000166072	-0.000718519	0.000816121	-0.000209556
	Ignavibacteriae	0.000344162	0.107094	0.434544	43.6448	1.77446	0.810445	0.167874	0.00508947	0.297261	0.499383	0.000113268	0.00057479	0.00120888	0.000407362	-0.00013213
	Kiritimatiellaeota	-0.000180131	0.260518	0.505505	0	1	0.271041	0.551107	0.414902	0.851196	0.767211	-0.00063395	-0.000259821	-0.00033206	-0.000106815	-6.38691e-05
	Lentisphaerae	-0.000357864	0.647741	0.78497	0	1	0.254229	0.157657	0.453724	0.74572	0.997356	-0.00137468	0.0042733	-0.00293523	0.00117748	4.0144e-06
	Nitrospirae	0.000211206	0.232702	0.489898	0	1	0.278382	0.828594	0.169721	0.156845	0.9866	0.000672742	-0.000111208	0.000622202	0.000845055	-3.99152e-06
	Planctomycetes	-0.000288666	0.667224	0.78497	0	1	0.860567	0.55634	0.439087	0.0728405	0.583855	-0.00035744	-0.00107909	-0.00125603	0.00398951	-0.000525253
	Proteobacteria	-0.00209479	0.882863	0.882863	53.3585	2.14401	0.0289818	0.470164	0.379105	0.0225564	0.62561	-0.0808347	0.0285668	-0.0193434	0.0367628	-0.00615354
	Spirochaetes	0.00107747	0.202889	0.489898	7.65742	1.08292	0.926309	0.758507	0.0820186	0.106064	0.234636	0.000180529	0.000513533	0.00325576	0.0025762	-0.00262422
	Synergistetes	-0.00268845	0.0104906	0.083925	41.826	1.71898	0.514216	0.000491896	0.187952	0.2962	0.00694331	-0.000834438	-0.0120315	-0.00830301	-0.00229965	-0.00198193
	Tenericutes	0.000909922	0.400092	0.640147	33.5856	1.5057	0.438611	0.512394	0.011371	0.196629	0.226532	-0.00231565	0.00165307	0.00761278	0.00295011	-0.000798232
	Thermodesulfobacteria	0.000353457	0.131153	0.473454	55.3106	2.23766	0.522102	0.143793	0.00111563	0.305681	0.734571	-0.000319618	0.000531569	0.00153442	0.000370063	-6.34835e-05
	Thermotogae	0.000440758	0.205129	0.489898	14.4539	1.16896	0.894452	0.605519	0.0238918	0.167729	0.888849	-0.000143993	0.00045956	0.00221468	0.0013136	-4.98867e-05
	Verrucomicrobia	-0.0199652	0.00620996	0.0620996	22.2666	1.28645	0.21841	0.013488	0.0648593	0.0694049	0.15245	-0.0299634	-0.0636054	-0.0347309	-0.0331098	-0.00669633
	candidate division Zixibacteria	6.51369e-05	0.513268	0.723071	0	1	0.372179	0.89878	0.0957819	0.937222	0.815154	-0.000315818	-2.76098e-05	0.000353032	2.35967e-05	3.81822e-05
Fungi	Ascomycota	-0.00815158	0.294178	0.784475	74.4206	3.9094	0.348364	0.866558	0.00384018	0.0212617	0.005724	-0.011012	0.00218456	-0.0244777	0.0137374	-0.0216528
	Basidiomycota	-0.00263774	0.420441	0.840882	29.3578	1.41558	0.100862	0.148743	0.873839	0.792237	0.0367205	0.0148234	-0.0159545	0.00126047	-0.00116597	-0.00783324
	Blastocladiomycota	-0.00225581	0.140708	0.774605	30.709	1.44319	0.487511	0.691714	0.0112902	0.3039	0.0915044	-0.00253369	-0.00177551	-0.00939383	0.00257352	-0.00271028
	Chytridiomycota	0.0012745	0.73592	0.841051	64.2619	2.79813	0.677972	0.117626	0.0028566	0.0826727	0.0296194	-0.0026788	0.00990145	0.0207568	-0.00927643	-0.00484958
	Cryptomycota	0.000368289	0.720586	0.841051	56.7571	2.31252	0.413114	0.562809	0.00432601	0.053547	0.102054	0.00238857	0.000898756	0.00537398	-0.0032272	-0.00102657
	Microsporidia	0.00261564	0.529047	0.841051	81.1608	5.30809	0.777222	0.0381614	5.2604e-05	0.0394018	0.0511002	-0.00136106	0.00837896	0.0232718	-0.00972547	-0.0044982
	Mucoromycota	0.00912033	0.193651	0.774605	74.0322	3.85092	0.442615	0.398046	0.0427129	0.0266412	0.00105114	0.00622312	0.00664675	0.0180058	-0.012545	0.0364048
	Zoopagomycota	-1.88435e-05	0.987661	0.987661	49.165	1.96715	0.704844	0.669708	0.00829404	0.282788	0.0595047	-0.000847031	0.000965034	0.00713886	-0.00234325	-0.00186692
Archaea	Candidatus Korarchaeota	0.00272548	0.448664	0.448664	57.2814	2.3409	0.0384164	0.305761	0.0937372	0.527767	0.058356	0.0146702	0.0059269	0.0116235	-0.00282807	-0.00659214
	Candidatus Micrarchaeota	-0.00667882	0.107835	0.179724	84.0236	6.25924	0.877982	0.0549599	0.210538	1.71338e-08	0.0310802	0.000615366	-0.00887362	0.00459524	-0.0245519	-0.00584421
	Crenarchaeota	0.0257007	6.97326e-06	2.97999e-05	15.3451	1.18127	0.0191384	0.579079	0.0807216	0.00638841	0.000302432	0.0365552	0.00582449	0.0281084	0.0253699	0.040858
	Euryarchaeota	-0.0262756	1.19199e-05	2.97999e-05	0	1	0.017713	0.487475	0.0753608	0.11855	0.000599917	-0.0466134	-0.00919731	-0.0385089	-0.0172387	-0.0366536
	Thaumarchaeota	0.0041568	0.201878	0.252347	25.8709	1.349	0.0370584	0.243845	0.08617	0.802647	0.950307	0.0218624	0.00915855	0.0213624	-0.00151766	-0.000161396
Virus (Family)	Autographiviridae	0.00513722	0.119064	0.546797	0	1	0.10741	0.683662	0.892005	0.764045	0.225008	0.01336	-0.00726083	0.000989276	0.00242907	0.00608485
	Baculoviridae	0.00460805	0.180753	0.592256	0	1	0.114423	0.68641	0.646171	0.454146	0.387316	0.0182771	0.00462974	-0.00423789	0.00721935	0.00401175
	Herelleviridae	0.0112438	0.0465692	0.488029	38.0363	1.61385	0.0017216	0.606248	0.241185	0.530544	0.623875	0.0412496	0.00685138	0.0130841	0.00697831	0.00250321
	Herpesviridae	0.00918696	0.00611264	0.233808	0	1	0.0436169	0.572332	0.439478	0.236683	0.11285	0.0196242	0.00601931	0.00802606	0.0111184	0.00720505
	Myoviridae	0.00829679	0.373069	0.696093	0	1	0.67877	0.826728	0.984946	0.606741	0.404031	0.011319	-0.0071805	0.000501686	0.0134177	0.0104837
	Phycodnaviridae	0.00366722	0.199131	0.592256	0	1	0.233499	0.307058	0.690664	0.88317	0.139883	0.0101385	-0.0102006	0.00286511	-0.00119276	0.00585018
	Podoviridae	-0.0430612	0.0559812	0.488029	0	1	0.0570526	0.753438	0.344477	0.948818	0.198198	-0.119712	0.0247625	-0.0623794	-0.0042238	-0.0390922
	Poxviridae	-0.00156213	0.761377	0.903029	45.4838	1.83432	0.165691	0.0919439	0.189369	0.621997	0.444966	0.0135102	-0.0273038	-0.0212114	-0.00353348	0.00251656
	Siphoviridae	0.0173136	0.0599666	0.488029	0	1	0.549115	0.30071	0.173656	0.22325	0.482358	0.0158244	0.0322078	0.0427781	0.0327472	0.00846524
Note: The phylum (p < 0.05, two-sided test) in each cohort(such as AUS.pval, CHN.pval) and the meta-analysis results was identified via MMUPHin (Meta_pval)

## Sheet: Supplementary_Data_4
Supplementary Data 4. Differential species in four kingdoms
Kingdom	Species	coef	Meta_pval	Meta_fdr	I2	H2	AUS.pval	CHN.pval	FRA.pval	GER.pval	JPN.pval	AUS.coef	CHN.coef	FRA.coef	GER.coef	JPN.coef	*AUS_log(FC)	FRA_log(FC)	GER_log(FC)	CHN_log(FC)	JPN_log(FC)	Meat_log(FC)		*	log2(FC)
Bacteria	Akkermansia muciniphila	-0.0208779	0.0065231	0.0349638	21.3772	1.2719	0.200289	0.0134334	0.0720424	0.0800737	0.153437	-0.0333266	-0.0669235	-0.0357808	-0.0343209	-0.00715705	0.77669	1.13812	1.6843	2.77279	0.303524	1.16761			Increased in CRC
	Alistipes dispar	-0.00541202	0.00164467	0.0119127	0	1	0.0171995	0.751255	0.0610412	0.962727	0.0319418	-0.0124201	-0.00138837	-0.00920521	0.000276536	-0.00511321	1.14542	0.924989	-0.164691	0.804402	0.223923	0.327485			Decreased in CRC
	Alistipes finegoldii	-0.00790756	0.00114579	0.0090315	0	1	0.00511686	0.207286	0.301027	0.956477	0.0363772	-0.0232054	-0.00850545	-0.00831065	0.000472018	-0.00654868	1.38475	0.61466	-0.153248	0.827832	0.254465	0.354024
	Alistipes megaguti	-0.00494101	0.0121877	0.055361	0	1	0.0137393	0.351564	0.151565	0.718245	0.365057	-0.0139681	-0.00552746	-0.00763533	-0.00209423	-0.00250526	1.16725	0.438485	-0.00389358	1.02903	0.0242947	0.247176
	Alistipes onderdonkii	-0.0230988	1.68e-06	6.98e-05	0	1	0.00668544	0.0463233	0.0276408	0.022651	0.0204933	-0.044523	-0.0314026	-0.031953	-0.0311957	-0.0148047	1.49916	1.45041	0.958482	1.77788	0.479511	0.924191
	Alistipes shahii	-0.0092237	0.00581702	0.0318155	14.6066	1.17105	0.014139	0.562003	0.165007	0.308509	0.00907237	-0.0188204	-0.00480136	-0.0113872	0.010019	-0.0109534	0.750499	0.667774	-0.416906	0.282923	0.387828	0.264374
	Anaerocolumna sp. CBA3638	0.00178408	0.00484299	0.0288427	52.0257	2.08445	0.0914905	0.184813	0.0010826	0.0214407	0.694871	0.00243844	0.00140145	0.0039446	0.00258918	0.000188338	-0.318697	-0.492823	-0.254295	-0.23602	-0.0524017	-0.257665
	Anaerostipes hadrus	0.0208916	0.00450076	0.0274137	64.0551	2.78204	0.00876918	0.330338	0.000252208	0.013429	0.302515	0.0744785	0.0121969	0.0627968	0.0151775	0.00484467	-1.16254	-1.05608	-0.622807	-0.035339	-0.158789	-0.822549
	Anaerotignum propionicum	-0.000992311	0.0335565	0.113849	28.4176	1.39699	0.923487	0.02844	0.443124	0.501376	0.0016592	-0.000106892	-0.00238045	-0.000820841	0.000597367	-0.00171495	0.00247801	0.256451	0.0298878	0.403158	0.379139	0.259844
	Bacteroides caccae	-0.0170983	3.87e-06	0.000103689	0	1	0.00137928	0.0565039	0.559423	0.172824	0.00416707	-0.0296968	-0.026385	-0.00691422	-0.01136	-0.0156951	1.35834	0.329572	0.61051	0.567402	0.288908	0.474238
	Bacteroides caecimuris	-0.00417649	0.0293784	0.104979	33.7521	1.50948	0.00299201	0.512906	0.940023	0.0417835	0.150088	-0.0103299	0.00306701	-0.000325055	-0.00863671	-0.0029325	0.839988	-0.0103791	0.495902	0.04924	0.0745227	0.176357
	Bacteroides coprosuis	-0.00140947	0.03093	0.109069	20.5099	1.25802	0.000994922	0.509605	0.907712	0.81851	0.405672	-0.00380528	-0.00136986	-0.000153063	-0.000325686	-0.000848571	1.8138	0.0637001	-0.0836669	0.24378	0.109666	0.211542
	Bacteroides dorei	-0.0203801	0.0420142	0.134045	39.0692	1.64121	0.00144765	0.35595	0.972836	0.0901601	0.99351	-0.0553267	-0.017483	0.000711636	-0.0344331	0.00010378	2.11364	-0.0131675	0.486395	0.567663	-0.0170315	0.164133
	Bacteroides fragilis	-0.027145	0.000385373	0.00430334	58.245	2.39492	5.4e-05	0.064261	0.000705086	0.0329849	0.445192	-0.037252	-0.045343	-0.0534772	-0.0188621	-0.00584193	1.51891	1.15604	0.517672	0.594434	0.081798	0.452687
	Bacteroides thetaiotaomicron	-0.0178621	6.78e-05	0.00130333	0	1	0.039903	0.578698	0.0235126	0.00469071	0.111935	-0.0226038	-0.00819109	-0.0384436	-0.0301426	-0.0102917	0.940176	0.772911	0.595515	0.32238	0.085165	0.317342
	Bifidobacterium adolescentis	0.0117942	0.0199632	0.0798527	0	1	0.372603	0.850966	0.011839	0.250315	0.250948	0.0250747	-0.0035657	0.0359073	0.0195641	0.00708788	-0.373329	-1.67474	-0.528342	0.52581	-0.326057	-0.406836
	Bifidobacterium breve	0.0040885	0.00889574	0.0454017	31.4346	1.45846	0.0816702	0.590663	0.00149836	0.252306	0.226159	0.0146401	0.00138934	0.0100053	0.00203379	0.0036479	-2.60606	-1.73881	-0.299681	-0.785307	-1.36638	-1.55576
	Butyricimonas faecalis	-0.00801644	1.82e-06	6.98e-05	0	1	0.000315	0.141239	0.103891	0.328379	0.00702849	-0.0152927	-0.00751138	-0.00933795	-0.00438351	-0.00646732	1.41017	0.624012	0.290331	0.509747	0.282894	0.409985
	Butyrivibrio fibrisolvens	0.00270121	0.00107149	0.00870182	58.904	2.43333	0.0498789	0.0778383	8.22e-05	0.0186895	0.298171	0.00325333	0.00229417	0.00613378	0.00306489	0.000604918	-0.348515	-0.63449	-0.317725	-0.315706	-0.100274	-0.330939
	Butyrivibrio hungatei	0.00268672	0.000293245	0.00374237	52.5801	2.10882	0.0854912	0.0255715	0.000104606	0.017881	0.124632	0.00259265	0.00277872	0.00579706	0.00319453	0.000870017	-0.322541	-0.703037	-0.344201	-0.414584	-0.159449	-0.373028
	Butyrivibrio proteoclasticus	0.00284654	0.000226371	0.00337042	52.3575	2.09897	0.056837	0.0499294	0.000127771	0.00827939	0.105234	0.00314092	0.00257495	0.00582116	0.00368083	0.000933996	-0.366312	-0.654875	-0.372815	-0.36046	-0.165887	-0.379371
	Cellulosilyticum sp. WCF-2	0.00124628	0.000160729	0.00253385	0	1	0.17634	0.0141196	0.0123304	0.100424	0.47769	0.00118104	0.00172453	0.00210144	0.00138366	0.000420279	-0.267156	-0.462788	-0.209208	-0.509395	0.0395151	-0.189221
	Christensenella sp. Marseille-P3954	-0.00134757	0.0348157	0.116632	0	1	0.524168	0.141823	0.152674	0.589833	0.170272	-0.0014639	-0.00272956	-0.00262067	0.00124205	-0.00112982	0.135235	0.483288	0.0491456	0.322531	0.149422	0.135411
	Cloacibacillus porcorum	-0.0029494	0.00892489	0.0454017	47.366	1.89991	0.443782	0.000368343	0.184378	0.186227	0.00767376	-0.000899733	-0.0131154	-0.00944143	-0.00311057	-0.0020739	0.430686	2.70076	1.67669	2.68395	0.950264	2.00762
	Clostridiales bacterium CCNA10	-0.00751184	0.000939294	0.00787995	21.3036	1.27071	0.112512	0.022866	0.00263503	0.709407	0.0592248	-0.01012	-0.0127076	-0.0134157	0.00209412	-0.00514159	0.341053	0.629434	-0.0109686	0.409855	0.125659	0.201089
	Clostridium baratii	0.00117428	0.0366979	0.12142	37.4026	1.59751	0.964934	0.078869	0.00500127	0.143689	0.990599	7.5e-05	0.00153758	0.0038755	0.0015972	6.57e-06	0.101013	-0.738051	-0.259897	-0.426386	0.0207315	-0.198647
	Clostridium beijerinckii	0.00197221	0.00247083	0.0165546	29.7568	1.42363	0.38981	0.0484947	0.00700197	0.024931	0.310223	0.00172376	0.0025068	0.00489205	0.00304576	0.000598414	-0.171993	-0.53406	-0.299652	-0.468298	-0.0892289	-0.293352
	Clostridium botulinum	0.00226999	0.0127317	0.0568683	40.4073	1.67806	0.952115	0.130832	0.0108449	0.00629288	0.488422	-0.000151005	0.00246782	0.00568636	0.0046672	0.000511915	0.104991	-0.557355	-0.464857	-0.339086	-0.0456461	-0.219518
	Clostridium butyricum	0.00110786	0.0144237	0.0633695	0	1	0.819957	0.144736	0.144828	0.0148863	0.556777	0.000371983	0.00158227	0.00278772	0.00279666	0.000365943	0.0143991	-0.0796948	-0.511456	-0.271775	-0.079305	-0.172002
	Clostridium novyi	0.000945558	0.045936	0.144834	44.2539	1.79385	0.913089	0.301231	0.0045595	0.0320694	0.944139	0.000140688	0.000895213	0.00318	0.00174474	-2.47e-05	0.0998863	-0.679699	-0.352354	-0.266371	0.0208438	-0.203749
	Clostridium pasteurianum	0.00091912	0.0481885	0.146756	43.4967	1.76981	0.834139	0.120038	0.0090994	0.038806	0.939538	-0.000250498	0.00128375	0.00286019	0.00179374	-2.68e-05	0.0871257	-0.540757	-0.308754	-0.332964	0.00153835	-0.180088
	Clostridium saccharobutylicum	0.000850618	0.0101671	0.0504588	15.9707	1.19006	0.811517	0.0363106	0.025814	0.0750057	0.525541	0.000290215	0.00136677	0.00243495	0.00143011	0.00023191	0.0292143	-0.473464	-0.333868	-0.458544	-0.083729	-0.244496
	Clostridium saccharoperbutylacetonicum	0.00120638	0.00551691	0.0311531	36.4922	1.57461	0.562325	0.0797102	0.0143359	0.0064363	0.494495	0.000713154	0.00135912	0.00281664	0.00228484	0.000261813	-0.0813944	-0.523045	-0.474927	-0.370087	-0.0633473	-0.25868
	Clostridium septicum	0.00120602	0.0089787	0.0454017	14.1751	1.16516	0.847478	0.0296359	0.0159258	0.122028	0.675495	0.00033807	0.00179653	0.00348958	0.00162253	0.000252545	-0.0182074	-0.78137	-0.355793	-0.619076	-0.0135375	-0.269325
	Clostridium sp. CT4	0.00101299	0.0105984	0.0507209	43.048	1.75587	0.504746	0.142091	0.00903635	0.00699331	0.801852	0.000706786	0.00101788	0.00236118	0.00186877	8.65e-05	-0.0597189	-0.553468	-0.423703	-0.355495	0.00529713	-0.21803
	Clostridium sp. DL-VIII	0.000960212	0.0115354	0.0542367	31.0053	1.44939	0.509226	0.0957297	0.0109536	0.0367258	0.669696	0.00071654	0.00120916	0.00260741	0.00166397	0.000150417	-0.0878683	-0.482717	-0.371237	-0.402606	-0.040518	-0.24849
	Desulfovibrio desulfuricans	-0.0015232	0.000569332	0.0058685	0	1	0.0618651	0.0196346	0.309336	0.777422	0.0276028	-0.00218712	-0.00302177	-0.00109571	0.000486116	-0.00138296	0.806335	0.307839	0.0199387	0.947776	0.421255	0.436335
	Desulfovibrio vulgaris	-0.0013784	0.000258238	0.00346039	10.7186	1.12005	0.0147101	0.0456138	0.0329568	0.727392	0.00828294	-0.00253096	-0.00308895	-0.00178198	0.000365202	-0.00116207	0.958108	0.732105	-0.227101	1.20488	0.196955	0.448589
	Dialister pneumosintes	-0.00346762	9.36e-05	0.00160914	49.1671	1.96723	0.00195905	0.0191784	0.000624029	0.105247	0.0313736	-0.005246	-0.00460653	-0.00673269	-0.0024593	-0.00136009	1.1745	2.08253	0.812576	1.57709	0.507126	1.01268
	Dysosmobacter welbionis	-0.0042922	0.0411286	0.132801	0	1	0.262065	0.0852325	0.0404312	0.954147	0.548928	-0.00924486	-0.0120408	-0.0123415	-0.000426446	-0.00157919	0.186247	0.458447	0.125022	0.40615	-0.0237038	0.120231
	Eggerthella sp. YY7918	-0.000622229	0.0473047	0.146756	5.17458	1.05457	0.149708	0.0774985	0.453743	0.671431	0.032552	0.00224256	-0.00140967	-0.000805389	0.000491599	-0.000719943	-0.433493	0.370584	0.0184458	0.364637	0.213593	-0.0801533
	Enterococcus faecium	0.00181804	0.0335601	0.113849	0	1	0.738392	0.623968	0.284889	0.068631	0.155631	0.0013204	-0.0011964	0.00689642	0.0024107	0.00195639	-0.213876	0.340658	-0.219246	0.446707	-0.878818	-0.345786
	Eubacterium callanderi	-0.00123194	0.0182826	0.0765585	18.3541	1.2248	0.764574	0.0131249	0.910505	0.994659	0.00287607	-0.00039315	-0.0041532	-0.000267478	5.83e-06	-0.00172162	0.0965107	-0.261834	0.139842	0.545011	0.325392	0.212146
	Faecalibacterium prausnitzii	0.0459567	0.00094089	0.00787995	52.9092	2.12356	0.734941	0.00197732	0.192943	0.000125476	0.0127436	0.00887301	0.0865642	0.0296415	0.108628	0.0251391	-0.165788	-0.217163	-0.692848	-0.732232	-0.288454	-0.434543
	Faecalibaculum rodentium	0.000905098	0.0380236	0.124272	46.7879	1.87927	0.106825	0.794281	0.043775	0.00628919	0.772719	0.00172543	0.000231091	0.00149086	0.00221808	-0.000103684	-0.467428	-0.332055	-0.35445	-0.098622	0.0142424	-0.245797
	Flavonifractor plautii	-0.011302	6.25e-05	0.00130333	33.663	1.50746	0.0122257	0.0671327	0.000208901	0.296567	0.0196572	-0.011952	-0.0136014	-0.0281522	-0.00538413	-0.00762399	0.57943	1.80637	0.147732	0.589939	0.259285	0.472444
	Flintibacter sp. KGMB00164	-0.00448755	0.0248752	0.092591	41.291	1.70331	0.00908647	0.0681498	0.0299657	0.524463	0.35089	-0.0120111	-0.00938169	-0.00738229	0.00265511	-0.00153228	0.930351	0.68104	-0.0519268	0.642228	0.00102712	0.262421
	Fusobacterium nucleatum	-0.00587634	2.84e-14	7.61e-12	0	1	0.00022778	0.00437774	0.0526077	0.0118756	3.02e-07	-0.00712917	-0.0073576	-0.00564556	-0.00978424	-0.00508217	1.38817	1.61282	2.55754	1.41129	1.41721	1.64629
	Fusobacterium pseudoperiodonticum	-0.00188251	0.000249791	0.00346039	0	1	0.0835503	0.057645	0.599557	0.406689	0.00553487	-0.00353361	-0.00369874	-0.0010506	-0.00114815	-0.00176388	1.94448	1.33761	0.740843	1.44498	0.924926	1.19421
	Gemella morbillorum	-0.00471493	4.64e-12	6.22e-10	8.13376	1.08854	0.000259853	0.0025531	0.0390674	0.0130495	9.26e-09	-0.00595591	-0.00962074	-0.00763553	-0.00585977	-0.00377423	2.07619	3.26998	3.35579	2.35021	1.74542	2.46814
	Herbinix luporum	0.00147978	0.00243003	0.0165546	51.4154	2.05827	0.204366	0.0695375	0.000497004	0.0198964	0.442138	0.00132518	0.00151358	0.0034144	0.00203623	0.000286023	-0.23571	-0.56187	-0.269495	-0.353935	-0.0874657	-0.284617
	Hungateiclostridium clariflavum	0.000710436	0.0241192	0.0923419	31.5366	1.46064	0.803634	0.243309	0.00296581	0.106369	0.617745	0.000203265	0.000775002	0.00213815	0.00117149	0.000143409	-0.0330072	-0.452538	-0.237014	-0.279183	-0.0800364	-0.214979
	Intestinimonas butyriciproducens	-0.00518223	0.0176979	0.0756934	15.3706	1.18162	0.135206	0.0305165	0.0398183	0.622392	0.597114	-0.0105067	-0.0142944	-0.00948676	-0.00312384	-0.00121619	0.378204	0.44217	0.290857	0.654272	-0.0278175	0.228104
	Lachnoanaerobaculum umeaense	0.0016669	0.0121623	0.055361	57.7718	2.36809	0.0670694	0.178589	0.000707782	0.0808534	0.904304	0.00252639	0.00142231	0.00422336	0.00182625	-5.75e-05	-0.34747	-0.5182	-0.16903	-0.243213	0.00578675	-0.224326
	Lachnoclostridium phytofermentans	0.00206219	0.00151183	0.0112548	56.6271	2.30559	0.0548427	0.0721403	0.000273295	0.0181717	0.444772	0.00273733	0.00188884	0.00433086	0.00251358	0.000356627	-0.37763	-0.569477	-0.287247	-0.303558	-0.0841094	-0.303603
	Lachnoclostridium sp. YL32	-0.00598251	0.0322656	0.112301	54.2205	2.18438	0.4347	0.00650187	0.106212	0.019314	0.478724	-0.00471394	-0.010896	-0.00855608	-0.0117278	0.00165924	0.615746	0.951709	1.22133	0.990201	-0.304038	0.240168
	Lachnospiraceae bacterium	0.0371536	0.00119725	0.00916749	62.4456	2.66281	0.0279831	0.00126062	0.000305708	0.116082	0.546104	0.0455874	0.0525932	0.064095	0.0345876	0.00490295	-0.605835	-1.03355	-0.440516	-0.938773	-0.12223	-0.519238
	Lachnospiraceae bacterium KM106-2	0.00534813	9.61e-05	0.00160914	55.4171	2.24301	0.115651	0.000417118	0.000127107	0.0361111	0.0544199	0.00421151	0.00740503	0.0105027	0.00537709	0.00196366	-0.299458	-0.846268	-0.374727	-0.647289	-0.222914	-0.43825
	Lactobacillus ruminis	0.00168293	0.0246653	0.092591	52.5771	2.10868	0.48094	0.0284923	0.0186353	0.00840137	0.704381	0.000692182	0.00366598	0.0111295	0.00275313	0.000210029	-0.116515	-3.37318	-0.573467	-1.66769	-0.329344	-1.44747
	Libanicoccus massiliensis	-0.00125214	0.0177936	0.0756934	5.32726	1.05627	0.563464	0.106013	0.0155412	0.738483	0.100245	-0.0010573	-0.00257988	-0.00494293	0.000599767	-0.000922047	0.108435	1.3888	0.124748	0.622809	0.28813	0.377886
	Longibaculum sp. KGMB06250	0.00907901	0.0222748	0.0865166	72.0315	3.57544	0.195381	0.00026166	0.0158537	0.0918344	0.273531	0.00932047	0.0268553	0.0157274	0.00624675	-0.00241727	-0.443647	-0.870727	-0.231307	-0.894816	0.117773	-0.380787
	Mogibacterium diversum	-0.00145684	0.00070824	0.00654511	10.3249	1.11514	0.447592	0.0116345	0.913666	0.620014	0.000663642	-0.000746646	-0.00187053	0.000202084	-0.000424534	-0.002708	0.13349	0.100191	0.331076	0.621179	0.680444	0.474448
	Odoribacter splanchnicus	-0.0125125	5.65e-09	5.04e-07	0	1	0.00431089	0.278656	0.102029	0.0424221	3.09e-05	-0.0135911	-0.00941895	-0.0144791	-0.0107412	-0.0127963	0.985371	0.694479	0.466741	0.844849	0.45426	0.559711
	Oscillibacter sp. PEA192	-0.00809461	0.000604205	0.00599729	30.9201	1.4476	0.0231633	0.00587224	0.00612087	0.699563	0.143434	-0.0143126	-0.0139078	-0.0126464	-0.00226443	-0.00345424	0.554669	0.712867	0.172378	0.690141	0.0777402	0.25865
	Parabacteroides distasonis	-0.016563	0.000361891	0.00430334	0	1	0.00422821	0.301362	0.238834	0.0748646	0.230961	-0.0332869	-0.0138361	-0.0176896	-0.0158802	-0.00956287	1.43764	0.408403	0.346376	0.0666161	0.0938212	0.220921
	Parabacteroides sp. CT06	-0.0115073	6.81e-05	0.00130333	0	1	0.00197793	0.220323	0.0861629	0.555969	0.0436928	-0.0162555	-0.014655	-0.0143252	-0.00332441	-0.0119898	1.77739	0.826964	0.0538931	1.00936	0.395305	0.575286
	Parvimonas micra	-0.00919498	4.52e-08	3.03e-06	41.288	1.70323	1.64e-05	0.00158088	0.0176161	0.00183729	3.31e-08	-0.00958509	-0.0198117	-0.0214597	-0.0116606	-0.00568242	2.47352	4.60145	3.90601	2.44466	2.08944	3.1607
	Petrimonas mucosa	-0.00113507	0.0192148	0.0780237	3.36841	1.03486	0.00256166	0.623095	0.375198	0.84981	0.61715	-0.00310346	-0.000563151	-0.00100188	-0.000259072	-0.000432709	1.26354	0.201222	0.197886	0.23481	0.00334758	0.124185
	Porphyromonas asaccharolytica	-0.00986958	0.000429969	0.00460927	53.3397	2.14315	9.17e-05	0.178435	0.0298487	0.014688	0.00946062	-0.0260087	-0.00584676	-0.00883149	-0.0242347	-0.0042964	7.36283	3.92262	6.05984	2.21978	2.31069	3.8533
	Porphyromonas gingivalis	-0.00214943	0.0008399	0.0075031	29.5745	1.41994	7.92e-05	0.511591	0.38091	0.152902	0.0666808	-0.00486589	-0.00162936	-0.000904133	-0.00195796	-0.00155633	1.72194	0.237507	0.409258	1.4625	0.219867	0.494857
	Prevotella denticola	-0.00426851	0.0479095	0.146756	34.555	1.528	0.000481674	0.808879	0.214889	0.922205	0.758114	-0.0118243	-0.00101305	-0.00501605	0.000498555	-0.00104422	3.35577	0.532111	-0.101337	0.573688	0.068521	0.206193
	Prevotella intermedia	-0.0128801	4.6e-07	2.46e-05	0	1	4.26e-05	0.0510345	0.135478	0.0903461	0.103177	-0.0204698	-0.0125338	-0.0126311	-0.0142118	-0.0068786	3.70358	2.00735	1.41397	1.53704	0.515183	0.920015
	Pseudobutyrivibrio xylanivorans	0.00309462	2.15e-05	0.0005236	44.4147	1.79904	0.0522872	0.0104554	0.000225875	0.00584918	0.0389004	0.00312761	0.00353036	0.00583468	0.00378242	0.00129453	-0.342766	-0.628746	-0.363873	-0.481654	-0.201419	-0.387858
	Roseburia hominis	0.00671508	0.00283445	0.0185276	0	1	0.4328	0.311917	0.147166	0.194659	0.0472331	0.00641663	0.00904595	0.0105722	0.0078883	0.00565882	-0.141666	-0.291442	-0.207762	-0.201423	-0.306147	-0.263265
	Roseburia intestinalis	0.0248341	3.01e-06	0.000100844	32.96	1.49165	0.180575	0.00126147	0.000203436	0.0244037	0.0108226	0.0137627	0.0325249	0.04727	0.0310516	0.0150749	-0.348133	-1.02568	-0.536082	-0.737665	-0.412026	-0.577755
	Ruminococcus albus	0.00162394	0.00290645	0.0185459	9.57622	1.1059	0.665285	0.148416	0.011992	0.0253393	0.281305	0.00068405	0.00224981	0.00328962	0.00366051	0.00070913	-0.123455	-0.393647	-0.370572	-0.433535	-0.209421	-0.323929
	Ruminococcus bicirculans	0.0157046	0.0266242	0.0964229	39.1852	1.64434	0.450747	0.0249062	0.00605544	0.256509	0.0312945	0.0108312	0.0408821	0.0379407	-0.0179723	0.0124175	-0.527688	-1.06058	0.665492	-0.817389	-0.629146	-0.399246
	Ruthenibacterium lactatiformans	-0.0123175	0.000372644	0.00430334	36.9651	1.58642	0.296109	0.000292875	0.0291406	0.0964521	0.00551382	-0.0075918	-0.0389207	-0.0153591	-0.0127955	-0.00700465	0.332961	0.935963	0.81575	1.32071	0.289661	0.698138
	Streptococcus anginosus	-0.00314417	3.4e-06	0.000101252	0	1	0.528914	0.00293681	0.0349509	0.2131	0.00301596	-0.00170222	-0.00518656	-0.00554609	-0.00269422	-0.0025765	0.391943	1.47452	0.456966	1.71442	0.77177	0.79848
	Streptococcus equinus	0.00232716	0.0104999	0.0507209	49.5996	1.98411	0.676438	0.896544	7.1e-05	0.15475	0.0245331	0.00149915	0.000209543	0.00779872	0.00151817	0.0018117	-0.419763	-1.87965	-0.435739	0.275724	-0.551656	-0.640081
	Streptococcus oralis	-0.00177521	0.0036374	0.0226703	0	1	0.590368	0.0192546	0.0891168	0.203805	0.15535	-0.000816952	-0.00467409	-0.00446147	-0.00117379	-0.00175659	-0.00587524	1.59249	0.650573	1.35895	0.317733	0.559666
	Streptococcus salivarius	0.00883647	0.00226185	0.015952	0	1	0.346804	0.687425	0.00689395	0.0967507	0.161856	0.0113746	0.00395695	0.0278109	0.00741277	0.00689202	-0.829401	-1.6203	-0.529314	-0.163891	-0.33637	-0.499932
	Streptococcus sp. FDAARGOS_192	0.0017747	0.0261232	0.0959044	0	1	0.567792	0.945209	0.0265248	0.827764	0.0344497	0.00171355	-0.000192046	0.00594599	0.000277145	0.00281248	-0.393872	-1.17787	0.0157537	0.472843	-0.694433	-0.487296
	Tannerella forsythia	-0.00120976	0.00557966	0.0311531	0	1	0.00374526	0.907707	0.297514	0.905363	0.129887	-0.00287551	-0.000140974	-0.00107141	-0.000144201	-0.0011098	1.00602	0.228109	-0.0602225	0.023858	0.128213	0.164235
	Veillonella parvula	-0.0047507	0.0220919	0.0865166	0	1	0.179734	0.623125	0.0398799	0.257866	0.700166	-0.00614563	-0.00332802	-0.0130016	-0.00429286	-0.0014979	0.610107	2.90593	2.44359	0.634007	-0.0198283	0.405283
	[Clostridium] bolteae	-0.00957586	0.000646552	0.00618843	17.1923	1.20762	0.381615	0.00343084	0.0545813	0.0204894	0.344762	-0.00512857	-0.020529	-0.0219243	-0.0107389	-0.00398116	0.387474	1.68978	0.933988	0.95019	0.10267	0.472312
	[Eubacterium] cellulosolvens	0.00266649	0.0052458	0.0305625	74.0951	3.86027	0.00790388	0.187184	0.000363394	0.000516611	0.777735	0.00474968	0.00169097	0.00487101	0.003662	-0.00015261	-0.500209	-0.535849	-0.352026	-0.249725	0.00411013	-0.315142
	[Eubacterium] eligens	0.0224295	0.0188871	0.0778731	77.2431	4.39427	0.200125	0.000222156	0.00263089	0.356117	0.000168438	-0.0101504	0.0573478	0.0442699	0.0107617	0.0241279	0.566456	-1.28232	-0.358972	-1.19602	-0.642559	-0.693875
Fungi	Armillaria solidipes	-0.00172278	0.00247512	0.0711035	11.0002	1.1236	0.622856	0.856391	0.262361	0.0023316	0.0180417	-0.000876142	0.00026844	-0.00141805	-0.00443503	-0.00175295	0.0235367	0.0659704	0.379797	-0.00690697	0.111035	0.119616
	Aspergillus calidoustus	-0.000950089	0.0470047	0.290807	10.3481	1.11543	0.855101	0.212121	0.396805	0.0439094	0.0430684	-0.000240702	-0.0017044	0.00088726	-0.0027061	-0.00124517	0.0436347	-0.0733831	0.152011	0.13226	0.101249	0.0747488
	Aspergillus carbonarius	-0.00116814	0.0382289	0.268452	25.0847	1.33484	0.208437	0.157878	0.166094	0.0213832	0.111732	0.00171537	-0.00209795	-0.00189526	-0.00269152	-0.000958481	-0.140893	0.189856	0.198339	0.192473	0.0772703	0.10126
	Aspergillus clavatus	-0.00175285	4.09e-05	0.00645493	0	1	0.216211	0.174644	0.0144322	0.0109836	0.0602026	-0.00284827	-0.00153946	-0.00280527	-0.00266075	-0.00113119	0.40419	0.256423	0.199121	0.0941982	0.077901	0.15116
	Aspergillus glaucus	-0.000822138	0.034751	0.252444	0	1	0.254951	0.986494	0.883617	0.787311	0.022304	-0.0011573	1.95e-05	-0.000146276	-0.000273556	-0.00135084	0.081908	-0.0492488	0.0963086	0.0443827	0.112991	0.0808345
	Aspergillus niger	0.014233	0.000560528	0.0246746	80.9142	5.2395	5.25e-05	0.143125	0.000547068	1.37e-07	0.207372	0.0209846	0.00650976	0.0205985	0.0241917	0.00259095	-0.536196	-0.648828	-0.592786	-0.174682	-0.0859184	-0.314271
	Aspergillus nomiae	-0.0012673	0.0122999	0.15113	0	1	0.0440535	0.25824	0.597656	0.696849	0.0396901	-0.00302377	-0.00169878	-0.000537723	0.00055962	-0.00165928	0.33931	-0.0212673	-0.113973	0.135395	0.168098	0.138465
	Aspergillus ochraceoroseus	-0.00820034	0.0244794	0.209068	85.764	7.02446	0.216507	0.0204983	0.124913	1.68e-10	0.466588	-0.00558892	-0.00834243	-0.00604128	-0.0230492	0.00103721	0.545709	0.691998	1.96198	0.738184	-0.11738	0.634528
	Aspergillus oryzae	-0.00202857	0.0371368	0.263713	14.7154	1.17255	0.674339	0.256519	0.579543	0.0135365	0.0607353	-0.0014866	-0.0024649	0.00106053	-0.0074184	-0.00224034	0.30196	-0.0708624	0.310555	0.342905	0.286312	0.235301
	Aspergillus piperis	-0.00175826	0.0072985	0.143992	0	1	0.106957	0.712913	0.0566982	0.220349	0.209671	-0.00405294	-0.000589083	-0.00301536	-0.00219387	-0.00122462	0.448121	0.337103	0.205754	0.0105143	0.0300333	0.122301
	Aspergillus rambellii	-0.0179189	8.55e-05	0.0103554	67.2138	3.05006	0.0289875	0.0101526	0.0455206	7.24e-09	0.00282521	-0.0127653	-0.0255867	-0.0359417	-0.0330118	-0.00476105	0.938177	4.41371	2.35172	2.78539	0.158239	2.57959
	Aspergillus sclerotioniger	-0.00106442	0.0106441	0.14851	1.05281	1.01064	0.943048	0.921655	0.748531	0.00624795	0.0502867	-9.09e-05	0.000141942	-0.000302054	-0.00286764	-0.00119849	0.0285904	-0.0153826	0.256761	-0.0821745	0.0841652	0.0627871
	Aspergillus sydowii	-0.00112218	0.0126671	0.15113	0	1	0.646758	0.26544	0.851701	0.113514	0.0132535	0.000546625	-0.00171294	-0.000199295	-0.00206742	-0.00163084	-0.0713251	-0.0282019	0.206308	0.115478	0.171309	0.122587
	Bipolaris oryzae	0.00102834	0.0125113	0.15113	0	1	0.352228	0.0341082	0.103623	0.507197	0.469708	0.00117125	0.00193064	0.00219141	0.000958055	0.000418653	-0.169968	-0.301445	-0.179086	-0.268203	-0.074514	-0.165853
	Blastomyces parvus	-0.00220795	9.83e-05	0.0103554	0	1	0.101356	0.159443	0.0875287	0.0107838	0.0404148	-0.0021968	-0.00326006	-0.00442842	-0.00433711	-0.00151126	0.23176	0.757383	0.499836	0.526158	0.166428	0.365179
	Botrytis cinerea	-0.0018824	0.0210626	0.192921	25.3708	1.33996	0.217431	0.388167	0.912873	0.00149665	0.367849	-0.00217907	-0.00192553	-0.000235697	-0.0058418	-0.000734278	0.11629	0.0923448	0.351944	0.146908	0.0256549	0.101534
	Calocera cornea	-0.0010974	0.0310725	0.236558	11.6805	1.13225	0.180903	0.0430738	0.294203	0.665729	0.0227121	0.00211591	-0.00264456	-0.0013933	-0.000640934	-0.00130683	-0.187415	0.166673	0.0141866	0.234145	0.0835295	0.0431978
	Candida tropicalis	-0.00166373	0.0157049	0.162713	0	1	0.263233	0.87066	0.784215	0.0693089	0.0989865	-0.0021726	-0.000309969	-0.000672436	-0.00339318	-0.00157257	0.0911895	0.126035	0.291301	-0.00765534	0.0718277	0.103241
	Capronia epimyces	-0.00172368	0.0440614	0.28708	44.2884	1.79496	0.567134	0.0342353	0.00628767	0.100106	0.351427	0.000839394	-0.00463412	-0.00695785	-0.00251784	-0.000523268	-0.0451635	0.99346	0.270799	0.629526	0.0158416	0.254366
	Cercospora berteroae	-0.00120439	0.00432634	0.105163	0	1	0.250723	0.438057	0.278194	0.0443236	0.137773	-0.00171504	-0.000776041	-0.00118678	-0.00221351	-0.000946277	0.117236	0.150944	0.157929	0.0949582	0.0956847	0.111046
	Cladophialophora immunda	-0.0015248	0.000734851	0.0258014	0	1	0.756781	0.20083	0.100127	0.340713	0.00262078	0.000385439	-0.00171564	-0.00242418	-0.00119882	-0.00188014	0.00308644	0.235418	0.072616	0.109699	0.129424	0.11062
	Clavispora lusitaniae	-0.00101542	0.0308048	0.236558	0	1	0.819943	0.0886178	0.611896	0.116628	0.19743	0.000375238	-0.00258174	-0.0006894	-0.00226628	-0.000788317	-0.0717376	0.0628622	0.277218	0.214883	0.0632489	0.0964191
	Clohesyomyces aquaticus	-0.000938521	0.0394279	0.270852	0	1	0.714273	0.331787	0.100546	0.928261	0.0261071	-0.000500333	0.00139269	-0.00199818	-0.000111077	-0.00142789	0.0113056	0.106981	0.0239732	-0.0436234	0.118108	0.0754616
	Colletotrichum graminicola	-0.00137541	0.0168185	0.171078	0	1	0.860921	0.454013	0.135536	0.37989	0.078819	0.00035651	-0.00157639	-0.0021247	-0.00133033	-0.00138732	-0.0417059	0.170405	0.0386584	0.13592	0.0821079	0.0748128
	Colletotrichum nymphaeae	-0.00122443	0.0241032	0.208674	0	1	0.798427	0.349098	0.421659	0.283002	0.106781	-0.000431531	-0.00137861	-0.00115352	-0.0015282	-0.0012816	0.0236445	0.137038	0.152302	0.109443	0.0624663	0.0876741
	Coniophora puteana	-0.00127172	0.00303027	0.0832667	0	1	0.72095	0.159359	0.209398	0.381704	0.00622816	0.000398911	-0.00158964	-0.00130481	-0.000962363	-0.00191103	-0.0551413	0.135353	0.0646901	0.175435	0.213764	0.131486
	Cryptococcus amylolentus	-0.00174484	0.000219104	0.0161838	0	1	0.625779	0.428502	0.051503	0.00273878	0.0633936	-0.000817813	-0.00105628	-0.00214394	-0.003824	-0.00129001	0.121543	0.273822	0.367005	0.139071	0.134142	0.185045
	Cryptococcus gattii VGI	-0.00290387	0.0125435	0.15113	50.8084	2.03287	0.206322	0.083144	0.74386	0.000167635	0.385994	-0.00331164	-0.00283481	-0.000590679	-0.00912739	-0.00106462	0.600458	-0.00624891	0.902196	0.3035	-0.0688873	0.183389
	Cryptococcus gattii VGIV	0.00166166	0.0296885	0.236558	45.7441	1.84312	0.158376	0.00588779	0.00763169	0.686371	0.52815	0.00312621	0.00288929	0.00261381	0.00105727	-0.000519278	-0.476518	-0.396727	-0.745889	-0.471177	0.0373271	-0.34915
	Cryptococcus wingfieldii	-0.00151592	0.00619455	0.134999	18.3329	1.22448	0.726298	0.0558635	0.387317	0.0027113	0.310276	-0.000620384	-0.00228891	-0.000991331	-0.00437019	-0.000691802	-0.00208207	0.171559	0.34642	0.186247	0.0810863	0.129574
	Cylindrobasidium torrendii	-0.000861736	0.0353863	0.254138	0	1	0.751223	0.441725	0.346579	0.077662	0.322931	-0.000364556	-0.00082784	-0.000862029	-0.00198675	-0.000648695	0.0141845	0.102976	0.132221	0.0735992	0.0392516	0.0672959
	Cyphellophora europaea	-0.000960753	0.0292535	0.236558	0	1	0.582959	0.2443	0.7216	0.235938	0.0205127	0.000752978	-0.00155059	0.000428461	-0.00169149	-0.0013759	-0.0555451	0.00415204	0.148133	0.0930658	0.145542	0.0785949
	Diaporthe ampelina	-0.00145671	0.0261485	0.217445	24.5347	1.32511	0.375362	0.0335081	0.0835351	0.198596	0.0302367	-0.00134825	-0.00294661	-0.00283219	0.00201967	-0.00162607	0.102897	0.258924	-0.119119	0.191719	0.127397	0.105413
	Dothistroma septosporum	-0.00157499	0.000160571	0.0144973	0	1	0.026305	0.470076	0.00962902	0.386054	0.0416884	-0.00281417	-0.00080916	-0.00275294	-0.00100924	-0.00125681	0.28107	0.325833	0.0836154	0.0820003	0.140672	0.154769
	Emmonsia sp. CAC-2015a	0.00199677	0.0299386	0.236558	55.1857	2.23143	0.0325387	0.0334135	0.004941	0.881967	0.646322	0.00352906	0.00306216	0.00447083	0.00034383	-0.000287603	-0.274309	-0.315232	-0.194066	-0.243747	0.00265649	-0.172884
	Eremothecium gossypii	-0.00315033	0.000675278	0.0258014	19.781	1.24659	0.108237	0.639167	0.00373383	0.940221	0.00101254	-0.00318066	-0.000992012	-0.00719729	-0.000157717	-0.004013	0.320342	0.717757	0.0339903	0.204008	0.385511	0.335422
	Erysiphe pulchra	-0.00433189	0.0337812	0.251173	38.5266	1.62672	0.945063	0.0738798	0.0039096	0.76375	0.0502738	-0.000247584	-0.00925123	-0.0134426	0.00106145	-0.00434975	0.00338667	0.380574	-0.063087	0.249545	0.0661619	0.110723
	Exophiala oligosperma	-0.00137145	0.00361477	0.095189	0	1	0.298471	0.650093	0.559215	0.818151	0.0021271	-0.00153236	-0.000547325	-0.000808768	-0.000269002	-0.00213679	0.118594	0.0365824	0.00749292	-0.00152333	0.194911	0.0984241
	Exophiala xenobiotica	-0.00124223	0.00793909	0.147542	22.4894	1.29015	0.227524	0.0852767	0.537468	0.0389725	0.00334953	0.00165538	-0.00190674	-0.000592073	-0.00195189	-0.00175104	-0.215972	0.0286061	0.14469	0.20101	0.205641	0.0895067
	Fomitopsis pinicola	-0.00122463	0.0153578	0.162184	14.2292	1.1659	0.976929	0.362858	0.00488206	0.677557	0.0323895	4.37e-05	-0.00112558	-0.00335887	0.000528496	-0.00132731	-0.062013	0.347676	-0.0348594	0.161885	0.0988689	0.0752293
	Fonsecaea erecta	-0.00234743	4.06e-06	0.00128403	0	1	0.0298386	0.0870663	0.0277323	0.00277837	0.0797315	-0.0033591	-0.00249953	-0.00299666	-0.00386073	-0.00132075	0.338408	0.252719	0.284406	0.247588	0.0950195	0.18682
	Fonsecaea monophora	-0.00140231	0.0130762	0.15113	9.31306	1.10269	0.943257	0.00177197	0.797486	0.421233	0.206489	-0.000166503	-0.00385123	-0.000296782	-0.00119323	-0.00102219	-0.141374	0.0932163	0.062169	0.456327	0.135989	0.101826
	Fonsecaea nubica	-0.000882118	0.0312984	0.236558	0	1	0.921122	0.503152	0.803509	0.0112509	0.20131	0.000179077	-0.00075663	-0.000221646	-0.00289264	-0.000763945	-0.00680691	0.0419646	0.265115	0.0618706	0.0605263	0.0817779
	Fusarium graminearum	-0.00330741	0.00058563	0.0246746	0	1	0.0356502	0.158178	0.810955	0.482543	0.00385988	-0.0089013	-0.00515474	-0.000585944	-0.00181078	-0.00366071	0.745978	0.0600895	-0.00682505	0.288271	0.26204	0.258924
	Fusarium proliferatum	-0.00208462	0.00032251	0.0185297	0.145433	1.00146	0.119418	0.717775	0.00497714	0.0326772	0.11603	-0.00330813	-0.00062452	-0.00397304	-0.00385847	-0.00124877	0.329175	0.328326	0.334735	0.0178685	0.121751	0.188996
	Grifola frondosa	-0.00124182	0.00741831	0.143992	0	1	0.787303	0.520387	0.42386	0.191575	0.0161841	-0.000317963	-0.000740336	-0.000955083	-0.00165334	-0.00178398	0.0585174	0.0707409	0.182301	0.0972928	0.166686	0.130127
	Hyaloscypha variabilis	-0.00120471	0.0170536	0.171078	0	1	0.289465	0.769889	0.0946114	0.0212673	0.396175	-0.00160052	0.000456744	-0.00229999	-0.00305485	-0.000608831	0.13778	0.13933	0.222388	-0.0403548	0.0332679	0.0717332
	Hypholoma sublateritium	-0.00100973	0.0344975	0.252444	12.9427	1.14867	0.182653	0.549615	0.0784574	0.614746	0.0114511	-0.00184565	0.000768113	-0.00191059	0.000553471	-0.00157771	0.139666	0.10021	-0.0777016	-0.104674	0.119647	0.056483
	Kwoniella dejecticola	-0.00135761	0.000505835	0.0245914	0	1	0.0140768	0.392055	0.0717488	0.137989	0.102839	-0.00335311	-0.00103256	-0.00171985	-0.00150422	-0.000911883	0.332984	0.178299	0.166146	0.100222	0.10639	0.159062
	Kwoniella heveanensis	-0.00193544	2.21e-05	0.00464798	0	1	0.0457527	0.354549	0.00455422	0.0556632	0.0703651	-0.00278782	-0.00133925	-0.00289587	-0.00215861	-0.00128351	0.308623	0.298786	0.133801	0.129197	0.101318	0.152784
	Lachancea dasiensis	-0.00176505	0.0111914	0.150489	53.1639	2.1351	0.620236	0.32836	0.00087972	0.00490768	0.0749679	0.000603945	-0.00116622	-0.00518558	-0.00311861	-0.00107935	-0.170028	0.692579	0.444439	0.216763	0.167836	0.269271
	Lachancea mirantina	-0.00120945	0.00891626	0.147542	8.03176	1.08733	0.969325	0.79185	0.0120628	0.10272	0.0392389	5.01e-05	-0.000291428	-0.00451545	-0.00200378	-0.00115844	-0.0754192	0.694567	0.211311	-0.000827442	0.16883	0.210455
	Lachancea sp. PJ-2012a	-0.00115063	0.0451581	0.288282	33.6266	1.50663	0.37668	0.711972	0.123857	0.0130838	0.00642093	0.00134253	0.00039137	-0.00216273	-0.00290711	-0.00155564	-0.215965	0.324512	0.332543	0.0428194	0.155743	0.114083
	Lasallia pustulata	-0.00122299	0.0140585	0.155877	0	1	0.428089	0.983608	0.616893	0.0498159	0.0757559	-0.00122017	-2.95e-05	-0.000659327	-0.00255271	-0.00127785	0.167749	0.0344629	0.172463	-0.0789113	0.118484	0.0949208
	Lipomyces starkeyi	0.00243292	0.0407194	0.276717	55.0981	2.22708	0.0281805	0.949313	0.00133458	0.239808	0.891765	0.00677891	0.000126697	0.00749191	0.00179786	0.000132975	-0.466588	-0.590556	-0.184534	0.00909806	-0.0264423	-0.190741
	Lomentospora prolificans	-0.00103372	0.0176736	0.171841	0	1	0.478144	0.2306	0.345919	0.256327	0.0372181	0.000862801	-0.00150299	-0.00105907	-0.0013053	-0.00135366	-0.0510649	0.0356064	0.0530461	0.145847	0.090289	0.0464391
	Macrophomina phaseolina	0.00340672	0.0131521	0.15113	74.7384	3.95857	0.00264182	0.389271	0.236529	5.81e-06	0.875719	0.00626381	0.00157471	0.00178432	0.00884543	0.000139364	-0.308719	-0.0959997	-0.446499	-0.104157	-0.0244948	-0.155912
	Malassezia globosa	-0.00193764	0.000288059	0.0182053	22.4839	1.29005	0.99993	0.0389517	0.0343677	0.00109321	0.0405098	1.03e-07	-0.00405744	-0.00273508	-0.00310851	-0.00134834	-0.0272083	0.504503	0.314432	0.640397	0.200058	0.311459
	Malassezia restricta	-0.00136742	0.0235105	0.20637	0	1	0.517531	0.0851205	0.965014	0.0348199	0.450584	-0.00126005	-0.00256697	6.31e-05	-0.00302803	-0.000740995	0.149696	0.027804	0.211169	0.302705	0.0735996	0.118301
	Malassezia vespertilionis	-0.00141643	0.000699306	0.0258014	0	1	0.0811265	0.393814	0.0123445	0.942421	0.0223615	-0.00221194	-0.000819025	-0.00311964	9.41e-05	-0.0013828	0.23168	0.389591	-0.0093713	0.142079	0.135634	0.142595
	Marssonina brunnea	-0.00203062	0.00573598	0.129469	33.8187	1.511	0.812489	0.13549	0.717853	0.000413952	0.0377774	-0.000355474	-0.00246181	-0.000532146	-0.00561437	-0.00173404	0.0620044	0.0487443	0.435828	0.123885	0.167653	0.169132
	Metarhizium album	-0.00187211	0.0038832	0.0981673	0	1	0.621497	0.0143252	0.170685	0.648213	0.0690285	0.00136871	-0.00391985	-0.00230193	-0.000822154	-0.00167889	0.00672167	0.105199	0.0748196	0.313659	0.155309	0.108353
	Meyerozyma guilliermondii	-0.00108122	0.0434258	0.285887	12.2693	1.13985	0.577599	0.983176	0.836032	0.0147523	0.0225641	0.00105718	-3.12e-05	0.000258153	-0.0030926	-0.00146188	-0.377858	-0.0820017	0.340884	-0.0166276	0.122701	0.0544501
	Microbotryum lychnidis-dioicae	-0.000864394	0.0449292	0.288282	0	1	0.720278	0.989022	0.770055	0.934907	0.00406083	0.000521554	1.85e-05	-0.000339787	-7.81e-05	-0.00182291	-0.0570522	0.0288907	-0.0610076	-0.0146972	0.176616	0.0775892
	Moelleriella libera	-0.000916096	0.0188654	0.177954	0	1	0.717932	0.112887	0.0468715	0.246039	0.290404	0.000477829	-0.00191472	-0.00209535	-0.00132942	-0.00055696	-0.00124521	0.228484	0.157409	0.136684	0.0250581	0.0750795
	Moesziomyces aphidis	-0.00259266	0.000426953	0.0224862	0	1	0.595522	0.0808318	0.287492	0.0498789	0.0209666	-0.00169641	-0.00248139	-0.00166482	-0.00505004	-0.00281177	-0.0336432	0.273692	0.10788	0.304755	0.277467	0.18815
	Moniliophthora perniciosa	-0.001757	0.00950838	0.147542	0	1	0.657272	0.136888	0.756608	0.00792762	0.293661	-0.000559669	-0.00312312	-0.000433818	-0.00363512	-0.00209567	-0.000306578	0.168644	0.421885	0.634897	-0.609175	-0.250606
	Moniliophthora roreri	-0.000988825	0.0299659	0.236558	0	1	0.207636	0.440296	0.758567	0.201882	0.107559	-0.00149305	-0.00082673	0.000372922	-0.00176844	-0.00113687	0.129115	-0.085954	0.14932	0.0857449	0.0801551	0.0621889
	Mucor ambiguus	0.00437657	0.00893691	0.147542	65.2466	2.87742	0.000617833	0.0752499	0.00605626	0.129326	0.725683	0.00920207	0.00505931	0.00629586	0.00401667	-0.00043465	-0.357443	-0.321294	-0.211545	-0.171275	-0.00891658	-0.153905
	Nadsonia fulvescens	-0.00132887	0.0394236	0.270852	39.3304	1.64827	0.659763	0.893035	0.461057	0.00254937	0.00158033	-0.000669627	-0.000214744	0.000847918	-0.00366327	-0.00193906	0.0583119	-0.131863	0.318085	0.00899599	0.183919	0.110068
	Ophiocordyceps australis	-0.00120446	0.0478543	0.290807	30.3333	1.43541	0.239571	0.062913	0.0140846	0.551433	0.108817	0.00174863	-0.00256996	-0.00325337	-0.000777023	-0.00101105	-0.0994537	0.25632	0.00445774	0.178112	0.0480739	0.0447138
	Parastagonospora nodorum	-0.00224257	0.000230465	0.0161838	0	1	0.159885	0.130088	0.0819049	0.036471	0.086112	-0.00292969	-0.00290799	-0.00260932	-0.00308892	-0.00152755	0.28536	0.16964	0.167937	0.171133	0.107982	0.155255
	Paxillus involutus	-0.000972072	0.0174507	0.171841	2.85932	1.02943	0.625671	0.799523	0.724585	0.149905	0.0030557	0.000530362	0.000326651	-0.000372149	-0.00166169	-0.00166876	-0.06864	-0.0258699	0.170629	-0.0397702	0.155826	0.0689306
	Penicillium sp. 'occitanis'	0.00230144	0.0314412	0.236558	0	1	0.344008	0.759075	0.0752731	0.193165	0.176042	-0.00451422	0.000773642	0.00363425	0.0038456	0.00242693	0.103568	-0.216516	-0.298304	0.00118338	-0.139461	-0.127649
	Phialophora americana	-0.0007931	0.0431799	0.285887	0	1	0.806255	0.859166	0.0807628	0.645545	0.0241853	0.000258261	-0.000212337	-0.00180249	0.000490508	-0.00129423	0.0181094	0.179854	-0.0480018	0.0498617	0.109236	0.0744564
	Protomyces lactucaedebilis	-0.00112552	0.0226553	0.201664	0	1	0.0850111	0.618829	0.743321	0.129164	0.201126	-0.0025478	-0.000480342	-0.000412353	-0.00199705	-0.00110682	0.387536	0.0888894	0.0991646	0.0676773	0.0880662	0.120114
	Pseudogymnoascus sp. 03VT05	-0.00109279	0.021705	0.195965	0	1	0.27985	0.403272	0.30738	0.837508	0.0923307	-0.00184675	-0.0011754	-0.0010593	-0.00028469	-0.00116408	0.247959	0.0745202	-0.0255298	0.1731	0.11102	0.0988882
	Pseudogymnoascus sp. 24MN13	0.00310911	0.0471025	0.290807	70.3924	3.37751	0.000656911	0.885535	0.558652	0.000675247	0.99051	0.0107857	-0.000287454	0.00123763	0.00719013	1.2e-05	-0.734973	-0.0863818	-0.513017	0.0808502	-0.0695163	-0.309989
	Pseudogymnoascus sp. VKM F-4518 (FW-2643)	-0.00146904	0.0108093	0.14851	0	1	0.0319006	0.14818	0.296808	0.206059	0.496502	-0.00456985	-0.00197701	-0.00121633	-0.00245932	-0.000613099	0.436967	0.118396	0.235688	0.169935	-0.0385023	0.096905
	Pseudogymnoascus sp. VKM F-4520 (FW-2644)	-0.00164946	0.00876181	0.147542	0	1	0.314537	0.114725	0.21853	0.0466698	0.438504	-0.0016899	-0.00316949	-0.00241099	-0.003209	-0.000690553	0.124437	0.529139	0.216856	0.507498	0.0965419	0.237055
	Puccinia sorghi	-0.00177915	0.0461456	0.290807	42.3354	1.73416	0.0428587	0.90585	0.455357	0.00246392	0.0805314	-0.00325709	0.000257715	0.00127658	-0.00546038	-0.00146036	0.230997	-0.143511	0.294746	-0.00599834	0.0700482	0.0853824
	Puccinia striiformis	-0.00184903	0.00947172	0.147542	0	1	0.0770093	0.528643	0.0425653	0.102099	0.680029	-0.00304042	-0.00290356	-0.00359953	-0.00308982	-0.000419588	0.17037	0.238383	0.159945	0.438685	-0.0316586	0.151283
	Pyrenochaeta sp. DS3sAY3a	-0.00124535	0.00168967	0.0533937	0	1	0.466416	0.125152	0.240627	0.330697	0.0291542	-0.000990828	-0.00159768	-0.00126083	-0.00103542	-0.0012398	0.0912616	0.166938	0.0735691	0.150876	0.106076	0.108019
	Pyrenophora tritici-repentis	-0.0017889	0.0493957	0.297315	36.8952	1.58467	0.555014	0.0193139	0.0248487	0.210467	0.562299	-0.000881086	-0.00897854	-0.00750745	-0.00176215	-0.000445654	0.0924315	0.973457	0.161291	1.01586	0.0424551	0.397765
	Pyricularia pennisetigena	-0.00116858	0.0130709	0.15113	0	1	0.896378	0.513091	0.728801	0.0998343	0.0106435	-0.000200865	0.00103177	-0.000438989	-0.00194089	-0.00168075	0.0448447	-0.0114181	0.154241	-0.0895665	0.129751	0.0691008
	Rachicladosporium antarcticum	-0.00152975	0.0021567	0.0649063	5.78695	1.06142	0.912109	0.0745325	0.00365292	0.263551	0.153285	-0.000170469	-0.00246717	-0.00390953	-0.00145389	-0.000928782	-0.000595049	0.380604	0.0655084	0.211575	0.051352	0.0967307
	Rhodotorula sp. JG-1b	-0.00110189	0.0147541	0.160769	0	1	0.482034	0.0365397	0.323163	0.924576	0.0351845	0.00110737	-0.0027303	-0.00137239	0.000130649	-0.00125295	-0.141689	0.215052	-0.00716535	0.236917	0.115241	0.0626538
	Rhodotorula taiwanensis	-0.00126641	0.0115061	0.15113	0	1	0.529356	0.181277	0.182321	0.690461	0.0277563	0.00105368	-0.00192472	-0.00213768	-0.000650176	-0.00143561	-0.196219	0.367308	0.0220482	0.146386	0.129577	0.0694528
	Rosellinia necatrix	-0.00119381	0.00661675	0.139393	9.63553	1.10663	0.178746	0.159918	0.104134	0.124882	0.0148857	0.00187607	-0.00189747	-0.00167358	-0.00163301	-0.00134353	-0.136016	0.133008	0.0960093	0.136317	0.0854367	0.0563181
	Rutstroemia sp. NJR-2017a BVV2	-0.0011387	0.00980501	0.147542	13.6378	1.15791	0.814844	0.571337	0.827164	0.00549837	0.0135361	-0.000250015	-0.000664676	0.000228675	-0.00296298	-0.00145118	0.034015	-0.0431561	0.334842	0.0453832	0.143417	0.114957
	Saccharomyces paradoxus	-0.0012014	0.0137269	0.154918	17.3754	1.21029	0.62342	0.714163	0.123341	0.69935	0.000475233	-0.000489433	0.000394855	-0.00200057	-0.000496159	-0.00229205	0.0325293	0.127789	-0.0240422	-0.014213	0.259949	0.152511
	Sclerotinia borealis	-0.00229637	0.00961182	0.147542	23.44	1.30616	0.492635	0.132833	0.0819017	0.0064659	0.231595	-0.00110313	-0.00439664	-0.00601355	-0.00588133	-0.000955455	0.0482705	0.720334	0.510641	0.496514	0.0855324	0.297634
	Sclerotinia sclerotiorum	-0.00162424	0.0106937	0.14851	25.6209	1.34446	0.034004	0.729414	0.61633	0.0519438	0.00152411	-0.00320537	0.000487019	0.000801237	-0.00271953	-0.00225372	0.247272	-0.125432	0.244566	-0.0134243	0.181756	0.130251
	Sistotremastrum niveocremeum	0.00120523	0.0187118	0.177954	4.70504	1.04937	0.0736929	0.210863	0.0311015	0.275044	0.963875	0.00286659	0.00159248	0.00276508	0.0014208	3.33e-05	-0.347861	-0.392135	-0.184446	-0.153092	-0.000580552	-0.161261
	Sistotremastrum suecicum	-0.00254112	9.91e-08	6.26e-05	0	1	0.154598	0.0105825	0.0779757	0.0635957	0.00014492	-0.00193411	-0.00345004	-0.00169277	-0.00278104	-0.002917	0.204068	0.225849	0.186501	0.389428	0.33736	0.309758
	Sphaerulina musiva	-0.00331571	0.0191739	0.178205	29.0791	1.41002	0.586266	0.0425515	0.0160093	0.00625254	0.294019	-0.00153542	-0.0109862	-0.0159562	-0.00929829	-0.000606571	0.0375536	2.12619	0.922204	1.67235	0.0368062	0.883797
	Stereum hirsutum	-0.000944477	0.0252233	0.212549	0	1	0.289748	0.251508	0.0588659	0.637363	0.438146	-0.00147542	-0.00143586	-0.00188426	-0.000560589	-0.000471063	0.108835	0.164208	0.0161284	0.0620843	0.0306423	0.0487651
	Talaromyces islandicus	0.00863639	0.00751856	0.143992	81.6861	5.46032	3.22e-06	0.572253	0.00107543	4.13e-05	0.848922	0.0160756	0.00250151	0.010139	0.0156649	-0.000363029	-0.394119	-0.296787	-0.389042	-0.0543998	-0.00796439	-0.155312
	Tilletia controversa	-0.00617637	0.0105894	0.14851	88.0573	8.37329	0.0584726	0.0542984	0.357234	1.6e-14	0.0874115	-0.00616189	-0.00448875	-0.00178118	-0.0173994	-0.00157052	0.718326	0.394714	2.83026	0.621503	0.490867	0.787779
	Trichosporon asahii	-0.00116565	0.0475548	0.290807	0	1	0.355113	0.636693	0.349735	0.11509	0.116668	0.00226738	-0.000958166	-0.00172621	-0.00301987	-0.0011387	-0.141312	0.182963	0.156005	0.0312126	0.0437862	0.0319332
	Ustilago hordei	-0.00199291	0.000812918	0.0270402	0	1	0.033072	0.186418	0.247616	0.0540299	0.137075	-0.00392387	-0.0015792	-0.00144417	-0.00398185	-0.00154805	0.339962	0.279673	0.18284	0.315278	0.187959	0.222574
	Verruconis gallopava	0.00162995	0.00482638	0.112973	0	1	0.00718954	0.422833	0.352269	0.0977967	0.963009	0.00283675	0.00151344	0.00127308	0.00242029	-5.32e-05	-0.248497	-0.121883	-0.271401	-0.0917481	0.00195821	-0.0779068
	Zymoseptoria tritici	-0.00128358	0.00883862	0.147542	0	1	0.735193	0.0576258	0.0146378	0.392578	0.373767	0.000559759	-0.00247242	-0.00281829	-0.0010584	-0.000670882	-0.0489013	0.228225	0.0478503	0.160916	0.0689565	0.0715586
	[Candida] duobushaemulonis	-0.000978051	0.04229	0.284333	2.91456	1.03002	0.66125	0.94329	0.909276	0.0752002	0.0132385	0.000854182	-7.39e-05	0.000123987	-0.00266312	-0.00174837	-0.310146	-0.0257808	0.219324	-0.0101922	0.428863	0.0938276
	[Candida] pseudohaemulonis	-0.00161323	0.0153973	0.162184	49.5186	1.98093	0.423773	0.0191832	0.836916	0.0757389	1.46e-05	0.00123328	-0.00273071	-0.000185302	-0.00259157	-0.00281668	-0.18655	0.015956	0.306224	0.414977	0.368566	0.23347
Archaea	Aeropyrum pernix	-0.00574638	0.0300289	0.251492	73.0663	3.71282	0.138034	0.122685	0.506954	1.45e-06	0.996093	-0.00430121	-0.00718482	-0.0020922	-0.0171525	-1.02e-05	1.9088	0.34545	2.09832	0.596448	-0.0914416	0.492467
	Candidatus Nitrosotalea devanaterra	0.00607449	0.0338293	0.274735	66.5127	2.98621	0.00353914	0.0714268	0.00109801	0.268179	0.311298	0.0185664	0.00677485	0.0129738	-0.00440659	0.00217774	-1.3152	-1.024	-0.406249	-0.270456	-0.137924	-0.487641
	Candidatus Nitrosotalea okcheonensis	0.0049212	0.000187836	0.0503401	0	1	0.190421	0.0200591	0.0126191	0.891998	0.0547197	0.00588876	0.00598168	0.00928363	-0.000592469	0.00390316	-0.323808	-0.827524	-0.202253	-0.405553	-0.155695	-0.282936
	Candidatus Nitrosotenuis cloacae	0.00360234	0.0075929	0.14535	0	1	0.825325	0.180833	0.0210477	0.0960242	0.445568	0.00105383	0.00457829	0.00786614	0.00622262	0.00150456	-0.106541	-0.583487	-0.350878	-0.219258	-0.120668	-0.204448
	Fervidicoccus fontis	-0.00564171	0.0227455	0.216896	39.1223	1.64264	0.817704	0.237579	0.534023	0.000388965	0.270912	-0.0013454	-0.00652107	-0.00259613	-0.0186569	-0.00270072	-0.209124	0.257717	0.922263	0.560914	0.109491	0.287673
	Haloarcula taiwanensis	-0.00347899	0.0201627	0.200134	0	1	0.38665	0.351928	0.0603817	0.389928	0.0924749	0.00494226	-0.00305925	-0.00822662	-0.00368128	-0.00364748	-0.259409	0.539593	0.0452842	0.0633933	0.16179	0.0976385
	Halobellus limi	-0.00486569	0.003609	0.132986	0	1	0.598254	0.188748	0.139721	0.380504	0.0185141	0.0036819	-0.00639447	-0.00843499	-0.00359695	-0.0052381	-0.00958295	0.40179	0.0578652	0.154882	0.113753	0.125367
	Haloferax volcanii	-0.0050454	0.0151167	0.184149	4.69678	1.04928	0.48397	0.228464	0.146738	0.73815	0.00554249	0.00511138	-0.00553585	-0.00871152	0.00167836	-0.00818709	-0.18386	0.410782	-0.105198	0.159102	0.197973	0.127603
	Halohasta litchfieldiae	0.00333802	0.0383331	0.302155	0	1	0.09212	0.994682	0.789535	0.118262	0.203613	0.0101526	-2.74e-05	0.0015939	0.00674211	0.00274599	-0.361374	-0.0408395	-0.252428	0.0464126	-0.131435	-0.137256
	Halopenitus persicus	-0.00410059	0.0122847	0.173279	0	1	0.652589	0.84093	0.275378	0.169219	0.0159824	0.00228425	-0.000876774	-0.00421184	-0.00604162	-0.00602477	-0.108119	0.367275	0.094552	0.0141658	0.369343	0.231138
	Haloplanus rallus	-0.00305647	0.0424779	0.316224	0	1	0.923261	0.43249	0.376845	0.930041	0.0435086	-0.000545197	-0.00307396	-0.00407313	0.000327816	-0.00427522	0.121616	0.320115	-0.0964393	0.213137	0.178315	0.148255
	Methanobrevibacter olleyae	0.00580693	0.0141	0.179943	0	1	0.130849	0.177507	0.109458	0.15283	0.430661	0.0127185	0.00941436	0.013839	0.00975083	0.00239733	-0.311367	-0.437611	-0.279657	-0.109701	-0.0562061	-0.132044
	Methanobrevibacter ruminantium	0.00671838	0.0241937	0.216896	35.1263	1.54146	0.0331509	0.0269401	0.105312	0.377136	0.986604	0.0175351	0.0120506	0.0126698	0.00578846	4.02e-05	-0.466041	-0.399104	-0.276329	-0.294183	-0.0204883	-0.174159
	Methanobrevibacter smithii	-0.026063	0.0064508	0.132986	0	1	0.0166833	0.51607	0.888088	0.522489	0.0228056	-0.193829	-0.0322202	-0.0129418	-0.0311025	-0.0230535	0.89732	0.15033	0.448427	0.592809	0.884087	0.355676
	Methanocella paludicola	0.00594316	0.0296848	0.251492	36.8129	1.5826	0.137977	0.120419	0.784026	0.00244313	0.52472	0.0108739	0.00768293	-0.00197475	0.0178074	0.00136136	-0.252352	0.139587	-0.443343	-0.170211	-0.106175	-0.172872
	Methanococcoides methylutens	0.0074386	0.000394251	0.0528297	30.5754	1.44041	0.110209	0.00101452	0.0224186	0.140349	0.0886478	0.0103367	0.0133595	0.0153711	0.00586865	0.00321936	-0.289892	-0.600598	-0.241901	-0.344407	-0.126655	-0.250154
	Methanococcus maripaludis	0.0121551	0.0111852	0.173279	53.3573	2.14396	0.0410234	0.0151607	0.0313595	0.0755512	0.745326	0.0216373	0.0180867	0.023312	0.0141329	-0.00111341	-0.408974	-0.589103	-0.296879	-0.273541	0.0299695	-0.151509
	Methanohalophilus mahii	0.00379796	0.0192891	0.198826	0	1	0.389063	0.581649	0.164785	0.0542101	0.395825	0.0043578	0.00246838	0.00688119	0.00758364	0.00198629	-0.162823	-0.375416	-0.263249	-0.0639406	-0.0990735	-0.134601
	Methanosarcina sp. WWM596	-0.00432729	0.0405761	0.310697	73.9832	3.84367	0.155344	0.314205	0.977714	2.78e-07	0.608027	-0.00246192	-0.00446663	-0.000111094	-0.0142481	-0.000686252	Inf	0.297283	2.69583	0.738312	-0.103512	0.686291
	Methanosphaera sp. BMS	0.00447536	0.0111688	0.173279	32.0878	1.47249	0.0486559	0.00668902	0.0617336	0.996447	0.402256	0.00908053	0.00886533	0.00905015	-1.61e-05	0.0014492	-0.506309	-0.421427	-0.0333776	-0.36372	-0.0129096	-0.200513
	Methanothermobacter sp. THM-2	-0.00396865	0.0132597	0.177679	62.6107	2.67457	0.714799	0.478548	0.327218	9.52e-08	0.114896	-0.00129503	-0.00236054	-0.00262006	-0.0121651	-0.00107565	0.791794	0.951414	5.89196	0.281774	1.01638	0.963733
	Methanothermobacter wolfeii	-0.00365356	0.00589218	0.132986	0	1	0.81992	0.294409	0.220875	0.167545	0.0501197	-0.00115006	-0.00319199	-0.00289126	-0.00653666	-0.00446522	0.438094	0.227675	0.10293	0.191379	0.466041	0.361599
	Methanothrix soehngenii	-0.00249538	0.0451749	0.327213	0	1	0.958305	0.704651	0.530969	0.419465	0.0696845	-0.000245806	-0.00123358	-0.00281315	-0.00264158	-0.0030296	0.00677975	0.242974	0.0696125	0.0705487	0.0892204	0.101657
	Natrialba magadii	-0.00359368	0.00398599	0.132986	0	1	0.682648	0.56427	0.0595295	0.769086	0.00469502	0.0018756	-0.00166188	-0.00713103	-0.00101709	-0.00503484	-0.0529053	0.483548	-0.0635812	0.0298575	0.208081	0.164921
	Natrinema sp. J7-2	-0.00321669	0.0466023	0.328669	0	1	0.304833	0.638117	0.293848	0.1976	0.373289	-0.00695955	-0.00207407	-0.00405284	-0.0052985	-0.00209157	0.700783	0.341454	0.102103	0.127397	0.0376462	0.200092
	Natrinema versiforme	-0.00439262	0.011762	0.173279	0	1	0.840143	0.735514	0.530699	0.175116	0.018997	0.00126646	-0.00165277	-0.00320865	-0.00564785	-0.00579832	0.0131144	0.244469	0.0395317	-0.0183572	0.225647	0.149787
	Natronococcus occultus	-0.00330356	0.0168027	0.18763	0	1	0.575994	0.654007	0.255859	0.211628	0.0346099	0.00254083	-0.00180044	-0.00383863	-0.0042542	-0.00435078	-0.118808	0.333613	0.0670741	-0.0973388	0.163132	0.109369
	Picrophilus torridus	0.00582614	0.0242794	0.216896	73.7143	3.80435	0.0014028	0.00287619	0.000557432	0.148016	0.213701	0.0180588	0.00734336	0.0110166	-0.00511112	0.00232315	-1.1895	-1.0474	0.103831	-0.377893	-0.312779	-0.569364
	Pyrobaculum arsenaticum	-0.00625197	0.00410697	0.132986	76.3745	4.23271	0.087244	0.0176319	0.105062	7.73e-08	0.400158	-0.00451993	-0.00717301	-0.00374832	-0.016502	-0.00127343	1.57537	0.67043	1.12653	0.636366	0.25847	0.665226
	Pyrobaculum neutrophilum	-0.00624349	0.00500709	0.132986	66.5904	2.99315	0.659209	0.00949501	0.168067	1.5e-06	0.0288886	0.00209672	-0.00628713	-0.00363359	-0.0180025	-0.0045816	-0.171407	0.401874	1.94904	0.625938	0.33706	0.480758
	Sulfuracidifex tepidarius	0.00651752	0.00504532	0.132986	54.605	2.20289	0.0877323	0.0062988	0.000416164	0.439418	0.0377642	0.00846723	0.0105835	0.0130062	-0.00288692	0.00463684	-0.706988	-1.24763	-0.123933	-0.644863	-0.246316	-0.460084
	Sulfurisphaera tokodaii	-0.00491268	0.0107258	0.173279	72.7224	3.66601	0.18647	0.160618	0.358069	2.32e-07	0.233554	-0.00262759	-0.00505999	-0.00233824	-0.0150271	-0.00154154	1.89586	0.661886	1.80923	0.410666	0.518966	0.804108
	Thermococcus gorgonarius	0.00391578	0.0167427	0.18763	30.0689	1.42998	0.0214937	0.171573	0.0101204	0.98013	0.49645	0.0127155	0.00344788	0.00893658	8.95e-05	0.00139075	-0.758648	-0.730123	-0.211457	-0.188531	-0.112474	-0.338148
	Thermococcus kodakarensis	-0.00458536	0.00611178	0.132986	45.6699	1.8406	0.337374	0.534898	0.738308	0.000352287	0.00274341	-0.00388924	-0.00159269	-0.000857176	-0.0131116	-0.00562299	0.170373	0.0452687	0.542624	0.174187	0.689869	0.46815
	Thermococcus pacificus	-0.00433795	0.0031598	0.132986	7.62918	1.08259	0.345044	0.140689	0.0160548	0.121366	0.0561076	0.0041253	-0.00451431	-0.00864096	-0.00587979	-0.00425522	-0.276454	0.729501	0.0501303	0.459069	0.272459	0.293419
	Thermococcus sp. 5-4	-0.00643346	0.00598536	0.132986	67.968	3.12188	0.314588	0.949674	0.00216067	9.9e-06	0.0786043	-0.00516076	-0.000168647	-0.00906966	-0.0172131	-0.00310442	0.433671	1.05469	0.788495	0.136331	0.507575	0.533479
	Thermococcus sp. P6	-0.00561451	0.00451968	0.132986	64.3757	2.80707	0.800674	0.0460918	0.012038	5.81e-06	0.168892	0.00120797	-0.00413259	-0.00701428	-0.0153911	-0.00236436	-0.117449	0.707291	1.04043	0.428158	0.125433	0.337552
	Thermofilum uzonense	-0.00199971	0.0190842	0.198826	48.9803	1.96003	0.489663	0.992066	0.149857	0.000812279	0.0195411	-0.000674361	-1.61e-05	-0.00214743	-0.00874278	-0.00225946	2.15134	0.548503	0.267152	-0.105114	1.06187	0.658107
Virus	Acinetobacter phage ZZ1	-0.00341559	0.0458741	0.357763	0	1	0.185529	0.493297	0.832802	0.0495998	0.146676	-0.00628056	-0.00261388	0.000723469	-0.0157946	-0.00409142	1.14711	0.0159049	-0.986274	0.0697766	0.160552	-0.0470639
	Acinetobacter virus 133	-0.00441418	0.0152763	0.272922	73.4252	3.76296	0.200519	0.126461	0.441546	2.25e-07	0.788763	-0.00403159	-0.00289482	-0.00242434	-0.0150698	-0.000223723	1.36476	0.328401	7.35574	0.310153	-0.134866	0.772661
	Actinoplanes phage phiAsp2	-0.00413477	0.0069455	0.197113	60.8018	2.55114	0.498571	0.37224	0.0604243	1.13e-05	0.0994811	-0.0016692	-0.00210357	-0.00461534	-0.0137296	-0.00181821	1.1438	1.2787	2.03052	0.589733	0.504331	0.958481
	Aeromonas phage PX29	-0.00438689	0.0186038	0.296738	55.4916	2.24677	0.0297549	0.438555	0.761933	0.000168836	0.165343	-0.00500296	-0.00234286	0.000814974	-0.0138625	-0.00362396	Inf	0.281428	0.358364	-0.326076	0.760814	0.659876
	Aeropyrum pernix spindle-shaped virus 1	-0.0025529	0.0471014	0.357763	34.912	1.53638	0.505407	0.365172	0.444393	0.00114392	0.895921	-0.00147534	-0.0017997	-0.00192887	-0.0100327	-0.000277565	1.68302	0.781771	1.48608	0.317097	0.161913	0.377755
	Alteromonas phage vB_AmaP_AD45-P1	0.00357757	0.0280669	0.306913	0	1	0.874711	0.074446	0.36075	0.612404	0.0224541	-0.000804729	0.00913428	0.00250915	-0.00240385	0.00658035	-0.841405	-0.502824	-1.54905	-0.523435	-0.456029	-0.456667
	Aotine betaherpesvirus 1	-0.0026014	0.00360106	0.187211	0	1	0.374681	0.154855	0.673411	0.016088	0.0984081	-0.00174684	-0.00355269	-0.00129561	-0.00759604	-0.00210308	1.23253	0.133996	0.153387	0.897487	1.29518	0.797696
	Arthrobacter virus Gordon	-0.00361463	0.0346201	0.32389	69.83	3.31455	NA	0.396265	0.558536	2.04e-06	0.305227	NA	-0.00174809	-0.00159655	-0.0116888	-0.000883497	NA	0.246112	7.83956	0.492297	0.612358	0.978957
	Arthrobacter virus Pumancara	-0.00546157	0.000123746	0.0347313	0	1	0.00258253	0.114459	0.270071	0.130382	0.142414	-0.00981345	-0.00434302	-0.00305499	-0.00773468	-0.00488316	Inf	0.982401	-0.50127	0.783212	0.156338	0.261672
	Ateline alphaherpesvirus 1	-0.00256938	0.0265566	0.296738	16.1603	1.19275	NA	0.51503	0.573683	0.00345161	0.339985	NA	-0.00142495	-0.00167369	-0.00753525	-0.00139249	NA	0.303489	0.151449	0.689111	1.01226	0.781918
	Bacillus phage 0305phi8-36	-0.00535531	0.0338323	0.32389	53.3835	2.14516	0.157564	0.656063	0.128387	0.000592694	0.888101	-0.00779203	-0.00146583	-0.00556235	-0.0200664	-0.000361547	0.447566	0.59694	0.549743	-0.064927	-0.0317357	0.169746
	Bacillus phage phIS3501	-0.00521086	0.0468485	0.357763	50.6074	2.0246	0.827839	0.28997	0.87136	0.000134799	0.373888	-0.00208665	-0.00395697	-0.000559375	-0.0177814	-0.00255928	0.0892337	-0.0351756	1.33066	0.223899	0.397394	0.276721
	Bacillus phage vB_BanS-Tsamsa	-0.00436485	0.0266391	0.296738	62.6602	2.67811	0.0443176	0.627089	0.99422	8.35e-06	0.361076	-0.00508466	-0.00180617	-2.27e-05	-0.0128154	-0.00170212	Inf	-0.178675	1.92675	0.401216	0.541821	0.681295
	Bacillus virus BPS10C	-0.00379261	0.00699104	0.197113	58.8073	2.42762	NA	0.279851	0.174828	1.16e-05	0.0853295	NA	-0.00304221	-0.00276088	-0.00998627	-0.00132138	NA	0.762731	7.99174	0.615191	1.22966	1.4384
	Bacillus virus Bc431	-0.00313045	0.00927005	0.216816	32.0997	1.47275	0.31616	0.439854	0.0986348	1.01e-05	0.0890544	-0.00188671	0.00189511	-0.0062825	-0.00458006	-0.00991307	Inf	1.54341	4.69812	-1.29375	0.934503	0.978798
	Bacillus virus Mater	0.0147461	0.0064992	0.197113	44.6267	1.80593	0.00180193	0.933239	0.0840546	0.0202315	0.1438	0.0483293	0.000816149	0.0154623	0.026263	0.00683346	-0.596174	-0.332206	-0.575976	-0.0939975	-0.215209	-0.45222
	BeAn 58058 virus	-0.0189483	0.000845774	0.11869	68.1017	3.13496	0.00487774	0.0425583	0.0458257	2.18e-07	0.742217	-0.0326913	-0.0378227	-0.0381743	-0.0256405	-0.000552059	1.46927	5.10264	2.53454	2.64555	0.027788	2.63581
	Chrysodeixis includens nucleopolyhedrovirus	-0.0051773	0.00663729	0.197113	64.7137	2.83396	NA	0.861497	0.0262352	2.85e-05	0.00891049	NA	-0.0003881	-0.00647055	-0.0149375	-0.00309712	NA	1.70275	0.929429	0.198595	1.50709	1.2154
	Citrobacter virus Moon	0.0150204	0.00400214	0.187211	61.7333	2.61324	0.063226	0.434588	0.150494	2.46e-05	0.0445743	0.0242743	0.00493941	0.00840083	0.0503098	0.00905837	-0.352458	-0.350427	-1.15513	-0.250327	-0.256389	-0.503352
	Corynebacterium virus Darwin	-0.00562447	0.00787545	0.206025	0	1	0.282014	0.905424	0.02105	0.0948442	0.462791	-0.00706847	-0.000623052	-0.0106109	-0.00794474	-0.00278301	0.532628	0.974129	-0.840114	-0.231723	0.223851	0.226092
	Corynebacterium virus Poushou	-0.00370329	0.0188366	0.296738	78.2348	4.59449	0.257196	0.16637	0.33164	9.28e-08	0.370829	-0.00182671	-0.00182188	-0.00217704	-0.0147885	-0.00101407	Inf	0.667409	10.0551	0.221431	0.507617	1.1828
	Cowpea mosaic virus	-0.00297387	0.0342534	0.32389	37.7454	1.60631	0.107115	0.609854	0.706722	0.00109782	0.285928	-0.00292766	-0.0014002	0.00105927	-0.0104664	-0.00243994	Inf	-0.0447144	1.12096	0.746011	0.442736	0.573654
	Cronobacter phage ENT47670	-0.0027371	0.00327963	0.187211	38.6936	1.63115	0.492928	0.38106	0.0738978	2.64e-05	0.404794	-0.00140244	-0.0021433	-0.00434118	-0.00517921	-0.000845556	1.45903	0.448094	1.96243	1.25155	0.6223	0.905173
	Cryptophlebia leucotreta granulovirus	-0.00243354	0.0198106	0.296738	0	1	NA	0.0374986	0.681343	0.222633	0.250536	NA	-0.00499987	-0.00100818	-0.00389122	-0.00167144	NA	-0.286706	-0.36413	1.0706	0.637415	0.529274
	Cyanophage P-RSM1	-0.0044096	0.0474284	0.357763	81.1626	5.30858	NA	0.0912233	0.110465	3.39e-07	0.558245	NA	-0.00423763	-0.00426153	-0.0105277	0.000624384	NA	0.87084	1.5816	0.736999	-0.141777	0.566165
	Cyprinid herpesvirus 1	-0.00255778	0.0262655	0.296738	0	1	0.48709	0.505589	0.444986	0.0463434	0.216088	-0.00207982	-0.00264447	-0.0030621	-0.00807172	-0.0018386	0.759961	0.292804	-0.216599	1.23373	0.516589	0.493274
	Cyprinid herpesvirus 2	-0.00338282	0.0049673	0.195882	12.6908	1.14535	0.741364	0.466943	0.377424	0.00224471	0.0490786	-0.00114915	-0.00154926	-0.00282099	-0.0108473	-0.00332354	-0.103485	0.557665	1.06562	0.548762	0.769873	0.647365
	Dickeya virus RC2014	0.0025296	0.02125	0.296738	0	1	0.300389	0.0805548	0.999046	0.872992	0.0210664	-0.0058586	0.00655707	-4.26e-06	-0.00113995	0.00292309	1.31153	0.0767701	-0.930819	-0.719096	-1.63185	-0.540918
	Dishui lake phycodnavirus 1	-0.00389594	0.0229	0.296738	49.1816	1.96779	0.904547	0.117247	0.0495751	0.0011409	0.46985	0.00038812	-0.00484114	-0.00515414	-0.0147833	-0.00106574	0.297316	1.07058	0.963723	1.33875	-0.142469	0.49043
	Drosophila innubila nudivirus	-0.00155414	0.022164	0.296738	0	1	0.216536	0.332923	0.469464	0.00962034	0.684831	-0.00115878	-0.00241786	-0.00164868	-0.00669738	-0.000571272	Inf	0.937408	-0.297896	0.653391	1.06102	0.88808
	Enterobacter phage Tyrion	-0.00157708	0.0249957	0.296738	14.2296	1.1659	0.0888178	0.603751	0.476657	0.00130738	0.39822	-0.00281092	0.00180878	-0.00148705	-0.00243156	0.00132826	5.49423	0.392513	3.76538	-1.50932	-0.458083	-0.346264
	Enterobacter phage phiEap-2	0.00839174	0.000334575	0.0704281	16.1309	1.19233	0.36576	0.0405664	0.0527913	0.00217086	0.123275	0.00708262	0.0115583	0.00782221	0.0238989	0.00455543	-0.587985	-0.442232	-1.28007	-0.652794	-0.356583	-0.675622
	Enterobacteria phage P4	-0.00659369	0.0417841	0.352699	0	1	0.0105455	0.876489	0.723015	0.752197	0.188361	-0.0225796	-0.00182732	-0.00400661	0.00319199	-0.00551494	3.66868	0.972197	-1.3676	-0.498549	0.784423	0.449403
	Enterobacteria phage phi80	-0.00580722	0.0155585	0.272922	40.5542	1.6822	0.259909	0.809589	0.0353921	0.000150766	0.993671	-0.00666168	0.00163634	-0.00833061	-0.0115436	2.54e-05	2.02829	1.45459	2.2402	-0.484532	-0.388582	0.0520522
	Enterobacteria phage vB_EcoS_NBD2	0.00624483	0.0251122	0.296738	0	1	0.158159	0.297176	0.739583	0.192851	0.15105	0.0213769	0.00637798	0.00184618	0.0113995	0.00633802	-0.635837	-0.041916	-0.317601	-0.196399	-0.509104	-0.574586
	Enterobacterial phage mEp390	-0.00305254	0.00487553	0.195882	0	1	0.363485	0.893306	0.161815	0.0458056	0.196325	-0.00409133	0.000710836	-0.00391099	-0.00301666	-0.0029862	1.34182	2.28594	10.2259	-0.786989	0.953512	0.758258
	Erwinia virus Asesino	-0.00539333	0.0335602	0.32389	0	1	0.709419	0.382199	0.0977281	0.347294	0.362083	-0.00398992	-0.00637785	-0.00881128	-0.00804592	-0.00326798	0.219593	0.58079	-0.00416846	0.387183	-0.00717456	0.0781886
	Erwinia virus Ea2809	-0.00313738	0.0243255	0.296738	21.1784	1.26869	0.114897	0.302836	0.442556	0.00512626	0.991201	-0.00506335	-0.00208303	-0.0024965	-0.0106134	2.65e-05	2.77163	0.585615	0.573069	0.130026	0.0286928	0.245962
	Escherichia virus 186	-0.00219798	0.0186716	0.296738	11.9003	1.13508	0.276458	0.602129	0.625395	0.000234348	0.0788312	0.00712344	-0.00150296	0.00106087	-0.00298589	-0.00612923	#NAME?	-0.747225	3.46871	0.580785	2.13639	1.3376
	Escherichia virus CC31	-0.00603894	0.0377161	0.334798	61.3712	2.58874	0.553421	0.0628412	0.0255465	0.00140907	0.406658	-0.00445049	-0.00693993	-0.00760612	-0.0175777	0.00213284	0.0258067	0.615783	0.209544	0.47699	-0.319297	-0.0443064
	Escherichia virus P1	-0.00216896	0.0377741	0.334798	2.76473	1.02843	0.551119	0.740448	0.803336	0.00356798	0.569444	-0.00273401	0.00146206	-0.000651339	-0.00566487	-0.000853874	1.74042	0.292835	0.481809	-0.603792	0.268963	0.335032
	Escherichia virus RCS47	-0.00648412	0.0292521	0.311776	0	1	0.177365	0.465992	0.0168213	0.617778	0.483061	-0.0150208	0.00740661	-0.0123302	-0.00394091	-0.00349959	0.197668	1.40085	-0.558813	-0.394576	0.573368	0.326272
	Escherichia virus VR20	-0.00453449	0.011643	0.238815	81.5447	5.41851	0.254194	0.0473853	0.199335	4.22e-09	0.415701	-0.00131668	-0.00488392	-0.00354462	-0.0134326	-0.000940678	Inf	0.552854	4.14345	0.655466	0.508252	0.890258
	Escherichia virus VpaE1	-0.00472444	0.0357363	0.330659	66.7486	3.00739	NA	0.997035	0.124587	1.89e-05	0.225241	NA	-1.1e-05	-0.0045507	-0.0175371	-0.00148307	NA	1.16363	4.35854	0.0165477	1.19315	1.46316
	Escherichia virus phiV10	-0.00749373	0.0332264	0.32389	40.8576	1.69083	0.00214604	0.950451	0.161926	0.000221888	0.828472	-0.0385313	0.000601949	-0.0157723	-0.00838354	0.000966783	Inf	2.26116	0.914926	0.263477	-0.154923	0.867101
	Escherichia virus pro483	-0.00185816	0.012502	0.239243	0	1	0.580085	0.41592	0.40922	0.00694413	0.386342	0.00322783	0.00371694	-0.00240535	-0.00287842	-0.00103656	-1.60809	0.983623	2.8405	-1.57425	1.50061	-0.360136
	Gordonia phage Blueberry	-0.00339077	0.00051672	0.0870156	31.4178	1.4581	NA	0.0759382	0.0120494	0.000600079	0.409814	NA	-0.00415321	-0.00509858	-0.00486706	-0.000981984	NA	1.9149	7.11007	0.532003	0.523471	0.898369
	Gordonia phage GTE5	0.00207589	0.0481392	0.357763	11.0608	1.12436	0.172977	0.28884	0.588562	0.0692598	0.0478343	0.00349044	0.00200762	0.00121246	-0.0107592	0.00312509	#NAME?	-0.252748	2.02149	-0.433991	-1.29523	-0.152236
	Gordonia virus Gustav	-0.00297104	0.0382297	0.335306	65.6942	2.91496	0.386431	0.696238	0.149897	1.63e-05	0.840726	-0.00185397	-0.000817473	-0.00340985	-0.0113084	-0.00017763	1.53601	0.934215	1.54679	0.506427	-0.0762534	0.660145
	Gordonia virus Yvonnetastic	-0.00424355	0.0216822	0.296738	73.5622	3.78246	NA	0.111423	0.0178182	1.98e-06	0.837789	NA	-0.00297925	-0.00589336	-0.00886506	0.000336612	NA	1.70515	6.36243	0.821356	0.0294081	0.496286
	Human mastadenovirus G	-0.00319244	0.0105113	0.227732	49.2486	1.97039	0.187876	0.139607	0.705182	3.6e-05	0.333528	-0.00550404	-0.00470875	-0.000936963	-0.00658884	-0.000814297	2.12287	0.484695	5.07205	1.62977	0.305507	1.22435
	Lactobacillus phage phiAQ113	-0.00190347	0.0321662	0.32389	28.8693	1.40586	0.223387	0.148194	0.783263	0.000540897	0.0702223	-0.00185523	0.00344342	-0.000718725	-0.00304703	-0.00394834	Inf	-1.06147	Inf	-0.933345	1.3079	1.12972
	Lactococcus virus Bibb29	-0.00335787	0.0342343	0.32389	32.8156	1.48844	0.0171348	0.0148121	0.169996	0.000889342	0.622277	-0.0200269	-0.00651401	0.0078927	-0.0150073	-0.000238439	3.36339	-0.631808	5.04792	3.66993	0.33935	1.5179
	Lactococcus virus KSY1	-0.00323478	0.0312785	0.32389	62.4265	2.66145	0.210698	0.271908	0.32545	2.05e-05	0.453315	-0.00342966	-0.00232927	-0.00262572	-0.0142522	0.000504273	1.69577	0.872332	7.20292	0.823466	-1.69775	1.09902
	Lake Sarah-associated circular virus-31	-0.00331102	0.00326415	0.187211	52.3382	2.09812	NA	0.22946	0.24294	4.13e-07	0.299283	NA	-0.00230967	-0.00250411	-0.00618729	-0.00134716	NA	0.932227	2.99962	0.428916	0.50947	0.678301
	Micromonas sp. RCC1109 virus MpV1	-0.00274701	0.0025641	0.187211	0	1	0.297386	0.510608	0.101254	0.0066833	0.249082	-0.00258378	-0.00116849	-0.00427495	-0.00665955	-0.00182278	2.31462	1.05013	0.0961937	0.996012	0.547221	0.708747
	Morganella phage vB_MmoM_MP1	0.010076	0.0238471	0.296738	61.9291	2.62668	0.00074957	0.65001	0.360624	0.0042733	0.165465	0.035336	-0.00278652	0.00554253	0.0226593	0.00458173	-0.684022	-0.182779	-0.706843	0.0393205	-0.14211	-0.416573
	Moumouvirus	0.00587806	0.0139229	0.25485	0	1	0.841316	0.928682	0.0582054	0.301925	0.0419969	0.00196698	-0.00043366	0.0108185	0.00767384	0.00758259	-0.0718543	-0.475022	-0.888153	0.00734825	-0.174928	-0.314292
	Mycobacterium phage Mulciber	0.00345391	0.0202666	0.296738	8.96566	1.09849	0.753557	0.00513535	0.105495	0.409251	0.897953	0.00209001	0.00695153	0.00492487	0.00749468	-0.000274159	-0.118955	-0.797517	-1.97927	-1.30022	0.0545055	-0.891976
	Mycobacterium virus Lukilu	-0.00973325	0.0457518	0.357763	49.2739	1.97137	NA	0.19578	0.243281	4.62e-05	0.0374786	NA	-0.0124131	0.0133055	-0.033285	-0.00439949	NA	-0.481064	3.27761	0.739989	0.791955	0.627531
	Mycobacterium virus Marvin	-0.00287674	0.0427261	0.352699	52.253	2.09437	0.0246366	0.902041	0.137553	0.0021805	0.708306	-0.0046424	0.000405901	-0.00427317	-0.00683162	0.00049986	Inf	1.09693	3.39247	-0.231737	-0.164013	0.442818
	Mycobacterium virus Omega	-0.00398547	0.00465903	0.195882	54.5848	2.20191	NA	0.0136611	0.84115	3.69e-05	0.0488888	NA	-0.0060581	-0.000646812	-0.00872255	-0.00142558	NA	0.0107997	4.22346	1.31263	1.44436	1.10916
	Natrialba phage PhiCh1	-0.00350923	1.39e-05	0.0117145	18.6954	1.22994	NA	0.0666226	0.0725292	2.33e-05	0.105305	NA	-0.00332962	-0.00360413	-0.00560354	-0.00181966	NA	2.16476	5.86187	1.41659	1.29796	1.56866
	Neodiprion abietis NPV	-0.00290235	0.0457868	0.357763	0	1	0.402172	0.890716	0.584554	0.0969493	0.0952679	-0.00201864	-0.000444959	-0.00198197	-0.0083433	-0.00565198	1.92602	0.107805	0.584758	-0.384324	0.304346	0.335437
	Oropouche orthobunyavirus	-0.00276551	0.0493123	0.361052	60.0912	2.50571	NA	0.577058	0.0210766	0.00170151	0.922648	NA	-0.00106259	-0.00510232	-0.00693984	0.000106883	NA	1.5153	0.538056	0.238515	-0.387887	0.155757
	Pandoravirus macleodensis	0.00658999	0.00369113	0.187211	0	1	0.0636131	0.551914	0.932152	0.160449	0.00979412	0.0153815	0.00344513	0.000380808	0.0102776	0.00915736	-0.429149	-0.018356	-0.556039	-0.206357	-0.515441	-0.482765
	Pandoravirus salinus	0.0098565	0.0193031	0.296738	51.1872	2.04865	0.00343204	0.751179	0.863955	0.00573324	0.0319907	0.0250017	-0.00236575	0.00104233	0.0251818	0.00840658	-0.503853	0.0145224	-0.713574	-0.0402772	-0.214614	-0.327437
	Pantoea virus Limelight	-0.00409625	0.0216404	0.296738	63.4772	2.73801	NA	0.0360192	0.319944	7.97e-06	0.957696	NA	-0.00752396	-0.00222997	-0.00770857	-9.44e-05	NA	0.704275	5.88632	3.60098	-0.141407	0.497944
	Papiine alphaherpesvirus 2	-0.00251554	0.028794	0.310828	27.7221	1.38355	NA	0.963823	0.0570302	0.00650999	0.433783	NA	0.000148857	-0.0046665	-0.00581612	-0.000834064	NA	0.588384	-0.0767433	-0.330328	0.381341	0.270082
	Pectobacterium phage CBB	0.00424264	0.048363	0.357763	0	1	0.125193	0.322333	0.618733	0.617426	0.261147	0.0128955	0.00444583	0.00244471	0.00380447	0.00368506	-0.403278	-0.278576	-0.424527	-0.188926	-0.10901	-0.304696
	Pelagibacter phage HTVC019P	-0.00284914	0.00807461	0.206025	33.2341	1.49777	0.708622	0.0481631	0.733171	0.000753233	0.0274398	0.00115816	-0.0038734	-0.000911291	-0.00872123	-0.00196767	-0.352397	-0.135644	1.64988	0.761821	1.08545	0.569259
	Perigonia lusca nucleopolyhedrovirus	-0.00310537	0.00558334	0.195882	0	1	0.668357	0.0433323	0.660444	0.0587777	0.088759	-0.00216195	-0.00647808	-0.00110486	-0.00853589	-0.0025458	0.0509388	0.422955	-0.512987	0.545915	0.68624	0.225461
	Picornavirales Bu-3	0.00273708	0.00702302	0.197113	25.7096	1.34607	0.247733	0.00263709	0.0440206	0.639011	0.180551	0.00275014	0.00747169	0.00390284	-0.00196303	0.0012891	#NAME?	-0.606562	-1.87067	-1.28753	-1.13052	-1.44128
	Prochlorococcus phage Syn33	-0.00388767	0.00550631	0.195882	37.5165	1.60042	0.326886	0.551575	0.153292	0.000486935	0.0973762	-0.00169737	-0.0015549	-0.00474038	-0.0119495	-0.00349096	Inf	0.623024	0.504833	0.40782	0.604155	0.656513
	Proteus phage VB_PmiS-Isfahan	-0.00363567	0.0138263	0.25485	64.1193	2.78701	0.439822	0.136141	0.372698	4.59e-06	0.31082	-0.000967681	-0.00582823	-0.00325901	-0.00922741	-0.00127159	0.687127	1.26469	3.59662	0.869594	0.363296	0.978873
	Pseudomonas phage OBP	-0.00484958	0.0224327	0.296738	0	1	0.305943	0.744611	0.350775	0.0182132	0.300488	-0.00853508	0.0018084	-0.00395934	-0.011317	-0.0038174	0.533828	0.38015	-0.499882	-0.234933	0.263693	0.21719
	Pseudomonas phage PAJU2	-0.00332628	0.0014078	0.169338	51.8291	2.07594	0.232033	0.108747	0.00539158	6.38e-05	0.497905	-0.0014343	-0.00421706	-0.00648195	-0.00572361	-0.000887559	Inf	2.0922	5.90139	0.631136	0.443618	0.939159
	Pseudomonas phage PaBG	-0.00481033	0.0105482	0.227732	0	1	0.713432	0.256792	0.177597	0.00870668	0.4778	-0.00213317	-0.00471613	-0.00507335	-0.0162517	-0.00229274	-0.521408	0.487323	0.16	0.334953	0.0610853	0.125588
	Pseudomonas phage PaMx42	-0.00469138	0.0401832	0.345247	80.4203	5.10732	0.156566	0.186031	0.393334	4.85e-08	0.938506	-0.00366699	-0.00288795	-0.00210379	-0.016569	0.000122605	2.89051	0.427158	1.98474	0.353201	-0.254238	0.371372
	Pseudomonas virus PMW	-0.00187661	0.0323572	0.32389	0	1	0.174928	0.706916	0.762543	0.138514	0.27093	-0.00257422	-0.000832136	-0.000724091	-0.00312545	-0.001719	Inf	0.826408	-0.899096	-0.335411	0.934577	0.802762
	Ranid herpesvirus 1	-0.00234707	0.0267839	0.296738	0.150038	1.0015	0.743966	0.265668	0.986381	0.0162933	0.105297	0.00139726	-0.00298677	4.25e-05	-0.00905199	-0.00238263	-0.927329	0.25713	-0.143667	0.462201	0.682012	0.222795
	Rhizobium phage RHEph10	-0.00549165	0.00380384	0.187211	57.4316	2.34916	0.22551	0.0784277	0.196409	2.83e-05	0.161536	-0.00317012	-0.00496441	-0.00368768	-0.0188454	-0.00275862	2.4499	0.519043	0.928919	0.591468	0.446214	0.647188
	Salinivibrio phage CW02	-0.00185236	0.0332437	0.32389	63.3844	2.73107	0.155344	0.19699	0.520784	3.92e-07	0.752284	-0.000438799	-0.00250356	-0.00168892	-0.0163853	-0.000243443	Inf	0.460946	2.47504	0.315957	0.292039	0.843311
	Salmonella phage 19	-0.00908003	0.0313599	0.32389	34.0822	1.51704	0.0103406	0.572559	0.557775	0.0236637	0.197065	-0.0182813	-0.00431926	0.00430244	-0.0255204	-0.00841625	1.97878	-0.170554	0.536167	0.588615	0.359438	0.442591
	Salmonella phage RE-2010	-0.00481672	0.0392582	0.340778	0	1	0.0673573	0.966916	0.43448	0.628624	0.0610576	-0.0200852	0.000357189	-0.00342649	-0.00200103	-0.00839344	1.98533	0.191575	-1.94172	0.372922	1.56153	1.26294
	Salmonella phage epsilon34	-0.00502044	0.0060572	0.197113	0	1	0.238025	0.847526	0.154277	0.084548	0.128118	-0.0104084	-0.00118688	-0.00896877	-0.00563235	-0.00409406	1.07277	0.422524	0.633608	0.142376	0.643605	0.595841
	Salmonella phage vB_SnwM_CGG4-1	-0.00569671	0.00196784	0.187211	36.6256	1.57793	0.249283	0.0234229	0.314519	0.000304131	0.507023	-0.00362737	-0.00870655	-0.00324944	-0.0132288	-0.00187978	2.12042	0.961009	1.35859	2.1747	0.476513	0.800964
	Salmonella phage vB_SosS_Oslo	-0.00308505	0.00535869	0.195882	38.2649	1.61982	0.157679	0.73097	0.0103389	0.00268457	0.21382	-0.00132279	-0.000795469	-0.00861317	-0.00675961	-0.00259579	Inf	1.90392	1.23346	0.0276912	0.534475	0.721348
	Salmonella virus HK620	-0.00510518	5.48e-05	0.0230624	3.62646	1.03763	0.0591242	0.880948	0.192884	0.00032152	0.0589825	-0.0130352	-0.000881303	-0.00604461	-0.00802188	-0.00308545	2.6962	0.667994	9.06421	0.655157	1.73609	1.54145
	Salmonella virus SEN34	-0.00326452	0.00903591	0.216816	0	1	0.0582458	0.296201	0.219659	0.0970047	0.600504	-0.00901663	-0.0032898	-0.00373862	-0.00399982	-0.00114665	Inf	1.55711	0.279177	0.796006	1.39642	1.63127
	Shewanella sp. phage 1/4	-0.00378106	0.0258027	0.296738	63.3211	2.72636	NA	0.606016	0.255791	5.05e-06	0.290729	NA	-0.0014073	-0.00390341	-0.0088997	-0.00110936	NA	1.04341	3.55922	0.706159	1.46756	1.36486
	Shewanella sp. phage 1/40	-0.00265729	0.0439621	0.357763	42.0986	1.72707	0.282401	0.366772	0.879001	2.49e-05	0.788188	-0.000644374	-0.0039917	0.00049733	-0.00985517	-0.000790155	Inf	-0.225113	5.33445	0.353951	0.208654	0.351
	Shigella phage SfIV	-0.00706078	0.0420254	0.352699	11.6526	1.1319	0.0545329	0.982618	0.0359234	0.215746	0.590103	-0.0280236	0.000238808	-0.0173826	-0.0101636	-0.00206452	1.35736	1.0809	-0.020589	-0.325753	0.190943	0.418669
	Shigella virus Sf6	-0.00348085	0.0199203	0.296738	34.4162	1.52477	0.109645	0.378788	0.434739	0.00034867	0.884157	-0.0110612	-0.00373394	-0.00321857	-0.00609701	-0.000217571	3.45652	0.0594283	7.42073	0.87094	0.114186	1.11678
	Simian torque teno virus 33	0.00317383	0.00957086	0.217802	0	1	0.103959	0.0919793	0.248163	0.42305	0.122944	0.00937533	0.00409724	0.00342511	-0.00458016	0.00273872	-1.68106	-0.625117	-0.932573	-1.24846	-0.421915	-0.895166
	Sphingobium virus Lacusarx	-0.00375625	0.0239327	0.296738	27.6896	1.38293	0.584547	0.0606339	0.157095	0.00864687	0.956772	-0.00189124	-0.00605595	-0.00408232	-0.0137758	-0.000124132	0.738403	0.475397	0.108938	0.468815	-0.277252	0.0434199
	Spodoptera exigua multiple nucleopolyhedrovirus	-0.0026933	0.00763863	0.206025	0	1	NA	0.806589	0.0514624	0.0758915	0.0866695	NA	0.000670691	-0.00433621	-0.005513	-0.00234582	NA	0.809796	0.109345	-1.05303	1.2748	0.703285
	Spodoptera frugiperda ascovirus 1a	-0.00277867	0.0218465	0.296738	19.1258	1.23649	0.411557	0.606047	0.884326	0.00247848	0.15572	-0.00150295	-0.0013872	-0.000430064	-0.00962664	-0.00306164	0.795474	0.0309992	0.780049	0.229676	0.480046	0.47552
	Spodoptera littoralis nucleopolyhedrovirus	0.00412159	0.0112991	0.237847	40.8159	1.68964	0.127968	0.0197214	0.00199737	0.488021	0.353549	0.00516274	0.00591424	0.0100687	-0.00330216	0.00148342	#NAME?	-1.45082	-0.952803	-1.16794	-0.400235	-0.926959
	Squirrelpox virus Berlin_2015	-0.00249839	0.024512	0.296738	65.3409	2.88524	0.999645	0.460107	0.148538	5.74e-06	0.156627	2.01e-07	-0.00181872	-0.00441343	-0.0152267	-0.00135539	-1.2144	0.66233	2.65698	0.545583	0.62934	1.03555
	Staphylococcus phage SA1	-0.00271249	0.00926447	0.216816	32.9275	1.49092	0.353295	0.841215	0.145251	6.31e-08	0.317298	-0.000240839	0.000615341	-0.00586419	-0.014317	-0.00225617	Inf	0.594299	2.79569	-0.22528	0.589412	0.635585
	Staphylococcus virus CNPH82	-0.00288452	0.0363511	0.332691	54.2277	2.18473	0.274112	0.382959	0.982973	0.000110108	0.259726	-0.00232357	-0.00180248	5.59e-05	-0.0117963	-0.00141067	Inf	-0.065738	2.98383	1.10966	0.839135	1.17405
	Streptococcus phage 20617	0.0143614	0.0462379	0.357763	44.7651	1.81045	0.00811887	0.76059	0.0326231	0.860179	0.046009	0.0571291	-0.0032061	0.0369619	0.00197968	0.0142491	-1.2846	-1.48092	-0.306721	-0.420473	-0.512233	-0.839538
	Streptococcus phage A25	-0.00240282	0.0124597	0.239243	6.74702	1.07235	0.0875165	0.85016	0.655748	0.00365323	0.665049	-0.00526356	-0.000615738	-0.00122137	-0.00498157	-0.000600619	1.2747	0.564249	0.320332	0.253392	0.652344	0.653555
	Stx2-converting phage 86	-0.00343214	0.0371885	0.334798	6.5326	1.06989	0.176248	0.514862	0.680706	0.00776113	0.828457	-0.00607394	-0.00326276	-0.00220501	-0.00986268	-0.000465221	1.52905	0.135931	0.268305	0.273518	-0.0651395	0.257165
	Synechococcus phage ACG-2014g	-0.00262659	0.0233597	0.296738	64.386	2.80789	0.155344	0.5898	0.219246	3.07e-07	0.352347	-0.000705014	0.00155267	-0.00337595	-0.0093009	-0.00128965	Inf	0.70667	3.83524	-0.36761	0.636656	0.646603
	Thermus virus IN93	-0.00298	0.00344643	0.187211	43.4346	1.76786	NA	0.0220215	0.0340184	0.000184315	0.938674	NA	-0.00537919	-0.00497358	-0.00367268	-9.55e-05	NA	2.37803	Inf	1.59037	1.05753	1.43181
	Tipula oleracea nudivirus	-0.00499677	0.0159524	0.274121	59.2971	2.45683	0.031275	0.0528275	0.933936	0.000295199	0.713316	-0.00770405	-0.00522743	-0.000278137	-0.0148896	-0.000695794	4.95555	0.155881	1.05822	0.936859	-1.00344	-0.0100842
	Tsukamurella virus TIN2	-0.00336841	0.0480406	0.357763	34.8447	1.53479	0.938422	0.519047	0.272375	0.0013204	0.361132	-0.000223169	-0.00320399	-0.00384488	-0.0136575	-0.00148186	0.387779	0.323037	0.51417	-0.132875	0.317837	0.308032
	Vibrio phage ICP1	-0.00551323	0.00227813	0.187211	67.2494	3.05338	0.0719684	0.0982388	0.00158592	0.000102534	0.585273	-0.00706385	-0.00292242	-0.00850498	-0.012522	-0.000753935	3.00674	1.47534	1.34102	1.16691	-0.132549	0.800232
	Vibrio phage JA-1	-0.00220102	0.0191765	0.296738	29.524	1.41892	0.22414	0.895784	0.195033	0.00211134	0.20543	-0.00260331	0.000225316	-0.00346869	-0.00678264	-0.00124962	Inf	0.565184	4.72845	-0.0560447	0.944451	1.28797
	Vibrio phage VP93	-0.00112345	0.0484382	0.357763	9.16553	1.1009	0.30002	0.370377	0.174189	0.0168061	0.655147	-0.000752487	-0.00113544	-0.00377864	-0.00658841	-0.000462832	Inf	1.02751	1.47064	0.0826602	0.482119	0.787038
	Vibrio virus Ceto	0.0037337	0.0425548	0.352699	0	1	0.287665	0.115657	0.304595	0.482343	0.178746	0.00474959	0.00753008	0.00450725	-0.00341932	0.00414985	-1.36732	-0.291019	-1.36666	-0.827655	-0.908467	-0.844205
	Xylella phage Paz	-0.00204109	0.0119124	0.238815	48.9953	1.9606	0.353295	0.588218	0.0953918	4.49e-08	0.682617	-0.000216967	-0.00113888	-0.00388265	-0.00850652	0.000599972	Inf	1.04103	3.04028	0.177925	-0.0831096	0.263805
	Yersinia virus L413C	-0.00273008	0.0037607	0.187211	0	1	0.0613949	0.884384	0.28372	0.00578124	0.691764	-0.0136464	-0.000723181	-0.00546643	-0.00337129	-0.000687512	2.6135	1.70557	Inf	0.510269	0.902984	1.38681
Note: The species (p < 0.05, two-sided test) in each cohort(such as AUS.pval, CHN.pval) and the meta-analysis results was identified via MMUPHin (Meta_pval)

## Sheet: Supplementary_Data_5
Supplementary Data 5. AUROCs comparison between multi-kingdom models and single-kingdom models
	AB	AF	AV	ABF	ABV	AFV	ABFV
Archaea	2.2e-16	3.508e-10	0.162	2.2e-16	2.2e-16	2.884e-09	2.2e-16
Bacteria	9.148e-07	\	\	1.139e-08	9.542e-08	\	9.981e-10
Fungi	\	0.002452	\	2.2e-16	\	0.006105	2.2e-16
Virus	\	\	1	\	2.2e-16	3.884e-15	2.2e-16
Note: p value of one-sided("greater") wilcox test adjust by bonferroni based on 20 times five-fold cross-vailidation.

## Sheet: Supplementary_Data_6
Supplementary Data 6. The number of multi-kingdom features in multi-kingdom models
	Total NO. of markers	NO. in Bacteria	NO. in Fungi	NO. in Archaea	NO. in Virus
model A	20	/	/	20	/
model B	27	27	/	/	/
model F	20	/	20	/	/
model V	21	/	/	/	21
model AB	37	27		10	/
model AF	28	/	14	14	/
model AV	32	/	/	14	18
model BF	38	27	11	/	/
model BV	37	27	/	/	10
model FV	24	/	15	/	9
model ABF	41	27	10	5	/
model ABV	41	27	/	6	8
model AFV	29	/	13	10	6
model BFV	38	26	7	/	5
model ABFV	41	26	7	3	5

## Sheet: Supplementary_Data_7
Supplementary Data 7. Features information in 4 kingdom model
	Feature importance						Abundance Change	pval	Kingdom
	AUS	FRA	GER	CHN	JAP	Aggregation
Gemella_morbillorum	37	32	26	41	41	1	Increased	4.64e-12	Bacteria
Parvimonas_micra	38	30	34	40	40	2	Increased	4.52e-08	Bacteria
Ruminococcus_bicirculans	7	37	22	38	14	3	Decreased	0.0266242	Bacteria
Aspergillus_rambellii	24	21	39	30	36	4	Increased	8.55e-05	Fungi
Roseburia_intestinalis	29	38	27	37	28	5	Decreased	3.01e-06	Bacteria
Sistotremastrum_suecicum	30	14	20	32	35	6	Increased	9.91e-08	Fungi
Fusobacterium_nucleatum	36	27	24	33	39	7	Increased	2.84e-14	Bacteria
Talaromyces_islandicus	40	34	32	10	6	8	Decreased	0.00751856	Fungi
Pseudobutyrivibrio_xylanivorans	31	35	19	29	27	9	Decreased	2.15e-05	Bacteria
Streptococcus_anginosus	13	18	25	39	31	10	Increased	3.4e-06	Bacteria
Eubacterium_eligens	14	23	14	36	32	11	Decreased	0.0188871	Bacteria
Pyrobaculum_arsenaticum	18	6	40	34	1	12	Increased	0.00410697	Archaea
Aspergillus_niger	39	29	35	6	9	13	Decreased	0.000560528	Fungi
Faecalibacterium_prausnitzii	17	9	30	35	22	14	Decreased	0.00094089	Bacteria
Cellulosilyticum_sp._WCF_2	22	17	11	25	29	15	Decreased	0.000160729	Bacteria
Mogibacterium_diversum	9	28	2	23	38	16	Increased	0.00070824	Bacteria
Flavonifractor_plautii	25	36	4	18	24	17	Increased	6.25e-05	Bacteria
Erysiphe_pulchra	23	24	3	19	21	18	Increased	0.0337812	Fungi
Ruthenibacterium_lactatiformans	10	16	18	27	26	19	Increased	0.000372644	Bacteria
Bacillus_virus_Mater	35	19	28	11	10	20	Decreased	0.0064992	Virus
Porphyromonas_asaccharolytica	41	20	29	21	20	21	Increased	0.000429969	Bacteria
Perigonia_lusca_nucleopolyhedrovirus	2	2	33	28	7	22	Increased	0.00558334	Virus
Candidatus_Nitrosotalea_devanaterra	26	33	16	22	4	23	Decreased	0.0338293	Archaea
Anaerostipes_hadrus	28	41	21	14	12	24	Decreased	0.00450076	Bacteria
Clostridium_butyricum	20	40	15	17	17	25	Decreased	0.0144237	Bacteria
Streptococcus_salivarius	15	39	10	16	16	26	Decreased	0.00226185	Bacteria
Pyrobaculum_neutrophilum	4	8	37	24	11	27	Increased	0.00500709	Archaea
Moniliophthora_perniciosa	5	1	17	20	37	28	Increased	0.00950838	Fungi
Roseburia_hominis	16	15	23	8	15	29	Decreased	0.00283445	Bacteria
Ruminococcus_albus	8	26	12	13	8	30	Decreased	0.00290645	Bacteria
Citrobacter_virus_Moon	27	12	31	4	13	31	Decreased	0.00400214	Virus
Butyricimonas_faecalis	34	10	7	9	30	32	Increased	1.82e-06	Bacteria
Bifidobacterium_breve	32	25	9	2	19	33	Decreased	0.00889574	Bacteria
Cloacibacillus_porcorum	12	5	6	31	23	34	Increased	0.00892489	Bacteria
Tilletia_controversa	11	4	41	15	3	35	Increased	0.0105894	Fungi
Enterococcus_faecium	19	31	13	7	18	36	Decreased	0.0335601	Bacteria
Chrysodeixis_includens_nucleopolyhedrovirus	1	13	38	1	5	37	Increased	0.00663729	Virus
Eubacterium_callanderi	6	3	5	26	33	38	Increased	0.0182826	Bacteria
Alistipes_onderdonkii	33	11	8	5	25	39	Increased	1.68e-06	Bacteria
Vibrio_phage_ICP1	3	22	36	3	2	40	Increased	0.00227813	Virus
Anaerotignum_propionicum	21	7	1	12	34	41	Increased	0.0335565	Bacteria
Note: The pval (p < 0.05, two-sided test) was identified by the meta-analysis results via MMUPHin.

## Sheet: Supplementary_Data_8
Supplementary Data 8. Abundance changes of the best combination markers across CRC progressive stage
	Kingdom	Abundance_mean_CTR	Abundance_mean_Early	Abundance_mean_Advanced	pval_CTR-vs-Early	pval_CTR-vs-Advanced	pval_Early-vs-Advanced	I2_CTR-vs-Early	I2_CTR-vs-Advanced	I2_Early-vs-Advanced
Gemella_morbillorum	Bacteria	0.00656384	0.0223366	0.0620224	7.77773e-06	4.00862e-23	0.019568	40.1166	0	23.5453
Parvimonas_micra	Bacteria	0.0135578	0.0660673	0.222663	1.46621e-06	5.77069e-18	0.000795152	56.9008	9.51171	0
Ruminococcus_bicirculans	Bacteria	1.07909	0.786645	0.876266	0.00155118	0.203469	0.0869782	0	56.0819	0
Aspergillus_rambellii	Fungi	0.0691788	0.391019	0.454909	0.0003824	4.88227e-05	0.748012	73.2945	54.9115	13.0482
Roseburia_intestinalis	Bacteria	1.81904	1.27007	1.12446	1.28972e-05	3.74838e-05	0.345513	0	27.538	0
Sistotremastrum_suecicum	Fungi	0.0496234	0.0605217	0.0633217	0.000441811	2.82882e-07	0.89076	0	0	0
Fusobacterium_nucleatum	Bacteria	0.0207062	0.0571178	0.0789673	9.5896e-08	6.97605e-12	0.733647	30.3431	0	9.25205
Talaromyces_islandicus	Fungi	1.25979	1.13142	1.13085	0.0184672	0.0032262	0.2794	79.8585	61.2445	0
Pseudobutyrivibrio_xylanivorans	Bacteria	0.0553478	0.0430647	0.0408951	1.67336e-05	0.00096639	0.710176	0	60.2202	0
Streptococcus_anginosus	Bacteria	0.0169263	0.0216892	0.0436854	0.00556528	1.69745e-09	0.00794625	0	0	0
Eubacterium_eligens	Bacteria	1.51181	0.996089	0.821531	0.045793	0.0239987	0.289908	64.631	66.6509	0
Pyrobaculum_arsenaticum	Archaea	0.0386285	0.0497148	0.0824751	0.0596374	8.46867e-06	0.0284567	78.2804	55.2497	42.4479
Aspergillus_niger	Fungi	1.32154	1.06807	1.05327	0.00115657	0.00355185	0.290879	78.4718	62.4598	0
Faecalibacterium_prausnitzii	Bacteria	8.71257	6.5136	6.32366	0.0102094	0.00069733	0.83293	52.212	33.219	0
Cellulosilyticum_sp._WCF_2	Bacteria	0.01578	0.0152493	0.0112503	0.00268609	0.000177473	0.701399	0	0	0
Mogibacterium_diversum	Bacteria	0.0178467	0.0261685	0.0222733	0.0117895	0.00117617	0.844666	19.5096	0	0
Note: The p value (p < 0.05, two-sided test) was identified by the meta-analysis via MMUPHin

## Sheet: Supplementary_Data_9
Supplementary Data 9. Increased correlations in CRC network compared to that in CTR network
Source	Target	CTR_corr	CTR_pval	CTR_fdr	CRC_corr	CRC_pval	CRC_fdr	Diff(CRCvsCTR)	Source_Kingdom	Target_Kingdom	Type
Butyrivibrio proteoclasticus	Lactobacillus ruminis	0			0.7568	6.68e-11	6.64e-09	0.7568	Bacteria	Bacteria	intra	Note: The p value was calculated by 1000 permutations via Sparcc (two-sides test)
Lactobacillus ruminis	[Eubacterium] cellulosolvens	0			0.7553	6.68e-11	6.64e-09	0.7553	Bacteria	Bacteria	intra
Butyrivibrio fibrisolvens	Lactobacillus ruminis	0			0.7543	6.68e-11	6.64e-09	0.7543	Bacteria	Bacteria	intra
Butyrivibrio hungatei	Lactobacillus ruminis	0			0.739	6.68e-11	6.64e-09	0.739	Bacteria	Bacteria	intra
Blastomyces parvus	Sclerotinia borealis	0			0.7367	3.5e-09	1.71e-07	0.7367	Fungi	Fungi	intra
Lachnoclostridium phytofermentans	Lactobacillus ruminis	0			0.725	6.68e-11	6.64e-09	0.725	Bacteria	Bacteria	intra
Sclerotinia borealis	Sphaerulina musiva	0			0.725	2.02e-09	1.08e-07	0.725	Fungi	Fungi	intra
Pyrenophora tritici-repentis	Sphaerulina musiva	0			0.7236	9.62e-09	3.91e-07	0.7236	Fungi	Fungi	intra
Lactobacillus ruminis	Pseudobutyrivibrio xylanivorans	0			0.708	6.68e-11	6.64e-09	0.708	Bacteria	Bacteria	intra
Herbinix luporum	Lactobacillus ruminis	0			0.7038	6.68e-11	6.64e-09	0.7038	Bacteria	Bacteria	intra
Capronia epimyces	Sclerotinia borealis	0			0.6803	1.6e-08	5.96e-07	0.6803	Fungi	Fungi	intra
Methanococcus maripaludis	Citrobacter virus Moon	0			0.6773	3.73e-10	2.57e-08	0.6773	Archaea	Virus	inter
Mucor ambiguus	Bacillus virus Mater	0			0.6741	9.4e-10	5.56e-08	0.6741	Fungi	Virus	inter
Anaerocolumna sp. CBA3638	Lactobacillus ruminis	0			0.6713	6.68e-11	6.64e-09	0.6713	Bacteria	Bacteria	intra
Emmonsia sp. CAC-2015a	Nadsonia fulvescens	0			0.6625	2.46e-09	1.27e-07	0.6625	Fungi	Fungi	intra
Erysiphe pulchra	Sphaerulina musiva	0			0.6562	7.04e-09	2.99e-07	0.6562	Fungi	Fungi	intra
Erysiphe pulchra	Pyrenophora tritici-repentis	0			0.6533	1.22e-08	4.74e-07	0.6533	Fungi	Fungi	intra
Pseudogymnoascus sp. VKM F-4520 (FW-2644)	Pyrenophora tritici-repentis	0			0.6518	2.49e-07	5.75e-06	0.6518	Fungi	Fungi	intra
Lachnospiraceae bacterium KM106-2	Lactobacillus ruminis	0			0.6514	1.23e-10	1.05e-08	0.6514	Bacteria	Bacteria	intra
Methanococcoides methylutens	Bacillus virus Mater	0			0.6469	1.23e-10	1.05e-08	0.6469	Archaea	Virus	inter
Mucor ambiguus	Citrobacter virus Moon	0			0.6379	6.68e-11	6.64e-09	0.6379	Fungi	Virus	inter
Cellulosilyticum sp. WCF-2	Lactobacillus ruminis	0			0.636	2.28e-10	1.7e-08	0.636	Bacteria	Bacteria	intra
Aspergillus rambellii	BeAn 58058 virus	0			0.6316	4.3e-09	2.01e-07	0.6316	Fungi	Virus	inter
Erysiphe pulchra	Sclerotinia sclerotiorum	0			0.6315	1.31e-08	5.02e-07	0.6315	Fungi	Fungi	intra
Butyrivibrio fibrisolvens	Mucor ambiguus	0			0.6166	3.26e-10	2.27e-08	0.6166	Bacteria	Fungi	inter
Lachnoanaerobaculum umeaense	Lactobacillus ruminis	0			0.6121	6.68e-11	6.64e-09	0.6121	Bacteria	Bacteria	intra
Hungateiclostridium clariflavum	Lactobacillus ruminis	0			0.6099	6.68e-11	6.64e-09	0.6099	Bacteria	Bacteria	intra
Halobellus limi	Rachicladosporium antarcticum	0			0.6084	7.87e-08	2.24e-06	0.6084	Archaea	Fungi	inter
Aspergillus carbonarius	Botrytis cinerea	0			0.6065	9.6e-08	2.63e-06	0.6065	Fungi	Fungi	intra
Clostridium pasteurianum	Lactobacillus ruminis	0			0.5998	6.68e-11	6.64e-09	0.5998	Bacteria	Bacteria	intra
Kwoniella heveanensis	Pyrenophora tritici-repentis	0			0.5981	2.42e-07	5.6e-06	0.5981	Fungi	Fungi	intra
Blastomyces parvus	Moniliophthora perniciosa	0			0.5966	1.2e-08	4.67e-07	0.5966	Fungi	Fungi	intra
Kwoniella heveanensis	Marssonina brunnea	0			0.5953	1.22e-08	4.74e-07	0.5953	Fungi	Fungi	intra
Haloferax volcanii	Methanothrix soehngenii	0			0.5942	3.73e-10	2.57e-08	0.5942	Archaea	Archaea	intra
Pyrenophora tritici-repentis	Sclerotinia borealis	0			0.5934	2.56e-08	8.72e-07	0.5934	Fungi	Fungi	intra
Clostridium sp. DL-VIII	Bacillus virus Mater	0			0.592	6.68e-11	6.64e-09	0.592	Bacteria	Virus	inter
Botrytis cinerea	Sphaerulina musiva	0			0.5899	3.26e-08	1.07e-06	0.5899	Fungi	Fungi	intra
Ophiocordyceps australis	Pyrenochaeta sp. DS3sAY3a	0			0.5884	1.84e-09	9.93e-08	0.5884	Fungi	Fungi	intra
Ophiocordyceps australis	Rachicladosporium antarcticum	0			0.5858	3e-08	9.95e-07	0.5858	Fungi	Fungi	intra
Moniliophthora perniciosa	Puccinia striiformis	0			0.5837	6.68e-11	6.64e-09	0.5837	Fungi	Fungi	intra
Clostridium saccharobutylicum	Talaromyces islandicus	0			0.5837	5.11e-10	3.37e-08	0.5837	Bacteria	Fungi	inter
Blastomyces parvus	Erysiphe pulchra	0			0.5824	3.13e-08	1.03e-06	0.5824	Fungi	Fungi	intra
Cylindrobasidium torrendii	Puccinia striiformis	0			0.5814	1.74e-08	6.4e-07	0.5814	Fungi	Fungi	intra
Blastomyces parvus	Capronia epimyces	0			0.5797	1.64e-07	4.09e-06	0.5797	Fungi	Fungi	intra
Parvimonas micra	Streptococcus anginosus	0			0.578	8.57e-10	5.13e-08	0.578	Bacteria	Bacteria	intra
Haloferax volcanii	Pseudogymnoascus sp. 24MN13	0			0.5738	2.31e-08	8.01e-07	0.5738	Archaea	Fungi	inter
Cladophialophora immunda	Fomitopsis pinicola	0			0.5719	6.44e-10	4.08e-08	0.5719	Fungi	Fungi	intra
Intestinimonas butyriciproducens	Erysiphe pulchra	-0.5715	9.03e-08	2.35e-06	0			0.5715	Bacteria	Fungi	inter
Dothistroma septosporum	Pyrenophora tritici-repentis	0			0.5699	2.28e-08	7.96e-07	0.5699	Fungi	Fungi	intra
Clohesyomyces aquaticus	Erysiphe pulchra	0			0.569	2.29e-08	7.97e-07	0.569	Fungi	Fungi	intra
Capronia epimyces	Pseudogymnoascus sp. VKM F-4520 (FW-2644)	0			0.566	1.1e-08	4.37e-07	0.566	Fungi	Fungi	intra
Clohesyomyces aquaticus	Kwoniella heveanensis	0			0.5654	1.95e-08	7.02e-07	0.5654	Fungi	Fungi	intra
Clostridium butyricum	Bacillus virus Mater	0			0.5654	1.77e-10	1.4e-08	0.5654	Bacteria	Virus	inter
Kwoniella heveanensis	Rosellinia necatrix	0			0.5626	2.33e-07	5.43e-06	0.5626	Fungi	Fungi	intra
Botrytis cinerea	Kwoniella heveanensis	0			0.5618	3.26e-10	2.27e-08	0.5618	Fungi	Fungi	intra
Phialophora americana	Pyrenochaeta sp. DS3sAY3a	0			0.5593	1.75e-07	4.3e-06	0.5593	Fungi	Fungi	intra
Diaporthe ampelina	Malassezia vespertilionis	0			0.5588	6.68e-11	6.64e-09	0.5588	Fungi	Fungi	intra
Botrytis cinerea	Pyrenophora tritici-repentis	0			0.5578	6.46e-09	2.79e-07	0.5578	Fungi	Fungi	intra
Moniliophthora roreri	Rutstroemia sp. NJR-2017a BVV2	0			0.5578	1.5e-09	8.37e-08	0.5578	Fungi	Fungi	intra
Clostridium sp. DL-VIII	Lactobacillus ruminis	0			0.5565	2.28e-10	1.7e-08	0.5565	Bacteria	Bacteria	intra
Candidatus Nitrosotenuis cloacae	Butyrivibrio hungatei	0			0.5563	1.26e-09	7.2e-08	0.5563	Archaea	Bacteria	inter
Candidatus Nitrosotenuis cloacae	Cellulosilyticum sp. WCF-2	0			0.5558	1.29e-08	4.97e-07	0.5558	Archaea	Bacteria	inter
Flavonifractor plautii	Lachnoclostridium sp. YL32	0			0.5551	4.99e-08	1.53e-06	0.5551	Bacteria	Bacteria	intra
Kwoniella heveanensis	Sclerotinia borealis	0			0.554	2.44e-08	8.37e-07	0.554	Fungi	Fungi	intra
Capronia epimyces	Pyrenophora tritici-repentis	0			0.5537	2.08e-08	7.42e-07	0.5537	Fungi	Fungi	intra
Malassezia globosa	Pyrenophora tritici-repentis	0			0.5527	4.72e-07	9.79e-06	0.5527	Fungi	Fungi	intra
Hungateiclostridium clariflavum	Talaromyces islandicus	0			0.5521	9.4e-10	5.56e-08	0.5521	Bacteria	Fungi	inter
Clostridium sp. CT4	Lactobacillus ruminis	0			0.5519	6.68e-11	6.64e-09	0.5519	Bacteria	Bacteria	intra
Candidatus Nitrosotenuis cloacae	Anaerocolumna sp. CBA3638	0			0.5516	2.28e-09	1.19e-07	0.5516	Archaea	Bacteria	inter
Natrinema versiforme	Fomitopsis pinicola	0			0.5505	4.19e-07	8.85e-06	0.5505	Archaea	Fungi	inter
Methanobrevibacter ruminantium	Bacillus virus Mater	0			0.5503	8.57e-10	5.13e-08	0.5503	Archaea	Virus	inter
Candidatus Nitrosotenuis cloacae	Butyrivibrio proteoclasticus	0			0.5497	1.57e-09	8.67e-08	0.5497	Archaea	Bacteria	inter
Methanocella paludicola	Eggerthella sp. YY7918	0			0.5497	1.48e-08	5.58e-07	0.5497	Archaea	Bacteria	inter
Moelleriella libera	Bacillus virus Mater	0			0.545	1.73e-07	4.28e-06	0.545	Fungi	Virus	inter
Methanococcoides methylutens	Talaromyces islandicus	0			0.5445	5.08e-09	2.3e-07	0.5445	Archaea	Fungi	inter
Coniophora puteana	Diaporthe ampelina	0			0.5444	3.26e-10	2.27e-08	0.5444	Fungi	Fungi	intra
Lactobacillus ruminis	Bacillus virus Mater	0			0.5428	1.23e-10	1.05e-08	0.5428	Bacteria	Virus	inter
Lipomyces starkeyi	Metarhizium album	0			0.541	1e-07	2.72e-06	0.541	Fungi	Fungi	intra
Methanobrevibacter olleyae	Clostridium septicum	0			0.5401	1.1e-09	6.37e-08	0.5401	Archaea	Bacteria	inter
Candidatus Nitrosotenuis cloacae	Pseudobutyrivibrio xylanivorans	0			0.54	1.34e-09	7.58e-08	0.54	Archaea	Bacteria	inter
Cladophialophora immunda	Malassezia vespertilionis	0			0.5398	6e-10	3.82e-08	0.5398	Fungi	Fungi	intra
Clostridium septicum	Lachnoclostridium phytofermentans	0			0.5396	2.81e-09	1.43e-07	0.5396	Bacteria	Bacteria	intra
Fomitopsis pinicola	Phialophora americana	0			0.5383	2.02e-09	1.08e-07	0.5383	Fungi	Fungi	intra
Nadsonia fulvescens	Puccinia sorghi	0			0.5364	1.8e-09	9.74e-08	0.5364	Fungi	Fungi	intra
Macrophomina phaseolina	Stereum hirsutum	0			0.5354	1.22e-09	7.01e-08	0.5354	Fungi	Fungi	intra
Clostridium baratii	Pseudobutyrivibrio xylanivorans	0			0.5342	2.28e-10	1.7e-08	0.5342	Bacteria	Bacteria	intra
Clostridium baratii	Talaromyces islandicus	0			0.5341	2.78e-10	2.02e-08	0.5341	Bacteria	Fungi	inter
Lipomyces starkeyi	Moniliophthora roreri	0			0.5312	6e-10	3.82e-08	0.5312	Fungi	Fungi	intra
Methanococcoides methylutens	Citrobacter virus Moon	0			0.5312	1.77e-10	1.4e-08	0.5312	Archaea	Virus	inter
Clostridium butyricum	Lactobacillus ruminis	0			0.5306	1.65e-09	9.02e-08	0.5306	Bacteria	Bacteria	intra
Aspergillus clavatus	Puccinia striiformis	0			0.5297	8.57e-10	5.13e-08	0.5297	Fungi	Fungi	intra
Cylindrobasidium torrendii	Moniliophthora perniciosa	0			0.5285	6.68e-11	6.64e-09	0.5285	Fungi	Fungi	intra
Methanococcoides methylutens	Aspergillus niger	0			0.5284	1.68e-08	6.22e-07	0.5284	Archaea	Fungi	inter
Kwoniella heveanensis	Lomentospora prolificans	0			0.5282	1.24e-07	3.23e-06	0.5282	Fungi	Fungi	intra
Aspergillus ochraceoroseus	Aspergillus rambellii	0			0.5277	2.88e-09	1.45e-07	0.5277	Fungi	Fungi	intra
Halopenitus persicus	Christensenella sp. Marseille-P3954	0			0.5269	1.23e-10	1.05e-08	0.5269	Archaea	Bacteria	inter
Malassezia globosa	Sclerotinia borealis	0			0.5267	2.02e-09	1.08e-07	0.5267	Fungi	Fungi	intra
Exophiala oligosperma	Hypholoma sublateritium	0			0.5264	4.07e-07	8.64e-06	0.5264	Fungi	Fungi	intra
Coniophora puteana	Pyrenochaeta sp. DS3sAY3a	0			0.5258	8.99e-10	5.36e-08	0.5258	Fungi	Fungi	intra
Exophiala xenobiotica	Malassezia globosa	0			0.5253	1.19e-08	4.65e-07	0.5253	Fungi	Fungi	intra
Clostridium novyi	Lactobacillus ruminis	0			0.525	6.68e-11	6.64e-09	0.525	Bacteria	Bacteria	intra
Methanothrix soehngenii	Eggerthella sp. YY7918	0			0.5249	1.77e-10	1.4e-08	0.5249	Archaea	Bacteria	inter
Malassezia globosa	Marssonina brunnea	0			0.5242	1.23e-10	1.05e-08	0.5242	Fungi	Fungi	intra
Aspergillus carbonarius	Capronia epimyces	0			0.5225	4.37e-09	2.04e-07	0.5225	Fungi	Fungi	intra
Eggerthella sp. YY7918	Pseudogymnoascus sp. 24MN13	0			0.5225	6.89e-09	2.94e-07	0.5225	Bacteria	Fungi	inter
Methanobrevibacter olleyae	Mucor ambiguus	0			0.5219	6e-10	3.82e-08	0.5219	Archaea	Fungi	inter
Candidatus Nitrosotenuis cloacae	[Eubacterium] cellulosolvens	0			0.5212	6.21e-09	2.71e-07	0.5212	Archaea	Bacteria	inter
Clohesyomyces aquaticus	Pseudogymnoascus sp. VKM F-4520 (FW-2644)	0			0.5212	8.01e-08	2.28e-06	0.5212	Fungi	Fungi	intra
Anaerocolumna sp. CBA3638	Clostridium septicum	0			0.5195	3.64e-09	1.76e-07	0.5195	Bacteria	Bacteria	intra
Streptococcus oralis	Veillonella parvula	0			0.5189	6e-10	3.82e-08	0.5189	Bacteria	Bacteria	intra
Coniophora puteana	Fomitopsis pinicola	0			0.5187	3.26e-10	2.27e-08	0.5187	Fungi	Fungi	intra
Faecalibaculum rodentium	Talaromyces islandicus	0			0.518	2.49e-08	8.53e-07	0.518	Bacteria	Fungi	inter
Methanobrevibacter ruminantium	Nadsonia fulvescens	0			0.5176	8.52e-08	2.39e-06	0.5176	Archaea	Fungi	inter
Lachnospiraceae bacterium	Lactobacillus ruminis	0			0.5173	6.68e-11	6.64e-09	0.5173	Bacteria	Bacteria	intra
Alistipes onderdonkii	Butyrivibrio fibrisolvens	-0.5171	4.28e-07	8.95e-06	0			0.5171	Bacteria	Bacteria	intra
Aspergillus carbonarius	Sclerotinia sclerotiorum	0			0.5171	8.89e-09	3.66e-07	0.5171	Fungi	Fungi	intra
Clostridium pasteurianum	Bacillus virus Mater	0			0.5164	1.23e-10	1.05e-08	0.5164	Bacteria	Virus	inter
Anaerostipes hadrus	Clostridium sp. DL-VIII	0			0.5155	3.5e-09	1.71e-07	0.5155	Bacteria	Bacteria	intra
Clostridium sp. CT4	Bacillus virus Mater	0			0.5146	6.68e-11	6.64e-09	0.5146	Bacteria	Virus	inter
Fonsecaea erecta	Moniliophthora roreri	0			0.5143	6.57e-08	1.94e-06	0.5143	Fungi	Fungi	intra
Moelleriella libera	Trichosporon asahii	0			0.5141	6.37e-09	2.76e-07	0.5141	Fungi	Fungi	intra
Marssonina brunnea	Pyrenophora tritici-repentis	0			0.5134	1.53e-08	5.75e-07	0.5134	Fungi	Fungi	intra
Natrinema sp. J7-2	Natronococcus occultus	0			0.5133	9.71e-08	2.66e-06	0.5133	Archaea	Archaea	intra
Methanococcoides methylutens	Faecalibaculum rodentium	0			0.5128	1.57e-09	8.67e-08	0.5128	Archaea	Bacteria	inter
Aspergillus calidoustus	Botrytis cinerea	0			0.5122	2.21e-08	7.78e-07	0.5122	Fungi	Fungi	intra
Botrytis cinerea	Moniliophthora perniciosa	0			0.5117	2.78e-10	2.02e-08	0.5117	Fungi	Fungi	intra
Kwoniella dejecticola	Marssonina brunnea	0			0.5116	5.4e-09	2.42e-07	0.5116	Fungi	Fungi	intra
Alistipes dispar	Acinetobacter phage ZZ1	0			0.5113	2.31e-08	8.01e-07	0.5113	Bacteria	Virus	inter
Butyrivibrio fibrisolvens	Clostridium septicum	0			0.5112	1.26e-09	7.2e-08	0.5112	Bacteria	Bacteria	intra
Natrialba magadii	Intestinimonas butyriciproducens	0			0.5111	1.23e-10	1.05e-08	0.5111	Archaea	Bacteria	inter
Clostridium novyi	[Eubacterium] cellulosolvens	0			0.5108	1.23e-10	1.05e-08	0.5108	Bacteria	Bacteria	intra
Capronia epimyces	Erysiphe pulchra	0			0.5108	1.31e-08	5.03e-07	0.5108	Fungi	Fungi	intra
Butyrivibrio proteoclasticus	Clostridium septicum	0			0.5106	2.56e-09	1.32e-07	0.5106	Bacteria	Bacteria	intra
Aspergillus clavatus	Moniliophthora perniciosa	0			0.5102	1.77e-10	1.4e-08	0.5102	Fungi	Fungi	intra
Aspergillus sydowii	Colletotrichum graminicola	0			0.5094	6.02e-09	2.65e-07	0.5094	Fungi	Fungi	intra
Malassezia globosa	Rosellinia necatrix	0			0.5092	1.07e-08	4.27e-07	0.5092	Fungi	Fungi	intra
Clostridium saccharoperbutylacetonicum	Bacillus virus Mater	0			0.509	2.28e-10	1.7e-08	0.509	Bacteria	Virus	inter
Aspergillus calidoustus	Fonsecaea erecta	0			0.5086	6.87e-10	4.33e-08	0.5086	Fungi	Fungi	intra
Methanococcus maripaludis	Lactobacillus ruminis	0			0.5082	6.4e-09	2.77e-07	0.5082	Archaea	Bacteria	inter
Talaromyces islandicus	Citrobacter virus Moon	0			0.5081	1.1e-09	6.37e-08	0.5081	Fungi	Virus	inter
Moniliophthora perniciosa	Sphaerulina musiva	0			0.5067	4.46e-08	1.39e-06	0.5067	Fungi	Fungi	intra
Protomyces lactucaedebilis	Verruconis gallopava	0			0.5061	2.04e-07	4.88e-06	0.5061	Fungi	Fungi	intra
Christensenella sp. Marseille-P3954	Faecalibaculum rodentium	0			0.5053	1.26e-08	4.86e-07	0.5053	Bacteria	Bacteria	intra
Libanicoccus massiliensis	Erysiphe pulchra	-0.5047	2.02e-09	7.64e-08	0			0.5047	Bacteria	Fungi	inter
Methanobrevibacter olleyae	Cellulosilyticum sp. WCF-2	0			0.5046	8.99e-10	5.36e-08	0.5046	Archaea	Bacteria	inter
Halopenitus persicus	Pseudogymnoascus sp. 24MN13	0			0.5046	2.36e-07	5.49e-06	0.5046	Archaea	Fungi	inter
Cellulosilyticum sp. WCF-2	Citrobacter virus Moon	0			0.5041	6.68e-11	6.64e-09	0.5041	Bacteria	Virus	inter
Anaerostipes hadrus	Clostridium saccharoperbutylacetonicum	0			0.504	1.69e-09	9.2e-08	0.504	Bacteria	Bacteria	intra
Butyrivibrio hungatei	Clostridium septicum	0			0.5039	1.65e-09	9.02e-08	0.5039	Bacteria	Bacteria	intra
Candidatus Nitrosotenuis cloacae	Lachnoclostridium phytofermentans	0			0.5039	1.65e-09	9.02e-08	0.5039	Archaea	Bacteria	inter
Hungateiclostridium clariflavum	Citrobacter virus Moon	0			0.5034	3.71e-09	1.78e-07	0.5034	Bacteria	Virus	inter
Erysiphe pulchra	Rosellinia necatrix	0			0.5029	1.38e-07	3.54e-06	0.5029	Fungi	Fungi	intra
Aspergillus calidoustus	Moniliophthora roreri	0			0.5024	4.85e-08	1.5e-06	0.5024	Fungi	Fungi	intra
Natronococcus occultus	Cloacibacillus porcorum	0			0.5022	3.73e-10	2.57e-08	0.5022	Archaea	Bacteria	inter
Moniliophthora perniciosa	Moniliophthora roreri	0			0.5017	6.24e-09	2.73e-07	0.5017	Fungi	Fungi	intra
Hyaloscypha variabilis	Lomentospora prolificans	0			0.5007	1.71e-08	6.31e-07	0.5007	Fungi	Fungi	intra
Christensenella sp. Marseille-P3954	Pseudogymnoascus sp. 24MN13	0			0.5007	4.06e-08	1.29e-06	0.5007	Bacteria	Fungi	inter
Moniliophthora roreri	Puccinia sorghi	0			0.5005	1.72e-08	6.34e-07	0.5005	Fungi	Fungi	intra
Methanobrevibacter ruminantium	Citrobacter virus Moon	0			0.5003	6.12e-09	2.68e-07	0.5003	Archaea	Virus	inter
Diaporthe ampelina	Ophiocordyceps australis	0			0.5001	6.68e-11	6.64e-09	0.5001	Fungi	Fungi	intra
Clostridium botulinum	Bacillus virus Mater	0			0.5001	7.3e-10	4.56e-08	0.5001	Bacteria	Virus	inter
Enterobacteria phage phi80	Salmonella phage RE-2010	0			0.4999	1.23e-10	1.05e-08	0.4999	Virus	Virus	intra
Fonsecaea nubica	Sclerotinia sclerotiorum	0			0.4979	3.03e-08	1e-06	0.4979	Fungi	Fungi	intra
Intestinimonas butyriciproducens	Pandoravirus salinus	-0.4973	1.86e-08	5.72e-07	0			0.4973	Bacteria	Virus	inter
Anaerostipes hadrus	Clostridium saccharobutylicum	0			0.4966	1.77e-10	1.4e-08	0.4966	Bacteria	Bacteria	intra
Clostridium beijerinckii	Talaromyces islandicus	0			0.4964	1.23e-10	1.05e-08	0.4964	Bacteria	Fungi	inter
Haloferax volcanii	Cyphellophora europaea	0			0.496	8.39e-09	3.49e-07	0.496	Archaea	Fungi	inter
Pyrenochaeta sp. DS3sAY3a	Pyricularia pennisetigena	0			0.4958	4.84e-08	1.49e-06	0.4958	Fungi	Fungi	intra
Aspergillus calidoustus	Kwoniella heveanensis	0			0.4957	1.65e-07	4.12e-06	0.4957	Fungi	Fungi	intra
Alistipes onderdonkii	Anaerocolumna sp. CBA3638	-0.4948	3.13e-07	6.84e-06	0			0.4948	Bacteria	Bacteria	intra
Dothistroma septosporum	Kwoniella heveanensis	0			0.4944	2.11e-07	5e-06	0.4944	Fungi	Fungi	intra
Fomitopsis pinicola	Malassezia vespertilionis	0			0.4935	1.98e-07	4.76e-06	0.4935	Fungi	Fungi	intra
Botrytis cinerea	Capronia epimyces	0			0.4933	3.31e-08	1.08e-06	0.4933	Fungi	Fungi	intra
Clostridium sp. DL-VIII	Mogibacterium diversum	0			0.4928	2.28e-10	1.7e-08	0.4928	Bacteria	Bacteria	intra
Aspergillus carbonarius	Aspergillus clavatus	0			0.4912	5.74e-08	1.72e-06	0.4912	Fungi	Fungi	intra
Clostridium botulinum	Lactobacillus ruminis	0			0.4902	3.26e-10	2.27e-08	0.4902	Bacteria	Bacteria	intra
Grifola frondosa	Hypholoma sublateritium	0			0.4892	2.69e-08	9.07e-07	0.4892	Fungi	Fungi	intra
Sclerotinia borealis	Sclerotinia sclerotiorum	0			0.4892	1.91e-09	1.03e-07	0.4892	Fungi	Fungi	intra
Rosellinia necatrix	Zymoseptoria tritici	0			0.4884	6.21e-09	2.71e-07	0.4884	Fungi	Fungi	intra
Clostridium saccharobutylicum	Bacillus virus Mater	0			0.4851	1.77e-10	1.4e-08	0.4851	Bacteria	Virus	inter
Clostridium saccharobutylicum	Lactobacillus ruminis	0			0.485	1.23e-10	1.05e-08	0.485	Bacteria	Bacteria	intra
Hypholoma sublateritium	Ophiocordyceps australis	0			0.4849	1.7e-07	4.22e-06	0.4849	Fungi	Fungi	intra
Anaerotignum propionicum	Citrobacter virus Moon	0			0.4849	9e-08	2.5e-06	0.4849	Bacteria	Virus	inter
Methanococcoides methylutens	Cellulosilyticum sp. WCF-2	0			0.4845	5.2e-08	1.59e-06	0.4845	Archaea	Bacteria	inter
Natrinema versiforme	Calocera cornea	0			0.4842	7.07e-09	3e-07	0.4842	Archaea	Fungi	inter
Erysiphe pulchra	Fonsecaea nubica	0			0.4842	1.05e-08	4.23e-07	0.4842	Fungi	Fungi	intra
Cellulosilyticum sp. WCF-2	Talaromyces islandicus	0			0.484	1.42e-09	7.99e-08	0.484	Bacteria	Fungi	inter
Methanococcus maripaludis	Nadsonia fulvescens	0			0.4829	1.23e-08	4.76e-07	0.4829	Archaea	Fungi	inter
Aspergillus calidoustus	Parastagonospora nodorum	0			0.4826	4.71e-08	1.46e-06	0.4826	Fungi	Fungi	intra
Cladophialophora immunda	Diaporthe ampelina	0			0.4823	1.22e-09	7.01e-08	0.4823	Fungi	Fungi	intra
Clostridium saccharoperbutylacetonicum	Lactobacillus ruminis	0			0.4821	2.28e-10	1.7e-08	0.4821	Bacteria	Bacteria	intra
Mogibacterium diversum	Streptococcus equinus	0			0.4818	1.45e-08	5.48e-07	0.4818	Bacteria	Bacteria	intra
Halopenitus persicus	Eggerthella sp. YY7918	0			0.4813	5.11e-10	3.37e-08	0.4813	Archaea	Bacteria	inter
Clohesyomyces aquaticus	Sclerotinia borealis	0			0.4801	7.01e-08	2.04e-06	0.4801	Fungi	Fungi	intra
Clostridium novyi	Talaromyces islandicus	0			0.4801	6e-10	3.82e-08	0.4801	Bacteria	Fungi	inter
Diaporthe ampelina	Dothistroma septosporum	0			0.4787	5.56e-10	3.64e-08	0.4787	Fungi	Fungi	intra
Dysosmobacter welbionis	Rhodotorula sp. JG-1b	0			0.4786	2.24e-08	7.84e-07	0.4786	Bacteria	Fungi	inter
Bacteroides caecimuris	Eggerthella sp. YY7918	-0.4785	1.16e-08	3.78e-07	0			0.4785	Bacteria	Bacteria	intra
Dothistroma septosporum	Puccinia striiformis	0			0.4785	4.88e-09	2.23e-07	0.4785	Fungi	Fungi	intra
Aspergillus carbonarius	Fonsecaea nubica	0			0.4784	5.39e-08	1.63e-06	0.4784	Fungi	Fungi	intra
Clostridium septicum	Pseudobutyrivibrio xylanivorans	0			0.4778	2.38e-09	1.24e-07	0.4778	Bacteria	Bacteria	intra
Emmonsia sp. CAC-2015a	Talaromyces islandicus	0			0.4776	1.98e-07	4.77e-06	0.4776	Fungi	Fungi	intra
Coniophora puteana	Pandoravirus salinus	0			0.4775	3.26e-10	2.27e-08	0.4775	Fungi	Virus	inter
Methanothrix soehngenii	Bacillus virus Mater	0			0.477	4.75e-08	1.47e-06	0.477	Archaea	Virus	inter
Moniliophthora roreri	Saccharomyces paradoxus	0			0.4768	4.2e-10	2.85e-08	0.4768	Fungi	Fungi	intra
Microbotryum lychnidis-dioicae	Rachicladosporium antarcticum	0			0.4765	9.1e-09	3.73e-07	0.4765	Fungi	Fungi	intra
Haloarcula taiwanensis	Saccharomyces paradoxus	-0.4762	1.22e-09	4.82e-08	0			0.4762	Archaea	Fungi	inter
Methanobrevibacter ruminantium	Cellulosilyticum sp. WCF-2	0			0.4758	3.02e-08	1e-06	0.4758	Archaea	Bacteria	inter
Alistipes dispar	Flintibacter sp. KGMB00164	0			0.4753	1.38e-09	7.78e-08	0.4753	Bacteria	Bacteria	intra
Eggerthella sp. YY7918	Trichosporon asahii	0			0.475	1.77e-10	1.4e-08	0.475	Bacteria	Fungi	inter
Clostridium beijerinckii	Lactobacillus ruminis	0			0.4748	6e-10	3.82e-08	0.4748	Bacteria	Bacteria	intra
Lasallia pustulata	Moelleriella libera	0			0.4746	5.11e-10	3.37e-08	0.4746	Fungi	Fungi	intra
Blastomyces parvus	Kwoniella heveanensis	0			0.4741	7.04e-09	2.99e-07	0.4741	Fungi	Fungi	intra
Dothistroma septosporum	Moniliophthora perniciosa	0			0.474	6.68e-11	6.64e-09	0.474	Fungi	Fungi	intra
Clostridium saccharoperbutylacetonicum	Mogibacterium diversum	0			0.4735	1.23e-10	1.05e-08	0.4735	Bacteria	Bacteria	intra
Cyphellophora europaea	Pseudogymnoascus sp. 24MN13	0			0.4735	6e-10	3.82e-08	0.4735	Fungi	Fungi	intra
Alistipes finegoldii	Butyricimonas faecalis	0			0.4734	1.12e-08	4.42e-07	0.4734	Bacteria	Bacteria	intra
Metarhizium album	Stereum hirsutum	0			0.4734	8.57e-10	5.13e-08	0.4734	Fungi	Fungi	intra
Clostridium baratii	Lactobacillus ruminis	0			0.4723	2.24e-09	1.18e-07	0.4723	Bacteria	Bacteria	intra
Colletotrichum nymphaeae	Emmonsia sp. CAC-2015a	0			0.4715	3.54e-08	1.15e-06	0.4715	Fungi	Fungi	intra
Cladophialophora immunda	Ophiocordyceps australis	0			0.4708	2.28e-10	1.7e-08	0.4708	Fungi	Fungi	intra
Anaerostipes hadrus	Lactobacillus ruminis	0			0.4704	2.28e-10	1.7e-08	0.4704	Bacteria	Bacteria	intra
Corynebacterium virus Darwin	Enterobacteria phage phi80	0			0.4702	6.68e-11	6.64e-09	0.4702	Virus	Virus	intra
Flintibacter sp. KGMB00164	Ruminococcus albus	0			0.47	4.81e-08	1.49e-06	0.47	Bacteria	Bacteria	intra
Marssonina brunnea	Nadsonia fulvescens	0			0.47	3.71e-09	1.78e-07	0.47	Fungi	Fungi	intra
Methanobrevibacter olleyae	Hungateiclostridium clariflavum	0			0.4698	6.58e-09	2.83e-07	0.4698	Archaea	Bacteria	inter
Botrytis cinerea	Fonsecaea nubica	0			0.4695	9.81e-10	5.77e-08	0.4695	Fungi	Fungi	intra
Moelleriella libera	Pyricularia pennisetigena	0			0.4694	9.14e-08	2.53e-06	0.4694	Fungi	Fungi	intra
Methanobrevibacter olleyae	Nadsonia fulvescens	0			0.4689	2.55e-08	8.71e-07	0.4689	Archaea	Fungi	inter
Metarhizium album	Ophiocordyceps australis	0			0.4688	2.88e-09	1.45e-07	0.4688	Fungi	Fungi	intra
Meyerozyma guilliermondii	Moniliophthora roreri	0			0.4686	3.42e-07	7.46e-06	0.4686	Fungi	Fungi	intra
Bacteroides caecimuris	Rhodotorula taiwanensis	-0.4677	3.71e-07	7.93e-06	0			0.4677	Bacteria	Fungi	inter
Clostridium saccharoperbutylacetonicum	Mucor ambiguus	0			0.4677	5.42e-08	1.64e-06	0.4677	Bacteria	Fungi	inter
Aspergillus sydowii	Puccinia sorghi	0			0.4674	2.66e-08	9e-07	0.4674	Fungi	Fungi	intra
Clostridium septicum	Lachnoanaerobaculum umeaense	0			0.4672	1.61e-09	8.87e-08	0.4672	Bacteria	Bacteria	intra
Armillaria solidipes	Phialophora americana	0			0.4663	1.23e-10	1.05e-08	0.4663	Fungi	Fungi	intra
Lomentospora prolificans	Moniliophthora roreri	0			0.4659	3.08e-07	6.86e-06	0.4659	Fungi	Fungi	intra
Colletotrichum nymphaeae	Mucor ambiguus	0			0.4658	1.79e-07	4.39e-06	0.4658	Fungi	Fungi	intra
Macrophomina phaseolina	Ophiocordyceps australis	0			0.4656	6.87e-10	4.33e-08	0.4656	Fungi	Fungi	intra
Anaerostipes hadrus	Clostridium novyi	0			0.4655	4.5e-09	2.08e-07	0.4655	Bacteria	Bacteria	intra
Dysosmobacter welbionis	Streptococcus oralis	-0.4654	3.37e-08	9.81e-07	0			0.4654	Bacteria	Bacteria	intra
Puccinia sorghi	Pyricularia pennisetigena	0			0.4654	1.1e-09	6.37e-08	0.4654	Fungi	Fungi	intra
Dothistroma septosporum	Moniliophthora roreri	0			0.4646	9.82e-08	2.68e-06	0.4646	Fungi	Fungi	intra
Natrinema sp. J7-2	Malassezia vespertilionis	0			0.4645	4.79e-07	9.9e-06	0.4645	Archaea	Fungi	inter
Faecalibaculum rodentium	Pseudogymnoascus sp. 24MN13	0			0.4645	2.23e-08	7.83e-07	0.4645	Bacteria	Fungi	inter
Rosellinia necatrix	Sclerotinia borealis	0			0.4645	3.9e-08	1.25e-06	0.4645	Fungi	Fungi	intra
Methanococcoides methylutens	Methanococcus maripaludis	0			0.4644	3.07e-08	1.02e-06	0.4644	Archaea	Archaea	intra
Alistipes finegoldii	Parabacteroides distasonis	0			0.4642	4.89e-09	2.23e-07	0.4642	Bacteria	Bacteria	intra
Anaerostipes hadrus	Roseburia intestinalis	0			0.4641	3.4e-09	1.67e-07	0.4641	Bacteria	Bacteria	intra
Halopenitus persicus	Methanocella paludicola	0			0.464	2.88e-09	1.45e-07	0.464	Archaea	Archaea	intra
Clostridium novyi	Bacillus virus Mater	0			0.464	6.68e-11	6.64e-09	0.464	Bacteria	Virus	inter
Alistipes onderdonkii	Odoribacter splanchnicus	0			0.4639	4.03e-09	1.91e-07	0.4639	Bacteria	Bacteria	intra
Erysiphe pulchra	Kwoniella heveanensis	0			0.4639	3.94e-09	1.87e-07	0.4639	Fungi	Fungi	intra
Dysosmobacter welbionis	Erysiphe pulchra	-0.4638	3.14e-07	6.84e-06	0			0.4638	Bacteria	Fungi	inter
Aspergillus sydowii	Macrophomina phaseolina	0			0.4634	7.85e-09	3.3e-07	0.4634	Fungi	Fungi	intra
Diaporthe ampelina	Rhodotorula taiwanensis	0			0.4634	8.92e-08	2.48e-06	0.4634	Fungi	Fungi	intra
Haloferax volcanii	Clostridiales bacterium CCNA10	0			0.4629	1.23e-10	1.05e-08	0.4629	Archaea	Bacteria	inter
Natronococcus occultus	Faecalibaculum rodentium	0			0.4628	2.41e-08	8.3e-07	0.4628	Archaea	Bacteria	inter
Enterococcus faecium	Puccinia sorghi	0			0.4623	6.7e-08	1.97e-06	0.4623	Bacteria	Fungi	inter
Faecalibacterium prausnitzii	[Eubacterium] cellulosolvens	0			0.4615	4.23e-09	1.98e-07	0.4615	Bacteria	Bacteria	intra
Aspergillus carbonarius	Rosellinia necatrix	0			0.4607	1.96e-08	7.03e-07	0.4607	Fungi	Fungi	intra
Clostridiales bacterium CCNA10	Rhodotorula sp. JG-1b	0			0.4604	7.73e-10	4.74e-08	0.4604	Bacteria	Fungi	inter
Aspergillus clavatus	Cylindrobasidium torrendii	0			0.4601	6.14e-08	1.83e-06	0.4601	Fungi	Fungi	intra
Kwoniella heveanensis	Sclerotinia sclerotiorum	0			0.4601	1.13e-07	2.98e-06	0.4601	Fungi	Fungi	intra
Exophiala oligosperma	Macrophomina phaseolina	0			0.4596	5.21e-08	1.59e-06	0.4596	Fungi	Fungi	intra
Haloplanus rallus	Cyphellophora europaea	0			0.4591	1.77e-07	4.35e-06	0.4591	Archaea	Fungi	inter
Butyrivibrio proteoclasticus	Mucor ambiguus	0			0.4579	6e-10	3.82e-08	0.4579	Bacteria	Fungi	inter
Ophiocordyceps australis	Rhodotorula sp. JG-1b	0			0.4579	3.09e-09	1.54e-07	0.4579	Fungi	Fungi	intra
Roseburia hominis	[Eubacterium] eligens	0			0.4571	7.3e-10	4.56e-08	0.4571	Bacteria	Bacteria	intra
Fonsecaea erecta	Pyrenochaeta sp. DS3sAY3a	0			0.4566	2.29e-07	5.35e-06	0.4566	Fungi	Fungi	intra
Halobellus limi	Bacteroides caecimuris	-0.4562	3.36e-07	7.26e-06	0			0.4562	Archaea	Bacteria	inter
Anaerostipes hadrus	Cellulosilyticum sp. WCF-2	0			0.4562	1.77e-10	1.4e-08	0.4562	Bacteria	Bacteria	intra
Clostridium saccharobutylicum	Mucor ambiguus	0			0.456	8.23e-08	2.33e-06	0.456	Bacteria	Fungi	inter
Candidatus Nitrosotenuis cloacae	Herbinix luporum	0			0.4557	3.16e-09	1.57e-07	0.4557	Archaea	Bacteria	inter
Butyrivibrio hungatei	Mucor ambiguus	0			0.4552	1.26e-09	7.2e-08	0.4552	Bacteria	Fungi	inter
Clostridium baratii	Bacillus virus Mater	0			0.455	7.3e-10	4.56e-08	0.455	Bacteria	Virus	inter
Anaerostipes hadrus	Clostridium beijerinckii	0			0.4542	5.22e-08	1.59e-06	0.4542	Bacteria	Bacteria	intra
Faecalibaculum rodentium	Lactobacillus ruminis	0			0.4542	1.23e-10	1.05e-08	0.4542	Bacteria	Bacteria	intra
Natronococcus occultus	Cyphellophora europaea	0			0.4542	2.55e-07	5.87e-06	0.4542	Archaea	Fungi	inter
Moniliophthora roreri	Pyrenochaeta sp. DS3sAY3a	0			0.4541	3.35e-08	1.1e-06	0.4541	Fungi	Fungi	intra
Halobellus limi	Cladophialophora immunda	0			0.4536	5.51e-08	1.66e-06	0.4536	Archaea	Fungi	inter
Haloferax volcanii	Erysiphe pulchra	-0.4528	1.32e-08	4.27e-07	0			0.4528	Archaea	Fungi	inter
Botrytis cinerea	Rutstroemia sp. NJR-2017a BVV2	0			0.4526	6.03e-09	2.65e-07	0.4526	Fungi	Fungi	intra
Moniliophthora roreri	Protomyces lactucaedebilis	0			0.452	2.47e-08	8.47e-07	0.452	Fungi	Fungi	intra
Aspergillus sclerotioniger	Meyerozyma guilliermondii	0			0.4519	7.95e-08	2.26e-06	0.4519	Fungi	Fungi	intra
Methanobrevibacter ruminantium	Clostridium butyricum	0			0.4513	2.28e-09	1.19e-07	0.4513	Archaea	Bacteria	inter
Lipomyces starkeyi	Macrophomina phaseolina	0			0.4513	3.63e-07	7.89e-06	0.4513	Fungi	Fungi	intra
Dothistroma septosporum	Rosellinia necatrix	0			0.4509	1.23e-08	4.76e-07	0.4509	Fungi	Fungi	intra
Aspergillus sclerotioniger	Clohesyomyces aquaticus	0			0.4507	8.83e-09	3.64e-07	0.4507	Fungi	Fungi	intra
Fonsecaea erecta	Ophiocordyceps australis	0			0.4507	9.77e-08	2.67e-06	0.4507	Fungi	Fungi	intra
Dothistroma septosporum	Sclerotinia borealis	0			0.4506	3.73e-10	2.57e-08	0.4506	Fungi	Fungi	intra
Alistipes onderdonkii	Acinetobacter phage ZZ1	0			0.4496	6e-10	3.82e-08	0.4496	Bacteria	Virus	inter
Methanosphaera sp. BMS	Clostridium baratii	0			0.449	2.19e-08	7.71e-07	0.449	Archaea	Bacteria	inter
Methanobrevibacter olleyae	Emmonsia sp. CAC-2015a	0			0.4483	6.71e-09	2.87e-07	0.4483	Archaea	Fungi	inter
Hyaloscypha variabilis	Puccinia sorghi	0			0.4483	3.06e-09	1.53e-07	0.4483	Fungi	Fungi	intra
Macrophomina phaseolina	Metarhizium album	0			0.4477	6.68e-11	6.64e-09	0.4477	Fungi	Fungi	intra
Blastomyces parvus	Candida tropicalis	0			0.4473	2.19e-08	7.68e-07	0.4473	Fungi	Fungi	intra
Botrytis cinerea	Rosellinia necatrix	0			0.4473	1.99e-07	4.78e-06	0.4473	Fungi	Fungi	intra
Rachicladosporium antarcticum	Trichosporon asahii	0			0.4473	9.73e-08	2.66e-06	0.4473	Fungi	Fungi	intra
Marssonina brunnea	Moniliophthora perniciosa	0			0.4472	7.73e-10	4.74e-08	0.4472	Fungi	Fungi	intra
Aspergillus niger	Puccinia striiformis	0			0.447	1.91e-09	1.03e-07	0.447	Fungi	Fungi	intra
Aspergillus clavatus	Erysiphe pulchra	0			0.4469	1.84e-08	6.71e-07	0.4469	Fungi	Fungi	intra
Halobellus limi	Intestinimonas butyriciproducens	0			0.4466	1.2e-08	4.67e-07	0.4466	Archaea	Bacteria	inter
Cladophialophora immunda	Moniliophthora roreri	0			0.4466	2.39e-07	5.54e-06	0.4466	Fungi	Fungi	intra
Coniophora puteana	Stereum hirsutum	0			0.4465	1.53e-07	3.87e-06	0.4465	Fungi	Fungi	intra
Clostridium saccharobutylicum	Citrobacter virus Moon	0			0.4463	4.2e-10	2.85e-08	0.4463	Bacteria	Virus	inter
Fonsecaea erecta	Hyaloscypha variabilis	0			0.4458	4.8e-07	9.91e-06	0.4458	Fungi	Fungi	intra
Cylindrobasidium torrendii	Moniliophthora roreri	0			0.4456	1.92e-08	6.94e-07	0.4456	Fungi	Fungi	intra
Malassezia globosa	Sphaerulina musiva	0			0.4456	3.23e-07	7.12e-06	0.4456	Fungi	Fungi	intra
Moniliophthora perniciosa	Sclerotinia sclerotiorum	0			0.4455	3.8e-09	1.82e-07	0.4455	Fungi	Fungi	intra
Aspergillus clavatus	Moniliophthora roreri	0			0.4449	2.29e-07	5.36e-06	0.4449	Fungi	Fungi	intra
Lachancea mirantina	Nadsonia fulvescens	0			0.4449	2.83e-07	6.39e-06	0.4449	Fungi	Fungi	intra
Cladophialophora immunda	Rachicladosporium antarcticum	0			0.4446	5.34e-08	1.62e-06	0.4446	Fungi	Fungi	intra
Alistipes finegoldii	Butyrivibrio fibrisolvens	-0.4445	3.08e-08	9.05e-07	0			0.4445	Bacteria	Bacteria	intra
Candidatus Nitrosotenuis cloacae	Lachnoanaerobaculum umeaense	0			0.444	1.95e-09	1.04e-07	0.444	Archaea	Bacteria	inter
Lactobacillus ruminis	Ruminococcus albus	0			0.444	2.88e-09	1.45e-07	0.444	Bacteria	Bacteria	intra
Hypholoma sublateritium	Malassezia vespertilionis	0			0.4439	2.43e-08	8.36e-07	0.4439	Fungi	Fungi	intra
Lachnoclostridium sp. YL32	Ophiocordyceps australis	0			0.4439	1.24e-07	3.24e-06	0.4439	Bacteria	Fungi	inter
Exophiala xenobiotica	Marssonina brunnea	0			0.4435	2.62e-08	8.9e-07	0.4435	Fungi	Fungi	intra
Clostridium novyi	Lachnospiraceae bacterium KM106-2	0			0.4428	1.57e-09	8.67e-08	0.4428	Bacteria	Bacteria	intra
Natronococcus occultus	Dysosmobacter welbionis	0			0.4427	1.5e-09	8.37e-08	0.4427	Archaea	Bacteria	inter
Nadsonia fulvescens	Sclerotinia sclerotiorum	0			0.4425	3.9e-07	8.37e-06	0.4425	Fungi	Fungi	intra
Desulfovibrio desulfuricans	Trichosporon asahii	0			0.4425	2.5e-08	8.55e-07	0.4425	Bacteria	Fungi	inter
Metarhizium album	Parastagonospora nodorum	0			0.4424	7.16e-08	2.08e-06	0.4424	Fungi	Fungi	intra
Lachancea sp. PJ-2012a	Citrobacter virus Moon	0			0.4423	2.56e-07	5.88e-06	0.4423	Fungi	Virus	inter
Porphyromonas gingivalis	Morganella phage vB MmoM MP1	-0.4418	2.51e-07	5.68e-06	0			0.4418	Bacteria	Virus	inter
Clohesyomyces aquaticus	Zymoseptoria tritici	0			0.4418	8.15e-10	4.99e-08	0.4418	Fungi	Fungi	intra
Botrytis cinerea	Dothistroma septosporum	0			0.4417	2.29e-07	5.36e-06	0.4417	Fungi	Fungi	intra
Lactobacillus ruminis	Citrobacter virus Moon	0			0.4417	6e-10	3.82e-08	0.4417	Bacteria	Virus	inter
Aspergillus sclerotioniger	Emmonsia sp. CAC-2015a	0			0.4411	1.71e-08	6.31e-07	0.4411	Fungi	Fungi	intra
Dialister pneumosintes	Parvimonas micra	0			0.441	7.3e-10	4.56e-08	0.441	Bacteria	Bacteria	intra
Cylindrobasidium torrendii	Zymoseptoria tritici	0			0.4409	1.57e-09	8.67e-08	0.4409	Fungi	Fungi	intra
Mogibacterium diversum	Streptococcus salivarius	0			0.4408	2.62e-08	8.9e-07	0.4408	Bacteria	Bacteria	intra
Veillonella parvula	Aspergillus niger	0			0.4404	1.13e-08	4.47e-07	0.4404	Bacteria	Fungi	inter
Anaerostipes hadrus	Clostridium butyricum	0			0.4401	4.7e-09	2.15e-07	0.4401	Bacteria	Bacteria	intra
Candidatus Nitrosotenuis cloacae	Clostridium saccharoperbutylacetonicum	0			0.4401	4.37e-07	9.17e-06	0.4401	Archaea	Bacteria	inter
Grifola frondosa	Ophiocordyceps australis	0			0.4401	2.46e-09	1.27e-07	0.4401	Fungi	Fungi	intra
Clohesyomyces aquaticus	Sclerotinia sclerotiorum	0			0.4399	2.55e-07	5.87e-06	0.4399	Fungi	Fungi	intra
Calocera cornea	Malassezia vespertilionis	0			0.4391	1.66e-08	6.15e-07	0.4391	Fungi	Fungi	intra
Lachnospiraceae bacterium KM106-2	Mucor ambiguus	0			0.4391	1.77e-10	1.4e-08	0.4391	Bacteria	Fungi	inter
Kwoniella dejecticola	Sclerotinia borealis	0			0.4391	6e-10	3.82e-08	0.4391	Fungi	Fungi	intra
Clostridium baratii	[Eubacterium] cellulosolvens	0			0.4388	3.26e-10	2.27e-08	0.4388	Bacteria	Bacteria	intra
Blastomyces parvus	Clohesyomyces aquaticus	0			0.4386	2.27e-08	7.92e-07	0.4386	Fungi	Fungi	intra
Lasallia pustulata	Trichosporon asahii	0			0.4386	1.07e-07	2.87e-06	0.4386	Fungi	Fungi	intra
Methanobrevibacter olleyae	Bacillus virus Mater	0			0.4386	2.88e-09	1.45e-07	0.4386	Archaea	Virus	inter
Coniophora puteana	Microbotryum lychnidis-dioicae	0			0.4385	2.73e-08	9.2e-07	0.4385	Fungi	Fungi	intra
Cercospora berteroae	Coniophora puteana	0			0.438	8.57e-10	5.13e-08	0.438	Fungi	Fungi	intra
Macrophomina phaseolina	Pyricularia pennisetigena	0			0.438	3.68e-07	7.97e-06	0.438	Fungi	Fungi	intra
Flavonifractor plautii	Ruthenibacterium lactatiformans	0			0.4377	8.83e-09	3.64e-07	0.4377	Bacteria	Bacteria	intra
Capronia epimyces	Clohesyomyces aquaticus	0			0.4377	1.38e-09	7.78e-08	0.4377	Fungi	Fungi	intra
Clostridium butyricum	Citrobacter virus Moon	0			0.4377	7.73e-10	4.74e-08	0.4377	Bacteria	Virus	inter
Cylindrobasidium torrendii	Diaporthe ampelina	0			0.4376	2.02e-09	1.08e-07	0.4376	Fungi	Fungi	intra
Aspergillus clavatus	Blastomyces parvus	0			0.4371	1.11e-08	4.42e-07	0.4371	Fungi	Fungi	intra
Fusobacterium nucleatum	Streptococcus anginosus	0			0.437	2.78e-08	9.36e-07	0.437	Bacteria	Bacteria	intra
Fonsecaea nubica	Marssonina brunnea	0			0.4366	8.51e-08	2.39e-06	0.4366	Fungi	Fungi	intra
Moniliophthora roreri	Citrobacter virus Moon	0			0.4365	6.89e-09	2.94e-07	0.4365	Fungi	Virus	inter
Hungateiclostridium clariflavum	Roseburia hominis	0			0.436	1.02e-09	5.99e-08	0.436	Bacteria	Bacteria	intra
Puccinia sorghi	Rutstroemia sp. NJR-2017a BVV2	0			0.4358	3.17e-07	7.01e-06	0.4358	Fungi	Fungi	intra
Erysiphe pulchra	Moniliophthora perniciosa	0			0.4355	4.6e-09	2.12e-07	0.4355	Fungi	Fungi	intra
Anaerostipes hadrus	Hungateiclostridium clariflavum	0			0.4354	3.16e-09	1.57e-07	0.4354	Bacteria	Bacteria	intra
Rachicladosporium antarcticum	Zymoseptoria tritici	0			0.4353	2.2e-07	5.18e-06	0.4353	Fungi	Fungi	intra
Methanocella paludicola	Ruminococcus albus	0			0.4347	5.75e-08	1.73e-06	0.4347	Archaea	Bacteria	inter
Aspergillus nomiae	Clohesyomyces aquaticus	0			0.4345	3.07e-07	6.85e-06	0.4345	Fungi	Fungi	intra
Coniophora puteana	Macrophomina phaseolina	0			0.4343	7.73e-10	4.74e-08	0.4343	Fungi	Fungi	intra
Rutstroemia sp. NJR-2017a BVV2	Sclerotinia sclerotiorum	0			0.4341	1.34e-09	7.58e-08	0.4341	Fungi	Fungi	intra
Pyrenochaeta sp. DS3sAY3a	Pandoravirus salinus	0			0.4341	7.73e-09	3.25e-07	0.4341	Fungi	Virus	inter
Alistipes dispar	Butyricimonas faecalis	0			0.4339	8.57e-10	5.13e-08	0.4339	Bacteria	Bacteria	intra
Moniliophthora perniciosa	Pyrenophora tritici-repentis	0			0.4336	5.96e-09	2.63e-07	0.4336	Fungi	Fungi	intra
Halobellus limi	Christensenella sp. Marseille-P3954	0			0.4331	2.31e-08	8.01e-07	0.4331	Archaea	Bacteria	inter
Clostridium saccharoperbutylacetonicum	Emmonsia sp. CAC-2015a	0			0.4331	1.05e-07	2.83e-06	0.4331	Bacteria	Fungi	inter
Coniophora puteana	Grifola frondosa	0			0.4325	4.01e-09	1.9e-07	0.4325	Fungi	Fungi	intra
Clostridium botulinum	Mucor ambiguus	0			0.4321	3.71e-07	8.03e-06	0.4321	Bacteria	Fungi	inter
Blastomyces parvus	Malassezia globosa	0			0.4319	4.28e-07	9.01e-06	0.4319	Fungi	Fungi	intra
Alistipes shahii	Christensenella sp. Marseille-P3954	0			0.4317	2.87e-08	9.57e-07	0.4317	Bacteria	Bacteria	intra
Mogibacterium diversum	[Eubacterium] cellulosolvens	0			0.4317	6.67e-09	2.86e-07	0.4317	Bacteria	Bacteria	intra
Natrialba magadii	Rhodotorula sp. JG-1b	0			0.4313	2.85e-09	1.45e-07	0.4313	Archaea	Fungi	inter
Streptococcus equinus	Talaromyces islandicus	0			0.4311	3.64e-08	1.18e-06	0.4311	Bacteria	Fungi	inter
Anaerostipes hadrus	Clostridium baratii	0			0.4303	1.85e-07	4.49e-06	0.4303	Bacteria	Bacteria	intra
Butyrivibrio proteoclasticus	Mogibacterium diversum	0			0.4295	1.46e-09	8.2e-08	0.4295	Bacteria	Bacteria	intra
Aspergillus clavatus	Botrytis cinerea	0			0.4295	7.3e-10	4.56e-08	0.4295	Fungi	Fungi	intra
Lactobacillus ruminis	Roseburia intestinalis	0			0.4294	3.26e-10	2.27e-08	0.4294	Bacteria	Bacteria	intra
Cylindrobasidium torrendii	Rosellinia necatrix	0			0.4293	1.29e-08	4.95e-07	0.4293	Fungi	Fungi	intra
Sclerotinia borealis	Talaromyces islandicus	0			0.4289	3.58e-07	7.78e-06	0.4289	Fungi	Fungi	intra
Methanocella paludicola	Intestinimonas butyriciproducens	0			0.4287	1.17e-08	4.57e-07	0.4287	Archaea	Bacteria	inter
Haloarcula taiwanensis	Candida tropicalis	-0.4286	2.24e-09	8.43e-08	0			0.4286	Archaea	Fungi	inter
Botrytis cinerea	Clohesyomyces aquaticus	0			0.4285	6.65e-08	1.96e-06	0.4285	Fungi	Fungi	intra
Diaporthe ampelina	Stereum hirsutum	0			0.4284	1.49e-07	3.78e-06	0.4284	Fungi	Fungi	intra
Fonsecaea nubica	Sclerotinia borealis	0			0.4282	3.81e-07	8.22e-06	0.4282	Fungi	Fungi	intra
Candida tropicalis	Malassezia globosa	0			0.4281	1.35e-08	5.14e-07	0.4281	Fungi	Fungi	intra
Herbinix luporum	Mogibacterium diversum	0			0.4278	2.17e-09	1.15e-07	0.4278	Bacteria	Bacteria	intra
Clostridium botulinum	Mogibacterium diversum	0			0.4277	2.28e-10	1.7e-08	0.4277	Bacteria	Bacteria	intra
Diaporthe ampelina	Fonsecaea monophora	0			0.4275	7.48e-08	2.15e-06	0.4275	Fungi	Fungi	intra
Puccinia sorghi	Rachicladosporium antarcticum	0			0.4273	1.51e-07	3.83e-06	0.4273	Fungi	Fungi	intra
Candidatus Nitrosotenuis cloacae	Clostridium sp. CT4	0			0.4266	5.07e-08	1.55e-06	0.4266	Archaea	Bacteria	inter
Intestinimonas butyriciproducens	Rhodotorula sp. JG-1b	0			0.4266	6e-10	3.82e-08	0.4266	Bacteria	Fungi	inter
Desulfovibrio vulgaris	Oscillibacter sp. PEA192	0			0.4264	1.2e-08	4.68e-07	0.4264	Bacteria	Bacteria	intra
Clostridium saccharoperbutylacetonicum	Citrobacter virus Moon	0			0.4263	1.5e-09	8.37e-08	0.4263	Bacteria	Virus	inter
Candidatus Nitrosotenuis cloacae	Clostridium novyi	0			0.4262	5.27e-09	2.37e-07	0.4262	Archaea	Bacteria	inter
Clostridium septicum	Bacillus virus Mater	0			0.4261	4.56e-09	2.1e-07	0.4261	Bacteria	Virus	inter
Halopenitus persicus	Oscillibacter sp. PEA192	0			0.4259	2.78e-09	1.42e-07	0.4259	Archaea	Bacteria	inter
Anaerocolumna sp. CBA3638	Faecalibaculum rodentium	0			0.4256	1.77e-10	1.4e-08	0.4256	Bacteria	Bacteria	intra
Moniliophthora roreri	Mucor ambiguus	0			0.4254	6.86e-08	2.01e-06	0.4254	Fungi	Fungi	intra
Methanococcus maripaludis	Moelleriella libera	0			0.4252	1.15e-08	4.52e-07	0.4252	Archaea	Fungi	inter
Parastagonospora nodorum	Sclerotinia borealis	0			0.425	2.85e-07	6.43e-06	0.425	Fungi	Fungi	intra
Methanocella paludicola	Dysosmobacter welbionis	0			0.4249	3.16e-09	1.57e-07	0.4249	Archaea	Bacteria	inter
Anaerocolumna sp. CBA3638	Streptococcus equinus	0			0.4249	5.47e-09	2.44e-07	0.4249	Bacteria	Bacteria	intra
Calocera cornea	Lomentospora prolificans	0			0.4246	3.24e-07	7.14e-06	0.4246	Fungi	Fungi	intra
Kwoniella heveanensis	Zymoseptoria tritici	0			0.4243	4.32e-08	1.36e-06	0.4243	Fungi	Fungi	intra
Coniophora puteana	Puccinia striiformis	0			0.4242	7.47e-08	2.15e-06	0.4242	Fungi	Fungi	intra
Alistipes megaguti	Aspergillus niger	-0.424	4.69e-08	1.31e-06	0			0.424	Bacteria	Fungi	inter
Trichosporon asahii	Bacillus virus Mater	0			0.424	8.4e-08	2.36e-06	0.424	Fungi	Virus	inter
Lactobacillus ruminis	Mucor ambiguus	0			0.4239	8.86e-08	2.46e-06	0.4239	Bacteria	Fungi	inter
Fonsecaea erecta	Lomentospora prolificans	0			0.4238	1.57e-07	3.94e-06	0.4238	Fungi	Fungi	intra
Methanococcoides methylutens	Macrophomina phaseolina	0			0.4238	2.81e-08	9.41e-07	0.4238	Archaea	Fungi	inter
[Clostridium] bolteae	Meyerozyma guilliermondii	0			0.4235	8.74e-08	2.44e-06	0.4235	Bacteria	Fungi	inter
Methanococcoides methylutens	Anaerostipes hadrus	0			0.4231	1.15e-07	3.03e-06	0.4231	Archaea	Bacteria	inter
Anaerostipes hadrus	Clostridium botulinum	0			0.4231	1.63e-07	4.08e-06	0.4231	Bacteria	Bacteria	intra
Bacteroides caecimuris	Salmonella phage 19	0			0.4217	3.26e-10	2.27e-08	0.4217	Bacteria	Virus	inter
Rhodotorula taiwanensis	Sclerotinia borealis	-0.4216	1.01e-07	2.58e-06	0			0.4216	Fungi	Fungi	intra
Pyrenochaeta sp. DS3sAY3a	Trichosporon asahii	0			0.4215	1.81e-08	6.64e-07	0.4215	Fungi	Fungi	intra
Alistipes finegoldii	Butyrivibrio hungatei	-0.4213	9.88e-08	2.54e-06	0			0.4213	Bacteria	Bacteria	intra
Botrytis cinerea	Malassezia globosa	0			0.4213	6.92e-09	2.95e-07	0.4213	Fungi	Fungi	intra
Natrinema versiforme	Pseudogymnoascus sp. 24MN13	0			0.4211	2.29e-08	7.97e-07	0.4211	Archaea	Fungi	inter
Diaporthe ampelina	Zymoseptoria tritici	0			0.4207	3.39e-08	1.11e-06	0.4207	Fungi	Fungi	intra
Clostridium butyricum	Mucor ambiguus	0			0.4206	1.69e-08	6.24e-07	0.4206	Bacteria	Fungi	inter
Puccinia striiformis	Rosellinia necatrix	0			0.4203	2.45e-08	8.42e-07	0.4203	Fungi	Fungi	intra
Aspergillus rambellii	Sphaerulina musiva	0			0.4203	1.22e-08	4.74e-07	0.4203	Fungi	Fungi	intra
Marssonina brunnea	Protomyces lactucaedebilis	0			0.4202	1.97e-07	4.74e-06	0.4202	Fungi	Fungi	intra
Haloplanus rallus	Bacteroides caecimuris	-0.42	2.74e-08	8.11e-07	0			0.42	Archaea	Bacteria	inter
Desulfovibrio vulgaris	Rhodotorula sp. JG-1b	0			0.4195	2.9e-07	6.53e-06	0.4195	Bacteria	Fungi	inter
Haloplanus rallus	Desulfovibrio vulgaris	0			0.4187	3.11e-07	6.89e-06	0.4187	Archaea	Bacteria	inter
Aspergillus sclerotioniger	Kwoniella heveanensis	0			0.4187	6.74e-09	2.88e-07	0.4187	Fungi	Fungi	intra
Clostridium novyi	Citrobacter virus Moon	0			0.4187	1.12e-08	4.44e-07	0.4187	Bacteria	Virus	inter
Alistipes finegoldii	Butyrivibrio proteoclasticus	-0.4186	1.17e-07	2.94e-06	0			0.4186	Bacteria	Bacteria	intra
Diaporthe ampelina	Fonsecaea erecta	0			0.4185	2.11e-07	5.01e-06	0.4185	Fungi	Fungi	intra
Butyrivibrio fibrisolvens	Faecalibacterium prausnitzii	0			0.4178	2.84e-07	6.41e-06	0.4178	Bacteria	Bacteria	intra
Erysiphe pulchra	Enterobacteria phage vB EcoS NBD2	-0.4176	1.7e-08	5.32e-07	0			0.4176	Fungi	Virus	inter
Haloplanus rallus	Ophiocordyceps australis	0			0.4175	1.73e-09	9.37e-08	0.4175	Archaea	Fungi	inter
Porphyromonas gingivalis	Protomyces lactucaedebilis	0			0.4175	1.72e-07	4.26e-06	0.4175	Bacteria	Fungi	inter
Lactobacillus ruminis	Roseburia hominis	0			0.4174	1.26e-09	7.2e-08	0.4174	Bacteria	Bacteria	intra
Mycobacterium virus Omega	Pantoea virus Limelight	0			0.4174	0	0	0.4174	Virus	Virus	intra
Methanococcus maripaludis	Alistipes onderdonkii	-0.4172	7.21e-08	1.93e-06	0			0.4172	Archaea	Bacteria	inter
Methanobrevibacter ruminantium	Clostridium beijerinckii	0			0.4171	5.07e-08	1.55e-06	0.4171	Archaea	Bacteria	inter
Lactobacillus ruminis	Aspergillus niger	0			0.4169	2.14e-07	5.05e-06	0.4169	Bacteria	Fungi	inter
Blastomyces parvus	Sclerotinia sclerotiorum	0			0.4169	1.99e-08	7.12e-07	0.4169	Fungi	Fungi	intra
Aspergillus carbonarius	Sclerotinia borealis	0			0.4166	4.4e-08	1.38e-06	0.4166	Fungi	Fungi	intra
Aspergillus nomiae	Zymoseptoria tritici	0			0.4166	1.54e-09	8.56e-08	0.4166	Fungi	Fungi	intra
Halopenitus persicus	Clostridiales bacterium CCNA10	0			0.4163	9.4e-10	5.56e-08	0.4163	Archaea	Bacteria	inter
Exophiala oligosperma	Moniliophthora roreri	0			0.416	3.16e-09	1.57e-07	0.416	Fungi	Fungi	intra
Candidatus Nitrosotenuis cloacae	Faecalibaculum rodentium	0			0.4158	6.28e-09	2.74e-07	0.4158	Archaea	Bacteria	inter
Alistipes shahii	Acinetobacter phage ZZ1	0			0.4154	4.66e-10	3.14e-08	0.4154	Bacteria	Virus	inter
Candidatus Nitrosotenuis cloacae	Clostridium saccharobutylicum	0			0.4151	3.71e-09	1.78e-07	0.4151	Archaea	Bacteria	inter
Kwoniella heveanensis	Moniliophthora perniciosa	0			0.4146	2.17e-07	5.11e-06	0.4146	Fungi	Fungi	intra
Lachnoanaerobaculum umeaense	Streptococcus equinus	0			0.4145	2.02e-09	1.08e-07	0.4145	Bacteria	Bacteria	intra
Clostridium pasteurianum	Mogibacterium diversum	0			0.4144	7.73e-10	4.74e-08	0.4144	Bacteria	Bacteria	intra
Clostridium septicum	Talaromyces islandicus	0			0.4144	2.46e-09	1.27e-07	0.4144	Bacteria	Fungi	inter
Diaporthe ampelina	Phialophora americana	0			0.4143	2.14e-07	5.05e-06	0.4143	Fungi	Fungi	intra
Aspergillus sclerotioniger	Lomentospora prolificans	0			0.4141	7.88e-08	2.24e-06	0.4141	Fungi	Fungi	intra
Meyerozyma guilliermondii	Moelleriella libera	0			0.4139	3.25e-07	7.15e-06	0.4139	Fungi	Fungi	intra
Candidatus Nitrosotenuis cloacae	Clostridium botulinum	0			0.4137	2.15e-08	7.57e-07	0.4137	Archaea	Bacteria	inter
Clostridium sp. DL-VIII	Citrobacter virus Moon	0			0.4137	6.03e-09	2.65e-07	0.4137	Bacteria	Virus	inter
Methanothrix soehngenii	Faecalibaculum rodentium	0			0.4136	2.32e-09	1.21e-07	0.4136	Archaea	Bacteria	inter
Candidatus Nitrosotenuis cloacae	Enterobacter phage phiEap-2	0			0.4134	2.41e-08	8.3e-07	0.4134	Archaea	Virus	inter
Butyrivibrio proteoclasticus	Faecalibacterium prausnitzii	0			0.4133	9.5e-09	3.87e-07	0.4133	Bacteria	Bacteria	intra
Fomitopsis pinicola	Pandoravirus salinus	0			0.4132	4.5e-09	2.08e-07	0.4132	Fungi	Virus	inter
Haloplanus rallus	Erysiphe pulchra	-0.4131	1.53e-07	3.72e-06	0			0.4131	Archaea	Fungi	inter
Halobellus limi	Thermococcus sp. P6	0			0.4127	3.14e-08	1.04e-06	0.4127	Archaea	Archaea	intra
Enterococcus faecium	Aspergillus niger	0			0.4125	3.84e-09	1.83e-07	0.4125	Bacteria	Fungi	inter
Aspergillus carbonarius	Kwoniella heveanensis	0			0.4125	1.66e-07	4.12e-06	0.4125	Fungi	Fungi	intra
Malassezia vespertilionis	Pyrenochaeta sp. DS3sAY3a	0			0.4125	6.68e-09	2.86e-07	0.4125	Fungi	Fungi	intra
Natrialba magadii	Moesziomyces aphidis	0			0.4122	5.62e-08	1.69e-06	0.4122	Archaea	Fungi	inter
Colletotrichum nymphaeae	Nadsonia fulvescens	0			0.4117	6.99e-08	2.04e-06	0.4117	Fungi	Fungi	intra
Candidatus Nitrosotenuis cloacae	[Eubacterium] eligens	0			0.4115	2.88e-09	1.45e-07	0.4115	Archaea	Bacteria	inter
Capronia epimyces	Pseudogymnoascus sp. 03VT05	0			0.4114	1.06e-07	2.85e-06	0.4114	Fungi	Fungi	intra
Aspergillus calidoustus	Puccinia sorghi	0			0.4114	3.68e-08	1.19e-06	0.4114	Fungi	Fungi	intra
Intestinimonas butyriciproducens	Trichosporon asahii	0			0.4108	2.81e-09	1.43e-07	0.4108	Bacteria	Fungi	inter
Hyaloscypha variabilis	Sclerotinia sclerotiorum	0			0.4103	1.11e-08	4.41e-07	0.4103	Fungi	Fungi	intra
Clostridium pasteurianum	Citrobacter virus Moon	0			0.4103	1.73e-09	9.37e-08	0.4103	Bacteria	Virus	inter
Butyrivibrio hungatei	Faecalibacterium prausnitzii	0			0.4102	2.88e-09	1.45e-07	0.4102	Bacteria	Bacteria	intra
Candidatus Nitrosotenuis cloacae	Clostridium baratii	0			0.4101	2.09e-08	7.42e-07	0.4101	Archaea	Bacteria	inter
Colletotrichum graminicola	Grifola frondosa	0			0.4101	4.33e-07	9.1e-06	0.4101	Fungi	Fungi	intra
Clostridium sp. DL-VIII	Mucor ambiguus	0			0.41	8.94e-08	2.48e-06	0.41	Bacteria	Fungi	inter
Haloarcula taiwanensis	Puccinia sorghi	-0.4095	9.05e-08	2.36e-06	0			0.4095	Archaea	Fungi	inter
Exophiala oligosperma	Zymoseptoria tritici	0			0.4095	9.97e-09	4.04e-07	0.4095	Fungi	Fungi	intra
Rhodotorula sp. JG-1b	Stereum hirsutum	0			0.4093	3.85e-07	8.29e-06	0.4093	Fungi	Fungi	intra
Botrytis cinerea	Paxillus involutus	0			0.4092	6.3e-09	2.74e-07	0.4092	Fungi	Fungi	intra
Cellulosilyticum sp. WCF-2	Streptococcus equinus	0			0.4091	1.03e-07	2.78e-06	0.4091	Bacteria	Bacteria	intra
Enterococcus faecium	Moniliophthora roreri	0			0.4089	1.95e-09	1.04e-07	0.4089	Bacteria	Fungi	inter
Cloacibacillus porcorum	Botrytis cinerea	-0.4087	4.04e-07	8.51e-06	0			0.4087	Bacteria	Fungi	inter
Cylindrobasidium torrendii	Kwoniella heveanensis	0			0.4086	4.62e-08	1.44e-06	0.4086	Fungi	Fungi	intra
Candida tropicalis	Fonsecaea nubica	0			0.4084	1.05e-07	2.81e-06	0.4084	Fungi	Fungi	intra
Candidatus Nitrosotenuis cloacae	Clostridium pasteurianum	0			0.4078	1.99e-07	4.78e-06	0.4078	Archaea	Bacteria	inter
Alistipes megaguti	Anaerostipes hadrus	-0.4077	1e-07	2.57e-06	0			0.4077	Bacteria	Bacteria	intra
Desulfovibrio vulgaris	Dysosmobacter welbionis	0			0.4075	1.78e-08	6.54e-07	0.4075	Bacteria	Bacteria	intra
Enterococcus faecium	Puccinia striiformis	0			0.4075	1.09e-07	2.9e-06	0.4075	Bacteria	Fungi	inter
Christensenella sp. Marseille-P3954	Desulfovibrio vulgaris	0			0.4074	5.08e-09	2.3e-07	0.4074	Bacteria	Bacteria	intra
Prevotella denticola	Kwoniella heveanensis	0			0.4073	1.83e-07	4.47e-06	0.4073	Bacteria	Fungi	inter
Candidatus Nitrosotenuis cloacae	Clostridium butyricum	0			0.4072	2.65e-07	6.05e-06	0.4072	Archaea	Bacteria	inter
Clostridium sp. CT4	Citrobacter virus Moon	0			0.4071	1.69e-08	6.24e-07	0.4071	Bacteria	Virus	inter
[Eubacterium] cellulosolvens	Lipomyces starkeyi	0			0.407	1.47e-07	3.75e-06	0.407	Bacteria	Fungi	inter
Diaporthe ampelina	Trichosporon asahii	0			0.407	4.46e-09	2.07e-07	0.407	Fungi	Fungi	intra
Faecalibacterium prausnitzii	Pseudobutyrivibrio xylanivorans	0			0.4068	1.95e-09	1.04e-07	0.4068	Bacteria	Bacteria	intra
Salmonella phage epsilon34	Salmonella virus SEN34	0			0.4066	3.6e-09	1.75e-07	0.4066	Virus	Virus	intra
Cyphellophora europaea	Rhodotorula taiwanensis	0			0.4065	2.97e-08	9.86e-07	0.4065	Fungi	Fungi	intra
Methanobrevibacter ruminantium	Clostridium saccharobutylicum	0			0.406	4.89e-09	2.23e-07	0.406	Archaea	Bacteria	inter
Moniliophthora perniciosa	Sclerotinia borealis	0			0.406	2.28e-10	1.7e-08	0.406	Fungi	Fungi	intra
Libanicoccus massiliensis	Candida tropicalis	-0.4058	1.16e-07	2.92e-06	0			0.4058	Bacteria	Fungi	inter
Cellulosilyticum sp. WCF-2	Aspergillus niger	0			0.4058	5.5e-08	1.66e-06	0.4058	Bacteria	Fungi	inter
Calocera cornea	Pandoravirus salinus	0			0.4057	1.54e-07	3.89e-06	0.4057	Fungi	Virus	inter
Cylindrobasidium torrendii	Lipomyces starkeyi	0			0.4055	6.05e-08	1.81e-06	0.4055	Fungi	Fungi	intra
Roseburia intestinalis	Talaromyces islandicus	0			0.4053	1.1e-07	2.92e-06	0.4053	Bacteria	Fungi	inter
Desulfovibrio desulfuricans	Flintibacter sp. KGMB00164	0			0.4048	3.39e-08	1.11e-06	0.4048	Bacteria	Bacteria	intra
Clostridium beijerinckii	Aspergillus niger	0			0.4048	2.2e-07	5.18e-06	0.4048	Bacteria	Fungi	inter
Gordonia phage Blueberry	Pseudomonas phage PAJU2	0			0.4048	2.1e-08	7.45e-07	0.4048	Virus	Virus	intra
Fonsecaea erecta	Lasallia pustulata	0			0.4045	1.04e-08	4.18e-07	0.4045	Fungi	Fungi	intra
Aspergillus glaucus	Cercospora berteroae	0			0.4042	2.39e-07	5.54e-06	0.4042	Fungi	Fungi	intra
Exophiala xenobiotica	Kwoniella heveanensis	0			0.4041	3.42e-07	7.46e-06	0.4041	Fungi	Fungi	intra
Roseburia hominis	Bacillus virus Mater	0			0.4041	3.54e-08	1.15e-06	0.4041	Bacteria	Virus	inter
Clostridium saccharoperbutylacetonicum	Aspergillus niger	0			0.4032	2.02e-07	4.84e-06	0.4032	Bacteria	Fungi	inter
Aspergillus clavatus	Marssonina brunnea	0			0.4032	1.78e-07	4.37e-06	0.4032	Fungi	Fungi	intra
Hungateiclostridium clariflavum	Mucor ambiguus	0			0.4031	4.79e-07	9.9e-06	0.4031	Bacteria	Fungi	inter
Halobellus limi	Cloacibacillus porcorum	0			0.403	3.16e-09	1.57e-07	0.403	Archaea	Bacteria	inter
Alistipes onderdonkii	Lachnoanaerobaculum umeaense	-0.4028	2.13e-07	4.93e-06	0			0.4028	Bacteria	Bacteria	intra
Petrimonas mucosa	Morganella phage vB MmoM MP1	-0.4023	2.84e-08	8.39e-07	0			0.4023	Bacteria	Virus	inter
Picrophilus torridus	[Eubacterium] cellulosolvens	0			0.4023	3.2e-07	7.06e-06	0.4023	Archaea	Bacteria	inter
Longibaculum sp. KGMB06250	Bacillus virus Mater	0			0.4019	1.69e-09	9.2e-08	0.4019	Bacteria	Virus	inter
Thermococcus pacificus	Oscillibacter sp. PEA192	0			0.4018	3.09e-09	1.54e-07	0.4018	Archaea	Bacteria	inter
Candidatus Nitrosotenuis cloacae	Clostridium sp. DL-VIII	0			0.4017	2.05e-07	4.88e-06	0.4017	Archaea	Bacteria	inter
Veillonella parvula	Moniliophthora roreri	0			0.4015	5.94e-09	2.62e-07	0.4015	Bacteria	Fungi	inter
Calocera cornea	Pseudogymnoascus sp. 24MN13	0			0.4015	1.92e-08	6.93e-07	0.4015	Fungi	Fungi	intra
Candida tropicalis	Pseudogymnoascus sp. VKM F-4520 (FW-2644)	0			0.4014	2.11e-07	5e-06	0.4014	Fungi	Fungi	intra
Methanococcoides methylutens	Hungateiclostridium clariflavum	0			0.4011	1.54e-09	8.56e-08	0.4011	Archaea	Bacteria	inter
Methanothrix soehngenii	Pseudogymnoascus sp. 24MN13	0			0.4011	2.29e-08	7.97e-07	0.4011	Archaea	Fungi	inter
Candidatus Nitrosotenuis cloacae	Lactobacillus ruminis	0			0.4007	3.09e-09	1.54e-07	0.4007	Archaea	Bacteria	inter
Clostridium novyi	Longibaculum sp. KGMB06250	0			0.4007	2.57e-08	8.77e-07	0.4007	Bacteria	Bacteria	intra
Clostridium sp. CT4	Ruminococcus albus	0			0.4007	1.82e-08	6.64e-07	0.4007	Bacteria	Bacteria	intra
Dialister pneumosintes	Gemella morbillorum	0			0.4006	6.4e-09	2.77e-07	0.4006	Bacteria	Bacteria	intra
Capronia epimyces	Sphaerulina musiva	0.3821	3.9e-08	1.12e-06	0.7825	6.68e-11	6.64e-09	0.4004	Fungi	Fungi	intra
Candidatus Nitrosotenuis cloacae	Citrobacter virus Moon	0			0.4003	2.13e-08	7.51e-07	0.4003	Archaea	Virus	inter
Haloferax volcanii	Meyerozyma guilliermondii	-0.4	2.88e-08	8.51e-07	0			0.4	Archaea	Fungi	inter
Escherichia virus pro483	Streptococcus phage A25	0			0.4	6.02e-09	2.65e-07	0.4	Virus	Virus	intra
Capronia epimyces	Kwoniella heveanensis	0			0.3999	5.53e-09	2.47e-07	0.3999	Fungi	Fungi	intra
Lasallia pustulata	Stereum hirsutum	0			0.3997	3.39e-07	7.43e-06	0.3997	Fungi	Fungi	intra
Mucor ambiguus	Saccharomyces paradoxus	0			0.3991	1.08e-08	4.31e-07	0.3991	Fungi	Fungi	intra
Methanobrevibacter ruminantium	Clostridium sp. CT4	0			0.3987	3.27e-08	1.07e-06	0.3987	Archaea	Bacteria	inter
Aspergillus niger	Moniliophthora roreri	0			0.3984	7.5e-09	3.16e-07	0.3984	Fungi	Fungi	intra
Exophiala xenobiotica	Rosellinia necatrix	0			0.3981	4.83e-09	2.21e-07	0.3981	Fungi	Fungi	intra
Faecalibacterium prausnitzii	Roseburia intestinalis	0			0.398	1.69e-07	4.2e-06	0.398	Bacteria	Bacteria	intra
Halopenitus persicus	Trichosporon asahii	0			0.398	2.04e-07	4.88e-06	0.398	Archaea	Fungi	inter
Pseudomonas phage OBP	Salmonella virus SEN34	0			0.3979	8.45e-08	2.38e-06	0.3979	Virus	Virus	intra
Haloferax volcanii	Puccinia sorghi	-0.3978	1.53e-08	4.84e-07	0			0.3978	Archaea	Fungi	inter
Cylindrobasidium torrendii	Sclerotinia sclerotiorum	0			0.3978	5.15e-08	1.58e-06	0.3978	Fungi	Fungi	intra
Candidatus Nitrosotenuis cloacae	Bacillus virus Mater	0			0.3978	1.71e-08	6.31e-07	0.3978	Archaea	Virus	inter
Anaerotignum propionicum	Clostridium saccharoperbutylacetonicum	0			0.3976	4.19e-07	8.86e-06	0.3976	Bacteria	Bacteria	intra
Clostridium saccharobutylicum	Emmonsia sp. CAC-2015a	0			0.3972	1.67e-07	4.16e-06	0.3972	Bacteria	Fungi	inter
Colletotrichum nymphaeae	Marssonina brunnea	0			0.3972	1.45e-07	3.71e-06	0.3972	Fungi	Fungi	intra
Candidatus Nitrosotenuis cloacae	Lachnospiraceae bacterium KM106-2	0			0.3971	5.2e-09	2.35e-07	0.3971	Archaea	Bacteria	inter
Butyrivibrio hungatei	Mogibacterium diversum	0			0.3971	7.02e-09	2.98e-07	0.3971	Bacteria	Bacteria	intra
Thermococcus pacificus	Desulfovibrio vulgaris	0			0.397	7.5e-09	3.16e-07	0.397	Archaea	Bacteria	inter
Aspergillus nomiae	Protomyces lactucaedebilis	0			0.3969	1.85e-07	4.51e-06	0.3969	Fungi	Fungi	intra
Methanosphaera sp. BMS	Clostridium beijerinckii	0			0.3964	8.01e-08	2.28e-06	0.3964	Archaea	Bacteria	inter
Alistipes shahii	Parabacteroides distasonis	0			0.3964	1.14e-07	3.02e-06	0.3964	Bacteria	Bacteria	intra
Clostridium beijerinckii	Citrobacter virus Moon	0			0.3962	9.89e-09	4.01e-07	0.3962	Bacteria	Virus	inter
Hyaloscypha variabilis	Paxillus involutus	0			0.3961	6.18e-08	1.84e-06	0.3961	Fungi	Fungi	intra
Cyphellophora europaea	Stereum hirsutum	0			0.3961	5.25e-08	1.6e-06	0.3961	Fungi	Fungi	intra
Lachnoclostridium phytofermentans	Streptococcus equinus	0			0.396	3.02e-09	1.52e-07	0.396	Bacteria	Bacteria	intra
Cercospora berteroae	Phialophora americana	0			0.396	3.71e-09	1.78e-07	0.396	Fungi	Fungi	intra
Pyrenophora tritici-repentis	Tilletia controversa	0			0.3957	9.28e-09	3.8e-07	0.3957	Fungi	Fungi	intra
Citrobacter virus Moon	Pandoravirus salinus	0			0.3955	1.13e-07	3e-06	0.3955	Virus	Virus	intra
Alistipes onderdonkii	Christensenella sp. Marseille-P3954	0			0.3953	4.06e-07	8.64e-06	0.3953	Bacteria	Bacteria	intra
Faecalibacterium prausnitzii	Lactobacillus ruminis	0			0.3952	9.82e-08	2.68e-06	0.3952	Bacteria	Bacteria	intra
Desulfovibrio vulgaris	Intestinimonas butyriciproducens	0			0.3951	1.12e-07	2.97e-06	0.3951	Bacteria	Bacteria	intra
Roseburia intestinalis	Bacillus virus Mater	0			0.395	3.28e-08	1.08e-06	0.395	Bacteria	Virus	inter
Lachnoclostridium sp. YL32	Coniophora puteana	0			0.3946	4.54e-07	9.49e-06	0.3946	Bacteria	Fungi	inter
Bacteroides thetaiotaomicron	Flavonifractor plautii	0			0.3944	1.65e-07	4.1e-06	0.3944	Bacteria	Bacteria	intra
Anaerostipes hadrus	Lachnospiraceae bacterium	0			0.3944	8.75e-09	3.61e-07	0.3944	Bacteria	Bacteria	intra
Lachnospiraceae bacterium KM106-2	Aspergillus niger	0			0.3944	2.81e-09	1.43e-07	0.3944	Bacteria	Fungi	inter
Colletotrichum nymphaeae	Exophiala xenobiotica	0			0.3942	8.31e-08	2.35e-06	0.3942	Fungi	Fungi	intra
Alistipes megaguti	Malassezia restricta	0			0.3941	8.17e-08	2.31e-06	0.3941	Bacteria	Fungi	inter
Sulfuracidifex tepidarius	Pseudobutyrivibrio xylanivorans	0			0.394	2.13e-07	5.04e-06	0.394	Archaea	Bacteria	inter
Methanococcoides methylutens	Clostridium sp. DL-VIII	0			0.3938	6.02e-08	1.8e-06	0.3938	Archaea	Bacteria	inter
Methanococcus maripaludis	Moniliophthora roreri	0			0.3937	1.51e-08	5.69e-07	0.3937	Archaea	Fungi	inter
Haloferax volcanii	Cloacibacillus porcorum	0			0.3932	2.46e-09	1.27e-07	0.3932	Archaea	Bacteria	inter
Methanothrix soehngenii	Eubacterium callanderi	0			0.3925	2.23e-07	5.24e-06	0.3925	Archaea	Bacteria	inter
Methanococcoides methylutens	Ruminococcus albus	0			0.3924	4.15e-08	1.31e-06	0.3924	Archaea	Bacteria	inter
Aspergillus clavatus	Dothistroma septosporum	0			0.3924	1.94e-08	6.98e-07	0.3924	Fungi	Fungi	intra
Eggerthella sp. YY7918	Hungateiclostridium clariflavum	0			0.3922	3.23e-08	1.06e-06	0.3922	Bacteria	Bacteria	intra
Diaporthe ampelina	Exophiala oligosperma	0			0.3921	2.91e-08	9.68e-07	0.3921	Fungi	Fungi	intra
Dysosmobacter welbionis	Eremothecium gossypii	0			0.3919	8.86e-08	2.46e-06	0.3919	Bacteria	Fungi	inter
Porphyromonas gingivalis	Fusarium graminearum	0			0.3919	4.32e-07	9.08e-06	0.3919	Bacteria	Fungi	inter
Ruminococcus albus	Bacillus virus Mater	0			0.3918	1.61e-08	5.98e-07	0.3918	Bacteria	Virus	inter
Prevotella denticola	Protomyces lactucaedebilis	0			0.3917	1.85e-07	4.5e-06	0.3917	Bacteria	Fungi	inter
Thermococcus kodakarensis	Libanicoccus massiliensis	0			0.3914	2.04e-08	7.29e-07	0.3914	Archaea	Bacteria	inter
Exophiala oligosperma	Malassezia vespertilionis	0			0.3911	1.88e-08	6.81e-07	0.3911	Fungi	Fungi	intra
Fonsecaea nubica	Moniliophthora perniciosa	0			0.3911	1.01e-07	2.74e-06	0.3911	Fungi	Fungi	intra
Saccharomyces paradoxus	Pandoravirus salinus	0			0.391	4.34e-08	1.36e-06	0.391	Fungi	Virus	inter
Exophiala xenobiotica	Talaromyces islandicus	0			0.3908	7.18e-08	2.08e-06	0.3908	Fungi	Fungi	intra
Butyricimonas faecalis	Morganella phage vB MmoM MP1	-0.3907	1.97e-07	4.6e-06	0			0.3907	Bacteria	Virus	inter
Escherichia virus RCS47	Salmonella virus SEN34	0			0.3904	3.78e-08	1.22e-06	0.3904	Virus	Virus	intra
Methanobrevibacter ruminantium	Methanococcoides methylutens	0			0.3903	1.55e-08	5.82e-07	0.3903	Archaea	Archaea	intra
Candidatus Nitrosotenuis cloacae	Aspergillus niger	0			0.3901	3.01e-07	6.73e-06	0.3901	Archaea	Fungi	inter
Natrinema sp. J7-2	Rhodotorula taiwanensis	0			0.39	1.18e-08	4.59e-07	0.39	Archaea	Fungi	inter
Gordonia phage Blueberry	Mycobacterium virus Marvin	0			0.39	2.14e-08	7.56e-07	0.39	Virus	Virus	intra
Clostridium sp. DL-VIII	Emmonsia sp. CAC-2015a	0			0.3898	8.68e-08	2.42e-06	0.3898	Bacteria	Fungi	inter
Alistipes finegoldii	Lachnoanaerobaculum umeaense	-0.3892	3.14e-07	6.85e-06	0			0.3892	Bacteria	Bacteria	intra
Meyerozyma guilliermondii	Sclerotinia sclerotiorum	0			0.3891	1.67e-08	6.21e-07	0.3891	Fungi	Fungi	intra
Bacteroides thetaiotaomicron	Meyerozyma guilliermondii	0			0.389	3.5e-09	1.71e-07	0.389	Bacteria	Fungi	inter
Pyricularia pennisetigena	Trichosporon asahii	0			0.389	3.3e-07	7.25e-06	0.389	Fungi	Fungi	intra
Anaerotignum propionicum	Roseburia hominis	0			0.3888	1.22e-07	3.19e-06	0.3888	Bacteria	Bacteria	intra
Diaporthe ampelina	Moelleriella libera	0			0.3887	1.23e-08	4.78e-07	0.3887	Fungi	Fungi	intra
Aspergillus nomiae	Marssonina brunnea	0			0.3886	6.88e-08	2.01e-06	0.3886	Fungi	Fungi	intra
Halopenitus persicus	Cloacibacillus porcorum	0			0.3885	1.37e-08	5.21e-07	0.3885	Archaea	Bacteria	inter
Clostridium butyricum	Aspergillus niger	0			0.3885	2.41e-07	5.58e-06	0.3885	Bacteria	Fungi	inter
Halopenitus persicus	Faecalibaculum rodentium	0			0.3883	4.55e-07	9.51e-06	0.3883	Archaea	Bacteria	inter
Alistipes megaguti	Pandoravirus salinus	-0.3882	7.25e-09	2.48e-07	0			0.3882	Bacteria	Virus	inter
Aspergillus clavatus	Grifola frondosa	0			0.3882	2.1e-07	4.99e-06	0.3882	Fungi	Fungi	intra
Anaerocolumna sp. CBA3638	Emmonsia sp. CAC-2015a	0			0.3881	1.21e-07	3.17e-06	0.3881	Bacteria	Fungi	inter
Akkermansia muciniphila	Tilletia controversa	0			0.3876	3.26e-10	2.27e-08	0.3876	Bacteria	Fungi	inter
Anaerostipes hadrus	Clostridium sp. CT4	0			0.3871	2.42e-07	5.6e-06	0.3871	Bacteria	Bacteria	intra
Desulfovibrio vulgaris	Flintibacter sp. KGMB00164	0			0.3871	9.13e-08	2.53e-06	0.3871	Bacteria	Bacteria	intra
Aspergillus carbonarius	Rutstroemia sp. NJR-2017a BVV2	0			0.387	1.79e-07	4.37e-06	0.387	Fungi	Fungi	intra
Haloplanus rallus	Intestinimonas butyriciproducens	0			0.3869	1.24e-07	3.24e-06	0.3869	Archaea	Bacteria	inter
Lachnoanaerobaculum umeaense	Emmonsia sp. CAC-2015a	0			0.3868	1.64e-07	4.09e-06	0.3868	Bacteria	Fungi	inter
Moniliophthora perniciosa	Rutstroemia sp. NJR-2017a BVV2	0			0.3867	1.24e-07	3.24e-06	0.3867	Fungi	Fungi	intra
Metarhizium album	Trichosporon asahii	0			0.3867	2.39e-07	5.54e-06	0.3867	Fungi	Fungi	intra
Pseudomonas phage OBP	Stx2-converting phage 86	0			0.3862	2.02e-09	1.08e-07	0.3862	Virus	Virus	intra
Clostridium novyi	Faecalibaculum rodentium	0			0.3861	2.11e-07	5.01e-06	0.3861	Bacteria	Bacteria	intra
Akkermansia muciniphila	Dishui lake phycodnavirus 1	0			0.3861	4.66e-07	9.68e-06	0.3861	Bacteria	Virus	inter
Intestinimonas butyriciproducens	Streptococcus oralis	-0.3859	1.12e-08	3.66e-07	0			0.3859	Bacteria	Bacteria	intra
Halopenitus persicus	Methanococcus maripaludis	-0.3857	6e-10	2.53e-08	0			0.3857	Archaea	Archaea	intra
Methanococcoides methylutens	Lactobacillus ruminis	0			0.3855	5.11e-10	3.37e-08	0.3855	Archaea	Bacteria	inter
Natrinema sp. J7-2	Cladophialophora immunda	0			0.3853	1.98e-07	4.77e-06	0.3853	Archaea	Fungi	inter
Colletotrichum nymphaeae	Kwoniella dejecticola	0			0.3853	1.13e-07	2.98e-06	0.3853	Fungi	Fungi	intra
Flintibacter sp. KGMB00164	Pseudogymnoascus sp. 24MN13	0			0.3853	2.84e-08	9.49e-07	0.3853	Bacteria	Fungi	inter
Fonsecaea erecta	Stereum hirsutum	0			0.3852	3.93e-08	1.26e-06	0.3852	Fungi	Fungi	intra
Eggerthella sp. YY7918	Cyphellophora europaea	0			0.385	6.23e-08	1.85e-06	0.385	Bacteria	Fungi	inter
Marssonina brunnea	Zymoseptoria tritici	0			0.3849	1.1e-09	6.37e-08	0.3849	Fungi	Fungi	intra
Enterobacteria phage phi80	Salmonella virus SEN34	0			0.3849	8.57e-09	3.55e-07	0.3849	Virus	Virus	intra
Fonsecaea erecta	Malassezia vespertilionis	0			0.3844	6.89e-08	2.01e-06	0.3844	Fungi	Fungi	intra
Methanobrevibacter ruminantium	Clostridium sp. DL-VIII	0			0.384	1.74e-08	6.39e-07	0.384	Archaea	Bacteria	inter
Aspergillus niger	Lipomyces starkeyi	0			0.384	3.1e-07	6.89e-06	0.384	Fungi	Fungi	intra
Clostridium botulinum	Nadsonia fulvescens	0			0.384	3.96e-07	8.47e-06	0.384	Bacteria	Fungi	inter
Cylindrobasidium torrendii	Sclerotinia borealis	0			0.384	3.02e-09	1.52e-07	0.384	Fungi	Fungi	intra
Thermococcus pacificus	Desulfovibrio desulfuricans	0			0.3839	1.33e-08	5.1e-07	0.3839	Archaea	Bacteria	inter
Clostridium botulinum	Citrobacter virus Moon	0			0.3839	6.19e-08	1.84e-06	0.3839	Bacteria	Virus	inter
Methanococcus maripaludis	Anaerotignum propionicum	0			0.3838	2.79e-07	6.32e-06	0.3838	Archaea	Bacteria	inter
Cercospora berteroae	Corynebacterium virus Darwin	0			0.3838	7.83e-08	2.24e-06	0.3838	Fungi	Virus	inter
Haloplanus rallus	Sclerotinia borealis	-0.3837	1.88e-07	4.42e-06	0			0.3837	Archaea	Fungi	inter
Enterobacteria phage phi80	Enterobacterial phage mEp390	0			0.3837	9.04e-09	3.72e-07	0.3837	Virus	Virus	intra
Bifidobacterium breve	Bacillus virus Mater	0			0.3833	1.59e-07	4e-06	0.3833	Bacteria	Virus	inter
Methanosphaera sp. BMS	Clostridium botulinum	0			0.3832	9.71e-08	2.66e-06	0.3832	Archaea	Bacteria	inter
Fusarium graminearum	Sclerotinia borealis	0			0.3832	2.39e-07	5.54e-06	0.3832	Fungi	Fungi	intra
Pyricularia pennisetigena	Rhodotorula sp. JG-1b	0			0.3829	6.8e-08	1.99e-06	0.3829	Fungi	Fungi	intra
Haloarcula taiwanensis	Erysiphe pulchra	-0.3828	4.22e-08	1.2e-06	0			0.3828	Archaea	Fungi	inter
Corynebacterium virus Darwin	Salmonella virus SEN34	0			0.3828	5.25e-08	1.6e-06	0.3828	Virus	Virus	intra
Clostridium septicum	Mogibacterium diversum	0			0.3827	1.57e-09	8.67e-08	0.3827	Bacteria	Bacteria	intra
Coniophora puteana	Exophiala oligosperma	0			0.3827	7.3e-10	4.56e-08	0.3827	Fungi	Fungi	intra
Aspergillus clavatus	Phialophora americana	0			0.3827	1.98e-07	4.77e-06	0.3827	Fungi	Fungi	intra
Anaerotignum propionicum	Clostridium pasteurianum	0			0.3825	1.16e-07	3.05e-06	0.3825	Bacteria	Bacteria	intra
Cryptococcus amylolentus	Microbotryum lychnidis-dioicae	0			0.3824	3.78e-08	1.21e-06	0.3824	Fungi	Fungi	intra
Alistipes onderdonkii	Pandoravirus salinus	-0.3822	6.84e-08	1.84e-06	0			0.3822	Bacteria	Virus	inter
Coniophora puteana	Moelleriella libera	0			0.3822	8.52e-08	2.39e-06	0.3822	Fungi	Fungi	intra
Alistipes finegoldii	Morganella phage vB MmoM MP1	-0.3821	4.16e-07	8.73e-06	0			0.3821	Bacteria	Virus	inter
Alistipes onderdonkii	Clostridiales bacterium CCNA10	0			0.3821	4.01e-09	1.9e-07	0.3821	Bacteria	Bacteria	intra
Bacteroides dorei	Ustilago hordei	-0.382	1.3e-07	3.21e-06	0			0.382	Bacteria	Fungi	inter
Erysiphe pulchra	Rhodotorula taiwanensis	-0.3819	1.92e-07	4.51e-06	0			0.3819	Fungi	Fungi	intra
Alistipes megaguti	Puccinia striiformis	-0.3817	6.03e-09	2.1e-07	0			0.3817	Bacteria	Fungi	inter
Haloferax volcanii	Candida tropicalis	-0.3816	3.01e-08	8.86e-07	0			0.3816	Archaea	Fungi	inter
Aspergillus calidoustus	Diaporthe ampelina	0			0.3816	4.42e-07	9.27e-06	0.3816	Fungi	Fungi	intra
Odoribacter splanchnicus	Aspergillus niger	-0.3815	9.21e-08	2.39e-06	0			0.3815	Bacteria	Fungi	inter
Erysiphe pulchra	Exophiala xenobiotica	0			0.3815	4.5e-09	2.08e-07	0.3815	Fungi	Fungi	intra
Methanocella paludicola	Clostridiales bacterium CCNA10	0			0.3813	5.5e-08	1.66e-06	0.3813	Archaea	Bacteria	inter
Methanosphaera sp. BMS	Hungateiclostridium clariflavum	0			0.3813	4.17e-09	1.96e-07	0.3813	Archaea	Bacteria	inter
Petrimonas mucosa	Malassezia restricta	0			0.3813	4.48e-07	9.38e-06	0.3813	Bacteria	Fungi	inter
Aspergillus nomiae	Microbotryum lychnidis-dioicae	0			0.3813	9.02e-08	2.5e-06	0.3813	Fungi	Fungi	intra
Dothistroma septosporum	Marssonina brunnea	0			0.3811	6.4e-09	2.77e-07	0.3811	Fungi	Fungi	intra
Lachnospiraceae bacterium	Bacillus virus Mater	0			0.381	1.16e-08	4.54e-07	0.381	Bacteria	Virus	inter
Libanicoccus massiliensis	[Clostridium] bolteae	-0.3809	1.02e-08	3.36e-07	0			0.3809	Bacteria	Bacteria	intra
Clostridium butyricum	Mogibacterium diversum	0			0.3807	8.57e-10	5.13e-08	0.3807	Bacteria	Bacteria	intra
Aspergillus niger	Exophiala oligosperma	0			0.3806	4.08e-08	1.29e-06	0.3806	Fungi	Fungi	intra
Moniliophthora roreri	Verruconis gallopava	0			0.3806	3.54e-08	1.15e-06	0.3806	Fungi	Fungi	intra
Fervidicoccus fontis	Akkermansia muciniphila	0			0.3804	4.47e-08	1.4e-06	0.3804	Archaea	Bacteria	inter
Methanococcus maripaludis	Clostridium septicum	0			0.3802	3.77e-09	1.8e-07	0.3802	Archaea	Bacteria	inter
Oscillibacter sp. PEA192	Streptococcus oralis	-0.38	6.75e-08	1.82e-06	0			0.38	Bacteria	Bacteria	intra
Malassezia vespertilionis	Parastagonospora nodorum	0			0.38	2.53e-08	8.66e-07	0.38	Fungi	Fungi	intra
Alistipes megaguti	Lachnoclostridium sp. YL32	-0.3799	1.42e-08	4.53e-07	0			0.3799	Bacteria	Bacteria	intra
Anaerotignum propionicum	Clostridium saccharobutylicum	0			0.3799	9.69e-08	2.65e-06	0.3799	Bacteria	Bacteria	intra
Ophiocordyceps australis	Parastagonospora nodorum	0			0.3795	6.95e-08	2.03e-06	0.3795	Fungi	Fungi	intra
Candidatus Nitrosotenuis cloacae	Methanobrevibacter olleyae	0			0.3794	5.65e-09	2.51e-07	0.3794	Archaea	Archaea	intra
Methanothrix soehngenii	Dysosmobacter welbionis	0			0.3794	8.59e-08	2.4e-06	0.3794	Archaea	Bacteria	inter
Pyrobaculum arsenaticum	Moesziomyces aphidis	0			0.379	6.28e-08	1.86e-06	0.379	Archaea	Fungi	inter
Flintibacter sp. KGMB00164	Streptococcus oralis	-0.3789	6.4e-09	2.21e-07	0			0.3789	Bacteria	Bacteria	intra
Hungateiclostridium clariflavum	Roseburia intestinalis	0			0.3789	1.41e-07	3.62e-06	0.3789	Bacteria	Bacteria	intra
Prevotella denticola	Fonsecaea erecta	0			0.3788	4.01e-08	1.28e-06	0.3788	Bacteria	Fungi	inter
Alistipes megaguti	Sphaerulina musiva	-0.3785	1.11e-07	2.81e-06	0			0.3785	Bacteria	Fungi	inter
Methanobrevibacter ruminantium	Clostridium pasteurianum	0			0.3785	1.75e-08	6.43e-07	0.3785	Archaea	Bacteria	inter
Clostridium sp. DL-VIII	Aspergillus sydowii	0			0.3784	5.78e-08	1.73e-06	0.3784	Bacteria	Fungi	inter
Halobellus limi	Clostridium pasteurianum	-0.3783	2.46e-07	5.58e-06	0			0.3783	Archaea	Bacteria	inter
Cellulosilyticum sp. WCF-2	Roseburia hominis	0			0.3781	2.02e-08	7.22e-07	0.3781	Bacteria	Bacteria	intra
Butyricimonas faecalis	Oscillibacter sp. PEA192	0			0.378	5.93e-08	1.77e-06	0.378	Bacteria	Bacteria	intra
Pyrenochaeta sp. DS3sAY3a	Rachicladosporium antarcticum	0			0.3778	8.67e-08	2.42e-06	0.3778	Fungi	Fungi	intra
Bacteroides thetaiotaomicron	Tannerella forsythia	0			0.3774	1.1e-07	2.93e-06	0.3774	Bacteria	Bacteria	intra
Clostridium saccharoperbutylacetonicum	Aspergillus sydowii	0			0.3774	1.28e-08	4.93e-07	0.3774	Bacteria	Fungi	inter
Clostridium sp. CT4	Nadsonia fulvescens	0			0.3774	1.16e-07	3.05e-06	0.3774	Bacteria	Fungi	inter
Halopenitus persicus	Malassezia restricta	0			0.3773	1.24e-07	3.23e-06	0.3773	Archaea	Fungi	inter
Candidatus Nitrosotenuis cloacae	Hungateiclostridium clariflavum	0			0.3771	2.31e-08	8.01e-07	0.3771	Archaea	Bacteria	inter
Bifidobacterium breve	Talaromyces islandicus	0			0.3768	1.52e-07	3.84e-06	0.3768	Bacteria	Fungi	inter
Bacteroides caecimuris	Christensenella sp. Marseille-P3954	-0.3767	1.84e-07	4.34e-06	0			0.3767	Bacteria	Bacteria	intra
Haloarcula taiwanensis	Botrytis cinerea	-0.3766	6.96e-09	2.39e-07	0			0.3766	Archaea	Fungi	inter
Clostridium beijerinckii	Longibaculum sp. KGMB06250	0			0.3765	4.4e-08	1.38e-06	0.3765	Bacteria	Bacteria	intra
Hypholoma sublateritium	Pandoravirus salinus	0			0.3765	2.98e-07	6.68e-06	0.3765	Fungi	Virus	inter
Methanococcus maripaludis	Lachnospiraceae bacterium	0			0.3761	2.6e-09	1.33e-07	0.3761	Archaea	Bacteria	inter
Cylindrobasidium torrendii	Exophiala oligosperma	0			0.3761	3.93e-07	8.42e-06	0.3761	Fungi	Fungi	intra
Candidatus Nitrosotenuis cloacae	Roseburia intestinalis	0			0.3759	2.24e-08	7.85e-07	0.3759	Archaea	Bacteria	inter
Methanococcoides methylutens	Butyricimonas faecalis	-0.3757	1.87e-07	4.41e-06	0			0.3757	Archaea	Bacteria	inter
Methanosphaera sp. BMS	Clostridium saccharobutylicum	0			0.3757	2.82e-08	9.45e-07	0.3757	Archaea	Bacteria	inter
Methanobrevibacter ruminantium	Aspergillus niger	0			0.3756	2.07e-07	4.92e-06	0.3756	Archaea	Fungi	inter
Aspergillus calidoustus	Stereum hirsutum	0			0.3756	3.71e-08	1.2e-06	0.3756	Fungi	Fungi	intra
Cryptococcus amylolentus	Fonsecaea erecta	0			0.3754	1.27e-08	4.89e-07	0.3754	Fungi	Fungi	intra
Marssonina brunnea	Sphaerulina musiva	0			0.3745	3.57e-09	1.73e-07	0.3745	Fungi	Fungi	intra
Aspergillus ochraceoroseus	BeAn 58058 virus	0			0.3744	1.25e-07	3.26e-06	0.3744	Fungi	Virus	inter
Butyrivibrio hungatei	Streptococcus equinus	0			0.3743	3.09e-09	1.54e-07	0.3743	Bacteria	Bacteria	intra
Cercospora berteroae	Moniliophthora perniciosa	0			0.3742	5.51e-08	1.66e-06	0.3742	Fungi	Fungi	intra
Coniophora puteana	Lasallia pustulata	0			0.3739	2.71e-08	9.14e-07	0.3739	Fungi	Fungi	intra
Malassezia vespertilionis	Ophiocordyceps australis	0			0.3739	7.14e-09	3.02e-07	0.3739	Fungi	Fungi	intra
Grifola frondosa	Pyrenochaeta sp. DS3sAY3a	0			0.3738	3.86e-08	1.24e-06	0.3738	Fungi	Fungi	intra
Methanococcoides methylutens	Methanothrix soehngenii	0			0.3736	2.02e-08	7.22e-07	0.3736	Archaea	Archaea	intra
Hyaloscypha variabilis	Kwoniella dejecticola	0			0.3736	1.05e-08	4.22e-07	0.3736	Fungi	Fungi	intra
Armillaria solidipes	Cladophialophora immunda	0			0.3735	7.5e-09	3.16e-07	0.3735	Fungi	Fungi	intra
Coniophora puteana	Trichosporon asahii	0			0.3735	1.07e-07	2.87e-06	0.3735	Fungi	Fungi	intra
Methanocella paludicola	Moelleriella libera	0			0.3734	3.68e-07	7.98e-06	0.3734	Archaea	Fungi	inter
Macrophomina phaseolina	Pandoravirus salinus	0			0.3733	1.59e-07	3.99e-06	0.3733	Fungi	Virus	inter
Bacteroides caecimuris	Cyphellophora europaea	-0.3732	8.93e-08	2.33e-06	0			0.3732	Bacteria	Fungi	inter
Dothistroma septosporum	Malassezia vespertilionis	0			0.3732	1.51e-07	3.82e-06	0.3732	Fungi	Fungi	intra
Hypholoma sublateritium	Protomyces lactucaedebilis	0			0.3727	1.61e-07	4.02e-06	0.3727	Fungi	Fungi	intra
Aspergillus carbonarius	Puccinia sorghi	0			0.3727	1.61e-07	4.02e-06	0.3727	Fungi	Fungi	intra
Butyrivibrio fibrisolvens	Streptococcus equinus	0			0.372	5.27e-09	2.37e-07	0.372	Bacteria	Bacteria	intra
Flavonifractor plautii	Rhodotorula sp. JG-1b	0			0.3713	4.64e-07	9.64e-06	0.3713	Bacteria	Fungi	inter
Exophiala xenobiotica	Sclerotinia borealis	0			0.3711	8.22e-09	3.42e-07	0.3711	Fungi	Fungi	intra
Clostridium beijerinckii	Mucor ambiguus	0			0.3708	2.44e-07	5.64e-06	0.3708	Bacteria	Fungi	inter
Fonsecaea erecta	Zymoseptoria tritici	0			0.3708	4.19e-07	8.85e-06	0.3708	Fungi	Fungi	intra
Kwoniella heveanensis	Malassezia globosa	0			0.3707	7.19e-08	2.09e-06	0.3707	Fungi	Fungi	intra
Faecalibaculum rodentium	Flintibacter sp. KGMB00164	0			0.3704	3.41e-08	1.11e-06	0.3704	Bacteria	Bacteria	intra
Mogibacterium diversum	Pseudobutyrivibrio xylanivorans	0			0.3698	6.03e-09	2.65e-07	0.3698	Bacteria	Bacteria	intra
Fonsecaea erecta	Pyricularia pennisetigena	0			0.3698	9.32e-08	2.57e-06	0.3698	Fungi	Fungi	intra
Lachnoanaerobaculum umeaense	Candida tropicalis	0			0.3691	4.44e-07	9.32e-06	0.3691	Bacteria	Fungi	inter
Salmonella phage RE-2010	Stx2-converting phage 86	0			0.3691	7.73e-10	4.74e-08	0.3691	Virus	Virus	intra
Halohasta litchfieldiae	Trichosporon asahii	0			0.3689	7.61e-08	2.18e-06	0.3689	Archaea	Fungi	inter
Escherichia virus pro483	Salmonella phage RE-2010	0			0.3686	5.65e-09	2.51e-07	0.3686	Virus	Virus	intra
Anaerotignum propionicum	Talaromyces islandicus	0			0.3685	4.6e-08	1.43e-06	0.3685	Bacteria	Fungi	inter
Parabacteroides distasonis	Tannerella forsythia	0			0.3683	3.54e-08	1.15e-06	0.3683	Bacteria	Bacteria	intra
Tannerella forsythia	Salmonella phage RE-2010	-0.3681	1.95e-07	4.57e-06	0			0.3681	Bacteria	Virus	inter
Halopenitus persicus	Thermococcus pacificus	0			0.3681	3.09e-07	6.87e-06	0.3681	Archaea	Archaea	intra
Natrinema versiforme	Diaporthe ampelina	0			0.3681	3.24e-08	1.07e-06	0.3681	Archaea	Fungi	inter
Exophiala oligosperma	Trichosporon asahii	0			0.3678	1.43e-08	5.43e-07	0.3678	Fungi	Fungi	intra
Roseburia intestinalis	Mucor ambiguus	0			0.3676	1.01e-08	4.09e-07	0.3676	Bacteria	Fungi	inter
Lachnospiraceae bacterium KM106-2	Talaromyces islandicus	0			0.3676	1.93e-08	6.97e-07	0.3676	Bacteria	Fungi	inter
Dialister pneumosintes	Fusobacterium nucleatum	0			0.3675	1.03e-08	4.15e-07	0.3675	Bacteria	Bacteria	intra
Clostridium pasteurianum	Emmonsia sp. CAC-2015a	0			0.3673	2.11e-07	5e-06	0.3673	Bacteria	Fungi	inter
Nadsonia fulvescens	Rachicladosporium antarcticum	0			0.3672	3.5e-09	1.71e-07	0.3672	Fungi	Fungi	intra
Aspergillus calidoustus	Pyrenochaeta sp. DS3sAY3a	0			0.3671	1.07e-08	4.27e-07	0.3671	Fungi	Fungi	intra
Aspergillus sclerotioniger	Pseudogymnoascus sp. 03VT05	0			0.3669	3.67e-07	7.96e-06	0.3669	Fungi	Fungi	intra
Hungateiclostridium clariflavum	Trichosporon asahii	0			0.3665	7.28e-08	2.11e-06	0.3665	Bacteria	Fungi	inter
Calocera cornea	Cylindrobasidium torrendii	0			0.3662	1.12e-07	2.97e-06	0.3662	Fungi	Fungi	intra
Clostridiales bacterium CCNA10	Desulfovibrio vulgaris	0			0.366	7.62e-09	3.2e-07	0.366	Bacteria	Bacteria	intra
Oscillibacter sp. PEA192	Rhodotorula sp. JG-1b	0			0.366	7.47e-08	2.15e-06	0.366	Bacteria	Fungi	inter
Alistipes shahii	Lachnoanaerobaculum umeaense	-0.3658	2.6e-07	5.82e-06	0			0.3658	Bacteria	Bacteria	intra
Faecalibaculum rodentium	Cyphellophora europaea	0			0.3658	7.51e-08	2.16e-06	0.3658	Bacteria	Fungi	inter
Kwoniella heveanensis	Paxillus involutus	0			0.3658	4.17e-07	8.83e-06	0.3658	Fungi	Fungi	intra
Fonsecaea nubica	Sphaerulina musiva	0			0.3657	4.18e-07	8.83e-06	0.3657	Fungi	Fungi	intra
Halobellus limi	Pyrenochaeta sp. DS3sAY3a	0			0.3656	3e-07	6.71e-06	0.3656	Archaea	Fungi	inter
Haloarcula taiwanensis	Oscillibacter sp. PEA192	0			0.3652	3.02e-08	1e-06	0.3652	Archaea	Bacteria	inter
Intestinimonas butyriciproducens	Meyerozyma guilliermondii	-0.365	3.51e-08	1.01e-06	0			0.365	Bacteria	Fungi	inter
Cylindrobasidium torrendii	Hyaloscypha variabilis	0			0.3648	3.03e-07	6.77e-06	0.3648	Fungi	Fungi	intra
Armillaria solidipes	Hypholoma sublateritium	0			0.3645	3.97e-09	1.89e-07	0.3645	Fungi	Fungi	intra
Butyrivibrio proteoclasticus	Desulfovibrio vulgaris	-0.3644	3.7e-08	1.07e-06	0			0.3644	Bacteria	Bacteria	intra
Alistipes onderdonkii	Streptococcus oralis	-0.3644	1.38e-07	3.38e-06	0			0.3644	Bacteria	Bacteria	intra
Thermococcus gorgonarius	Bacillus virus Mater	0			0.3644	1.41e-07	3.62e-06	0.3644	Archaea	Virus	inter
Faecalibaculum rodentium	Libanicoccus massiliensis	0			0.3643	4.99e-09	2.27e-07	0.3643	Bacteria	Bacteria	intra
Haloferax volcanii	Faecalibaculum rodentium	0			0.3641	8.04e-09	3.36e-07	0.3641	Archaea	Bacteria	inter
Bipolaris oryzae	Pandoravirus salinus	0			0.3641	2.17e-07	5.1e-06	0.3641	Fungi	Virus	inter
Hungateiclostridium clariflavum	Lipomyces starkeyi	0			0.364	3.14e-07	6.97e-06	0.364	Bacteria	Fungi	inter
Diaporthe ampelina	Metarhizium album	0			0.3639	1.12e-08	4.44e-07	0.3639	Fungi	Fungi	intra
Eremothecium gossypii	Fonsecaea erecta	0			0.3638	2.6e-07	5.95e-06	0.3638	Fungi	Fungi	intra
Clohesyomyces aquaticus	Sphaerulina musiva	0			0.3638	1.95e-07	4.7e-06	0.3638	Fungi	Fungi	intra
Moniliophthora roreri	Nadsonia fulvescens	0			0.3637	1.32e-08	5.06e-07	0.3637	Fungi	Fungi	intra
Aspergillus clavatus	Coniophora puteana	0			0.3633	3.86e-08	1.24e-06	0.3633	Fungi	Fungi	intra
Halopenitus persicus	Candida tropicalis	-0.3631	6.19e-08	1.68e-06	0			0.3631	Archaea	Fungi	inter
Aspergillus calidoustus	Microbotryum lychnidis-dioicae	0			0.3631	1.16e-07	3.05e-06	0.3631	Fungi	Fungi	intra
Petrimonas mucosa	Fusarium graminearum	0			0.3628	9.52e-08	2.62e-06	0.3628	Bacteria	Fungi	inter
Cercospora berteroae	Puccinia striiformis	0			0.3627	6.89e-08	2.02e-06	0.3627	Fungi	Fungi	intra
Pyrobaculum arsenaticum	Flintibacter sp. KGMB00164	0			0.3623	2.06e-07	4.9e-06	0.3623	Archaea	Bacteria	inter
Aspergillus rambellii	Capronia epimyces	0			0.3621	2.43e-08	8.36e-07	0.3621	Fungi	Fungi	intra
Roseburia hominis	Erwinia virus Asesino	-0.3619	3.1e-07	6.78e-06	0			0.3619	Bacteria	Virus	inter
Actinoplanes phage phiAsp2	Vibrio phage ICP1	0			0.3619	2.65e-08	8.97e-07	0.3619	Virus	Virus	intra
Anaerotignum propionicum	Lactobacillus ruminis	0			0.3616	8.2e-08	2.32e-06	0.3616	Bacteria	Bacteria	intra
Aspergillus sydowii	Bacillus virus Mater	0			0.3613	2.5e-07	5.75e-06	0.3613	Fungi	Virus	inter
Lachnospiraceae bacterium	Longibaculum sp. KGMB06250	0			0.3608	4.7e-09	2.15e-07	0.3608	Bacteria	Bacteria	intra
Dialister pneumosintes	Prevotella intermedia	0			0.3608	9.56e-08	2.63e-06	0.3608	Bacteria	Bacteria	intra
Faecalibacterium prausnitzii	Lachnospiraceae bacterium	0			0.3607	3.16e-07	7e-06	0.3607	Bacteria	Bacteria	intra
Butyrivibrio hungatei	Desulfovibrio vulgaris	-0.3605	2e-07	4.67e-06	0			0.3605	Bacteria	Bacteria	intra
Corynebacterium virus Darwin	Escherichia virus pro483	0			0.3605	4.25e-08	1.34e-06	0.3605	Virus	Virus	intra
Cellulosilyticum sp. WCF-2	Mucor ambiguus	0			0.3604	1.5e-08	5.64e-07	0.3604	Bacteria	Fungi	inter
Halohasta litchfieldiae	Natronococcus occultus	0			0.3601	2.96e-07	6.65e-06	0.3601	Archaea	Archaea	intra
Alistipes onderdonkii	Clostridium butyricum	-0.36	3.22e-07	6.99e-06	0			0.36	Bacteria	Bacteria	intra
Halobellus limi	Fusobacterium nucleatum	-0.3598	1.07e-07	2.73e-06	0			0.3598	Archaea	Bacteria	inter
Pseudobutyrivibrio xylanivorans	Streptococcus equinus	0			0.3598	5.01e-09	2.27e-07	0.3598	Bacteria	Bacteria	intra
Roseburia hominis	Citrobacter virus Moon	0			0.3597	8.03e-08	2.28e-06	0.3597	Bacteria	Virus	inter
Clostridium baratii	Lachnospiraceae bacterium KM106-2	0			0.3596	1.17e-08	4.57e-07	0.3596	Bacteria	Bacteria	intra
Lachnoclostridium phytofermentans	Emmonsia sp. CAC-2015a	0			0.3596	4.09e-08	1.3e-06	0.3596	Bacteria	Fungi	inter
Mucor ambiguus	Sclerotinia sclerotiorum	0			0.3595	2.69e-07	6.14e-06	0.3595	Fungi	Fungi	intra
Moelleriella libera	Ophiocordyceps australis	0			0.3593	1.23e-10	1.05e-08	0.3593	Fungi	Fungi	intra
Halopenitus persicus	Cyphellophora europaea	0			0.3592	9.01e-08	2.5e-06	0.3592	Archaea	Fungi	inter
Shigella phage SfIV	Yersinia virus L413C	0			0.3591	7.14e-09	3.02e-07	0.3591	Virus	Virus	intra
Natrialba magadii	Malassezia restricta	0			0.359	4.72e-08	1.46e-06	0.359	Archaea	Fungi	inter
Veillonella parvula	Puccinia striiformis	0			0.359	2.48e-07	5.71e-06	0.359	Bacteria	Fungi	inter
Stx2-converting phage 86	Yersinia virus L413C	0			0.3588	1.02e-09	5.99e-08	0.3588	Virus	Virus	intra
Candida tropicalis	Rhodotorula taiwanensis	-0.3586	1.33e-07	3.28e-06	0			0.3586	Fungi	Fungi	intra
Clostridiales bacterium CCNA10	[Clostridium] bolteae	0			0.3586	4.63e-07	9.64e-06	0.3586	Bacteria	Bacteria	intra
Marssonina brunnea	Mucor ambiguus	0			0.3586	2.6e-07	5.95e-06	0.3586	Fungi	Fungi	intra
Mycobacterium virus Marvin	Pseudomonas phage PAJU2	0			0.3586	6.68e-08	1.97e-06	0.3586	Virus	Virus	intra
Flintibacter sp. KGMB00164	Candida tropicalis	-0.3585	7.14e-09	2.45e-07	0			0.3585	Bacteria	Fungi	inter
Clostridium botulinum	Longibaculum sp. KGMB06250	0			0.3583	2.44e-07	5.64e-06	0.3583	Bacteria	Bacteria	intra
Lachnospiraceae bacterium KM106-2	Streptococcus equinus	0			0.3583	2.55e-08	8.7e-07	0.3583	Bacteria	Bacteria	intra
Escherichia virus pro483	Stx2-converting phage 86	0			0.3583	1.74e-08	6.39e-07	0.3583	Virus	Virus	intra
Candidatus Nitrosotenuis cloacae	Methanococcus maripaludis	0			0.3582	3.67e-07	7.96e-06	0.3582	Archaea	Archaea	intra
Lachnoclostridium sp. YL32	Enterobacteria phage vB EcoS NBD2	-0.3581	6.91e-08	1.86e-06	0			0.3581	Bacteria	Virus	inter
Akkermansia muciniphila	Erwinia virus Asesino	0			0.358	1.58e-07	3.97e-06	0.358	Bacteria	Virus	inter
Clostridium pasteurianum	Faecalibaculum rodentium	0			0.3579	1.05e-07	2.83e-06	0.3579	Bacteria	Bacteria	intra
Intestinimonas butyriciproducens	Clavispora lusitaniae	0			0.3579	2.99e-07	6.69e-06	0.3579	Bacteria	Fungi	inter
Cronobacter phage ENT47670	Enterobacteria phage phi80	0			0.3579	3.42e-08	1.11e-06	0.3579	Virus	Virus	intra
Methanocella paludicola	Bifidobacterium breve	0			0.3578	1.11e-07	2.94e-06	0.3578	Archaea	Bacteria	inter
Cloacibacillus porcorum	Desulfovibrio vulgaris	0			0.3578	3.05e-07	6.81e-06	0.3578	Bacteria	Bacteria	intra
Pyricularia pennisetigena	Rachicladosporium antarcticum	0			0.3578	1.34e-07	3.46e-06	0.3578	Fungi	Fungi	intra
Fonsecaea nubica	Puccinia striiformis	0			0.3575	3.26e-10	2.27e-08	0.3575	Fungi	Fungi	intra
Methanothrix soehngenii	Ruthenibacterium lactatiformans	0			0.3568	8.1e-08	2.3e-06	0.3568	Archaea	Bacteria	inter
Methanococcus maripaludis	Lachancea mirantina	0			0.3567	2.94e-07	6.59e-06	0.3567	Archaea	Fungi	inter
Microbotryum lychnidis-dioicae	Puccinia sorghi	0			0.3566	4.31e-08	1.35e-06	0.3566	Fungi	Fungi	intra
Methanothrix soehngenii	Clostridiales bacterium CCNA10	0			0.3564	3.05e-07	6.81e-06	0.3564	Archaea	Bacteria	inter
Halobellus limi	Faecalibaculum rodentium	0			0.3564	4.83e-09	2.21e-07	0.3564	Archaea	Bacteria	inter
Aspergillus sclerotioniger	Pyrenophora tritici-repentis	0			0.3563	5.33e-08	1.62e-06	0.3563	Fungi	Fungi	intra
Alistipes dispar	Desulfovibrio desulfuricans	0			0.3561	5.27e-09	2.37e-07	0.3561	Bacteria	Bacteria	intra
Aspergillus piperis	Moelleriella libera	0			0.3561	1.65e-07	4.11e-06	0.3561	Fungi	Fungi	intra
Exophiala oligosperma	Ophiocordyceps australis	0			0.3559	2.13e-08	7.51e-07	0.3559	Fungi	Fungi	intra
Escherichia virus P1	Salmonella phage RE-2010	0			0.3559	1.91e-09	1.03e-07	0.3559	Virus	Virus	intra
Butyrivibrio proteoclasticus	Streptococcus equinus	0			0.3558	4.02e-08	1.28e-06	0.3558	Bacteria	Bacteria	intra
Anaerotignum propionicum	Clostridium novyi	0			0.3556	1.58e-07	3.97e-06	0.3556	Bacteria	Bacteria	intra
Alistipes dispar	Christensenella sp. Marseille-P3954	0			0.3553	7.63e-08	2.19e-06	0.3553	Bacteria	Bacteria	intra
Candidatus Nitrosotenuis cloacae	Clostridium beijerinckii	0			0.3551	2.7e-07	6.16e-06	0.3551	Archaea	Bacteria	inter
Haloarcula taiwanensis	Puccinia striiformis	-0.3544	9.35e-08	2.42e-06	0			0.3544	Archaea	Fungi	inter
Hungateiclostridium clariflavum	[Eubacterium] eligens	0			0.3544	1.74e-07	4.28e-06	0.3544	Bacteria	Bacteria	intra
Malassezia globosa	Mucor ambiguus	0			0.3543	3.06e-07	6.83e-06	0.3543	Fungi	Fungi	intra
Alistipes megaguti	Kwoniella heveanensis	0			0.3536	3e-07	6.72e-06	0.3536	Bacteria	Fungi	inter
Butyricimonas faecalis	Dysosmobacter welbionis	0			0.3532	4.79e-07	9.9e-06	0.3532	Bacteria	Bacteria	intra
Methanocella paludicola	Oscillibacter sp. PEA192	0			0.3532	1.2e-07	3.15e-06	0.3532	Archaea	Bacteria	inter
Fonsecaea nubica	Pseudogymnoascus sp. VKM F-4520 (FW-2644)	0			0.3532	3.47e-07	7.56e-06	0.3532	Fungi	Fungi	intra
Lactobacillus ruminis	Longibaculum sp. KGMB06250	0			0.3531	8.09e-08	2.3e-06	0.3531	Bacteria	Bacteria	intra
Halobellus limi	Coniophora puteana	0			0.3531	2.09e-08	7.42e-07	0.3531	Archaea	Fungi	inter
Desulfovibrio vulgaris	Pseudobutyrivibrio xylanivorans	-0.3528	2.38e-07	5.43e-06	0			0.3528	Bacteria	Bacteria	intra
Coniophora puteana	Corynebacterium virus Darwin	0			0.3525	7.51e-08	2.16e-06	0.3525	Fungi	Virus	inter
Methanocella paludicola	Fusobacterium nucleatum	-0.3523	2.54e-07	5.72e-06	0			0.3523	Archaea	Bacteria	inter
Microbotryum lychnidis-dioicae	Moelleriella libera	0			0.3523	1.54e-07	3.88e-06	0.3523	Fungi	Fungi	intra
Alistipes onderdonkii	Actinoplanes phage phiAsp2	0			0.3521	1.26e-08	4.86e-07	0.3521	Bacteria	Virus	inter
Methanobrevibacter ruminantium	Methanosphaera sp. BMS	0			0.352	1.96e-07	4.71e-06	0.352	Archaea	Archaea	intra
Enterococcus faecium	Rutstroemia sp. NJR-2017a BVV2	0			0.352	3.79e-08	1.22e-06	0.352	Bacteria	Fungi	inter
Halopenitus persicus	Methanothrix soehngenii	0			0.3519	3.69e-08	1.19e-06	0.3519	Archaea	Archaea	intra
Faecalibaculum rodentium	Intestinimonas butyriciproducens	0			0.3517	1.1e-07	2.91e-06	0.3517	Bacteria	Bacteria	intra
Clostridium saccharoperbutylacetonicum	Roseburia intestinalis	0			0.3517	2.12e-07	5.02e-06	0.3517	Bacteria	Bacteria	intra
Butyrivibrio fibrisolvens	Lipomyces starkeyi	0			0.3517	1.57e-07	3.95e-06	0.3517	Bacteria	Fungi	inter
Methanosphaera sp. BMS	Clostridium septicum	0			0.3516	1.91e-08	6.9e-07	0.3516	Archaea	Bacteria	inter
Aspergillus glaucus	Moniliophthora roreri	0			0.3515	1.56e-08	5.85e-07	0.3515	Fungi	Fungi	intra
Natronococcus occultus	Clostridiales bacterium CCNA10	0			0.3514	2.46e-09	1.27e-07	0.3514	Archaea	Bacteria	inter
Malassezia restricta	Pseudogymnoascus sp. 03VT05	0			0.3512	1.27e-07	3.31e-06	0.3512	Fungi	Fungi	intra
Haloferax volcanii	Emmonsia sp. CAC-2015a	-0.3511	1.14e-07	2.87e-06	0			0.3511	Archaea	Fungi	inter
Dothistroma septosporum	Sphaerulina musiva	0			0.3511	9.45e-09	3.85e-07	0.3511	Fungi	Fungi	intra
Clostridium sp. DL-VIII	Longibaculum sp. KGMB06250	0			0.351	3.53e-08	1.15e-06	0.351	Bacteria	Bacteria	intra
Haloplanus rallus	Natrialba magadii	0			0.3509	7.34e-08	2.12e-06	0.3509	Archaea	Archaea	intra
Blastomyces parvus	Cylindrobasidium torrendii	0			0.3509	2.58e-08	8.78e-07	0.3509	Fungi	Fungi	intra
Lachnoclostridium sp. YL32	Malassezia restricta	-0.3508	3.28e-07	7.11e-06	0			0.3508	Bacteria	Fungi	inter
Haloarcula taiwanensis	Meyerozyma guilliermondii	-0.3507	2.87e-08	8.46e-07	0			0.3507	Archaea	Fungi	inter
Aspergillus clavatus	Fonsecaea nubica	0			0.3505	3.16e-09	1.57e-07	0.3505	Fungi	Fungi	intra
Desulfovibrio vulgaris	[Eubacterium] cellulosolvens	-0.3503	3.27e-07	7.1e-06	0			0.3503	Bacteria	Bacteria	intra
Aspergillus niger	Moniliophthora perniciosa	0			0.3503	1.27e-07	3.31e-06	0.3503	Fungi	Fungi	intra
Methanobrevibacter ruminantium	Clostridium saccharoperbutylacetonicum	0			0.3502	1.26e-08	4.86e-07	0.3502	Archaea	Bacteria	inter
Clostridium septicum	[Eubacterium] cellulosolvens	0			0.3501	4.79e-08	1.48e-06	0.3501	Bacteria	Bacteria	intra
Calocera cornea	Macrophomina phaseolina	0			0.3501	3.1e-07	6.89e-06	0.3501	Fungi	Fungi	intra
Haloplanus rallus	Candida tropicalis	-0.35	1.98e-07	4.61e-06	0			0.35	Archaea	Fungi	inter
Natronococcus occultus	Eggerthella sp. YY7918	0			0.3496	9.31e-08	2.57e-06	0.3496	Archaea	Bacteria	inter
Aspergillus calidoustus	Paxillus involutus	0			0.3496	1.01e-08	4.09e-07	0.3496	Fungi	Fungi	intra
Alistipes dispar	Clostridiales bacterium CCNA10	0			0.3493	3.44e-09	1.68e-07	0.3493	Bacteria	Bacteria	intra
Haloferax volcanii	Clostridium saccharoperbutylacetonicum	-0.3491	3.97e-07	8.4e-06	0			0.3491	Archaea	Bacteria	inter
Mogibacterium diversum	Streptococcus anginosus	0			0.3486	2.82e-08	9.43e-07	0.3486	Bacteria	Bacteria	intra
Clostridium saccharoperbutylacetonicum	Streptococcus equinus	0			0.3486	9.96e-08	2.71e-06	0.3486	Bacteria	Bacteria	intra
Aspergillus piperis	Emmonsia sp. CAC-2015a	0			0.3484	1.36e-07	3.51e-06	0.3484	Fungi	Fungi	intra
Fervidicoccus fontis	Aspergillus piperis	0			0.3481	1.82e-07	4.44e-06	0.3481	Archaea	Fungi	inter
Aspergillus clavatus	Hyaloscypha variabilis	0			0.3481	1.06e-08	4.25e-07	0.3481	Fungi	Fungi	intra
Candidatus Nitrosotenuis cloacae	Butyrivibrio fibrisolvens	0			0.3479	1.13e-08	4.47e-07	0.3479	Archaea	Bacteria	inter
Aspergillus clavatus	Pandoravirus salinus	0			0.3479	2.92e-08	9.7e-07	0.3479	Fungi	Virus	inter
Natronococcus occultus	Bacteroides caecimuris	-0.3478	8.08e-08	2.14e-06	0			0.3478	Archaea	Bacteria	inter
[Clostridium] bolteae	Penicillium sp. 'occitanis'	-0.3477	2.72e-08	8.08e-07	0			0.3477	Bacteria	Fungi	inter
Clostridium septicum	Lactobacillus ruminis	0			0.3477	8.56e-09	3.55e-07	0.3477	Bacteria	Bacteria	intra
Sclerotinia sclerotiorum	Sphaerulina musiva	0			0.3477	1.86e-07	4.52e-06	0.3477	Fungi	Fungi	intra
Cellulosilyticum sp. WCF-2	[Eubacterium] eligens	0			0.3475	5.66e-08	1.7e-06	0.3475	Bacteria	Bacteria	intra
Lachancea mirantina	Talaromyces islandicus	0			0.3475	4.15e-08	1.31e-06	0.3475	Fungi	Fungi	intra
Metarhizium album	Zymoseptoria tritici	0			0.3475	7.65e-08	2.19e-06	0.3475	Fungi	Fungi	intra
Malassezia globosa	Puccinia sorghi	0			0.3473	6.56e-08	1.94e-06	0.3473	Fungi	Fungi	intra
Methanococcus maripaludis	Flintibacter sp. KGMB00164	-0.347	4.22e-07	8.84e-06	0			0.347	Archaea	Bacteria	inter
Blastomyces parvus	Dothistroma septosporum	0			0.347	4.63e-08	1.44e-06	0.347	Fungi	Fungi	intra
Methanobrevibacter ruminantium	Puccinia sorghi	0			0.3468	6.03e-09	2.65e-07	0.3468	Archaea	Fungi	inter
Haloarcula taiwanensis	Methanothrix soehngenii	0			0.3462	1.98e-07	4.77e-06	0.3462	Archaea	Archaea	intra
Lachnoclostridium sp. YL32	Macrophomina phaseolina	0			0.3462	4.99e-08	1.53e-06	0.3462	Bacteria	Fungi	inter
Erwinia virus Asesino	Pseudomonas phage OBP	0			0.3461	6.36e-08	1.88e-06	0.3461	Virus	Virus	intra
Cloacibacillus porcorum	Pandoravirus salinus	-0.3459	2.2e-08	6.67e-07	0			0.3459	Bacteria	Virus	inter
Aspergillus clavatus	Malassezia globosa	0			0.3458	3.87e-07	8.32e-06	0.3458	Fungi	Fungi	intra
Oscillibacter sp. PEA192	Eremothecium gossypii	0			0.3455	7.68e-08	2.2e-06	0.3455	Bacteria	Fungi	inter
Emmonsia sp. CAC-2015a	Malassezia globosa	0			0.3451	2.59e-07	5.94e-06	0.3451	Fungi	Fungi	intra
Candidatus Nitrosotalea devanaterra	[Eubacterium] eligens	0			0.3449	4.31e-07	9.07e-06	0.3449	Archaea	Bacteria	inter
Thermococcus pacificus	Dysosmobacter welbionis	0			0.3446	9.57e-09	3.9e-07	0.3446	Archaea	Bacteria	inter
Enterococcus faecium	Emmonsia sp. CAC-2015a	0			0.3446	2e-08	7.16e-07	0.3446	Bacteria	Fungi	inter
Shigella virus Sf6	Stx2-converting phage 86	0			0.3444	6.91e-08	2.02e-06	0.3444	Virus	Virus	intra
Moesziomyces aphidis	Rhodotorula taiwanensis	0			0.3443	4.49e-07	9.39e-06	0.3443	Fungi	Fungi	intra
Flintibacter sp. KGMB00164	Meyerozyma guilliermondii	-0.3442	3.73e-08	1.07e-06	0			0.3442	Bacteria	Fungi	inter
Aspergillus ochraceoroseus	Tilletia controversa	0			0.3441	3.87e-07	8.3e-06	0.3441	Fungi	Fungi	intra
Alistipes shahii	Desulfovibrio desulfuricans	0			0.344	1.01e-08	4.08e-07	0.344	Bacteria	Bacteria	intra
Coniophora puteana	Protomyces lactucaedebilis	0			0.344	5.57e-08	1.68e-06	0.344	Fungi	Fungi	intra
Clostridium pasteurianum	Lachnospiraceae bacterium	0			0.3439	3.75e-08	1.21e-06	0.3439	Bacteria	Bacteria	intra
Hyaloscypha variabilis	Pyrenochaeta sp. DS3sAY3a	0			0.3438	2.85e-07	6.43e-06	0.3438	Fungi	Fungi	intra
Aspergillus clavatus	Rutstroemia sp. NJR-2017a BVV2	0			0.3438	4.07e-08	1.29e-06	0.3438	Fungi	Fungi	intra
Haloferax volcanii	Alistipes onderdonkii	0			0.3436	4.08e-08	1.29e-06	0.3436	Archaea	Bacteria	inter
Alistipes finegoldii	Clostridium botulinum	-0.3434	1.92e-07	4.5e-06	0			0.3434	Bacteria	Bacteria	intra
Haloferax volcanii	Alistipes dispar	0			0.3434	4.64e-08	1.44e-06	0.3434	Archaea	Bacteria	inter
Thermococcus pacificus	Clostridiales bacterium CCNA10	0			0.3434	8.69e-09	3.59e-07	0.3434	Archaea	Bacteria	inter
Herbinix luporum	Streptococcus equinus	0			0.3431	4.39e-07	9.21e-06	0.3431	Bacteria	Bacteria	intra
Colletotrichum graminicola	Pandoravirus salinus	0			0.3431	8.53e-08	2.39e-06	0.3431	Fungi	Virus	inter
Clostridium pasteurianum	Ruminococcus albus	0			0.3422	1.57e-07	3.95e-06	0.3422	Bacteria	Bacteria	intra
Colletotrichum graminicola	Lipomyces starkeyi	0			0.3422	1.28e-07	3.32e-06	0.3422	Fungi	Fungi	intra
Methanococcoides methylutens	Clostridium botulinum	0			0.3421	3.96e-07	8.47e-06	0.3421	Archaea	Bacteria	inter
Ophiocordyceps australis	Pandoravirus salinus	0			0.342	7.98e-08	2.27e-06	0.342	Fungi	Virus	inter
Escherichia virus pro483	Salmonella phage epsilon34	0			0.342	1.14e-08	4.49e-07	0.342	Virus	Virus	intra
Methanobrevibacter ruminantium	Clostridium baratii	0			0.3418	2.86e-07	6.44e-06	0.3418	Archaea	Bacteria	inter
Aspergillus clavatus	Lomentospora prolificans	0			0.3416	1.28e-08	4.92e-07	0.3416	Fungi	Fungi	intra
Clostridium baratii	Citrobacter virus Moon	0			0.3416	3.77e-08	1.21e-06	0.3416	Bacteria	Virus	inter
Veillonella parvula	Streptococcus phage 20617	0			0.3416	2.25e-07	5.28e-06	0.3416	Bacteria	Virus	inter
Diaporthe ampelina	Rhodotorula sp. JG-1b	0			0.3412	3.26e-07	7.17e-06	0.3412	Fungi	Fungi	intra
Methanococcoides methylutens	Clostridium beijerinckii	0			0.3411	1.83e-07	4.47e-06	0.3411	Archaea	Bacteria	inter
Anaerotignum propionicum	Clostridium butyricum	0			0.3411	3.38e-07	7.39e-06	0.3411	Bacteria	Bacteria	intra
Clohesyomyces aquaticus	Rachicladosporium antarcticum	0			0.341	4.28e-07	9.01e-06	0.341	Fungi	Fungi	intra
Halohasta litchfieldiae	Rhodotorula sp. JG-1b	0			0.3409	6.39e-08	1.89e-06	0.3409	Archaea	Fungi	inter
Clostridium septicum	Lachnospiraceae bacterium KM106-2	0			0.3407	1.68e-07	4.16e-06	0.3407	Bacteria	Bacteria	intra
Halopenitus persicus	Lachnoclostridium sp. YL32	-0.3404	6.16e-08	1.68e-06	0			0.3404	Archaea	Bacteria	inter
Clohesyomyces aquaticus	Kwoniella dejecticola	0			0.3402	4.76e-07	9.86e-06	0.3402	Fungi	Fungi	intra
Halopenitus persicus	Puccinia sorghi	-0.34	7.22e-08	1.93e-06	0			0.34	Archaea	Fungi	inter
Flintibacter sp. KGMB00164	Malassezia restricta	0			0.3398	2.35e-07	5.47e-06	0.3398	Bacteria	Fungi	inter
Clostridium sp. DL-VIII	Streptococcus equinus	0			0.3397	3.4e-07	7.44e-06	0.3397	Bacteria	Bacteria	intra
Moniliophthora perniciosa	Rosellinia necatrix	0			0.3395	3.09e-07	6.87e-06	0.3395	Fungi	Fungi	intra
Clostridium novyi	Ruminococcus albus	0			0.3394	1.37e-08	5.21e-07	0.3394	Bacteria	Bacteria	intra
Pyrenochaeta sp. DS3sAY3a	Sclerotinia sclerotiorum	0			0.3393	9.69e-08	2.65e-06	0.3393	Fungi	Fungi	intra
Fonsecaea nubica	Pandoravirus salinus	0			0.3392	4.01e-09	1.9e-07	0.3392	Fungi	Virus	inter
Diaporthe ampelina	Pandoravirus salinus	0			0.3389	3.64e-08	1.18e-06	0.3389	Fungi	Virus	inter
Lachnoclostridium sp. YL32	Citrobacter virus Moon	0			0.3387	3.85e-07	8.29e-06	0.3387	Bacteria	Virus	inter
Methanococcoides methylutens	Bifidobacterium breve	0			0.3383	3.25e-07	7.15e-06	0.3383	Archaea	Bacteria	inter
Eggerthella sp. YY7918	Staphylococcus phage SA1	-0.3382	2.83e-07	6.26e-06	0			0.3382	Bacteria	Virus	inter
Haloarcula taiwanensis	Clostridiales bacterium CCNA10	0			0.3381	5.31e-09	2.38e-07	0.3381	Archaea	Bacteria	inter
Emmonsia sp. CAC-2015a	Citrobacter virus Moon	0			0.3381	6.17e-08	1.84e-06	0.3381	Fungi	Virus	inter
Methanobrevibacter ruminantium	Clostridium botulinum	0			0.338	2.53e-08	8.66e-07	0.338	Archaea	Bacteria	inter
Alistipes shahii	Eremothecium gossypii	0			0.338	1.44e-07	3.68e-06	0.338	Bacteria	Fungi	inter
Faecalibacterium prausnitzii	[Eubacterium] eligens	0			0.3378	4.63e-07	9.64e-06	0.3378	Bacteria	Bacteria	intra
Cloacibacillus porcorum	Rhodotorula taiwanensis	0			0.3378	3.31e-07	7.27e-06	0.3378	Bacteria	Fungi	inter
Halobellus limi	Dysosmobacter welbionis	0			0.3377	3.35e-07	7.34e-06	0.3377	Archaea	Bacteria	inter
Emmonsia sp. CAC-2015a	Bacillus virus Mater	0			0.3377	4.34e-08	1.36e-06	0.3377	Fungi	Virus	inter
Alistipes onderdonkii	Aspergillus niger	-0.3371	8.17e-08	2.16e-06	0			0.3371	Bacteria	Fungi	inter
Colletotrichum nymphaeae	Hyaloscypha variabilis	0			0.3366	5.89e-08	1.76e-06	0.3366	Fungi	Fungi	intra
Armillaria solidipes	Fomitopsis pinicola	0			0.3362	3.44e-09	1.68e-07	0.3362	Fungi	Fungi	intra
Libanicoccus massiliensis	Pandoravirus salinus	-0.3361	4.4e-08	1.24e-06	0			0.3361	Bacteria	Virus	inter
Longibaculum sp. KGMB06250	Citrobacter virus Moon	0			0.336	2.78e-08	9.36e-07	0.336	Bacteria	Virus	inter
Botrytis cinerea	Cylindrobasidium torrendii	0			0.3358	7.61e-08	2.18e-06	0.3358	Fungi	Fungi	intra
Calocera cornea	Sclerotinia borealis	-0.3354	8.94e-08	2.33e-06	0			0.3354	Fungi	Fungi	intra
Halopenitus persicus	Lachnoanaerobaculum umeaense	-0.3348	3.36e-07	7.25e-06	0			0.3348	Archaea	Bacteria	inter
Faecalibaculum rodentium	Aspergillus niger	0			0.3348	3.78e-07	8.15e-06	0.3348	Bacteria	Fungi	inter
Coniophora puteana	Dothistroma septosporum	0			0.3345	1.05e-07	2.83e-06	0.3345	Fungi	Fungi	intra
Methanobrevibacter ruminantium	Pandoravirus salinus	0			0.3344	1.41e-07	3.62e-06	0.3344	Archaea	Virus	inter
Ruminococcus albus	Trichosporon asahii	0			0.3341	1.84e-07	4.48e-06	0.3341	Bacteria	Fungi	inter
Rutstroemia sp. NJR-2017a BVV2	Pandoravirus salinus	0			0.334	9.85e-08	2.68e-06	0.334	Fungi	Virus	inter
Desulfovibrio desulfuricans	Ruminococcus albus	0			0.3335	5.21e-08	1.59e-06	0.3335	Bacteria	Bacteria	intra
Salmonella virus SEN34	Stx2-converting phage 86	0			0.3335	1.67e-07	4.15e-06	0.3335	Virus	Virus	intra
Libanicoccus massiliensis	Meyerozyma guilliermondii	-0.3334	8.38e-08	2.2e-06	0			0.3334	Bacteria	Fungi	inter
Fonsecaea monophora	Ophiocordyceps australis	0			0.3331	2.12e-07	5.02e-06	0.3331	Fungi	Fungi	intra
Cyphellophora europaea	Macrophomina phaseolina	0			0.3329	2.05e-07	4.89e-06	0.3329	Fungi	Fungi	intra
Halohasta litchfieldiae	Haloplanus rallus	0			0.3324	1.26e-07	3.29e-06	0.3324	Archaea	Archaea	intra
Colletotrichum nymphaeae	Microbotryum lychnidis-dioicae	0			0.3324	4.72e-07	9.79e-06	0.3324	Fungi	Fungi	intra
Lasallia pustulata	Ophiocordyceps australis	0			0.3324	3.81e-08	1.22e-06	0.3324	Fungi	Fungi	intra
Alistipes onderdonkii	Morganella phage vB MmoM MP1	-0.3323	3.17e-07	6.91e-06	0			0.3323	Bacteria	Virus	inter
Thermococcus kodakarensis	Eggerthella sp. YY7918	0			0.3323	9.82e-08	2.68e-06	0.3323	Archaea	Bacteria	inter
Enterobacterial phage mEp390	Salmonella virus SEN34	0			0.3318	4.9e-08	1.51e-06	0.3318	Virus	Virus	intra
Anaerocolumna sp. CBA3638	Ruminococcus albus	0			0.3317	2.6e-07	5.94e-06	0.3317	Bacteria	Bacteria	intra
Exophiala oligosperma	Stereum hirsutum	0			0.3315	6.05e-08	1.8e-06	0.3315	Fungi	Fungi	intra
Pyrobaculum arsenaticum	Thermococcus pacificus	0			0.3313	4.08e-08	1.29e-06	0.3313	Archaea	Archaea	intra
Candida tropicalis	Sphaerulina musiva	0			0.3313	1.44e-07	3.69e-06	0.3313	Fungi	Fungi	intra
Clostridium saccharoperbutylacetonicum	Desulfovibrio vulgaris	-0.3311	5.78e-09	2.02e-07	0			0.3311	Bacteria	Bacteria	intra
Grifola frondosa	Moniliophthora roreri	0			0.331	8.7e-08	2.43e-06	0.331	Fungi	Fungi	intra
Salmonella virus SEN34	Shigella phage SfIV	0			0.331	1.39e-08	5.28e-07	0.331	Virus	Virus	intra
Clostridium saccharoperbutylacetonicum	Malassezia vespertilionis	-0.3309	2.48e-07	5.61e-06	0			0.3309	Bacteria	Fungi	inter
Colletotrichum nymphaeae	Puccinia sorghi	0			0.3309	1.29e-08	4.97e-07	0.3309	Fungi	Fungi	intra
Candidatus Nitrosotenuis cloacae	Ruminococcus albus	0			0.3308	2.05e-07	4.89e-06	0.3308	Archaea	Bacteria	inter
Clostridium novyi	Roseburia hominis	0			0.3304	9.41e-08	2.59e-06	0.3304	Bacteria	Bacteria	intra
Thermococcus pacificus	Moesziomyces aphidis	0			0.3304	1.67e-07	4.14e-06	0.3304	Archaea	Fungi	inter
Aspergillus sclerotioniger	Pyricularia pennisetigena	0			0.3302	7.69e-08	2.2e-06	0.3302	Fungi	Fungi	intra
Candidatus Nitrosotenuis cloacae	Anaerostipes hadrus	0			0.3301	7.81e-08	2.23e-06	0.3301	Archaea	Bacteria	inter
Aspergillus clavatus	Sclerotinia borealis	0			0.3299	8.72e-08	2.43e-06	0.3299	Fungi	Fungi	intra
Clavispora lusitaniae	Pseudogymnoascus sp. VKM F-4520 (FW-2644)	0			0.3298	1.5e-07	3.81e-06	0.3298	Fungi	Fungi	intra
Parastagonospora nodorum	Pyrenophora tritici-repentis	0			0.3297	3.53e-07	7.69e-06	0.3297	Fungi	Fungi	intra
Candida tropicalis	Rutstroemia sp. NJR-2017a BVV2	0			0.3295	8.59e-08	2.4e-06	0.3295	Fungi	Fungi	intra
Malassezia globosa	Sclerotinia sclerotiorum	0			0.3294	1.82e-08	6.66e-07	0.3294	Fungi	Fungi	intra
Methanobrevibacter ruminantium	Clostridium novyi	0			0.329	5.87e-08	1.76e-06	0.329	Archaea	Bacteria	inter
Puccinia striiformis	Citrobacter virus Moon	0			0.3285	2.15e-07	5.08e-06	0.3285	Fungi	Virus	inter
Haloarcula taiwanensis	Pseudogymnoascus sp. 24MN13	0			0.3284	1.76e-07	4.32e-06	0.3284	Archaea	Fungi	inter
Alistipes onderdonkii	Tipula oleracea nudivirus	0			0.3284	1.86e-08	6.75e-07	0.3284	Bacteria	Virus	inter
Fonsecaea nubica	Fusarium proliferatum	0			0.328	7.29e-08	2.11e-06	0.328	Fungi	Fungi	intra
Methanococcoides methylutens	Coniophora puteana	0			0.3276	2.84e-08	9.49e-07	0.3276	Archaea	Fungi	inter
Veillonella parvula	Candida tropicalis	0			0.3274	1.77e-07	4.34e-06	0.3274	Bacteria	Fungi	inter
Natrialba magadii	Clostridiales bacterium CCNA10	0			0.3272	7.88e-08	2.24e-06	0.3272	Archaea	Bacteria	inter
Kwoniella heveanensis	Sphaerulina musiva	0			0.3268	3.65e-08	1.18e-06	0.3268	Fungi	Fungi	intra
Bacteroides fragilis	Mycobacterium virus Marvin	0			0.3268	1.2e-07	3.15e-06	0.3268	Bacteria	Virus	inter
Bipolaris oryzae	Fonsecaea erecta	0			0.3265	3.1e-07	6.89e-06	0.3265	Fungi	Fungi	intra
Roseburia intestinalis	Enterobacter phage phiEap-2	0			0.3263	2.71e-07	6.16e-06	0.3263	Bacteria	Virus	inter
Haloferax volcanii	Pseudogymnoascus sp. 03VT05	0			0.3259	4.09e-07	8.69e-06	0.3259	Archaea	Fungi	inter
Meyerozyma guilliermondii	Enterobacteria phage vB EcoS NBD2	-0.3258	4.09e-07	8.61e-06	0			0.3258	Fungi	Virus	inter
Diaporthe ampelina	Macrophomina phaseolina	0			0.3258	3.86e-08	1.24e-06	0.3258	Fungi	Fungi	intra
Lactobacillus ruminis	Sistotremastrum niveocremeum	0			0.3258	3.65e-07	7.93e-06	0.3258	Bacteria	Fungi	inter
Clohesyomyces aquaticus	Exophiala xenobiotica	0			0.3257	1.22e-07	3.2e-06	0.3257	Fungi	Fungi	intra
Sulfuracidifex tepidarius	[Eubacterium] eligens	0			0.3256	1.09e-07	2.9e-06	0.3256	Archaea	Bacteria	inter
Halobellus limi	Eggerthella sp. YY7918	0			0.3255	2.32e-09	1.21e-07	0.3255	Archaea	Bacteria	inter
Candidatus Nitrosotalea okcheonensis	Pseudobutyrivibrio xylanivorans	0			0.3243	7.83e-08	2.24e-06	0.3243	Archaea	Bacteria	inter
Methanococcoides methylutens	Pandoravirus salinus	0			0.3239	9.72e-08	2.66e-06	0.3239	Archaea	Virus	inter
Lachnoclostridium sp. YL32	Rhodotorula taiwanensis	-0.3233	1.48e-07	3.61e-06	0			0.3233	Bacteria	Fungi	inter
Diaporthe ampelina	Parastagonospora nodorum	0			0.3231	2.38e-07	5.53e-06	0.3231	Fungi	Fungi	intra
Aspergillus carbonarius	Hyaloscypha variabilis	0			0.3229	1.88e-07	4.56e-06	0.3229	Fungi	Fungi	intra
Ruminococcus bicirculans	Dickeya virus RC2014	0			0.3227	4.47e-07	9.36e-06	0.3227	Bacteria	Virus	inter
Colletotrichum nymphaeae	Moniliophthora roreri	0			0.3225	1.95e-08	7e-07	0.3225	Fungi	Fungi	intra
Malassezia restricta	Metarhizium album	0			0.3222	8.62e-08	2.41e-06	0.3222	Fungi	Fungi	intra
Candidatus Nitrosotalea okcheonensis	Lachnospiraceae bacterium KM106-2	0			0.3218	4.66e-08	1.45e-06	0.3218	Archaea	Bacteria	inter
Bacteroides coprosuis	Bacteroides fragilis	0			0.3217	2.31e-07	5.4e-06	0.3217	Bacteria	Bacteria	intra
Corynebacterium virus Darwin	Escherichia virus P1	0			0.3217	2.01e-07	4.8e-06	0.3217	Virus	Virus	intra
Aspergillus nomiae	Coniophora puteana	0			0.3215	1.35e-07	3.47e-06	0.3215	Fungi	Fungi	intra
Clostridiales bacterium CCNA10	Eremothecium gossypii	0			0.3214	7.87e-08	2.24e-06	0.3214	Bacteria	Fungi	inter
Exophiala xenobiotica	Moelleriella libera	0			0.3214	1.45e-07	3.7e-06	0.3214	Fungi	Fungi	intra
Alistipes megaguti	Fusarium graminearum	0			0.3213	7.19e-08	2.08e-06	0.3213	Bacteria	Fungi	inter
Alistipes finegoldii	Clostridiales bacterium CCNA10	0			0.3212	7.3e-08	2.11e-06	0.3212	Bacteria	Bacteria	intra
Dysosmobacter welbionis	Trichosporon asahii	0			0.3209	4.78e-07	9.88e-06	0.3209	Bacteria	Fungi	inter
Halopenitus persicus	Emmonsia sp. CAC-2015a	-0.3205	2.61e-07	5.84e-06	0			0.3205	Archaea	Fungi	inter
Alistipes dispar	Parabacteroides distasonis	0			0.3205	1.18e-08	4.61e-07	0.3205	Bacteria	Bacteria	intra
Clostridium baratii	Longibaculum sp. KGMB06250	0			0.3202	4e-07	8.55e-06	0.3202	Bacteria	Bacteria	intra
Halopenitus persicus	Alistipes dispar	0			0.3201	3.62e-07	7.87e-06	0.3201	Archaea	Bacteria	inter
Natronococcus occultus	Oscillibacter sp. PEA192	0			0.3201	3.52e-07	7.67e-06	0.3201	Archaea	Bacteria	inter
Flavonifractor plautii	Moelleriella libera	0			0.3197	2.14e-08	7.56e-07	0.3197	Bacteria	Fungi	inter
Cloacibacillus porcorum	Trichosporon asahii	0			0.3197	1.94e-08	6.98e-07	0.3197	Bacteria	Fungi	inter
Erysiphe pulchra	Malassezia globosa	0.4724	3.8e-07	8.09e-06	0.7915	9.4e-10	5.56e-08	0.3191	Fungi	Fungi	intra
Veillonella parvula	Puccinia sorghi	0			0.319	2.08e-07	4.94e-06	0.319	Bacteria	Fungi	inter
Enterococcus faecium	Pandoravirus salinus	0			0.319	5.34e-08	1.62e-06	0.319	Bacteria	Virus	inter
Alistipes dispar	Streptococcus salivarius	-0.3188	4.28e-07	8.94e-06	0			0.3188	Bacteria	Bacteria	intra
Aspergillus calidoustus	Pyricularia pennisetigena	0			0.3188	4.63e-07	9.63e-06	0.3188	Fungi	Fungi	intra
Aspergillus carbonarius	Puccinia striiformis	0			0.3187	1.75e-07	4.3e-06	0.3187	Fungi	Fungi	intra
Natrialba magadii	Dysosmobacter welbionis	0			0.3186	1.89e-08	6.83e-07	0.3186	Archaea	Bacteria	inter
Herbinix luporum	Bacillus virus Mater	0.4788	7.73e-10	3.17e-08	0.7966	6.68e-11	6.64e-09	0.3178	Bacteria	Virus	inter
Desulfovibrio desulfuricans	Puccinia striiformis	-0.3177	2.58e-07	5.8e-06	0			0.3177	Bacteria	Fungi	inter
Methanococcoides methylutens	Trichosporon asahii	0			0.3177	1.42e-07	3.64e-06	0.3177	Archaea	Fungi	inter
Lactobacillus ruminis	[Eubacterium] eligens	0			0.3176	4.56e-07	9.52e-06	0.3176	Bacteria	Bacteria	intra
Clostridium saccharobutylicum	Longibaculum sp. KGMB06250	0			0.3171	1.52e-07	3.84e-06	0.3171	Bacteria	Bacteria	intra
Hungateiclostridium clariflavum	Longibaculum sp. KGMB06250	0			0.3171	3.78e-08	1.22e-06	0.3171	Bacteria	Bacteria	intra
Diaporthe ampelina	Moniliophthora roreri	0			0.3168	4.57e-08	1.43e-06	0.3168	Fungi	Fungi	intra
Butyrivibrio fibrisolvens	Oscillibacter sp. PEA192	-0.3166	4.57e-07	9.46e-06	0			0.3166	Bacteria	Bacteria	intra
Moelleriella libera	Puccinia sorghi	0			0.3166	2.14e-07	5.06e-06	0.3166	Fungi	Fungi	intra
Escherichia virus P1	Escherichia virus RCS47	0			0.3166	6.68e-09	2.86e-07	0.3166	Virus	Virus	intra
Clostridium sp. DL-VIII	Desulfovibrio vulgaris	-0.3165	7.36e-08	1.97e-06	0			0.3165	Bacteria	Bacteria	intra
Candidatus Nitrosotalea okcheonensis	Lachnoanaerobaculum umeaense	0			0.3162	1.5e-07	3.81e-06	0.3162	Archaea	Bacteria	inter
Enterococcus faecium	Citrobacter virus Moon	0			0.3161	6.92e-08	2.02e-06	0.3161	Bacteria	Virus	inter
Longibaculum sp. KGMB06250	Roseburia hominis	0			0.3159	1.87e-07	4.53e-06	0.3159	Bacteria	Bacteria	intra
Thermococcus pacificus	Christensenella sp. Marseille-P3954	0			0.3154	1.47e-07	3.74e-06	0.3154	Archaea	Bacteria	inter
Methanococcus maripaludis	Pyricularia pennisetigena	0			0.3153	1.07e-07	2.86e-06	0.3153	Archaea	Fungi	inter
Escherichia virus RCS47	Yersinia virus L413C	0			0.3153	2.49e-08	8.53e-07	0.3153	Virus	Virus	intra
Halobellus limi	Clostridium saccharoperbutylacetonicum	-0.3151	1.95e-07	4.56e-06	0			0.3151	Archaea	Bacteria	inter
Bacteroides coprosuis	Meyerozyma guilliermondii	0			0.3147	1.86e-07	4.52e-06	0.3147	Bacteria	Fungi	inter
Alistipes onderdonkii	Clostridium saccharoperbutylacetonicum	-0.3145	9.53e-08	2.46e-06	0			0.3145	Bacteria	Bacteria	intra
Ruminococcus albus	Erwinia virus Asesino	-0.3144	2.84e-07	6.29e-06	0			0.3144	Bacteria	Virus	inter
Clostridium butyricum	Desulfovibrio vulgaris	-0.3142	4.58e-07	9.49e-06	0			0.3142	Bacteria	Bacteria	intra
Lachnoclostridium sp. YL32	Cladophialophora immunda	0			0.3142	4.15e-07	8.8e-06	0.3142	Bacteria	Fungi	inter
Rosellinia necatrix	Sphaerulina musiva	0			0.3139	1.17e-08	4.57e-07	0.3139	Fungi	Fungi	intra
Methanococcus maripaludis	Pandoravirus salinus	0			0.3138	6.24e-08	1.85e-06	0.3138	Archaea	Virus	inter
Diaporthe ampelina	Lasallia pustulata	0			0.3136	1.32e-07	3.41e-06	0.3136	Fungi	Fungi	intra
Christensenella sp. Marseille-P3954	Staphylococcus phage SA1	-0.3132	4.67e-07	9.65e-06	0			0.3132	Bacteria	Virus	inter
Candidatus Nitrosotenuis cloacae	Roseburia hominis	0			0.3132	1.74e-07	4.29e-06	0.3132	Archaea	Bacteria	inter
Halopenitus persicus	Erysiphe pulchra	-0.313	2.51e-07	5.68e-06	0			0.313	Archaea	Fungi	inter
Methanobrevibacter ruminantium	Roseburia intestinalis	0			0.313	2.88e-07	6.48e-06	0.313	Archaea	Bacteria	inter
Bacteroides fragilis	Gordonia phage Blueberry	0			0.313	2.37e-07	5.52e-06	0.313	Bacteria	Virus	inter
Natrialba magadii	Rhodotorula taiwanensis	0			0.3129	3.86e-07	8.3e-06	0.3129	Archaea	Fungi	inter
Methanococcoides methylutens	Mucor ambiguus	0			0.3128	4.08e-07	8.67e-06	0.3128	Archaea	Fungi	inter
Anaerostipes hadrus	Mogibacterium diversum	0			0.3127	1.01e-07	2.73e-06	0.3127	Bacteria	Bacteria	intra
Candidatus Nitrosotalea okcheonensis	Lachnoclostridium phytofermentans	0			0.3125	9.16e-08	2.53e-06	0.3125	Archaea	Bacteria	inter
Lachnoanaerobaculum umeaense	Moniliophthora roreri	0			0.3125	3.11e-07	6.89e-06	0.3125	Bacteria	Fungi	inter
Exophiala xenobiotica	Puccinia sorghi	0			0.312	1.04e-07	2.79e-06	0.312	Fungi	Fungi	intra
Pyrobaculum arsenaticum	Thermococcus sp. P6	0			0.3119	3.37e-08	1.1e-06	0.3119	Archaea	Archaea	intra
Calocera cornea	Exophiala oligosperma	0			0.3119	2.54e-07	5.85e-06	0.3119	Fungi	Fungi	intra
Fomitopsis pinicola	Moelleriella libera	0			0.3119	1.08e-08	4.29e-07	0.3119	Fungi	Fungi	intra
Roseburia hominis	Pectobacterium phage CBB	0			0.3119	1.74e-07	4.28e-06	0.3119	Bacteria	Virus	inter
Halohasta litchfieldiae	Cyphellophora europaea	0			0.3117	4.22e-08	1.33e-06	0.3117	Archaea	Fungi	inter
Clostridium pasteurianum	Roseburia intestinalis	0			0.3116	2.12e-07	5.02e-06	0.3116	Bacteria	Bacteria	intra
Malassezia globosa	Puccinia striiformis	0			0.3116	2.13e-09	1.13e-07	0.3116	Fungi	Fungi	intra
Hyaloscypha variabilis	Nadsonia fulvescens	0			0.3113	1.46e-07	3.72e-06	0.3113	Fungi	Fungi	intra
Lachnoclostridium sp. YL32	Penicillium sp. 'occitanis'	-0.3111	4.64e-08	1.3e-06	0			0.3111	Bacteria	Fungi	inter
Enterobacteria phage phi80	Stx2-converting phage 86	0			0.311	3.37e-08	1.1e-06	0.311	Virus	Virus	intra
Methanocella paludicola	Faecalibaculum rodentium	0.308	2.64e-07	5.89e-06	0.6188	6.02e-09	2.65e-07	0.3108	Archaea	Bacteria	inter
Haloplanus rallus	Fusobacterium nucleatum	-0.3108	2.87e-07	6.33e-06	0			0.3108	Archaea	Bacteria	inter
Moniliophthora roreri	Phialophora americana	0			0.3108	1.5e-07	3.81e-06	0.3108	Fungi	Fungi	intra
Thermococcus pacificus	Flavonifractor plautii	0			0.3107	1.88e-07	4.55e-06	0.3107	Archaea	Bacteria	inter
Methanococcoides methylutens	Clostridium sp. CT4	0			0.3097	1.07e-07	2.86e-06	0.3097	Archaea	Bacteria	inter
Fomitopsis pinicola	Microbotryum lychnidis-dioicae	0			0.3093	1.1e-09	6.37e-08	0.3093	Fungi	Fungi	intra
Desulfovibrio desulfuricans	Libanicoccus massiliensis	0			0.309	5.61e-08	1.69e-06	0.309	Bacteria	Bacteria	intra
Anaerostipes hadrus	Mucor ambiguus	0			0.3089	9.69e-08	2.65e-06	0.3089	Bacteria	Fungi	inter
Alistipes onderdonkii	Hungateiclostridium clariflavum	-0.3088	6.99e-08	1.88e-06	0			0.3088	Bacteria	Bacteria	intra
Natrinema versiforme	Bacteroides caecimuris	-0.3086	4.83e-07	9.93e-06	0			0.3086	Archaea	Bacteria	inter
Nadsonia fulvescens	Trichosporon asahii	0			0.3086	3.73e-08	1.2e-06	0.3086	Fungi	Fungi	intra
Pyrenochaeta sp. DS3sAY3a	Rosellinia necatrix	0			0.3085	4.81e-08	1.49e-06	0.3085	Fungi	Fungi	intra
Aspergillus ochraceoroseus	Candida tropicalis	0			0.3084	8.17e-08	2.31e-06	0.3084	Fungi	Fungi	intra
Alistipes megaguti	Bifidobacterium breve	-0.3083	1.17e-07	2.93e-06	0			0.3083	Bacteria	Bacteria	intra
Alistipes megaguti	Morganella phage vB MmoM MP1	-0.3082	1.05e-08	3.46e-07	0			0.3082	Bacteria	Virus	inter
Haloplanus rallus	Akkermansia muciniphila	0			0.3082	4e-07	8.54e-06	0.3082	Archaea	Bacteria	inter
Methanococcoides methylutens	Clostridium saccharobutylicum	0			0.3077	2.16e-07	5.09e-06	0.3077	Archaea	Bacteria	inter
Lachnospiraceae bacterium	Sistotremastrum niveocremeum	0			0.3074	2.48e-07	5.71e-06	0.3074	Bacteria	Fungi	inter
Veillonella parvula	Mucor ambiguus	0			0.3073	1.21e-07	3.17e-06	0.3073	Bacteria	Fungi	inter
Natrinema sp. J7-2	Sclerotinia borealis	-0.3072	9.16e-08	2.38e-06	0			0.3072	Archaea	Fungi	inter
Natrinema versiforme	Candida tropicalis	-0.3065	2.27e-08	6.86e-07	0			0.3065	Archaea	Fungi	inter
Halobellus limi	Ophiocordyceps australis	0.3531	8.58e-08	2.25e-06	0.6596	1.07e-07	2.87e-06	0.3065	Archaea	Fungi	inter
Tilletia controversa	BeAn 58058 virus	0			0.3064	1.89e-07	4.57e-06	0.3064	Fungi	Virus	inter
Clostridium saccharobutylicum	Roseburia intestinalis	0			0.3063	7.12e-08	2.07e-06	0.3063	Bacteria	Bacteria	intra
Haloferax volcanii	Fusobacterium nucleatum	-0.3062	5.71e-08	1.57e-06	0			0.3062	Archaea	Bacteria	inter
Methanocella paludicola	Pseudogymnoascus sp. 24MN13	0.3856	1.56e-08	4.93e-07	0.6918	1.23e-10	1.05e-08	0.3062	Archaea	Fungi	inter
Clostridium sp. DL-VIII	Roseburia intestinalis	0			0.3062	1.13e-07	3e-06	0.3062	Bacteria	Bacteria	intra
Talaromyces islandicus	Bacillus virus Mater	0.4085	1.93e-07	4.52e-06	0.7144	1.77e-10	1.4e-08	0.3059	Fungi	Virus	inter
Eggerthella sp. YY7918	Eubacterium callanderi	0			0.3057	5.77e-08	1.73e-06	0.3057	Bacteria	Bacteria	intra
Methanobrevibacter olleyae	Citrobacter virus Moon	0			0.3052	4.25e-08	1.34e-06	0.3052	Archaea	Virus	inter
Phialophora americana	Pseudomonas phage PaMx42	0			0.3048	1.76e-07	4.33e-06	0.3048	Fungi	Virus	inter
Blastomyces parvus	Rutstroemia sp. NJR-2017a BVV2	0			0.3047	3.31e-07	7.27e-06	0.3047	Fungi	Fungi	intra
Porphyromonas gingivalis	Malassezia restricta	0			0.3045	2.33e-07	5.43e-06	0.3045	Bacteria	Fungi	inter
Haloarcula taiwanensis	Sclerotinia borealis	-0.3044	1.7e-07	4.07e-06	0			0.3044	Archaea	Fungi	inter
Eubacterium callanderi	Flintibacter sp. KGMB00164	0			0.3041	4.79e-07	9.9e-06	0.3041	Bacteria	Bacteria	intra
Cercospora berteroae	Pyrenochaeta sp. DS3sAY3a	0			0.3041	1.17e-07	3.08e-06	0.3041	Fungi	Fungi	intra
Hungateiclostridium clariflavum	Lachnospiraceae bacterium	0			0.3038	1.86e-07	4.52e-06	0.3038	Bacteria	Bacteria	intra
Exophiala oligosperma	Lasallia pustulata	0			0.3027	1.22e-07	3.18e-06	0.3027	Fungi	Fungi	intra
Alistipes onderdonkii	Desulfovibrio desulfuricans	0			0.3026	1.81e-07	4.43e-06	0.3026	Bacteria	Bacteria	intra
Grifola frondosa	Protomyces lactucaedebilis	0			0.3025	3.85e-07	8.29e-06	0.3025	Fungi	Fungi	intra
Microbotryum lychnidis-dioicae	Ophiocordyceps australis	0			0.3023	8.74e-08	2.44e-06	0.3023	Fungi	Fungi	intra
Lachnoclostridium sp. YL32	Porphyromonas asaccharolytica	-0.3022	1.58e-07	3.83e-06	0			0.3022	Bacteria	Bacteria	intra
Clavispora lusitaniae	Talaromyces islandicus	0			0.3022	4.04e-07	8.6e-06	0.3022	Fungi	Fungi	intra
Lachnoclostridium sp. YL32	Libanicoccus massiliensis	-0.302	1.04e-07	2.66e-06	0			0.302	Bacteria	Bacteria	intra
Acinetobacter phage ZZ1	Gordonia virus Gustav	0			0.3018	1.73e-07	4.26e-06	0.3018	Virus	Virus	intra
Bacteroides fragilis	Parastagonospora nodorum	0			0.3017	4.55e-07	9.5e-06	0.3017	Bacteria	Fungi	inter
Diaporthe ampelina	Grifola frondosa	0			0.3015	3.3e-07	7.25e-06	0.3015	Fungi	Fungi	intra
Fusarium graminearum	Streptococcus phage A25	-0.3011	3.89e-07	8.25e-06	0			0.3011	Fungi	Virus	inter
Parabacteroides sp. CT06	Petrimonas mucosa	0			0.3011	2.61e-07	5.96e-06	0.3011	Bacteria	Bacteria	intra
Christensenella sp. Marseille-P3954	Candida tropicalis	-0.301	1.27e-07	3.16e-06	0			0.301	Bacteria	Fungi	inter
Eggerthella sp. YY7918	Lake Sarah-associated circular virus-31	-0.3007	1.42e-08	4.53e-07	0			0.3007	Bacteria	Virus	inter
Enterobacteria phage P4	Stx2-converting phage 86	0			0.3004	2.87e-08	9.57e-07	0.3004	Virus	Virus	intra
Methanococcoides methylutens	Cercospora berteroae	0			0.3003	4.75e-07	9.85e-06	0.3003	Archaea	Fungi	inter
Methanobrevibacter ruminantium	Emmonsia sp. CAC-2015a	0.3092	1.83e-07	4.33e-06	0.6031	6.68e-11	6.64e-09	0.2939	Archaea	Fungi	inter
Cellulosilyticum sp. WCF-2	Clostridium sp. DL-VIII	0.4784	2.28e-10	1.03e-08	0.7715	2.28e-10	1.7e-08	0.2931	Bacteria	Bacteria	intra
Erysiphe pulchra	Sclerotinia borealis	0.3475	9.36e-08	2.42e-06	0.6365	4.63e-09	2.13e-07	0.289	Fungi	Fungi	intra
Cellulosilyticum sp. WCF-2	Clostridium butyricum	0.4439	2.95e-09	1.08e-07	0.7252	6.68e-11	6.64e-09	0.2813	Bacteria	Bacteria	intra
Anaerocolumna sp. CBA3638	Citrobacter virus Moon	0.4432	1.33e-08	4.3e-07	0.7207	6.68e-11	6.64e-09	0.2775	Bacteria	Virus	inter
Methanococcus maripaludis	Bacillus virus Mater	0.3386	9.71e-08	2.5e-06	0.6133	6.68e-11	6.64e-09	0.2747	Archaea	Virus	inter
Halobellus limi	Fomitopsis pinicola	0.3053	4.52e-07	9.37e-06	0.5794	1.77e-10	1.4e-08	0.2741	Archaea	Fungi	inter
Blastomyces parvus	Botrytis cinerea	0.4815	3.98e-08	1.14e-06	0.7457	9.81e-10	5.77e-08	0.2642	Fungi	Fungi	intra
Natronococcus occultus	Intestinimonas butyriciproducens	0.303	3.23e-07	7.01e-06	0.5615	1.23e-10	1.05e-08	0.2585	Archaea	Bacteria	inter
Halobellus limi	Diaporthe ampelina	0.3622	4.11e-09	1.48e-07	0.6205	3.73e-10	2.57e-08	0.2583	Archaea	Fungi	inter
Moniliophthora roreri	Pandoravirus salinus	0.4046	3.86e-08	1.11e-06	0.6508	6.68e-11	6.64e-09	0.2462	Fungi	Virus	inter
Erysiphe pulchra	Marssonina brunnea	0.351	2.26e-08	6.83e-07	0.5953	5.71e-09	2.54e-07	0.2443	Fungi	Fungi	intra
Faecalibaculum rodentium	Trichosporon asahii	0.3731	3.9e-07	8.27e-06	0.6168	7.73e-10	4.74e-08	0.2437	Bacteria	Fungi	inter
Ophiocordyceps australis	Pyricularia pennisetigena	0.3527	7.59e-08	2.02e-06	0.5958	3.26e-10	2.27e-08	0.2431	Fungi	Fungi	intra
Haloferax volcanii	Trichosporon asahii	0.4302	4.5e-09	1.61e-07	0.6696	2.88e-09	1.45e-07	0.2394	Archaea	Fungi	inter
Bacteroides caecimuris	Meyerozyma guilliermondii	0.3519	3.43e-08	9.98e-07	0.5891	1.02e-09	5.99e-08	0.2372	Bacteria	Fungi	inter
Clostridium septicum	Hungateiclostridium clariflavum	0.3697	3.1e-07	6.78e-06	0.5998	1.23e-10	1.05e-08	0.2301	Bacteria	Bacteria	intra
Fomitopsis pinicola	Pyrenochaeta sp. DS3sAY3a	0.3449	1.08e-07	2.74e-06	0.5738	3.26e-10	2.27e-08	0.2289	Fungi	Fungi	intra
Flavonifractor plautii	[Clostridium] bolteae	0.4159	1.62e-08	5.1e-07	0.6366	1.77e-10	1.4e-08	0.2207	Bacteria	Bacteria	intra
Lachnoanaerobaculum umeaense	Citrobacter virus Moon	0.4386	7.86e-09	2.66e-07	0.6531	6.68e-11	6.64e-09	0.2145	Bacteria	Virus	inter
Methanobrevibacter olleyae	Clostridium beijerinckii	0.3756	3.6e-08	1.04e-06	0.5888	6.68e-11	6.64e-09	0.2132	Archaea	Bacteria	inter
Cellulosilyticum sp. WCF-2	Clostridium baratii	0.5071	6e-10	2.53e-08	0.7195	6.68e-11	6.64e-09	0.2124	Bacteria	Bacteria	intra
[Eubacterium] cellulosolvens	Talaromyces islandicus	0.4571	2.02e-09	7.64e-08	0.669	1.23e-10	1.05e-08	0.2119	Bacteria	Fungi	inter
Butyrivibrio fibrisolvens	Talaromyces islandicus	0.4544	5.11e-10	2.19e-08	0.6628	1.23e-10	1.05e-08	0.2084	Bacteria	Fungi	inter
Microbotryum lychnidis-dioicae	Trichosporon asahii	0.3496	1.89e-08	5.83e-07	0.5574	7.73e-10	4.74e-08	0.2078	Fungi	Fungi	intra
Clostridium baratii	Hungateiclostridium clariflavum	0.4271	1.7e-08	5.33e-07	0.6343	1.23e-10	1.05e-08	0.2072	Bacteria	Bacteria	intra
Natronococcus occultus	Christensenella sp. Marseille-P3954	0.3523	1.89e-07	4.44e-06	0.5578	6.68e-11	6.64e-09	0.2055	Archaea	Bacteria	inter
Butyrivibrio proteoclasticus	Clostridium baratii	0.3467	5.77e-08	1.58e-06	0.5517	1.23e-10	1.05e-08	0.205	Bacteria	Bacteria	intra
Fomitopsis pinicola	Rachicladosporium antarcticum	0.348	8.04e-09	2.71e-07	0.5529	8.38e-08	2.36e-06	0.2049	Fungi	Fungi	intra
Haloferax volcanii	Rhodotorula sp. JG-1b	0.3928	2.17e-08	6.58e-07	0.5975	2.78e-10	2.02e-08	0.2047	Archaea	Fungi	inter
Calocera cornea	Coniophora puteana	0.4329	7.28e-08	1.95e-06	0.6362	9.81e-10	5.77e-08	0.2033	Fungi	Fungi	intra
Faecalibacterium prausnitzii	Faecalibaculum rodentium	0.3863	8.12e-08	2.15e-06	0.5884	1.23e-10	1.05e-08	0.2021	Bacteria	Bacteria	intra
Clostridium novyi	Hungateiclostridium clariflavum	0.6304	6.68e-11	3.3e-09	0.8305	6.68e-11	6.64e-09	0.2001	Bacteria	Bacteria	intra
Aspergillus clavatus	Aspergillus sclerotioniger	0.4434	2.39e-07	5.44e-06	0.6405	1.3e-07	3.37e-06	0.1971	Fungi	Fungi	intra
Methanocella paludicola	Christensenella sp. Marseille-P3954	0.4175	2.92e-07	6.43e-06	0.6142	5.56e-10	3.64e-08	0.1967	Archaea	Bacteria	inter
Lachnoclostridium phytofermentans	Citrobacter virus Moon	0.4456	2.51e-08	7.53e-07	0.6407	6.68e-11	6.64e-09	0.1951	Bacteria	Virus	inter
Natronococcus occultus	Rhodotorula taiwanensis	0.4113	6.03e-09	2.1e-07	0.6056	2.79e-08	9.38e-07	0.1943	Archaea	Fungi	inter
Anaerocolumna sp. CBA3638	Clostridium baratii	0.3916	1.65e-07	3.97e-06	0.5845	6.68e-11	6.64e-09	0.1929	Bacteria	Bacteria	intra
Butyrivibrio hungatei	Clostridium novyi	0.4603	9.4e-10	3.78e-08	0.6532	1.23e-10	1.05e-08	0.1929	Bacteria	Bacteria	intra
Botrytis cinerea	Erysiphe pulchra	0.4675	1.3e-09	5.08e-08	0.6602	5.21e-09	2.35e-07	0.1927	Fungi	Fungi	intra
Pseudobutyrivibrio xylanivorans	Bacillus virus Mater	0.5145	2.74e-09	1.01e-07	0.707	6.68e-11	6.64e-09	0.1925	Bacteria	Virus	inter
Diaporthe ampelina	Fomitopsis pinicola	0.3493	8.3e-08	2.19e-06	0.5365	1.26e-09	7.2e-08	0.1872	Fungi	Fungi	intra
[Eubacterium] cellulosolvens	Citrobacter virus Moon	0.4567	5.27e-09	1.87e-07	0.6423	1.23e-10	1.05e-08	0.1856	Bacteria	Virus	inter
Herbinix luporum	Hungateiclostridium clariflavum	0.6155	1.23e-10	5.87e-09	0.801	6.68e-11	6.64e-09	0.1855	Bacteria	Bacteria	intra
Salmonella phage epsilon34	Stx2-converting phage 86	0.3881	2.16e-08	6.58e-07	0.5728	6.68e-11	6.64e-09	0.1847	Virus	Virus	intra
Methanococcoides methylutens	Butyrivibrio fibrisolvens	0.3664	3.44e-09	1.25e-07	0.5505	6.68e-11	6.64e-09	0.1841	Archaea	Bacteria	inter
Clostridium baratii	Lachnoclostridium phytofermentans	0.4314	5.27e-09	1.87e-07	0.6142	6.68e-11	6.64e-09	0.1828	Bacteria	Bacteria	intra
Clostridium sp. CT4	[Eubacterium] cellulosolvens	0.3633	2.43e-08	7.3e-07	0.5452	5.11e-10	3.37e-08	0.1819	Bacteria	Bacteria	intra
Citrobacter virus Moon	Morganella phage vB MmoM MP1	0.4898	2.24e-09	8.43e-08	0.6714	2.28e-10	1.7e-08	0.1816	Virus	Virus	intra
Anaerocolumna sp. CBA3638	Hungateiclostridium clariflavum	0.5136	4.66e-10	2.02e-08	0.6951	1.77e-10	1.4e-08	0.1815	Bacteria	Bacteria	intra
Methanococcus maripaludis	Clostridium baratii	0.366	4.01e-09	1.45e-07	0.5461	1.23e-10	1.05e-08	0.1801	Archaea	Bacteria	inter
Butyrivibrio fibrisolvens	Bacillus virus Mater	0.5501	1.26e-09	4.93e-08	0.73	6.68e-11	6.64e-09	0.1799	Bacteria	Virus	inter
Methanococcoides methylutens	Anaerocolumna sp. CBA3638	0.3715	6.22e-09	2.16e-07	0.5511	3.57e-09	1.73e-07	0.1796	Archaea	Bacteria	inter
Clostridium saccharobutylicum	Pseudobutyrivibrio xylanivorans	0.4062	1.57e-09	6.03e-08	0.5856	6.68e-11	6.64e-09	0.1794	Bacteria	Bacteria	intra
Butyrivibrio hungatei	Clostridium baratii	0.3653	6.74e-08	1.82e-06	0.5443	6.68e-11	6.64e-09	0.179	Bacteria	Bacteria	intra
Lachnoclostridium phytofermentans	Bacillus virus Mater	0.5917	1.02e-09	4.09e-08	0.7701	1.23e-10	1.05e-08	0.1784	Bacteria	Virus	inter
Haloplanus rallus	Natrinema sp. J7-2	0.3191	4.58e-08	1.29e-06	0.4972	6.68e-11	6.64e-09	0.1781	Archaea	Archaea	intra
Candida tropicalis	Sclerotinia sclerotiorum	0.4977	1.06e-09	4.24e-08	0.6748	4.53e-09	2.09e-07	0.1771	Fungi	Fungi	intra
Hungateiclostridium clariflavum	[Eubacterium] cellulosolvens	0.5326	1.26e-09	4.93e-08	0.709	1.23e-10	1.05e-08	0.1764	Bacteria	Bacteria	intra
Bacillus virus Mater	Citrobacter virus Moon	0.5335	6.4e-09	2.21e-07	0.7082	2.28e-10	1.7e-08	0.1747	Virus	Virus	intra
Methanococcus maripaludis	Clostridium saccharobutylicum	0.4233	1.14e-09	4.53e-08	0.5977	1.77e-10	1.4e-08	0.1744	Archaea	Bacteria	inter
Clostridium sp. CT4	Talaromyces islandicus	0.3636	2.08e-07	4.83e-06	0.538	8.57e-10	5.13e-08	0.1744	Bacteria	Fungi	inter
Butyrivibrio fibrisolvens	Clostridium baratii	0.3947	3.65e-08	1.05e-06	0.5654	6.68e-11	6.64e-09	0.1707	Bacteria	Bacteria	intra
Bacteroides coprosuis	Bacteroides thetaiotaomicron	0.3278	6.49e-08	1.76e-06	0.4981	3.3e-09	1.63e-07	0.1703	Bacteria	Bacteria	intra
Libanicoccus massiliensis	Pseudogymnoascus sp. 24MN13	0.3446	3.95e-07	8.35e-06	0.5145	4.89e-09	2.23e-07	0.1699	Bacteria	Fungi	inter
Methanobrevibacter olleyae	Clostridium baratii	0.3777	1.37e-08	4.39e-07	0.5471	6.68e-11	6.64e-09	0.1694	Archaea	Bacteria	inter
Anaerocolumna sp. CBA3638	Bacillus virus Mater	0.626	7.3e-10	3.01e-08	0.7945	6.68e-11	6.64e-09	0.1685	Bacteria	Virus	inter
Anaerostipes hadrus	Clostridium pasteurianum	0.3554	9.28e-08	2.41e-06	0.5231	6.68e-11	6.64e-09	0.1677	Bacteria	Bacteria	intra
Haloferax volcanii	Christensenella sp. Marseille-P3954	0.4053	1.15e-07	2.9e-06	0.5729	6.68e-11	6.64e-09	0.1676	Archaea	Bacteria	inter
Clostridium baratii	Herbinix luporum	0.4224	4.2e-10	1.83e-08	0.5889	6.68e-11	6.64e-09	0.1665	Bacteria	Bacteria	intra
Halohasta litchfieldiae	Bifidobacterium breve	0.3226	3.16e-07	6.89e-06	0.4882	1.88e-08	6.81e-07	0.1656	Archaea	Bacteria	inter
Pseudomonas phage OBP	Streptococcus phage A25	0.3732	6.68e-11	3.3e-09	0.5385	8.57e-10	5.13e-08	0.1653	Virus	Virus	intra
Methanobrevibacter ruminantium	Moelleriella libera	0.3756	4.67e-07	9.65e-06	0.5397	1.8e-09	9.74e-08	0.1641	Archaea	Fungi	inter
Butyrivibrio hungatei	Bacillus virus Mater	0.5042	3.3e-09	1.2e-07	0.6677	6.68e-11	6.64e-09	0.1635	Bacteria	Virus	inter
Fomitopsis pinicola	Ophiocordyceps australis	0.3949	1.38e-07	3.38e-06	0.5577	1.84e-09	9.93e-08	0.1628	Fungi	Fungi	intra
Lachnoanaerobaculum umeaense	Morganella phage vB MmoM MP1	0.4435	4.2e-10	1.83e-08	0.6055	1.77e-10	1.4e-08	0.162	Bacteria	Virus	inter
Methanococcoides methylutens	Herbinix luporum	0.3449	5.93e-08	1.62e-06	0.5062	2.13e-09	1.13e-07	0.1613	Archaea	Bacteria	inter
Lachnoclostridium phytofermentans	Mucor ambiguus	0.4318	1.44e-08	4.6e-07	0.5927	1.23e-10	1.05e-08	0.1609	Bacteria	Fungi	inter
Aeropyrum pernix spindle-shaped virus 1	Erwinia virus Ea2809	0.3596	1.02e-08	3.36e-07	0.5203	8.57e-10	5.13e-08	0.1607	Virus	Virus	intra
Clostridium botulinum	Lachnoclostridium phytofermentans	0.4827	6.68e-11	3.3e-09	0.6427	1.23e-10	1.05e-08	0.16	Bacteria	Bacteria	intra
Clostridium saccharobutylicum	[Eubacterium] cellulosolvens	0.3535	5.15e-08	1.43e-06	0.5133	6.68e-11	6.64e-09	0.1598	Bacteria	Bacteria	intra
Methanococcus maripaludis	Clostridium sp. CT4	0.4307	2.81e-09	1.04e-07	0.5904	2.02e-09	1.08e-07	0.1597	Archaea	Bacteria	inter
Methanococcus maripaludis	Clostridium novyi	0.4312	8.93e-09	2.98e-07	0.5902	1.23e-10	1.05e-08	0.159	Archaea	Bacteria	inter
Methanococcoides methylutens	Lachnoclostridium phytofermentans	0.3361	7.95e-08	2.11e-06	0.4951	5.77e-09	2.56e-07	0.159	Archaea	Bacteria	inter
Clostridium saccharoperbutylacetonicum	Talaromyces islandicus	0.458	9.4e-10	3.78e-08	0.6167	1.23e-10	1.05e-08	0.1587	Bacteria	Fungi	inter
Butyrivibrio proteoclasticus	Bacillus virus Mater	0.5344	1.02e-09	4.09e-08	0.693	6.68e-11	6.64e-09	0.1586	Bacteria	Virus	inter
Gemella morbillorum	Streptococcus anginosus	0.3259	1.87e-07	4.41e-06	0.4833	1.09e-08	4.35e-07	0.1574	Bacteria	Bacteria	intra
Butyrivibrio proteoclasticus	Clostridium novyi	0.4672	2.78e-10	1.25e-08	0.6235	2.78e-10	2.02e-08	0.1563	Bacteria	Bacteria	intra
Haloferax volcanii	Dysosmobacter welbionis	0.3522	3.37e-08	9.81e-07	0.5085	2.78e-10	2.02e-08	0.1563	Archaea	Bacteria	inter
Clostridium septicum	Herbinix luporum	0.378	3.28e-07	7.1e-06	0.5343	6e-10	3.82e-08	0.1563	Bacteria	Bacteria	intra
Clostridium novyi	Pseudobutyrivibrio xylanivorans	0.4584	1.57e-09	6.03e-08	0.6147	1.77e-10	1.4e-08	0.1563	Bacteria	Bacteria	intra
Bacteroides dorei	Cowpea mosaic virus	0.3431	2.44e-07	5.55e-06	0.4988	1.06e-09	6.22e-08	0.1557	Bacteria	Virus	inter
Clostridium saccharobutylicum	Herbinix luporum	0.5081	3.26e-10	1.44e-08	0.6636	6.68e-11	6.64e-09	0.1555	Bacteria	Bacteria	intra
Malassezia globosa	Moelleriella libera	0.3421	1.92e-07	4.51e-06	0.4968	2.13e-08	7.51e-07	0.1547	Fungi	Fungi	intra
Butyrivibrio proteoclasticus	Roseburia intestinalis	0.4859	6.44e-10	2.7e-08	0.6396	2.78e-10	2.02e-08	0.1537	Bacteria	Bacteria	intra
Haloplanus rallus	Rhodotorula taiwanensis	0.3669	5.59e-09	1.97e-07	0.5199	1.23e-10	1.05e-08	0.153	Archaea	Fungi	inter
Butyrivibrio hungatei	Clostridium saccharobutylicum	0.4569	8.57e-10	3.48e-08	0.6091	6.68e-11	6.64e-09	0.1522	Bacteria	Bacteria	intra
Halopenitus persicus	Libanicoccus massiliensis	0.3715	2.64e-09	9.79e-08	0.5219	1.77e-10	1.4e-08	0.1504	Archaea	Bacteria	inter
Methanobrevibacter olleyae	Clostridium saccharobutylicum	0.4451	2.98e-09	1.09e-07	0.5946	1.23e-10	1.05e-08	0.1495	Archaea	Bacteria	inter
Roseburia hominis	Roseburia intestinalis	0.3975	5.42e-08	1.5e-06	0.5469	2.6e-09	1.33e-07	0.1494	Bacteria	Bacteria	intra
Blastomyces parvus	Pyrenophora tritici-repentis	0.4062	5.72e-08	1.57e-06	0.5546	4.3e-09	2.01e-07	0.1484	Fungi	Fungi	intra
Clostridium botulinum	Hungateiclostridium clariflavum	0.5852	6.87e-10	2.85e-08	0.7334	1.23e-10	1.05e-08	0.1482	Bacteria	Bacteria	intra
Clostridium septicum	Clostridium sp. DL-VIII	0.6947	6.68e-11	3.3e-09	0.8426	6.68e-11	6.64e-09	0.1479	Bacteria	Bacteria	intra
Salmonella virus HK620	Shigella virus Sf6	0.4342	1.77e-10	8.22e-09	0.5815	6.68e-11	6.64e-09	0.1473	Virus	Virus	intra
Anaerocolumna sp. CBA3638	Clostridium beijerinckii	0.5027	6e-10	2.53e-08	0.6498	6.68e-11	6.64e-09	0.1471	Bacteria	Bacteria	intra
Faecalibacterium prausnitzii	Roseburia hominis	0.3736	4.6e-07	9.51e-06	0.5204	2.78e-10	2.02e-08	0.1468	Bacteria	Bacteria	intra
Clostridium saccharobutylicum	Morganella phage vB MmoM MP1	0.3366	3.65e-07	7.83e-06	0.4833	2.28e-10	1.7e-08	0.1467	Bacteria	Virus	inter
Butyrivibrio fibrisolvens	Roseburia intestinalis	0.4751	4.2e-10	1.83e-08	0.6213	5.49e-09	2.45e-07	0.1462	Bacteria	Bacteria	intra
Cellulosilyticum sp. WCF-2	Clostridium sp. CT4	0.5709	1.5e-09	5.78e-08	0.7164	2.28e-10	1.7e-08	0.1455	Bacteria	Bacteria	intra
Methanococcus maripaludis	Emmonsia sp. CAC-2015a	0.4564	8.31e-08	2.19e-06	0.6018	6.68e-11	6.64e-09	0.1454	Archaea	Fungi	inter
Methanococcoides methylutens	Pseudobutyrivibrio xylanivorans	0.4188	6e-10	2.53e-08	0.5637	7.73e-10	4.74e-08	0.1449	Archaea	Bacteria	inter
Aspergillus carbonarius	Erysiphe pulchra	0.3515	3.14e-07	6.86e-06	0.4958	2.48e-08	8.5e-07	0.1443	Fungi	Fungi	intra
Anaerocolumna sp. CBA3638	Mucor ambiguus	0.4605	1.09e-08	3.57e-07	0.6046	6.68e-11	6.64e-09	0.1441	Bacteria	Fungi	inter
Aspergillus nomiae	Verruconis gallopava	0.3417	1.94e-07	4.54e-06	0.4853	9.04e-08	2.51e-06	0.1436	Fungi	Fungi	intra
Bacteroides dorei	Aeropyrum pernix spindle-shaped virus 1	0.3938	1.15e-07	2.89e-06	0.537	2.92e-09	1.47e-07	0.1432	Bacteria	Virus	inter
Haloarcula taiwanensis	Rhodotorula sp. JG-1b	0.3945	2.21e-08	6.7e-07	0.537	3.44e-09	1.68e-07	0.1425	Archaea	Fungi	inter
Butyrivibrio hungatei	Clostridium sp. CT4	0.4812	6e-10	2.53e-08	0.6235	1.23e-10	1.05e-08	0.1423	Bacteria	Bacteria	intra
Clostridium sp. CT4	Faecalibaculum rodentium	0.3019	2.99e-07	6.57e-06	0.4438	1.85e-08	6.73e-07	0.1419	Bacteria	Bacteria	intra
Butyrivibrio fibrisolvens	Clostridium saccharobutylicum	0.4701	1.77e-10	8.22e-09	0.6118	6.68e-11	6.64e-09	0.1417	Bacteria	Bacteria	intra
Anaerocolumna sp. CBA3638	Clostridium botulinum	0.4723	1.77e-10	8.22e-09	0.6135	1.23e-10	1.05e-08	0.1412	Bacteria	Bacteria	intra
Anaerocolumna sp. CBA3638	Clostridium sp. CT4	0.4576	2.46e-09	9.19e-08	0.5983	1.23e-10	1.05e-08	0.1407	Bacteria	Bacteria	intra
Clostridium pasteurianum	Clostridium saccharobutylicum	0.746	6.68e-11	3.3e-09	0.8865	6.68e-11	6.64e-09	0.1405	Bacteria	Bacteria	intra
Fusobacterium nucleatum	Parvimonas micra	0.538	1.77e-10	8.22e-09	0.6785	6.68e-11	6.64e-09	0.1405	Bacteria	Bacteria	intra
Butyrivibrio fibrisolvens	Clostridium novyi	0.5023	7.3e-10	3.01e-08	0.6426	6.68e-11	6.64e-09	0.1403	Bacteria	Bacteria	intra
Butyrivibrio hungatei	Clostridium beijerinckii	0.4925	6.87e-10	2.85e-08	0.6327	6.68e-11	6.64e-09	0.1402	Bacteria	Bacteria	intra
Candidatus Nitrosotenuis cloacae	Faecalibacterium prausnitzii	0.3452	1.83e-07	4.33e-06	0.4852	2.6e-09	1.33e-07	0.14	Archaea	Bacteria	inter
Clostridium saccharoperbutylacetonicum	[Eubacterium] cellulosolvens	0.4227	1.23e-10	5.87e-09	0.5621	6.68e-11	6.64e-09	0.1394	Bacteria	Bacteria	intra
Clostridium pasteurianum	Hungateiclostridium clariflavum	0.5796	3.26e-10	1.44e-08	0.7188	6.68e-11	6.64e-09	0.1392	Bacteria	Bacteria	intra
Methanobrevibacter ruminantium	Pseudobutyrivibrio xylanivorans	0.3376	1.86e-07	4.4e-06	0.4759	3.6e-09	1.75e-07	0.1383	Archaea	Bacteria	inter
Anaerocolumna sp. CBA3638	Clostridium novyi	0.4652	8.57e-10	3.48e-08	0.6034	1.77e-10	1.4e-08	0.1382	Bacteria	Bacteria	intra
Pseudobutyrivibrio xylanivorans	Mucor ambiguus	0.3378	1.06e-07	2.71e-06	0.476	1.23e-10	1.05e-08	0.1382	Bacteria	Fungi	inter
Salmonella phage RE-2010	Streptococcus phage A25	0.438	4.2e-10	1.83e-08	0.576	6.68e-11	6.64e-09	0.138	Virus	Virus	intra
Butyrivibrio fibrisolvens	Citrobacter virus Moon	0.4418	3.18e-08	9.32e-07	0.579	6.68e-11	6.64e-09	0.1372	Bacteria	Virus	inter
Rhodotorula sp. JG-1b	Trichosporon asahii	0.3987	2.24e-09	8.43e-08	0.5355	1.46e-08	5.52e-07	0.1368	Fungi	Fungi	intra
Haloferax volcanii	Oscillibacter sp. PEA192	0.3098	4.51e-07	9.36e-06	0.4465	5.01e-09	2.27e-07	0.1367	Archaea	Bacteria	inter
Butyrivibrio proteoclasticus	Roseburia hominis	0.4711	4.99e-09	1.77e-07	0.6074	2.28e-10	1.7e-08	0.1363	Bacteria	Bacteria	intra
Bacteroides caecimuris	Bacteroides coprosuis	0.3552	6.4e-09	2.21e-07	0.491	2.78e-10	2.02e-08	0.1358	Bacteria	Bacteria	intra
Clostridium saccharobutylicum	Lachnospiraceae bacterium KM106-2	0.3801	1.05e-08	3.46e-07	0.5154	3.26e-10	2.27e-08	0.1353	Bacteria	Bacteria	intra
Bacteroides coprosuis	Odoribacter splanchnicus	0.3495	5.15e-08	1.43e-06	0.4848	6.46e-09	2.79e-07	0.1353	Bacteria	Bacteria	intra
Cladophialophora immunda	Coniophora puteana	0.3979	1.51e-07	3.69e-06	0.5327	4.2e-10	2.85e-08	0.1348	Fungi	Fungi	intra
Clostridium beijerinckii	Lachnoanaerobaculum umeaense	0.5333	8.57e-10	3.48e-08	0.6679	6.68e-11	6.64e-09	0.1346	Bacteria	Bacteria	intra
Pseudomonas phage OBP	Salmonella phage RE-2010	0.4809	6.68e-11	3.3e-09	0.6155	4.2e-10	2.85e-08	0.1346	Virus	Virus	intra
Halopenitus persicus	Flintibacter sp. KGMB00164	0.3306	3.63e-07	7.78e-06	0.4646	1.23e-10	1.05e-08	0.134	Archaea	Bacteria	inter
Methanothrix soehngenii	Trichosporon asahii	0.4568	9.81e-10	3.94e-08	0.5908	6.68e-11	6.64e-09	0.134	Archaea	Fungi	inter
Clostridium beijerinckii	Clostridium botulinum	0.7383	8.15e-10	3.33e-08	0.8718	6.68e-11	6.64e-09	0.1335	Bacteria	Bacteria	intra
Cercospora berteroae	Moniliophthora roreri	0.338	2.59e-07	5.81e-06	0.4715	5.1e-08	1.56e-06	0.1335	Fungi	Fungi	intra
Hungateiclostridium clariflavum	Bacillus virus Mater	0.4937	9.08e-08	2.36e-06	0.6269	6.68e-11	6.64e-09	0.1332	Bacteria	Virus	inter
Alistipes dispar	Alistipes shahii	0.6083	6.68e-11	3.3e-09	0.741	6.68e-11	6.64e-09	0.1327	Bacteria	Bacteria	intra
Clostridium sp. CT4	Hungateiclostridium clariflavum	0.6484	6.68e-11	3.3e-09	0.781	6.68e-11	6.64e-09	0.1326	Bacteria	Bacteria	intra
Haloferax volcanii	Flintibacter sp. KGMB00164	0.3951	2.05e-08	6.27e-07	0.5276	6.68e-11	6.64e-09	0.1325	Archaea	Bacteria	inter
Moelleriella libera	Pyrenochaeta sp. DS3sAY3a	0.3927	1.03e-07	2.63e-06	0.5251	2.15e-08	7.59e-07	0.1324	Fungi	Fungi	intra
Herbinix luporum	Lachnospiraceae bacterium	0.357	1.7e-07	4.07e-06	0.4893	3.71e-09	1.78e-07	0.1323	Bacteria	Bacteria	intra
Bacteroides thetaiotaomicron	Parabacteroides distasonis	0.5091	1.23e-10	5.87e-09	0.6407	6.3e-09	2.74e-07	0.1316	Bacteria	Bacteria	intra
Emmonsia sp. CAC-2015a	Mucor ambiguus	0.4196	1.39e-07	3.42e-06	0.551	2.65e-08	8.97e-07	0.1314	Fungi	Fungi	intra
Methanobrevibacter olleyae	Clostridium butyricum	0.4587	1.34e-09	5.22e-08	0.5898	6.68e-11	6.64e-09	0.1311	Archaea	Bacteria	inter
Clostridium butyricum	Hungateiclostridium clariflavum	0.4718	1.63e-08	5.12e-07	0.6028	1.23e-10	1.05e-08	0.131	Bacteria	Bacteria	intra
Anaerostipes hadrus	Lachnoclostridium phytofermentans	0.519	2.28e-10	1.03e-08	0.6498	6.68e-11	6.64e-09	0.1308	Bacteria	Bacteria	intra
Clostridium sp. DL-VIII	Talaromyces islandicus	0.4588	1.23e-10	5.87e-09	0.5891	1.23e-10	1.05e-08	0.1303	Bacteria	Fungi	inter
Botrytis cinerea	Sclerotinia sclerotiorum	0.5371	4.92e-08	1.37e-06	0.6673	8.57e-10	5.13e-08	0.1302	Fungi	Fungi	intra
Roseburia hominis	[Eubacterium] cellulosolvens	0.4538	8.57e-09	2.86e-07	0.5838	1.77e-10	1.4e-08	0.13	Bacteria	Bacteria	intra
Erysiphe pulchra	Puccinia striiformis	0.4551	1.41e-07	3.45e-06	0.5844	9.25e-08	2.56e-06	0.1293	Fungi	Fungi	intra
Clostridium botulinum	Talaromyces islandicus	0.3715	1.05e-08	3.46e-07	0.5008	6.68e-11	6.64e-09	0.1293	Bacteria	Fungi	inter
Butyrivibrio hungatei	Clostridium botulinum	0.4465	1.23e-10	5.87e-09	0.5755	1.23e-10	1.05e-08	0.129	Bacteria	Bacteria	intra
Faecalibaculum rodentium	[Eubacterium] cellulosolvens	0.4837	2.06e-08	6.3e-07	0.6125	1.23e-10	1.05e-08	0.1288	Bacteria	Bacteria	intra
Clostridium novyi	Herbinix luporum	0.5603	1.77e-10	8.22e-09	0.6875	1.23e-10	1.05e-08	0.1272	Bacteria	Bacteria	intra
Hyaloscypha variabilis	Kwoniella heveanensis	0.4715	9.03e-08	2.35e-06	0.5985	6.44e-10	4.08e-08	0.127	Fungi	Fungi	intra
Aspergillus niger	Bacillus virus Mater	0.4792	4.7e-09	1.68e-07	0.6059	1.48e-08	5.57e-07	0.1267	Fungi	Virus	inter
Tannerella forsythia	Morganella phage vB MmoM MP1	-0.4739	3.97e-07	8.4e-06	-0.3476	4.67e-07	9.71e-06	0.1263	Bacteria	Virus	inter
Clostridium beijerinckii	Pseudobutyrivibrio xylanivorans	0.4702	6.58e-09	2.27e-07	0.5964	1.23e-10	1.05e-08	0.1262	Bacteria	Bacteria	intra
Butyrivibrio proteoclasticus	Clostridium beijerinckii	0.4979	3.73e-10	1.65e-08	0.624	6.68e-11	6.64e-09	0.1261	Bacteria	Bacteria	intra
Roseburia intestinalis	Citrobacter virus Moon	0.3263	3.43e-07	7.39e-06	0.4524	1.3e-09	7.4e-08	0.1261	Bacteria	Virus	inter
Methanobrevibacter ruminantium	Lachnospiraceae bacterium KM106-2	0.3338	4.68e-08	1.31e-06	0.4593	2.34e-08	8.1e-07	0.1255	Archaea	Bacteria	inter
Aspergillus calidoustus	Macrophomina phaseolina	0.4287	1.07e-07	2.72e-06	0.5531	1.65e-09	9.02e-08	0.1244	Fungi	Fungi	intra
Pseudobutyrivibrio xylanivorans	Roseburia intestinalis	0.5548	6.68e-11	3.3e-09	0.6789	1.23e-10	1.05e-08	0.1241	Bacteria	Bacteria	intra
Butyrivibrio fibrisolvens	Clostridium sp. CT4	0.5064	3.26e-10	1.44e-08	0.6301	1.77e-10	1.4e-08	0.1237	Bacteria	Bacteria	intra
Aspergillus sclerotioniger	Erysiphe pulchra	0.3634	4.84e-08	1.35e-06	0.487	4e-09	1.9e-07	0.1236	Fungi	Fungi	intra
Herbinix luporum	Citrobacter virus Moon	0.4941	1.52e-08	4.82e-07	0.6175	6.68e-11	6.64e-09	0.1234	Bacteria	Virus	inter
Cylindrobasidium torrendii	Dothistroma septosporum	0.3821	2.23e-07	5.14e-06	0.5053	6.68e-11	6.64e-09	0.1232	Fungi	Fungi	intra
Haloferax volcanii	Intestinimonas butyriciproducens	0.3911	4.54e-08	1.28e-06	0.5141	1.23e-10	1.05e-08	0.123	Archaea	Bacteria	inter
Methanobrevibacter olleyae	Clostridium sp. DL-VIII	0.5335	6.44e-10	2.7e-08	0.6561	6.68e-11	6.64e-09	0.1226	Archaea	Bacteria	inter
Halopenitus persicus	Intestinimonas butyriciproducens	0.3275	5.83e-08	1.6e-06	0.4496	4.66e-10	3.14e-08	0.1221	Archaea	Bacteria	inter
Clohesyomyces aquaticus	Marssonina brunnea	0.3679	1.31e-07	3.25e-06	0.489	2.81e-08	9.41e-07	0.1211	Fungi	Fungi	intra
Methanobrevibacter olleyae	Clostridium botulinum	0.4537	8.57e-10	3.48e-08	0.5738	6.68e-11	6.64e-09	0.1201	Archaea	Bacteria	inter
Pseudogymnoascus sp. 24MN13	Rhodotorula taiwanensis	0.3344	2.97e-07	6.54e-06	0.4541	1.01e-07	2.74e-06	0.1197	Fungi	Fungi	intra
Bifidobacterium breve	Pseudogymnoascus sp. 24MN13	0.4507	3.84e-09	1.39e-07	0.5703	1.23e-10	1.05e-08	0.1196	Bacteria	Fungi	inter
Methanobrevibacter ruminantium	Butyrivibrio fibrisolvens	0.3914	1.37e-08	4.39e-07	0.5109	3.26e-10	2.27e-08	0.1195	Archaea	Bacteria	inter
Butyrivibrio proteoclasticus	Clostridium botulinum	0.4485	5.11e-10	2.19e-08	0.5676	6.68e-11	6.64e-09	0.1191	Bacteria	Bacteria	intra
[Eubacterium] cellulosolvens	Bacillus virus Mater	0.6469	7.73e-10	3.17e-08	0.7658	6.68e-11	6.64e-09	0.1189	Bacteria	Virus	inter
Halopenitus persicus	Dysosmobacter welbionis	0.3545	2.58e-07	5.79e-06	0.4732	7.73e-10	4.74e-08	0.1187	Archaea	Bacteria	inter
Shigella phage SfIV	Stx2-converting phage 86	0.3722	7.5e-09	2.55e-07	0.4909	6.68e-11	6.64e-09	0.1187	Virus	Virus	intra
Hungateiclostridium clariflavum	Lachnoanaerobaculum umeaense	0.5635	4.2e-10	1.83e-08	0.6817	2.28e-10	1.7e-08	0.1182	Bacteria	Bacteria	intra
Butyrivibrio proteoclasticus	Clostridium sp. CT4	0.512	2.28e-10	1.03e-08	0.6293	1.23e-10	1.05e-08	0.1173	Bacteria	Bacteria	intra
Clostridium sp. CT4	Lachnoclostridium phytofermentans	0.4771	4.2e-10	1.83e-08	0.5943	1.77e-10	1.4e-08	0.1172	Bacteria	Bacteria	intra
Haloferax volcanii	Natronococcus occultus	0.4255	2.28e-10	1.03e-08	0.5426	1.77e-10	1.4e-08	0.1171	Archaea	Archaea	intra
Puccinia striiformis	Rutstroemia sp. NJR-2017a BVV2	0.4048	3.25e-07	7.04e-06	0.5219	6.02e-09	2.65e-07	0.1171	Fungi	Fungi	intra
Calocera cornea	Diaporthe ampelina	0.5363	3.5e-09	1.27e-07	0.6528	6.68e-11	6.64e-09	0.1165	Fungi	Fungi	intra
Clostridium sp. CT4	Herbinix luporum	0.5483	1.77e-10	8.22e-09	0.6642	1.23e-10	1.05e-08	0.1159	Bacteria	Bacteria	intra
Methanococcoides methylutens	Butyrivibrio proteoclasticus	0.396	2e-08	6.14e-07	0.5112	1.95e-09	1.04e-07	0.1152	Archaea	Bacteria	inter
Clostridium butyricum	Lachnoclostridium phytofermentans	0.5531	6.68e-11	3.3e-09	0.6677	6.68e-11	6.64e-09	0.1146	Bacteria	Bacteria	intra
Methanobrevibacter ruminantium	Methanococcus maripaludis	0.5361	1.23e-10	5.87e-09	0.6504	6.68e-11	6.64e-09	0.1143	Archaea	Archaea	intra
Anaerocolumna sp. CBA3638	Clostridium butyricum	0.53	6.68e-11	3.3e-09	0.6443	6.68e-11	6.64e-09	0.1143	Bacteria	Bacteria	intra
Cellulosilyticum sp. WCF-2	Lachnospiraceae bacterium KM106-2	0.5132	3.73e-10	1.65e-08	0.6274	1.23e-10	1.05e-08	0.1142	Bacteria	Bacteria	intra
Methanobrevibacter ruminantium	Butyrivibrio proteoclasticus	0.3293	4.88e-08	1.36e-06	0.4427	1.08e-08	4.31e-07	0.1134	Archaea	Bacteria	inter
Haloarcula taiwanensis	Methanocella paludicola	0.4114	1.73e-09	6.58e-08	0.5247	7.13e-09	3.02e-07	0.1133	Archaea	Archaea	intra
Methanobrevibacter olleyae	Candida tropicalis	0.3797	2.75e-08	8.15e-07	0.493	6e-10	3.82e-08	0.1133	Archaea	Fungi	inter
Methanobrevibacter ruminantium	Butyrivibrio hungatei	0.3427	1.36e-07	3.36e-06	0.4551	3.16e-08	1.04e-06	0.1124	Archaea	Bacteria	inter
Botrytis cinerea	Sclerotinia borealis	0.579	5.87e-09	2.05e-07	0.6914	2.79e-08	9.38e-07	0.1124	Fungi	Fungi	intra
Herbinix luporum	Morganella phage vB MmoM MP1	0.4737	2.28e-10	1.03e-08	0.5859	6e-10	3.82e-08	0.1122	Bacteria	Virus	inter
Clostridium sp. DL-VIII	Hungateiclostridium clariflavum	0.5622	6.44e-10	2.7e-08	0.674	6.68e-11	6.64e-09	0.1118	Bacteria	Bacteria	intra
Herbinix luporum	Mucor ambiguus	0.4092	1.35e-07	3.33e-06	0.5203	6.68e-11	6.64e-09	0.1111	Bacteria	Fungi	inter
[Eubacterium] cellulosolvens	Mucor ambiguus	0.5149	2.51e-08	7.52e-07	0.6256	2.78e-10	2.02e-08	0.1107	Bacteria	Fungi	inter
Lachnospiraceae bacterium KM106-2	Citrobacter virus Moon	0.4396	1.5e-08	4.75e-07	0.5501	6.68e-11	6.64e-09	0.1105	Bacteria	Virus	inter
Butyrivibrio fibrisolvens	Hungateiclostridium clariflavum	0.6709	3.26e-10	1.44e-08	0.7809	1.77e-10	1.4e-08	0.11	Bacteria	Bacteria	intra
Alistipes dispar	Desulfovibrio vulgaris	0.3579	5.01e-08	1.39e-06	0.4677	8.57e-10	5.13e-08	0.1098	Bacteria	Bacteria	intra
Escherichia virus RCS47	Pseudomonas phage OBP	0.4833	1.23e-10	5.87e-09	0.5928	5.4e-09	2.42e-07	0.1095	Virus	Virus	intra
Meyerozyma guilliermondii	Puccinia sorghi	0.472	5.11e-10	2.19e-08	0.5814	2.28e-10	1.7e-08	0.1094	Fungi	Fungi	intra
Halobellus limi	Natrinema sp. J7-2	0.3733	1.82e-08	5.61e-07	0.4825	1.85e-08	6.73e-07	0.1092	Archaea	Archaea	intra
Christensenella sp. Marseille-P3954	Eggerthella sp. YY7918	0.6063	6.68e-11	3.3e-09	0.7155	3.73e-10	2.57e-08	0.1092	Bacteria	Bacteria	intra
Flintibacter sp. KGMB00164	Libanicoccus massiliensis	0.3344	1.02e-07	2.61e-06	0.4433	1.23e-08	4.78e-07	0.1089	Bacteria	Bacteria	intra
Clostridium pasteurianum	[Eubacterium] cellulosolvens	0.4523	1.46e-09	5.65e-08	0.5609	6.68e-11	6.64e-09	0.1086	Bacteria	Bacteria	intra
Methanococcus maripaludis	Hungateiclostridium clariflavum	0.4915	1e-07	2.58e-06	0.5997	2.28e-10	1.7e-08	0.1082	Archaea	Bacteria	inter
Butyrivibrio fibrisolvens	Aspergillus niger	0.413	7.73e-10	3.17e-08	0.521	1.57e-09	8.67e-08	0.108	Bacteria	Fungi	inter
Butyrivibrio hungatei	Roseburia intestinalis	0.4923	5.11e-10	2.19e-08	0.6002	2.28e-10	1.7e-08	0.1079	Bacteria	Bacteria	intra
Coniophora puteana	Ophiocordyceps australis	0.4574	1.02e-08	3.36e-07	0.5651	1.23e-10	1.05e-08	0.1077	Fungi	Fungi	intra
Coniophora puteana	Malassezia vespertilionis	0.4306	5.27e-09	1.87e-07	0.5382	8.99e-10	5.36e-08	0.1076	Fungi	Fungi	intra
Hungateiclostridium clariflavum	Lachnoclostridium phytofermentans	0.5846	4.66e-10	2.02e-08	0.6915	6.68e-11	6.64e-09	0.1069	Bacteria	Bacteria	intra
Clostridium botulinum	Herbinix luporum	0.5476	6.68e-11	3.3e-09	0.654	6.68e-11	6.64e-09	0.1064	Bacteria	Bacteria	intra
Clostridium baratii	Lachnoanaerobaculum umeaense	0.4527	3.13e-08	9.17e-07	0.5589	1.23e-10	1.05e-08	0.1062	Bacteria	Bacteria	intra
Clostridium butyricum	Candida tropicalis	0.367	2.6e-08	7.75e-07	0.4724	2.43e-08	8.36e-07	0.1054	Bacteria	Fungi	inter
Pseudobutyrivibrio xylanivorans	Morganella phage vB MmoM MP1	0.4218	1.73e-09	6.58e-08	0.5271	3.26e-10	2.27e-08	0.1053	Bacteria	Virus	inter
Haloferax volcanii	Eggerthella sp. YY7918	0.332	1.23e-07	3.08e-06	0.4367	1.8e-09	9.74e-08	0.1047	Archaea	Bacteria	inter
Clostridium beijerinckii	Clostridium butyricum	0.787	1.1e-09	4.37e-08	0.8903	6.68e-11	6.64e-09	0.1033	Bacteria	Bacteria	intra
Eggerthella sp. YY7918	Flintibacter sp. KGMB00164	0.3669	1.24e-07	3.1e-06	0.4701	1.84e-08	6.71e-07	0.1032	Bacteria	Bacteria	intra
Parabacteroides distasonis	Pseudomonas phage PaBG	0.3339	2.72e-07	6.06e-06	0.4369	7.69e-08	2.2e-06	0.103	Bacteria	Virus	inter
Haloferax volcanii	Natrialba magadii	0.3655	7.5e-09	2.55e-07	0.4678	7.73e-10	4.74e-08	0.1023	Archaea	Archaea	intra
Thermococcus gorgonarius	[Eubacterium] cellulosolvens	0.4156	2.47e-08	7.42e-07	0.5178	1.07e-08	4.26e-07	0.1022	Archaea	Bacteria	inter
Butyrivibrio proteoclasticus	Clostridium saccharobutylicum	0.4823	4.66e-10	2.02e-08	0.5833	6.68e-11	6.64e-09	0.101	Bacteria	Bacteria	intra
Lachnospiraceae bacterium	[Eubacterium] cellulosolvens	0.4081	2.67e-09	9.92e-08	0.509	1.65e-09	9.02e-08	0.1009	Bacteria	Bacteria	intra
Butyrivibrio fibrisolvens	Clostridium botulinum	0.479	6.68e-11	3.3e-09	0.5792	6.68e-11	6.64e-09	0.1002	Bacteria	Bacteria	intra
Anaerocolumna sp. CBA3638	Lachnospiraceae bacterium	0.4083	1.72e-07	4.11e-06	0.5084	1.02e-09	5.99e-08	0.1001	Bacteria	Bacteria	intra
Clostridium pasteurianum	Clostridium septicum	0.6922	6.68e-11	3.3e-09	0.7917	6.68e-11	6.64e-09	0.0995	Bacteria	Bacteria	intra
Clostridium baratii	Clostridium sp. DL-VIII	0.8052	6.68e-11	3.3e-09	0.9043	6.68e-11	6.64e-09	0.0991	Bacteria	Bacteria	intra
Christensenella sp. Marseille-P3954	Libanicoccus massiliensis	0.505	6.68e-11	3.3e-09	0.6038	5.56e-10	3.64e-08	0.0988	Bacteria	Bacteria	intra
Clostridium saccharoperbutylacetonicum	Candida tropicalis	0.4371	2e-08	6.14e-07	0.5356	8.39e-09	3.49e-07	0.0985	Bacteria	Fungi	inter
Cellulosilyticum sp. WCF-2	Clostridium beijerinckii	0.586	2.28e-10	1.03e-08	0.6843	1.77e-10	1.4e-08	0.0983	Bacteria	Bacteria	intra
Ruminococcus albus	[Eubacterium] cellulosolvens	0.3947	1.07e-07	2.73e-06	0.4928	1.22e-09	7.01e-08	0.0981	Bacteria	Bacteria	intra
Anaerocolumna sp. CBA3638	Clostridium pasteurianum	0.5633	1.23e-10	5.87e-09	0.661	6.68e-11	6.64e-09	0.0977	Bacteria	Bacteria	intra
Clostridium saccharobutylicum	Candida tropicalis	0.3776	4e-08	1.14e-06	0.4749	1.36e-07	3.5e-06	0.0973	Bacteria	Fungi	inter
Clostridium saccharoperbutylacetonicum	Clostridium septicum	0.7472	6.68e-11	3.3e-09	0.8438	6.68e-11	6.64e-09	0.0966	Bacteria	Bacteria	intra
Clostridium sp. DL-VIII	[Eubacterium] cellulosolvens	0.4997	6.68e-11	3.3e-09	0.5963	6.68e-11	6.64e-09	0.0966	Bacteria	Bacteria	intra
Clostridium beijerinckii	[Eubacterium] cellulosolvens	0.3974	5.93e-08	1.62e-06	0.4938	6.68e-11	6.64e-09	0.0964	Bacteria	Bacteria	intra
Methanobrevibacter olleyae	Anaerostipes hadrus	0.3182	3.07e-08	9.02e-07	0.414	4.24e-09	1.98e-07	0.0958	Archaea	Bacteria	inter
Clostridium butyricum	Talaromyces islandicus	0.4786	2.24e-09	8.43e-08	0.5744	1.23e-10	1.05e-08	0.0958	Bacteria	Fungi	inter
Clostridium beijerinckii	Bacillus virus Mater	0.4292	6.06e-08	1.65e-06	0.5249	2.28e-10	1.7e-08	0.0957	Bacteria	Virus	inter
Clostridium beijerinckii	Clostridium septicum	0.7182	6.68e-11	3.3e-09	0.8136	6.68e-11	6.64e-09	0.0954	Bacteria	Bacteria	intra
Butyrivibrio proteoclasticus	Aspergillus niger	0.3894	4.01e-09	1.45e-07	0.4848	4.49e-09	2.08e-07	0.0954	Bacteria	Fungi	inter
Clostridium saccharobutylicum	Clostridium sp. DL-VIII	0.8352	6.68e-11	3.3e-09	0.93	6.68e-11	6.64e-09	0.0948	Bacteria	Bacteria	intra
Cladophialophora immunda	Phialophora americana	0.4645	8.89e-08	2.32e-06	0.5593	3.47e-08	1.13e-06	0.0948	Fungi	Fungi	intra
Aspergillus sclerotioniger	Malassezia globosa	0.3465	3.94e-07	8.33e-06	0.4412	8.26e-08	2.33e-06	0.0947	Fungi	Fungi	intra
Alistipes finegoldii	Acinetobacter phage ZZ1	0.4017	1.02e-07	2.6e-06	0.4963	7.73e-10	4.74e-08	0.0946	Bacteria	Virus	inter
Roseburia intestinalis	[Eubacterium] eligens	0.3526	2.83e-07	6.27e-06	0.4465	2.28e-10	1.7e-08	0.0939	Bacteria	Bacteria	intra
Kwoniella heveanensis	Parastagonospora nodorum	0.4759	7.26e-09	2.48e-07	0.5693	1.75e-08	6.42e-07	0.0934	Fungi	Fungi	intra
Butyrivibrio fibrisolvens	Mogibacterium diversum	0.3035	2.1e-07	4.87e-06	0.3968	1.49e-08	5.6e-07	0.0933	Bacteria	Bacteria	intra
Methanococcoides methylutens	Butyrivibrio hungatei	0.4	9.1e-09	3.03e-07	0.4931	2.53e-09	1.31e-07	0.0931	Archaea	Bacteria	inter
Lake Sarah-associated circular virus-31	Xylella phage Paz	0.4414	0	0	0.5342	1.84e-08	6.72e-07	0.0928	Virus	Virus	intra
Butyrivibrio hungatei	Roseburia hominis	0.4726	1.75e-08	5.46e-07	0.5646	6.68e-11	6.64e-09	0.092	Bacteria	Bacteria	intra
Natrialba magadii	Christensenella sp. Marseille-P3954	0.3296	3.23e-07	7.01e-06	0.4214	3.3e-09	1.63e-07	0.0918	Archaea	Bacteria	inter
Methanosphaera sp. BMS	Clostridium saccharoperbutylacetonicum	0.3727	1.7e-07	4.07e-06	0.4637	5.59e-09	2.49e-07	0.091	Archaea	Bacteria	inter
Methanocella paludicola	Flintibacter sp. KGMB00164	0.4211	7.74e-08	2.06e-06	0.5121	4.63e-09	2.13e-07	0.091	Archaea	Bacteria	inter
Clostridium beijerinckii	Lachnoclostridium phytofermentans	0.5726	3.73e-10	1.65e-08	0.6634	6.68e-11	6.64e-09	0.0908	Bacteria	Bacteria	intra
Methanobrevibacter olleyae	Clostridium pasteurianum	0.5607	6.68e-11	3.3e-09	0.6513	6.68e-11	6.64e-09	0.0906	Archaea	Bacteria	inter
Cellulosilyticum sp. WCF-2	Clostridium novyi	0.6062	1.73e-09	6.58e-08	0.6967	1.23e-10	1.05e-08	0.0905	Bacteria	Bacteria	intra
Butyrivibrio fibrisolvens	Clostridium beijerinckii	0.5343	7.73e-10	3.17e-08	0.6241	6.68e-11	6.64e-09	0.0898	Bacteria	Bacteria	intra
Haloplanus rallus	Trichosporon asahii	0.4356	1.02e-09	4.09e-08	0.5249	1.12e-08	4.45e-07	0.0893	Archaea	Fungi	inter
Butyrivibrio hungatei	Hungateiclostridium clariflavum	0.6587	2.78e-10	1.25e-08	0.7476	6.68e-11	6.64e-09	0.0889	Bacteria	Bacteria	intra
Butyrivibrio fibrisolvens	[Eubacterium] cellulosolvens	0.8505	6.68e-11	3.3e-09	0.9385	6.68e-11	6.64e-09	0.088	Bacteria	Bacteria	intra
Cowpea mosaic virus	Erwinia virus Ea2809	0.3787	1.45e-08	4.63e-07	0.4667	1.65e-09	9.02e-08	0.088	Virus	Virus	intra
Butyrivibrio hungatei	[Eubacterium] cellulosolvens	0.8117	6.68e-11	3.3e-09	0.8993	6.68e-11	6.64e-09	0.0876	Bacteria	Bacteria	intra
Halobellus limi	Malassezia vespertilionis	0.4165	1.39e-08	4.47e-07	0.5041	9.09e-09	3.73e-07	0.0876	Archaea	Fungi	inter
Haloarcula taiwanensis	Intestinimonas butyriciproducens	0.4407	1.57e-09	6.03e-08	0.5281	3.26e-10	2.27e-08	0.0874	Archaea	Bacteria	inter
Hungateiclostridium clariflavum	Ruminococcus albus	0.4476	2.64e-09	9.79e-08	0.5348	6.68e-11	6.64e-09	0.0872	Bacteria	Bacteria	intra
Diaporthe ampelina	Pyrenochaeta sp. DS3sAY3a	0.4182	2.46e-08	7.38e-07	0.5049	1.23e-10	1.05e-08	0.0867	Fungi	Fungi	intra
Botrytis cinerea	Puccinia striiformis	0.4819	2.34e-08	7.05e-07	0.5684	3.36e-09	1.65e-07	0.0865	Fungi	Fungi	intra
Methanothrix soehngenii	Cloacibacillus porcorum	0.3408	1.05e-07	2.69e-06	0.4271	4.24e-09	1.98e-07	0.0863	Archaea	Bacteria	inter
Dothistroma septosporum	Ophiocordyceps australis	0.3071	6.48e-08	1.76e-06	0.3932	6e-08	1.79e-06	0.0861	Fungi	Fungi	intra
Anaerostipes hadrus	Bacillus virus Mater	0.4089	8.46e-08	2.22e-06	0.4949	2.78e-10	2.02e-08	0.086	Bacteria	Virus	inter
Clostridium botulinum	[Eubacterium] cellulosolvens	0.368	3.3e-08	9.63e-07	0.4537	2.28e-10	1.7e-08	0.0857	Bacteria	Bacteria	intra
Clostridium saccharoperbutylacetonicum	Hungateiclostridium clariflavum	0.5592	3.73e-10	1.65e-08	0.6448	6.68e-11	6.64e-09	0.0856	Bacteria	Bacteria	intra
Clostridiales bacterium CCNA10	Flintibacter sp. KGMB00164	0.5592	6.68e-11	3.3e-09	0.6447	1.23e-10	1.05e-08	0.0855	Bacteria	Bacteria	intra
Malassezia restricta	Trichosporon asahii	0.4431	1.39e-08	4.46e-07	0.5286	1.84e-08	6.72e-07	0.0855	Fungi	Fungi	intra
Clostridium pasteurianum	Herbinix luporum	0.6679	6.68e-11	3.3e-09	0.7532	6.68e-11	6.64e-09	0.0853	Bacteria	Bacteria	intra
Clostridium saccharobutylicum	Lachnoclostridium phytofermentans	0.5415	4.2e-10	1.83e-08	0.6267	1.23e-10	1.05e-08	0.0852	Bacteria	Bacteria	intra
Christensenella sp. Marseille-P3954	Trichosporon asahii	0.4101	3.4e-08	9.88e-07	0.4949	5.56e-10	3.64e-08	0.0848	Bacteria	Fungi	inter
Alistipes shahii	Desulfovibrio vulgaris	0.3831	1.72e-07	4.11e-06	0.4675	8.12e-09	3.39e-07	0.0844	Bacteria	Bacteria	intra
Pseudobutyrivibrio xylanivorans	Roseburia hominis	0.5367	1.26e-09	4.93e-08	0.621	6.68e-11	6.64e-09	0.0843	Bacteria	Bacteria	intra
Clostridium botulinum	Clostridium saccharobutylicum	0.8582	6.68e-11	3.3e-09	0.9422	6.68e-11	6.64e-09	0.084	Bacteria	Bacteria	intra
Haloplanus rallus	Natronococcus occultus	0.5078	1.77e-10	8.22e-09	0.5917	9.68e-09	3.93e-07	0.0839	Archaea	Archaea	intra
Malassezia restricta	Rhodotorula sp. JG-1b	0.4033	2.15e-08	6.54e-07	0.4871	1.3e-09	7.4e-08	0.0838	Fungi	Fungi	intra
Methanococcus maripaludis	Meyerozyma guilliermondii	0.3769	1.45e-07	3.54e-06	0.4601	4.74e-08	1.47e-06	0.0832	Archaea	Fungi	inter
Methanobrevibacter ruminantium	Herbinix luporum	0.4147	2.75e-08	8.15e-07	0.4977	4.11e-09	1.93e-07	0.083	Archaea	Bacteria	inter
Enterobacteria phage P4	Salmonella phage epsilon34	0.3581	6.09e-09	2.12e-07	0.441	1.46e-09	8.2e-08	0.0829	Virus	Virus	intra
Herbinix luporum	Roseburia intestinalis	0.4641	6e-10	2.53e-08	0.5465	6.87e-10	4.33e-08	0.0824	Bacteria	Bacteria	intra
Pseudobutyrivibrio xylanivorans	Citrobacter virus Moon	0.4804	7.17e-09	2.45e-07	0.5626	6.68e-11	6.64e-09	0.0822	Bacteria	Virus	inter
Clostridium saccharoperbutylacetonicum	Pseudobutyrivibrio xylanivorans	0.5213	1.23e-10	5.87e-09	0.6034	6.68e-11	6.64e-09	0.0821	Bacteria	Bacteria	intra
Clostridium botulinum	Clostridium septicum	0.8162	6.68e-11	3.3e-09	0.8981	6.68e-11	6.64e-09	0.0819	Bacteria	Bacteria	intra
Haloarcula taiwanensis	Natrialba magadii	0.396	1.34e-09	5.22e-08	0.4778	6.52e-09	2.81e-07	0.0818	Archaea	Archaea	intra
Odoribacter splanchnicus	Petrimonas mucosa	0.4057	5.38e-08	1.48e-06	0.4875	6.52e-09	2.81e-07	0.0818	Bacteria	Bacteria	intra
Methanobrevibacter olleyae	Talaromyces islandicus	0.5046	3.26e-10	1.44e-08	0.5863	6.68e-11	6.64e-09	0.0817	Archaea	Fungi	inter
Escherichia virus RCS47	Streptococcus phage A25	0.4333	1.77e-10	8.22e-09	0.5146	6.68e-11	6.64e-09	0.0813	Virus	Virus	intra
Clostridium sp. CT4	Pseudobutyrivibrio xylanivorans	0.4763	1.73e-09	6.58e-08	0.5572	1.77e-10	1.4e-08	0.0809	Bacteria	Bacteria	intra
Pseudogymnoascus sp. 24MN13	Trichosporon asahii	0.465	3.01e-07	6.6e-06	0.5457	4.24e-09	1.98e-07	0.0807	Fungi	Fungi	intra
Hungateiclostridium clariflavum	Lachnospiraceae bacterium KM106-2	0.472	7.4e-08	1.98e-06	0.5525	2.28e-10	1.7e-08	0.0805	Bacteria	Bacteria	intra
Faecalibacterium prausnitzii	Enterobacter phage phiEap-2	0.6704	6.68e-11	3.3e-09	0.7509	6.68e-11	6.64e-09	0.0805	Bacteria	Virus	inter
Clostridium baratii	Clostridium saccharoperbutylacetonicum	0.8308	6.68e-11	3.3e-09	0.9111	6.68e-11	6.64e-09	0.0803	Bacteria	Bacteria	intra
Clostridium saccharobutylicum	Lachnoanaerobaculum umeaense	0.5486	5.11e-10	2.19e-08	0.6289	6.68e-11	6.64e-09	0.0803	Bacteria	Bacteria	intra
Clostridium beijerinckii	Herbinix luporum	0.5614	5.11e-10	2.19e-08	0.6415	6.68e-11	6.64e-09	0.0801	Bacteria	Bacteria	intra
Emmonsia sp. CAC-2015a	Puccinia sorghi	0.613	1.23e-10	5.87e-09	0.6931	2.28e-10	1.7e-08	0.0801	Fungi	Fungi	intra
Pseudobutyrivibrio xylanivorans	Aspergillus niger	0.4432	8.99e-10	3.63e-08	0.5229	3.71e-09	1.78e-07	0.0797	Bacteria	Fungi	inter
Aspergillus carbonarius	Candida tropicalis	0.4237	1.41e-08	4.51e-07	0.5028	2.8e-08	9.39e-07	0.0791	Fungi	Fungi	intra
Clostridium butyricum	[Eubacterium] cellulosolvens	0.4208	3.26e-10	1.44e-08	0.4997	5.11e-10	3.37e-08	0.0789	Bacteria	Bacteria	intra
Clostridium pasteurianum	Lachnoclostridium phytofermentans	0.6375	6.68e-11	3.3e-09	0.7163	6.68e-11	6.64e-09	0.0788	Bacteria	Bacteria	intra
Clostridium butyricum	Lachnospiraceae bacterium KM106-2	0.4207	5.11e-10	2.19e-08	0.4992	6.68e-11	6.64e-09	0.0785	Bacteria	Bacteria	intra
Calocera cornea	Ophiocordyceps australis	0.5218	1.92e-08	5.92e-07	0.6003	6.68e-11	6.64e-09	0.0785	Fungi	Fungi	intra
Alistipes finegoldii	Clostridium sp. DL-VIII	-0.4924	2.96e-07	6.51e-06	-0.414	2.89e-07	6.52e-06	0.0784	Bacteria	Bacteria	intra
Lachnospiraceae bacterium KM106-2	Pseudobutyrivibrio xylanivorans	0.7715	6.68e-11	3.3e-09	0.8497	6.68e-11	6.64e-09	0.0782	Bacteria	Bacteria	intra
Gemella morbillorum	Parvimonas micra	0.6671	6.68e-11	3.3e-09	0.7452	6.68e-11	6.64e-09	0.0781	Bacteria	Bacteria	intra
Clostridium botulinum	Pseudobutyrivibrio xylanivorans	0.4579	4.66e-10	2.02e-08	0.5358	6.68e-11	6.64e-09	0.0779	Bacteria	Bacteria	intra
Streptococcus equinus	Aspergillus niger	0.5021	6.46e-09	2.23e-07	0.5799	6.68e-11	6.64e-09	0.0778	Bacteria	Fungi	inter
Candida tropicalis	Mucor ambiguus	0.4229	6.74e-08	1.82e-06	0.5007	1.05e-07	2.82e-06	0.0778	Fungi	Fungi	intra
Clostridium pasteurianum	Talaromyces islandicus	0.3972	7.74e-09	2.62e-07	0.475	4.2e-10	2.85e-08	0.0778	Bacteria	Fungi	inter
Lachnospiraceae bacterium	Simian torque teno virus 33	0.477	6.68e-11	3.3e-09	0.5548	2.28e-10	1.7e-08	0.0778	Bacteria	Virus	inter
Methanobrevibacter olleyae	Clostridium saccharoperbutylacetonicum	0.5448	9.4e-10	3.78e-08	0.6223	6.68e-11	6.64e-09	0.0775	Archaea	Bacteria	inter
Clostridium saccharobutylicum	Clostridium saccharoperbutylacetonicum	0.8698	6.68e-11	3.3e-09	0.9468	6.68e-11	6.64e-09	0.077	Bacteria	Bacteria	intra
Butyrivibrio hungatei	Morganella phage vB MmoM MP1	0.4268	6.28e-09	2.18e-07	0.5037	4.2e-10	2.85e-08	0.0769	Bacteria	Virus	inter
[truncated: 370 more rows]

## Sheet: Supplementary_Data_10
Supplementary Data 10. Differential KO (KEGG Ontology) genes
[truncated: 1,055 more rows]

[truncated: 3 more sheets: Supplementary_Data_11, Supplementary_Data_12, Supplementary_Data_13]
