# Supplementary material for: Multi-kingdom microbiota analyses identify bacterial–fungal interactions and biomarkers of colorectal cancer across cohorts
Source: Nat Microbiol. 2022 Jan 27;7(2):238–50. doi: 10.1038/s41564-021-01030-7 (PMC8813618; doi:10.1038/s41564-021-01030-7)
Supplement: Supplementary file 4 — Statistical source data for Fig. 1. [file 41564_2021_1030_MOESM4_ESM.xlsx]

## Sheet: Fig1b
	Shannon	Run
DRR127476	7.45503	DRR127476
DRR127488	7.29991	DRR127488
DRR127524	7.43221	DRR127524
DRR127532	6.54813	DRR127532
DRR127535	7.30778	DRR127535
DRR127537	4.79788	DRR127537
DRR127546	7.60789	DRR127546
DRR127552	7.18312	DRR127552
DRR127583	7.39747	DRR127583
DRR127588	7.08049	DRR127588
DRR127596	5.06301	DRR127596
DRR127597	7.70223	DRR127597
DRR127613	7.61461	DRR127613
DRR127616	7.5399	DRR127616
DRR127619	5.48327	DRR127619
DRR127628	7.04534	DRR127628
DRR127634	7.32347	DRR127634
DRR127649	7.39802	DRR127649
DRR127672	7.23583	DRR127672
DRR127683	6.8038	DRR127683
DRR127692	7.44942	DRR127692
DRR127704	7.35837	DRR127704
DRR127707	7.13587	DRR127707
DRR127713	6.80583	DRR127713
DRR127721	6.87219	DRR127721
DRR127724	6.34368	DRR127724
DRR127728	7.0406	DRR127728
DRR127731	6.83479	DRR127731
DRR127736	7.08376	DRR127736
DRR127748	6.62474	DRR127748
DRR127751	4.83149	DRR127751
DRR127752	6.70729	DRR127752
DRR127755	6.6555	DRR127755
DRR127756	6.47957	DRR127756
DRR127762	7.38812	DRR127762
DRR127763	7.60776	DRR127763
DRR127776	6.6784	DRR127776
DRR127777	6.98969	DRR127777
DRR162775	7.29394	DRR162775
DRR162776	6.83756	DRR162776
CCIS00146684ST-4-0	7.88344	CCIS00146684ST-4-0
CCIS00281083ST-3-0	6.68741	CCIS00281083ST-3-0
CCIS02124300ST-4-0	7.55334	CCIS02124300ST-4-0
CCIS02856720ST-4-0	6.7243	CCIS02856720ST-4-0
CCIS03473770ST-4-0	7.75273	CCIS03473770ST-4-0
CCIS03857607ST-4-0	7.45146	CCIS03857607ST-4-0
CCIS05314658ST-4-0	7.52152	CCIS05314658ST-4-0
CCIS07277498ST-4-0	7.42208	CCIS07277498ST-4-0
CCIS07539127ST-4-0	7.48246	CCIS07539127ST-4-0
CCIS07648107ST-4-0	7.37921	CCIS07648107ST-4-0
CCIS09568613ST-4-0	7.29407	CCIS09568613ST-4-0
CCIS10706551ST-3-0	7.38761	CCIS10706551ST-3-0
CCIS11354283ST-4-0	7.65651	CCIS11354283ST-4-0
CCIS11362406ST-4-0	6.93622	CCIS11362406ST-4-0
CCIS11558985ST-4-0	7.30796	CCIS11558985ST-4-0
CCIS13047523ST-4-0	7.20625	CCIS13047523ST-4-0
CCIS15794887ST-4-0	7.60055	CCIS15794887ST-4-0
CCIS16326685ST-4-0	7.46235	CCIS16326685ST-4-0
CCIS16383318ST-4-0	6.76701	CCIS16383318ST-4-0
CCIS16561622ST-4-0	7.59639	CCIS16561622ST-4-0
CCIS20795251ST-4-0	7.07511	CCIS20795251ST-4-0
CCIS21126322ST-4-0	7.75621	CCIS21126322ST-4-0
CCIS23164343ST-4-0	7.09395	CCIS23164343ST-4-0
CCIS27304052ST-3-0	7.45807	CCIS27304052ST-3-0
CCIS27927933ST-4-0	5.95912	CCIS27927933ST-4-0
CCIS29210128ST-4-0	5.56671	CCIS29210128ST-4-0
CCIS29688262ST-20-0	7.0865	CCIS29688262ST-20-0
CCIS32452666ST-4-0	7.41424	CCIS32452666ST-4-0
CCIS34604008ST-4-0	7.60463	CCIS34604008ST-4-0
CCIS36699628ST-4-0	6.65891	CCIS36699628ST-4-0
CCIS36797902ST-4-0	6.9584	CCIS36797902ST-4-0
CCIS41692898ST-4-0	7.23939	CCIS41692898ST-4-0
CCIS44093303ST-4-0	6.39662	CCIS44093303ST-4-0
CCIS45571137ST-3-0	7.55177	CCIS45571137ST-3-0
CCIS45793747ST-4-0	7.03068	CCIS45793747ST-4-0
CCIS48174381ST-4-0	7.21795	CCIS48174381ST-4-0
CCIS50003399ST-4-0	6.94944	CCIS50003399ST-4-0
CCIS50471204ST-4-0	7.46779	CCIS50471204ST-4-0
CCIS51595129ST-4-0	7.72554	CCIS51595129ST-4-0
CCIS63448910ST-4-0	6.03116	CCIS63448910ST-4-0
CCIS63468405ST-4-0	7.47741	CCIS63468405ST-4-0
CCIS63910149ST-4-0	7.61326	CCIS63910149ST-4-0
CCIS64773582ST-4-0	7.66706	CCIS64773582ST-4-0
CCIS64785924ST-20-0	7.37161	CCIS64785924ST-20-0
CCIS71578391ST-4-0	7.72492	CCIS71578391ST-4-0
CCIS74239020ST-4-0	7.79054	CCIS74239020ST-4-0
CCIS78100604ST-4-0	7.40595	CCIS78100604ST-4-0
CCIS79210440ST-3-0	7.37275	CCIS79210440ST-3-0
CCIS80834637ST-4-0	7.35684	CCIS80834637ST-4-0
CCIS81139242ST-4-0	7.40475	CCIS81139242ST-4-0
CCIS82507866ST-3-0	7.45411	CCIS82507866ST-3-0
CCIS82944710ST-20-0	7.26862	CCIS82944710ST-20-0
CCIS88007743ST-4-0	6.84998	CCIS88007743ST-4-0
CCIS88317640ST-4-0	6.93032	CCIS88317640ST-4-0
CCIS90164298ST-4-0	7.44346	CCIS90164298ST-4-0
CCIS93040568ST-20-0	6.15986	CCIS93040568ST-20-0
CCIS94417875ST-3-0	7.56817	CCIS94417875ST-3-0
CCIS94603952ST-4-0	7.63092	CCIS94603952ST-4-0
CCIS95097901ST-4-0	7.23901	CCIS95097901ST-4-0
CCIS95409808ST-4-0	7.85659	CCIS95409808ST-4-0
CCIS98482370ST-3-0	7.34761	CCIS98482370ST-3-0
ERR710432	6.74136	ERR710432
ERR688646	6.1907	ERR688646
ERR688648	4.66923	ERR688648
ERR710426	6.73575	ERR710426
ERR688507	7.26948	ERR688507
ERR688622	7.34551	ERR688622
ERR688529	7.45853	ERR688529
ERR688535	6.6958	ERR688535
ERR688595	6.61089	ERR688595
ERR688599	5.91037	ERR688599
ERR688616	6.82021	ERR688616
ERR688550	7.2334	ERR688550
ERR688591	6.566	ERR688591
ERR688593	7.71224	ERR688593
ERR688520	6.46223	ERR688520
ERR688551	7.13643	ERR688551
ERR688605	7.09764	ERR688605
ERR688608	7.40762	ERR688608
ERR688510	6.70355	ERR688510
ERR688544	6.98539	ERR688544
ERR688557	5.45782	ERR688557
ERR688561	6.42208	ERR688561
ERR688565	7.3791	ERR688565
ERR688514	7.6983	ERR688514
ERR688523	7.7016	ERR688523
ERR688543	4.12253	ERR688543
ERR688619	6.93547	ERR688619
ERR688506	7.4185	ERR688506
ERR688509	7.41684	ERR688509
ERR688528	7.28019	ERR688528
ERR688530	6.70518	ERR688530
ERR688594	5.26954	ERR688594
ERR688606	6.7773	ERR688606
ERR688624	7.14482	ERR688624
ERR710429	7.41719	ERR710429
ERR688539	6.56776	ERR688539
ERR688562	6.40539	ERR688562
ERR688563	6.02551	ERR688563
ERR688518	7.25981	ERR688518
ERR688552	6.68662	ERR688552
ERR688556	6.01151	ERR688556
ERR688564	7.2437	ERR688564
ERR688596	7.00607	ERR688596
ERR688610	7.42004	ERR688610
ERR688614	6.57654	ERR688614
ERR688617	6.86993	ERR688617
ERR710427	7.35203	ERR710427
ERR688533	7.3259	ERR688533
ERR688590	6.51167	ERR688590
ERR688603	7.15146	ERR688603
ERR688532	4.21917	ERR688532
ERR688537	6.75154	ERR688537
ERR688559	7.60897	ERR688559
ERR688600	7.22134	ERR688600
ERR688607	5.71281	ERR688607
ERR688511	6.59998	ERR688511
ERR688566	7.50355	ERR688566
ERR710428	7.12693	ERR710428
ERR688516	7.52286	ERR688516
ERR688554	5.82256	ERR688554
ERR688598	5.5512	ERR688598
ERR688612	7.03818	ERR688612
ERR710430	6.503	ERR710430
ERR1018193	7.25546	ERR1018193
ERR1018195	7.01161	ERR1018195
ERR1018203	7.01594	ERR1018203
ERR1018205	6.74094	ERR1018205
ERR1018209	7.12896	ERR1018209
ERR1018217	6.93963	ERR1018217
ERR1018232	7.65665	ERR1018232
ERR1018233	6.96816	ERR1018233
ERR1018234	5.4696	ERR1018234
ERR1018235	7.51887	ERR1018235
ERR1018236	6.92527	ERR1018236
ERR1018237	6.23703	ERR1018237
ERR1018238	7.21634	ERR1018238
ERR1018239	7.66793	ERR1018239
ERR1018240	7.42928	ERR1018240
ERR1018242	7.4964	ERR1018242
ERR1018243	6.83634	ERR1018243
ERR1018244	7.54965	ERR1018244
ERR1018245	7.69534	ERR1018245
ERR1018246	7.76389	ERR1018246
ERR1018247	7.39857	ERR1018247
ERR1018248	7.84165	ERR1018248
ERR1018249	7.34338	ERR1018249
ERR1018250	7.61259	ERR1018250
ERR1018251	7.53591	ERR1018251
ERR1018252	7.76937	ERR1018252
ERR1018253	7.55036	ERR1018253
ERR1018254	7.66021	ERR1018254
ERR1018255	7.46298	ERR1018255
ERR1018256	7.5544	ERR1018256
ERR1018257	7.58615	ERR1018257
ERR1018258	7.04688	ERR1018258
ERR1018259	7.76546	ERR1018259
ERR1018260	7.15964	ERR1018260
ERR1018261	7.16922	ERR1018261
ERR1018262	7.28413	ERR1018262
ERR1018263	7.16549	ERR1018263
ERR1018264	6.33595	ERR1018264
ERR1018265	7.5681	ERR1018265
ERR1018266	7.8844	ERR1018266
ERR1018267	7.72457	ERR1018267
ERR1018268	7.40483	ERR1018268
ERR1018269	7.61834	ERR1018269
ERR1018270	7.63154	ERR1018270
ERR1018271	7.06626	ERR1018271
ERR1018272	7.86193	ERR1018272
ERR1018273	7.85158	ERR1018273
ERR1018274	7.60559	ERR1018274
ERR1018275	7.77377	ERR1018275
ERR1018276	7.55401	ERR1018276
ERR1018277	6.94283	ERR1018277
ERR1018278	7.11867	ERR1018278
ERR1018308	7.81866	ERR1018308
ERR1018309	7.74688	ERR1018309
CCMD10032470ST-11-0	7.36816	CCMD10032470ST-11-0
CCMD10191450ST-11-0	7.47235	CCMD10191450ST-11-0
CCMD15562448ST-11-0	7.20041	CCMD15562448ST-11-0
CCMD17410933ST-11-0	4.52073	CCMD17410933ST-11-0
CCMD18579000ST-11-0	7.6285	CCMD18579000ST-11-0
CCMD18829815ST-11-0	6.69788	CCMD18829815ST-11-0
CCMD22852639ST-11-0	7.40005	CCMD22852639ST-11-0
CCMD23541216ST-11-0	7.44492	CCMD23541216ST-11-0
CCMD25475945ST-11-0	7.04282	CCMD25475945ST-11-0
CCMD26625622ST-11-0	7.38388	CCMD26625622ST-11-0
CCMD27867141ST-11-0	7.75393	CCMD27867141ST-11-0
CCMD28738636ST-11-0	6.54655	CCMD28738636ST-11-0
CCMD29706695ST-11-0	7.71865	CCMD29706695ST-11-0
CCMD30626189ST-11-0	7.09221	CCMD30626189ST-11-0
CCMD30627121ST-11-0	7.43897	CCMD30627121ST-11-0
CCMD31009081ST-11-0	7.2288	CCMD31009081ST-11-0
CCMD31134579ST-11-0	7.47286	CCMD31134579ST-11-0
CCMD32288175ST-11-0	7.45852	CCMD32288175ST-11-0
CCMD32965613ST-11-0	7.66468	CCMD32965613ST-11-0
CCMD35081859ST-11-0	7.72502	CCMD35081859ST-11-0
CCMD35801800ST-11-0	7.09762	CCMD35801800ST-11-0
CCMD37575804ST-11-0	7.29793	CCMD37575804ST-11-0
CCMD38158721ST-11-0	7.11037	CCMD38158721ST-11-0
CCMD39157124ST-11-0	7.61421	CCMD39157124ST-11-0
CCMD39882286ST-11-0	7.48499	CCMD39882286ST-11-0
CCMD41202658ST-11-0	6.72254	CCMD41202658ST-11-0
CCMD41521570ST-11-0	7.37495	CCMD41521570ST-11-0
CCMD45004878ST-11-0	7.7822	CCMD45004878ST-11-0
CCMD45812507ST-11-0	7.39865	CCMD45812507ST-11-0
CCMD46727384ST-11-0	7.50219	CCMD46727384ST-11-0
CCMD49025643ST-11-0	7.11337	CCMD49025643ST-11-0
CCMD49942357ST-11-0	7.14345	CCMD49942357ST-11-0
CCMD50300306ST-11-0	7.04204	CCMD50300306ST-11-0
CCMD50529145ST-11-0	7.30792	CCMD50529145ST-11-0
CCMD50538120ST-11-0	7.62144	CCMD50538120ST-11-0
CCMD51154251ST-11-0	7.0384	CCMD51154251ST-11-0
CCMD51228890ST-11-0	7.4232	CCMD51228890ST-11-0
CCMD53508245ST-11-0	7.42123	CCMD53508245ST-11-0
CCMD53522274ST-11-0	7.29419	CCMD53522274ST-11-0
CCMD54057834ST-11-0	7.42785	CCMD54057834ST-11-0
CCMD56948710ST-11-0	7.51743	CCMD56948710ST-11-0
CCMD59540613ST-11-0	7.19518	CCMD59540613ST-11-0
CCMD66848156ST-11-0	7.53019	CCMD66848156ST-11-0
CCMD67373733ST-11-0	7.71219	CCMD67373733ST-11-0
CCMD68973846ST-11-0	6.99073	CCMD68973846ST-11-0
CCMD72666896ST-11-0	6.81097	CCMD72666896ST-11-0
CCMD73128545ST-11-0	7.07164	CCMD73128545ST-11-0
CCMD74592084ST-11-0	7.16397	CCMD74592084ST-11-0
CCMD75147712ST-11-0	5.71755	CCMD75147712ST-11-0
CCMD76409700ST-11-0	7.42089	CCMD76409700ST-11-0
CCMD85481373ST-11-0	6.23518	CCMD85481373ST-11-0
CCMD85661207ST-11-0	7.52217	CCMD85661207ST-11-0
CCMD89107682ST-11-0	7.07485	CCMD89107682ST-11-0
CCMD89643949ST-11-0	7.69622	CCMD89643949ST-11-0
CCMD89967135ST-11-0	7.21028	CCMD89967135ST-11-0
CCMD93755960ST-11-0	7.34494	CCMD93755960ST-11-0
CCMD98198513ST-11-0	6.73183	CCMD98198513ST-11-0
CCMD98702133ST-11-0	6.40738	CCMD98702133ST-11-0
CCMD99440714ST-11-0	7.09521	CCMD99440714ST-11-0
CCMD99929634ST-11-0	7.47281	CCMD99929634ST-11-0
MMPU29365221ST	6.719	MMPU29365221ST
MMPU68403337ST	7.63388	MMPU68403337ST
MMPU72854103ST	7.13821	MMPU72854103ST
MMPU84450604ST	7.19734	MMPU84450604ST
MMPU99077057ST	7.2651	MMPU99077057ST
DRR173016	6.63584	DRR173016
DRR173017	3.14333	DRR173017
DRR171467	6.22489	DRR171467
DRR171469	6.93379	DRR171469
DRR171474	6.32418	DRR171474
DRR171477	6.6502	DRR171477
DRR171479	4.226	DRR171479
DRR171487	7.31868	DRR171487
DRR171488	4.0911	DRR171488
DRR171497	7.01822	DRR171497
DRR171499	7.15528	DRR171499
DRR171500	7.33775	DRR171500
DRR171503	7.10345	DRR171503
DRR171506	7.24602	DRR171506
DRR171509	7.4159	DRR171509
DRR171513	7.11203	DRR171513
DRR171514	7.24613	DRR171514
DRR171515	7.08707	DRR171515
DRR171517	7.07639	DRR171517
DRR171518	6.25943	DRR171518
DRR171523	7.04623	DRR171523
DRR171525	6.85135	DRR171525
DRR171527	7.26899	DRR171527
DRR171530	6.09889	DRR171530
DRR171538	7.22788	DRR171538
DRR171539	7.34378	DRR171539
DRR171543	7.04135	DRR171543
DRR171545	6.87296	DRR171545
DRR171546	7.32564	DRR171546
DRR171552	6.91076	DRR171552
DRR171555	7.19295	DRR171555
DRR171560	6.35876	DRR171560
DRR171562	6.70286	DRR171562
DRR171563	6.88302	DRR171563
DRR171564	5.73182	DRR171564
DRR171565	7.31057	DRR171565
DRR171566	7.35519	DRR171566
DRR171567	7.38693	DRR171567
DRR171568	7.38455	DRR171568
DRR171569	6.63965	DRR171569
DRR171571	6.99704	DRR171571
DRR171572	7.36616	DRR171572
DRR171576	2.98611	DRR171576
DRR171578	6.89463	DRR171578
DRR171580	7.33612	DRR171580
DRR171581	6.90586	DRR171581
DRR171582	7.27505	DRR171582
DRR171585	7.51487	DRR171585
DRR171586	7.38382	DRR171586
DRR171587	5.78054	DRR171587
DRR171588	7.10581	DRR171588
DRR171589	6.30864	DRR171589
DRR171591	7.5754	DRR171591
DRR171592	6.33449	DRR171592
DRR171594	7.31533	DRR171594
DRR171598	6.1209	DRR171598
DRR171599	7.15744	DRR171599
DRR171601	6.89535	DRR171601
DRR171604	6.98177	DRR171604
DRR171605	7.3142	DRR171605
DRR171606	7.26886	DRR171606
DRR171607	6.97101	DRR171607
DRR171608	7.39254	DRR171608
DRR171610	7.62191	DRR171610
DRR171613	7.03469	DRR171613
DRR171616	7.18949	DRR171616
DRR171617	7.07492	DRR171617
DRR171619	7.17993	DRR171619
DRR171620	7.47625	DRR171620
DRR171621	7.30861	DRR171621
DRR171623	7.01156	DRR171623
DRR171624	6.30432	DRR171624
DRR171625	6.58055	DRR171625
DRR171626	6.98667	DRR171626
DRR171628	6.58054	DRR171628
DRR171629	6.93032	DRR171629
DRR171631	7.11122	DRR171631
DRR171637	7.0141	DRR171637
DRR171639	7.13333	DRR171639
DRR171640	7.30589	DRR171640
DRR171641	7.1409	DRR171641
DRR171642	7.01	DRR171642
DRR171643	6.57252	DRR171643
DRR171644	6.27996	DRR171644
DRR171645	7.263	DRR171645
DRR171646	7.04182	DRR171646
DRR171647	6.90359	DRR171647
DRR171648	6.3468	DRR171648
DRR171650	7.24392	DRR171650
DRR171651	7.3322	DRR171651
DRR171652	7.28893	DRR171652
DRR171653	7.19484	DRR171653
DRR171654	6.95929	DRR171654
DRR171655	7.09642	DRR171655
DRR171656	7.48772	DRR171656
DRR171657	7.51982	DRR171657
DRR171659	7.25451	DRR171659
DRR171662	6.65971	DRR171662
DRR171663	6.44739	DRR171663
DRR171673	7.24273	DRR171673
DRR171676	7.41033	DRR171676
DRR171686	7.30544	DRR171686
DRR171689	7.25115	DRR171689
DRR171691	7.33242	DRR171691
DRR171694	7.22965	DRR171694
DRR171698	7.32016	DRR171698
DRR171700	7.05765	DRR171700
DRR171705	6.71498	DRR171705
DRR171710	7.40177	DRR171710
DRR171711	7.44414	DRR171711
DRR171712	7.50475	DRR171712
DRR171713	6.10143	DRR171713
DRR171714	6.15017	DRR171714
DRR171715	7.13632	DRR171715
DRR171716	7.18387	DRR171716
DRR171717	6.87452	DRR171717
DRR171718	5.67901	DRR171718
DRR171719	7.1612	DRR171719
DRR171720	7.42188	DRR171720
DRR171721	6.06669	DRR171721
DRR171722	7.37332	DRR171722
DRR171723	4.87292	DRR171723
DRR171724	7.18478	DRR171724
DRR171725	7.39658	DRR171725
DRR171726	7.14297	DRR171726
DRR171727	7.1169	DRR171727
DRR171733	7.31136	DRR171733
DRR171737	6.75753	DRR171737
DRR171741	6.30972	DRR171741
DRR171745	6.47385	DRR171745
DRR171747	7.15007	DRR171747
DRR171755	7.29437	DRR171755
DRR171762	7.40686	DRR171762
DRR171763	6.78735	DRR171763
DRR171765	4.65931	DRR171765
DRR171770	7.50609	DRR171770
DRR171771	6.80979	DRR171771
DRR171772	6.60711	DRR171772
DRR171773	7.09756	DRR171773
DRR171777	7.22036	DRR171777
DRR171779	7.35148	DRR171779
DRR171782	6.83221	DRR171782
DRR171783	6.75749	DRR171783
DRR171786	7.28808	DRR171786
DRR171791	6.77282	DRR171791
DRR171793	7.24469	DRR171793
DRR171796	7.42311	DRR171796
DRR171798	5.13907	DRR171798
DRR171801	7.16127	DRR171801
DRR171802	6.18257	DRR171802
DRR171807	6.58784	DRR171807
DRR171810	6.95218	DRR171810
DRR171812	7.04573	DRR171812
DRR171813	7.09949	DRR171813
DRR171816	6.36986	DRR171816
DRR171817	6.94111	DRR171817
DRR171821	7.1314	DRR171821
DRR171825	7.38287	DRR171825
DRR171829	5.32259	DRR171829
DRR171833	6.41584	DRR171833
DRR171834	6.55245	DRR171834
DRR171838	6.94497	DRR171838
DRR171840	6.76803	DRR171840
DRR171842	6.82571	DRR171842
DRR171843	7.48343	DRR171843
DRR171845	7.29565	DRR171845
DRR171849	6.59225	DRR171849
DRR171850	7.16423	DRR171850
DRR171852	6.72948	DRR171852
DRR171855	7.29992	DRR171855
DRR171856	7.09298	DRR171856
DRR171862	7.46827	DRR171862
DRR171863	6.48989	DRR171863
DRR171864	7.2589	DRR171864
DRR171865	5.1384	DRR171865
DRR171870	6.90274	DRR171870
DRR171872	6.80243	DRR171872
DRR171876	6.8377	DRR171876
DRR171886	5.57801	DRR171886
DRR171890	6.34421	DRR171890
DRR171897	5.24911	DRR171897
DRR171899	6.87243	DRR171899
DRR171902	6.58288	DRR171902
DRR171915	7.52312	DRR171915
DRR171917	6.13588	DRR171917
DRR171919	7.02538	DRR171919
DRR171921	6.83167	DRR171921
DRR171922	7.29626	DRR171922
DRR171923	7.27803	DRR171923
DRR171925	7.30973	DRR171925
DRR171928	6.76373	DRR171928
DRR171930	7.36153	DRR171930
DRR171931	6.91591	DRR171931
DRR171933	7.42018	DRR171933
DRR171934	7.04723	DRR171934
DRR171935	6.97373	DRR171935
DRR171936	6.94911	DRR171936
DRR171938	7.48217	DRR171938
DRR171939	6.97367	DRR171939
DRR171941	6.47546	DRR171941
DRR171942	7.29643	DRR171942
DRR171943	7.06697	DRR171943
DRR171948	7.08845	DRR171948
DRR171950	7.08845	DRR171950
DRR171951	6.92137	DRR171951
DRR171952	6.68691	DRR171952
DRR171953	7.35629	DRR171953
DRR171954	7.42665	DRR171954
DRR171957	7.32481	DRR171957
DRR171959	7.14431	DRR171959
DRR171964	6.84249	DRR171964
DRR171965	6.87206	DRR171965
DRR127478	6.88944	DRR127478
DRR127481	6.97113	DRR127481
DRR127485	7.44491	DRR127485
DRR127491	7.26126	DRR127491
DRR127507	6.67216	DRR127507
DRR127509	6.98678	DRR127509
DRR127514	6.65252	DRR127514
DRR127515	7.18439	DRR127515
DRR127517	7.30848	DRR127517
DRR127519	6.21101	DRR127519
DRR127521	6.82403	DRR127521
DRR127536	6.99117	DRR127536
DRR127557	7.02481	DRR127557
DRR127559	7.35444	DRR127559
DRR127567	4.56799	DRR127567
DRR127579	5.64698	DRR127579
DRR127580	7.17498	DRR127580
DRR127594	7.55252	DRR127594
DRR127603	7.59855	DRR127603
DRR127617	7.4922	DRR127617
DRR127625	7.6258	DRR127625
DRR127638	7.09089	DRR127638
DRR127646	7.11729	DRR127646
DRR127647	7.00887	DRR127647
DRR127666	7.31402	DRR127666
DRR127669	7.2533	DRR127669
DRR127674	6.68202	DRR127674
DRR127685	4.85631	DRR127685
DRR127700	6.72969	DRR127700
DRR127708	7.3516	DRR127708
DRR127718	6.70784	DRR127718
DRR127720	7.26892	DRR127720
DRR127754	7.26986	DRR127754
DRR127767	7.21109	DRR127767
DRR127774	7.59513	DRR127774
DRR127789	7.25115	DRR127789
DRR162777	6.62482	DRR162777
DRR162778	7.11298	DRR162778
DRR162779	6.67304	DRR162779
CCIS02379307ST-4-0	6.71425	CCIS02379307ST-4-0
CCIS06260551ST-3-0	7.023	CCIS06260551ST-3-0
CCIS11015875ST-4-0	7.60421	CCIS11015875ST-4-0
CCIS12370844ST-4-0	4.23099	CCIS12370844ST-4-0
CCIS12656533ST-4-0	7.4936	CCIS12656533ST-4-0
CCIS14449628ST-4-0	6.55009	CCIS14449628ST-4-0
CCIS15704761ST-4-0	4.36772	CCIS15704761ST-4-0
CCIS17669415ST-4-0	7.20247	CCIS17669415ST-4-0
CCIS21278152ST-4-0	7.69084	CCIS21278152ST-4-0
CCIS22416007ST-4-0	7.23704	CCIS22416007ST-4-0
CCIS22958137ST-20-0	7.3218	CCIS22958137ST-20-0
CCIS24254057ST-4-0	6.55021	CCIS24254057ST-4-0
CCIS33816588ST-4-0	6.89121	CCIS33816588ST-4-0
CCIS34055159ST-4-0	4.22974	CCIS34055159ST-4-0
CCIS35100175ST-4-0	7.28545	CCIS35100175ST-4-0
CCIS38765456ST-20-0	7.55146	CCIS38765456ST-20-0
CCIS40244499ST-3-0	3.68765	CCIS40244499ST-3-0
CCIS41222843ST-4-0	7.69244	CCIS41222843ST-4-0
CCIS41288781ST-4-0	6.52737	CCIS41288781ST-4-0
CCIS41548810ST-4-0	7.8234	CCIS41548810ST-4-0
CCIS44757994ST-4-0	7.39996	CCIS44757994ST-4-0
CCIS46047672ST-4-0	7.10594	CCIS46047672ST-4-0
CCIS46467422ST-4-0	6.44044	CCIS46467422ST-4-0
CCIS47284573ST-4-0	7.67117	CCIS47284573ST-4-0
CCIS48725289ST-4-0	7.09456	CCIS48725289ST-4-0
CCIS50148151ST-4-0	6.49984	CCIS50148151ST-4-0
CCIS52370277ST-4-0	7.22379	CCIS52370277ST-4-0
CCIS53043478ST-4-0	7.5018	CCIS53043478ST-4-0
CCIS53355328ST-4-0	7.54921	CCIS53355328ST-4-0
CCIS55230578ST-4-0	7.63436	CCIS55230578ST-4-0
CCIS58234805ST-4-0	5.4661	CCIS58234805ST-4-0
CCIS59132091ST-4-0	7.34723	CCIS59132091ST-4-0
CCIS61287323ST-4-0	6.99031	CCIS61287323ST-4-0
CCIS62605362ST-3-0	7.50351	CCIS62605362ST-3-0
CCIS62794166ST-4-0	7.28948	CCIS62794166ST-4-0
CCIS65479369ST-4-0	6.88977	CCIS65479369ST-4-0
CCIS71301801ST-4-0	7.09411	CCIS71301801ST-4-0
CCIS72607085ST-4-0	4.88952	CCIS72607085ST-4-0
CCIS76845094ST-20-0	7.10713	CCIS76845094ST-20-0
CCIS77252613ST-4-0	7.33211	CCIS77252613ST-4-0
CCIS78318719ST-4-0	6.64335	CCIS78318719ST-4-0
CCIS81887263ST-4-0	7.69883	CCIS81887263ST-4-0
CCIS82146115ST-4-0	6.96696	CCIS82146115ST-4-0
CCIS83870198ST-4-0	6.06606	CCIS83870198ST-4-0
CCIS84543192ST-4-0	7.08413	CCIS84543192ST-4-0
CCIS85214191ST-3-0	5.39728	CCIS85214191ST-3-0
CCIS87116798ST-4-0	7.4271	CCIS87116798ST-4-0
CCIS87167916ST-4-0	7.15348	CCIS87167916ST-4-0
CCIS87252800ST-4-0	7.08594	CCIS87252800ST-4-0
CCIS87605453ST-4-0	6.82085	CCIS87605453ST-4-0
CCIS91228662ST-4-0	7.10374	CCIS91228662ST-4-0
CCIS98512455ST-4-0	7.56124	CCIS98512455ST-4-0
CCIS98832363ST-4-0	7.40516	CCIS98832363ST-4-0
ERR688583	5.80426	ERR688583
ERR688649	6.27958	ERR688649
ERR688573	7.35952	ERR688573
ERR688618	6.31899	ERR688618
ERR688579	7.16863	ERR688579
ERR688635	6.58144	ERR688635
ERR688567	7.02539	ERR688567
ERR688568	7.01626	ERR688568
ERR688577	5.64994	ERR688577
ERR688576	7.41617	ERR688576
ERR688547	7.34978	ERR688547
ERR688582	6.74527	ERR688582
ERR688571	6.3167	ERR688571
ERR688647	7.03985	ERR688647
ERR688505	6.54194	ERR688505
ERR688570	5.76583	ERR688570
ERR688639	7.00092	ERR688639
ERR688515	7.72399	ERR688515
ERR688517	7.57172	ERR688517
ERR688644	5.55267	ERR688644
ERR688642	6.63288	ERR688642
ERR688521	7.11378	ERR688521
ERR688548	6.91287	ERR688548
ERR688641	6.50388	ERR688641
ERR688580	6.95506	ERR688580
ERR688572	7.38376	ERR688572
ERR688578	6.4599	ERR688578
ERR688636	7.04286	ERR688636
ERR688640	3.81295	ERR688640
ERR688643	4.57502	ERR688643
ERR688650	6.16378	ERR688650
ERR688513	5.85353	ERR688513
ERR688569	7.05097	ERR688569
ERR688574	6.30885	ERR688574
ERR688558	7.1525	ERR688558
ERR688575	6.69942	ERR688575
ERR688581	6.17965	ERR688581
ERR688634	7.23281	ERR688634
ERR688638	3.17644	ERR688638
ERR688651	7.20973	ERR688651
ERR688637	4.8865	ERR688637
ERR688525	7.67539	ERR688525
ERR688527	7.42442	ERR688527
ERR688541	5.13461	ERR688541
ERR688553	7.30379	ERR688553
ERR688534	5.4786	ERR688534
ERR1018185	7.78096	ERR1018185
ERR1018186	7.51282	ERR1018186
ERR1018187	6.56625	ERR1018187
ERR1018188	7.60924	ERR1018188
ERR1018189	7.89895	ERR1018189
ERR1018190	6.46059	ERR1018190
ERR1018191	6.83022	ERR1018191
ERR1018192	6.71285	ERR1018192
ERR1018194	6.35988	ERR1018194
ERR1018196	7.57351	ERR1018196
ERR1018197	7.52745	ERR1018197
ERR1018198	7.2105	ERR1018198
ERR1018199	6.15079	ERR1018199
ERR1018200	7.40745	ERR1018200
ERR1018201	6.45286	ERR1018201
ERR1018202	6.97172	ERR1018202
ERR1018204	4.64586	ERR1018204
ERR1018206	6.36241	ERR1018206
ERR1018207	6.99082	ERR1018207
ERR1018208	6.51544	ERR1018208
ERR1018210	6.85849	ERR1018210
ERR1018211	7.51024	ERR1018211
ERR1018212	7.71754	ERR1018212
ERR1018213	5.68716	ERR1018213
ERR1018214	7.07374	ERR1018214
ERR1018215	7.42896	ERR1018215
ERR1018216	6.92261	ERR1018216
ERR1018218	7.20113	ERR1018218
ERR1018219	6.5721	ERR1018219
ERR1018220	7.72097	ERR1018220
ERR1018221	7.72869	ERR1018221
ERR1018222	7.12619	ERR1018222
ERR1018223	7.90676	ERR1018223
ERR1018224	7.01049	ERR1018224
ERR1018225	7.16825	ERR1018225
ERR1018226	7.68169	ERR1018226
ERR1018227	7.46904	ERR1018227
ERR1018228	7.55224	ERR1018228
ERR1018229	7.1188	ERR1018229
ERR1018230	7.9143	ERR1018230
ERR1018231	7.0693	ERR1018231
ERR1018241	6.98696	ERR1018241
ERR1018279	5.85582	ERR1018279
ERR1018280	7.51198	ERR1018280
ERR1018281	7.37308	ERR1018281
ERR1018282	6.20208	ERR1018282
ERR1018283	5.0377	ERR1018283
ERR1018284	6.99753	ERR1018284
ERR1018285	7.79657	ERR1018285
ERR1018286	7.38749	ERR1018286
ERR1018287	7.1658	ERR1018287
ERR1018288	7.35182	ERR1018288
ERR1018289	7.0562	ERR1018289
ERR1018290	7.64547	ERR1018290
ERR1018291	7.55551	ERR1018291
ERR1018292	7.10443	ERR1018292
ERR1018293	7.04965	ERR1018293
ERR1018294	7.81864	ERR1018294
ERR1018295	7.27858	ERR1018295
ERR1018296	6.78304	ERR1018296
ERR1018297	7.27908	ERR1018297
ERR1018298	7.57195	ERR1018298
ERR1018299	6.91225	ERR1018299
ERR1018300	7.17141	ERR1018300
ERR1018301	7.25085	ERR1018301
ERR1018302	6.39619	ERR1018302
ERR1018303	7.51242	ERR1018303
ERR1018304	5.89334	ERR1018304
ERR1018305	7.77095	ERR1018305
ERR1018306	6.94454	ERR1018306
ERR1018307	7.4895	ERR1018307
ERR1018310	7.54962	ERR1018310
ERR1018311	7.83893	ERR1018311
ERR1018312	6.79679	ERR1018312
CCMD11006829ST-21-0	6.34009	CCMD11006829ST-21-0
CCMD12232071ST-21-0	7.32426	CCMD12232071ST-21-0
CCMD13071240ST-21-0	7.25455	CCMD13071240ST-21-0
CCMD13934959ST-21-0	6.96849	CCMD13934959ST-21-0
CCMD14479708ST-21-0	5.81611	CCMD14479708ST-21-0
CCMD18872694ST-21-0	7.15402	CCMD18872694ST-21-0
CCMD19168690ST-11-0	6.83502	CCMD19168690ST-11-0
CCMD19497912ST-21-0	6.84019	CCMD19497912ST-21-0
CCMD21593359ST-11-0	5.71265	CCMD21593359ST-11-0
CCMD21703880ST-11-0	7.7067	CCMD21703880ST-11-0
CCMD23101338ST-21-0	7.54929	CCMD23101338ST-21-0
CCMD25511638ST-21-0	7.02015	CCMD25511638ST-21-0
CCMD25963797ST-21-0	7.44731	CCMD25963797ST-21-0
CCMD26709089ST-21-0	6.32318	CCMD26709089ST-21-0
CCMD26925580ST-21-0	7.32092	CCMD26925580ST-21-0
CCMD27463710ST-11-0	7.53399	CCMD27463710ST-11-0
CCMD34381688ST-21-0	7.22527	CCMD34381688ST-21-0
CCMD35633353ST-11-0	7.72582	CCMD35633353ST-11-0
CCMD35802077ST-21-0	7.4016	CCMD35802077ST-21-0
CCMD40701343ST-21-0	5.54293	CCMD40701343ST-21-0
CCMD42428553ST-21-0	7.7663	CCMD42428553ST-21-0
CCMD42956136ST-11-0	5.32109	CCMD42956136ST-11-0
CCMD45988061ST-21-0	7.44779	CCMD45988061ST-21-0
CCMD46222674ST-21-0	7.50303	CCMD46222674ST-21-0
CCMD46947453ST-21-0	7.58732	CCMD46947453ST-21-0
CCMD48236717ST-21-0	6.47699	CCMD48236717ST-21-0
CCMD49461418ST-11-0	6.84951	CCMD49461418ST-11-0
CCMD50071957ST-21-0	7.25026	CCMD50071957ST-21-0
CCMD51864103ST-21-0	7.29982	CCMD51864103ST-21-0
CCMD52117727ST-11-0	6.95337	CCMD52117727ST-11-0
CCMD52145360ST-11-0	7.61787	CCMD52145360ST-11-0
CCMD59583015ST-11-0	7.40345	CCMD59583015ST-11-0
CCMD60079086ST-21-0	7.31194	CCMD60079086ST-21-0
CCMD63399960ST-21-0	7.31365	CCMD63399960ST-21-0
CCMD64503764ST-21-0	6.90922	CCMD64503764ST-21-0
CCMD64776337ST-21-0	7.15477	CCMD64776337ST-21-0
CCMD65222621ST-11-0	7.68947	CCMD65222621ST-11-0
CCMD65406197ST-11-0	7.02629	CCMD65406197ST-11-0
CCMD71242853ST-11-0	7.33249	CCMD71242853ST-11-0
CCMD71915439ST-11-0	5.74762	CCMD71915439ST-11-0
CCMD72690923ST-11-0	7.76729	CCMD72690923ST-11-0
CCMD72895164ST-21-0	7.48604	CCMD72895164ST-21-0
CCMD74930188ST-21-0	6.70387	CCMD74930188ST-21-0
CCMD76222476ST-11-0	6.38381	CCMD76222476ST-11-0
CCMD79349503ST-11-0	7.23684	CCMD79349503ST-11-0
CCMD79987997ST-21-0	6.76596	CCMD79987997ST-21-0
CCMD82866709ST-21-0	7.54179	CCMD82866709ST-21-0
CCMD86114146ST-21-0	7.3862	CCMD86114146ST-21-0
CCMD86707194ST-21-0	6.71188	CCMD86707194ST-21-0
CCMD87156761ST-21-0	7.66183	CCMD87156761ST-21-0
CCMD88272491ST-21-0	6.85652	CCMD88272491ST-21-0
CCMD89306485ST-11-0	7.52562	CCMD89306485ST-11-0
CCMD90311071ST-21-0	7.36852	CCMD90311071ST-21-0
CCMD92404903ST-11-0	5.49775	CCMD92404903ST-11-0
CCMD93344354ST-21-0	7.40294	CCMD93344354ST-21-0
CCMD95431029ST-11-0	7.45084	CCMD95431029ST-11-0
CCMD95433940ST-21-0	7.33469	CCMD95433940ST-21-0
CCMD95676152ST-11-0	6.68984	CCMD95676152ST-11-0
CCMD96553385ST-21-0	6.88176	CCMD96553385ST-21-0
CCMD98531134ST-11-0	6.85653	CCMD98531134ST-11-0
DRR171459	2.78245	DRR171459
DRR171460	6.41935	DRR171460
DRR171465	6.61936	DRR171465
DRR171472	6.64682	DRR171472
DRR171483	7.15336	DRR171483
DRR171484	7.40998	DRR171484
DRR171485	7.35592	DRR171485
DRR171489	7.49064	DRR171489
DRR171491	6.75998	DRR171491
DRR171492	7.06273	DRR171492
DRR171493	5.19248	DRR171493
DRR171504	5.4399	DRR171504
DRR171507	7.30751	DRR171507
DRR171508	7.45375	DRR171508
DRR171510	6.85109	DRR171510
DRR171511	6.63577	DRR171511
DRR171512	5.9754	DRR171512
DRR171516	6.07296	DRR171516
DRR171519	7.29991	DRR171519
DRR171520	7.15903	DRR171520
DRR171521	7.38916	DRR171521
DRR171522	6.87422	DRR171522
DRR171524	6.86234	DRR171524
DRR171526	6.65973	DRR171526
DRR171528	7.14037	DRR171528
DRR171529	7.17682	DRR171529
DRR171531	7.20393	DRR171531
DRR171532	5.7443	DRR171532
DRR171533	6.38336	DRR171533
DRR171534	7.19191	DRR171534
DRR171535	5.91651	DRR171535
DRR171536	6.89296	DRR171536
DRR171537	6.93902	DRR171537
DRR171540	7.31933	DRR171540
DRR171541	7.04118	DRR171541
DRR171542	6.8975	DRR171542
DRR171544	6.97566	DRR171544
DRR171548	7.10715	DRR171548
DRR171549	7.18983	DRR171549
DRR171550	7.14347	DRR171550
DRR171551	5.95111	DRR171551
DRR171553	7.27236	DRR171553
DRR171554	7.42093	DRR171554
DRR171556	6.29916	DRR171556
DRR171557	6.56065	DRR171557
DRR171558	6.55443	DRR171558
DRR171559	7.40911	DRR171559
DRR171561	6.56338	DRR171561
DRR171570	6.60944	DRR171570
DRR171573	7.05122	DRR171573
DRR171574	7.38968	DRR171574
DRR171575	7.23617	DRR171575
DRR171579	6.93479	DRR171579
DRR171593	7.24241	DRR171593
DRR171595	7.30756	DRR171595
DRR171597	7.27364	DRR171597
DRR171600	6.63951	DRR171600
DRR171602	7.0945	DRR171602
DRR171603	7.49308	DRR171603
DRR171609	7.32641	DRR171609
DRR171618	7.14348	DRR171618
DRR171622	7.24261	DRR171622
DRR171627	7.31123	DRR171627
DRR171630	7.31578	DRR171630
DRR171634	7.12334	DRR171634
DRR171636	7.0443	DRR171636
DRR171658	7.13379	DRR171658
DRR171660	5.27192	DRR171660
DRR171661	7.02811	DRR171661
DRR171664	6.74296	DRR171664
DRR171665	6.99263	DRR171665
DRR171666	7.30649	DRR171666
DRR171667	7.1659	DRR171667
DRR171668	6.83087	DRR171668
DRR171669	7.38239	DRR171669
DRR171670	7.03953	DRR171670
DRR171671	6.32147	DRR171671
DRR171672	7.36938	DRR171672
DRR171674	6.01549	DRR171674
DRR171675	7.51651	DRR171675
DRR171677	7.2884	DRR171677
DRR171678	7.37734	DRR171678
DRR171679	7.37545	DRR171679
DRR171680	6.79422	DRR171680
DRR171681	6.49771	DRR171681
DRR171682	7.2103	DRR171682
DRR171683	7.33712	DRR171683
DRR171684	7.48042	DRR171684
DRR171685	7.32087	DRR171685
DRR171687	6.13402	DRR171687
DRR171688	6.61481	DRR171688
DRR171690	7.07837	DRR171690
DRR171692	6.97005	DRR171692
DRR171693	5.75558	DRR171693
DRR171695	5.75796	DRR171695
DRR171696	7.3662	DRR171696
DRR171697	7.54316	DRR171697
DRR171699	6.91421	DRR171699
DRR171701	7.68245	DRR171701
DRR171702	7.31505	DRR171702
DRR171704	6.52654	DRR171704
DRR171706	7.03918	DRR171706
DRR171707	7.50515	DRR171707
DRR171708	6.95188	DRR171708
DRR171709	7.21946	DRR171709
DRR171728	6.98394	DRR171728
DRR171730	6.48173	DRR171730
DRR171731	7.02057	DRR171731
DRR171732	7.12062	DRR171732
DRR171734	6.68973	DRR171734
DRR171735	6.32332	DRR171735
DRR171738	4.20122	DRR171738
DRR171739	6.44879	DRR171739
DRR171740	7.20621	DRR171740
DRR171742	6.74704	DRR171742
DRR171743	6.81497	DRR171743
DRR171744	7.10925	DRR171744
DRR171746	6.99237	DRR171746
DRR171748	6.52034	DRR171748
DRR171749	7.36209	DRR171749
DRR171750	6.92984	DRR171750
DRR171753	6.59828	DRR171753
DRR171757	7.13461	DRR171757
DRR171758	7.14172	DRR171758
DRR171759	7.17737	DRR171759
DRR171760	6.33238	DRR171760
DRR171761	6.88575	DRR171761
DRR171764	7.10191	DRR171764
DRR171766	6.97553	DRR171766
DRR171767	7.29667	DRR171767
DRR171768	7.10132	DRR171768
DRR171769	7.13984	DRR171769
DRR171774	6.86345	DRR171774
DRR171776	6.97424	DRR171776
DRR171778	7.24087	DRR171778
DRR171780	7.19344	DRR171780
DRR171781	6.74367	DRR171781
DRR171784	6.94722	DRR171784
DRR171785	7.48619	DRR171785
DRR171789	7.36709	DRR171789
DRR171790	6.37599	DRR171790
DRR171792	6.25266	DRR171792
DRR171794	7.40386	DRR171794
DRR171795	6.87222	DRR171795
DRR171797	6.99943	DRR171797
DRR171799	5.91121	DRR171799
DRR171800	7.05549	DRR171800
DRR171805	6.30332	DRR171805
DRR171806	7.30566	DRR171806
DRR171814	6.03867	DRR171814
DRR171815	7.17341	DRR171815
DRR171818	5.67154	DRR171818
DRR171819	7.14449	DRR171819
DRR171820	5.94276	DRR171820
DRR171822	7.30628	DRR171822
DRR171824	6.76042	DRR171824
DRR171827	7.44735	DRR171827
DRR171831	7.13574	DRR171831
DRR171832	7.18929	DRR171832
DRR171839	7.34527	DRR171839
DRR171841	7.26254	DRR171841
DRR171844	6.82108	DRR171844
DRR171846	6.54862	DRR171846
DRR171847	6.79287	DRR171847
DRR171848	6.90196	DRR171848
DRR171851	6.53786	DRR171851
DRR171853	7.06919	DRR171853
DRR171858	7.39081	DRR171858
DRR171859	6.59128	DRR171859
DRR171860	7.00098	DRR171860
DRR171861	6.86062	DRR171861
DRR171866	5.08344	DRR171866
DRR171867	7.26564	DRR171867
DRR171869	6.99933	DRR171869
DRR171871	7.06864	DRR171871
DRR171873	7.3464	DRR171873
DRR171874	6.96545	DRR171874
DRR171875	6.03638	DRR171875
DRR171877	7.33238	DRR171877
DRR171878	6.84623	DRR171878
DRR171879	6.49297	DRR171879
DRR171880	7.29318	DRR171880
DRR171881	6.40342	DRR171881
DRR171882	6.02304	DRR171882
DRR171884	6.98025	DRR171884
DRR171885	7.43264	DRR171885
DRR171887	6.8427	DRR171887
DRR171891	7.14329	DRR171891
DRR171892	3.96724	DRR171892
DRR171893	5.19157	DRR171893
DRR171896	7.41603	DRR171896
DRR171898	6.86631	DRR171898
DRR171900	6.86256	DRR171900
DRR171901	6.82632	DRR171901
DRR171904	7.4708	DRR171904
DRR171905	6.88746	DRR171905
DRR171906	7.3311	DRR171906
DRR171907	7.1712	DRR171907
DRR171909	7.05113	DRR171909
DRR171910	7.42774	DRR171910
DRR171911	7.40148	DRR171911
DRR171912	7.0495	DRR171912
DRR171916	7.19143	DRR171916
DRR171918	7.05666	DRR171918
DRR171920	7.48762	DRR171920
DRR171924	6.01745	DRR171924
DRR171944	6.45838	DRR171944
DRR171945	7.02896	DRR171945
DRR171946	5.90505	DRR171946
DRR171947	7.29601	DRR171947
DRR171949	6.55023	DRR171949
DRR171955	7.45078	DRR171955
DRR171958	7.2386	DRR171958
DRR171960	7.57	DRR171960
DRR171961	7.34118	DRR171961
DRR171962	7.16757	DRR171962
DRR171963	7.35259	DRR171963
DRR171966	7.39668	DRR171966

## Sheet: Fig1d
	AUS.pval	CHI.pval	FRA.pval	GER.pval	JAP.pval
Acidaminococcus_fermentans	0.0424436	0.799488	0.787757	0.94231	0.961628
Acidaminococcus_intestini	0.0644487	0.0219623	0.0890794	0.338714	0.100014
Acinetobacter_baumannii	0.544711	0.670331	0.0716477	0.146747	0.713616
Adlercreutzia_equolifaciens	0.471436	0.830582	0.376981	0.0995814	0.227066
Agrobacterium_tumefaciens	0.536993	0.580147	0.389691	0.00784476	0.230159
Akkermansia_muciniphila	0.200289	0.0134334	0.0720424	0.0800737	0.153437
Alistipes_communis	0.0115109	0.760784	0.170913	0.0635459	0.530327
Alistipes_dispar	0.0171995	0.751255	0.0610412	0.962727	0.0319418
Alistipes_finegoldii	0.00511686	0.207286	0.301027	0.956477	0.0363772
Alistipes_megaguti	0.0137393	0.351564	0.151565	0.718245	0.365057
Alistipes_onderdonkii	0.00668544	0.0463233	0.0276408	0.022651	0.0204933
Alistipes_shahii	0.014139	0.562003	0.165007	0.308509	0.00907237
Alistipes_sp._dk3624	0.894848	0.889289	0.377877	0.858817	0.0728287
Alloprevotella_sp._E39	0.00197214	0.882173	0.970953	0.524421	0.644714
Aminipila_sp._JN_18	0.419479	0.235268	0.758649	0.977973	0.627325
Anaerobutyricum_hallii	0.0841504	0.665935	0.00482849	0.1097	0.56317
Anaerocolumna_sp._CBA3638	0.0914905	0.184813	0.0010826	0.0214407	0.694871
Anaerostipes_hadrus	0.00876918	0.330338	0.000252208	0.013429	0.302515
Anaerostipes_rhamnosivorans	0.112894	0.763401	0.0670303	0.00586539	0.265252
Anaerotignum_propionicum	0.923487	0.02844	0.443124	0.501376	0.0016592
Arabia_massiliensis	0.0773223	0.140916	0.447077	0.0797484	0.2008
Bacillus_cereus	0.973039	0.3359	0.729351	0.177193	0.46846
Bacillus_subtilis	0.566387	0.638943	0.208555	0.495454	0.503892
Bacillus_thuringiensis	0.180376	0.507247	0.065168	0.0399795	0.0341785
Bacillus_velezensis	0.701735	0.685074	0.0666941	0.0158777	0.680087
Bacteroides_caccae	0.00137928	0.0565039	0.559423	0.172824	0.00416707
Bacteroides_caecimuris	0.00299201	0.512906	0.940023	0.0417835	0.150088
Bacteroides_cellulosilyticus	0.0542801	0.0952357	0.303614	0.610323	0.000221865
Bacteroides_coprosuis	0.000994922	0.509605	0.907712	0.81851	0.405672
Bacteroides_dorei	0.00144765	0.35595	0.972836	0.0901601	0.99351
Bacteroides_fragilis	5.4e-05	0.064261	0.000705086	0.0329849	0.445192
Bacteroides_helcogenes	0.000908955	0.41132	0.783408	0.683551	0.944146
Bacteroides_heparinolyticus	0.000471019	0.280737	0.63959	0.662638	0.913032
Bacteroides_intestinalis	0.0510056	0.230402	0.608691	0.809591	0.832401
Bacteroides_ovatus	0.00108814	0.259433	0.88151	0.909963	0.086102
Bacteroides_salanitronis	0.00214365	0.101448	0.820884	0.303849	0.234248
Bacteroides_sp._A1C1	0.00783563	0.485801	0.210598	0.332172	0.958679
Bacteroides_thetaiotaomicron	0.039903	0.578698	0.0235126	0.00469071	0.111935
Bacteroides_uniformis	0.018392	0.415993	0.222936	0.51085	0.91543
Bacteroides_vulgatus	0.0230418	0.24367	0.693089	0.622824	0.865582
Bacteroides_xylanisolvens	0.000472033	0.58432	0.580718	0.00195114	0.992308
Bacteroides_zoogleoformans	0.000809973	0.644281	0.828553	0.829957	0.729172
Barnesiella_viscericola	0.00128369	0.716719	0.978444	0.52114	0.228466
Bifidobacterium_adolescentis	0.372603	0.850966	0.011839	0.250315	0.250948
Bifidobacterium_angulatum	0.945256	0.376773	0.0460904	0.0266775	0.297423
Bifidobacterium_animalis	0.0120816	0.33725	0.213424	0.51662	0.708496
Bifidobacterium_bifidum	0.0466502	0.753411	0.624225	0.657687	0.144018
Bifidobacterium_breve	0.0816702	0.590663	0.00149836	0.252306	0.226159
Bifidobacterium_catenulatum	0.0405332	0.862227	0.000578919	0.536596	0.589901
Bifidobacterium_dentium	0.0229077	0.14142	0.230211	0.683546	0.729125
Bifidobacterium_gallinarum	0.560179	0.612387	0.423059	0.704781	0.869148
Bifidobacterium_longum	0.143678	0.938419	0.00960542	0.647167	0.204462
Bifidobacterium_pseudocatenulatum	0.212404	0.481298	0.0110779	0.80268	0.270729
Blautia_producta	0.00801965	0.174422	0.157842	0.00540737	0.4622
Blautia_sp._N6H1_15	0.185447	0.240649	0.0115599	0.51343	0.405841
Blautia_sp._SC05B48	0.00311258	0.610924	0.00428072	0.0633315	0.185828
Blautia_sp._YL58	0.0161218	0.70163	0.0142434	6.86e-13	0.415486
Buchnera_aphidicola	0.287391	0.446361	0.0063519	0.213466	0.198804
Butyricimonas_faecalis	0.000315	0.141239	0.103891	0.328379	0.00702849
Butyrivibrio_fibrisolvens	0.0498789	0.0778383	8.22e-05	0.0186895	0.298171
Butyrivibrio_hungatei	0.0854912	0.0255715	0.000104606	0.017881	0.124632
Butyrivibrio_proteoclasticus	0.056837	0.0499294	0.000127771	0.00827939	0.105234
Campylobacter_jejuni	0.553591	0.200055	0.00141674	0.601225	0.0906661
Caproiciproducens_sp._NJN_50	0.912472	0.311748	0.784283	0.110042	0.260627
Cellulosilyticum_sp._WCF_2	0.17634	0.0141196	0.0123304	0.100424	0.47769
Christensenella_minuta	0.886579	0.430874	0.0388759	0.914067	0.434259
Christensenella_sp._Marseille_P3954	0.524168	0.141823	0.152674	0.589833	0.170272
Citrobacter_freundii	0.658518	0.673421	0.39732	0.000841225	0.409147
Citrobacter_portucalensis	0.990056	0.133023	0.334494	0.734512	0.647848
Cloacibacillus_porcorum	0.443782	0.000368343	0.184378	0.186227	0.00767376
Clostridiales_bacterium_CCNA10	0.112512	0.022866	0.00263503	0.709407	0.0592248
Clostridioides_difficile	0.329142	0.345664	0.152038	0.252616	0.860109
Clostridium_baratii	0.964934	0.078869	0.00500127	0.143689	0.990599
Clostridium_beijerinckii	0.38981	0.0484947	0.00700197	0.024931	0.310223
Clostridium_bornimense	0.59416	0.513738	0.00226386	0.123135	0.619151
Clostridium_botulinum	0.952115	0.130832	0.0108449	0.00629288	0.488422
Clostridium_butyricum	0.819957	0.144736	0.144828	0.0148863	0.556777
Clostridium_novyi	0.913089	0.301231	0.0045595	0.0320694	0.944139
Clostridium_pasteurianum	0.834139	0.120038	0.0090994	0.038806	0.939538
Clostridium_perfringens	0.686196	0.394931	0.369694	0.290807	0.543405
Clostridium_saccharobutylicum	0.811517	0.0363106	0.025814	0.0750057	0.525541
Clostridium_saccharoperbutylacetonicum	0.562325	0.0797102	0.0143359	0.0064363	0.494495
Clostridium_septicum	0.847478	0.0296359	0.0159258	0.122028	0.675495
Clostridium_sp._CT4	0.504746	0.142091	0.00903635	0.00699331	0.801852
Clostridium_sp._DL_VIII	0.509226	0.0957297	0.0109536	0.0367258	0.669696
Clostridium_sp._SY8519	0.258254	0.559479	0.0134348	0.699282	0.444417
Collinsella_aerofaciens	0.389069	0.0440662	0.865588	0.372588	0.00118712
Cupriavidus_taiwanensis	0.877614	0.744899	0.117571	0.0108832	0.186783
Desulfovibrio_desulfuricans	0.0618651	0.0196346	0.309336	0.777422	0.0276028
Desulfovibrio_fairfieldensis	0.132556	0.00255169	0.128057	0.527486	0.755518
Desulfovibrio_piger	0.497997	0.456009	0.0182039	0.567125	0.0562478
Desulfovibrio_vulgaris	0.0147101	0.0456138	0.0329568	0.727392	0.00828294
Dialister_hominis	0.779067	0.452922	0.264411	0.784404	0.163477
Dialister_pneumosintes	0.00195905	0.0191784	0.000624029	0.105247	0.0313736
Dialister_sp._Marseille_P5638	0.415259	0.368524	0.110106	0.727638	0.257536
Duncaniella_sp._C9	0.215107	0.920939	0.435447	0.0703036	0.334709
Dysosmobacter_welbionis	0.262065	0.0852325	0.0404312	0.954147	0.548928
Eggerthella_lenta	0.0210284	0.0264428	0.477815	0.994246	0.273535
Eggerthella_sp._YY7918	0.149708	0.0774985	0.453743	0.671431	0.032552
Enterobacter_cloacae	0.172099	0.994335	0.813972	0.00706112	0.191427
Enterobacter_hormaechei	0.302688	0.183475	0.400031	0.169585	0.0451983
Enterobacter_kobei	0.296323	0.394911	0.577385	0.937617	0.05683
Enterococcus_faecalis	0.222896	0.789637	0.309928	0.668448	0.0747394
Enterococcus_faecium	0.738392	0.623968	0.284889	0.068631	0.155631
Erysipelotrichaceae_bacterium_GAM147	0.426839	0.000752822	0.0594529	0.161634	0.0282535
Erysipelotrichaceae_bacterium_I46	0.224181	0.00496574	0.0980509	0.00774497	0.783248
Escherichia_coli	0.0435574	0.521063	0.617538	0.556395	0.98091
Ethanoligenens_harbinense	0.68074	0.418345	0.410595	0.188392	0.757321
Eubacterium_callanderi	0.764574	0.0131249	0.910505	0.994659	0.00287607
Eubacterium_limosum	0.413697	0.0596292	0.684712	0.957578	0.198738
Eubacterium_maltosivorans	0.945597	0.0698578	0.0473532	0.725191	0.887339
Faecalibacterium_prausnitzii	0.734941	0.00197732	0.192943	0.000125476	0.0127436
Faecalibaculum_rodentium	0.106825	0.794281	0.043775	0.00628919	0.772719
Faecalitalea_cylindroides	0.0344755	0.427828	0.707148	0.0501035	0.010896
Flavonifractor_plautii	0.0122257	0.0671327	0.000208901	0.296567	0.0196572
Flintibacter_sp._KGMB00164	0.00908647	0.0681498	0.0299657	0.524463	0.35089
Fusobacterium_mortiferum	0.183083	0.579867	0.749111	0.288591	0.320818
Fusobacterium_nucleatum	0.00022778	0.00437774	0.0526077	0.0118756	3.02e-07
Fusobacterium_pseudoperiodonticum	0.0835503	0.057645	0.599557	0.406689	0.00553487
Fusobacterium_ulcerans	0.615644	0.787504	0.0638409	0.295201	0.0238278
Fusobacterium_varium	0.771091	0.148407	0.731721	0.838773	0.249675
Gemella_morbillorum	0.000259853	0.0025531	0.0390674	0.0130495	9.26e-09
Gemella_sanguinis	0.857981	0.578013	0.156814	0.767958	0.269017
Gordonibacter_pamelaeae	0.233379	0.921405	0.504856	0.217498	0.0553675
Gordonibacter_urolithinfaciens	0.0618004	0.144654	0.604549	0.110598	0.0439405
Haemophilus_parainfluenzae	0.101647	0.00666383	0.66945	0.326225	0.147069
Herbinix_luporum	0.204366	0.0695375	0.000497004	0.0198964	0.442138
Hungateiclostridium_clariflavum	0.803634	0.243309	0.00296581	0.106369	0.617745
Hungatella_hathewayi	0.446957	0.0826076	0.360094	0.216527	0.163613
Intestinibaculum_porci	0.556289	0.982046	0.0273171	0.222192	0.752934
Intestinimonas_butyriciproducens	0.135206	0.0305165	0.0398183	0.622392	0.597114
Klebsiella_michiganensis	0.261614	0.761644	0.626321	0.0619791	0.186571
Klebsiella_oxytoca	0.10575	0.648628	0.362089	0.0764681	0.610897
Klebsiella_pneumoniae	0.873982	0.876648	0.134272	0.0142052	0.945986
Klebsiella_variicola	0.687175	0.410111	0.833508	0.399054	0.257587
Lachnoanaerobaculum_umeaense	0.0670694	0.178589	0.000707782	0.0808534	0.904304
Lachnoclostridium_phocaeense	0.23065	0.48584	0.894255	0.394057	0.0607047
Lachnoclostridium_phytofermentans	0.0548427	0.0721403	0.000273295	0.0181717	0.444772
Lachnoclostridium_sp._YL32	0.4347	0.00650187	0.106212	0.019314	0.478724
Lachnospiraceae_bacterium	0.0279831	0.00126062	0.000305708	0.116082	0.546104
Lachnospiraceae_bacterium_Choco86	0.136465	0.810916	0.00745596	0.448464	0.277449
Lachnospiraceae_bacterium_GAM79	0.575946	0.101322	0.0121961	0.687104	0.274861
Lachnospiraceae_bacterium_KGMB03038	0.652073	0.0903005	0.994519	0.0877693	0.0189593
Lachnospiraceae_bacterium_KM106_2	0.115651	0.000417118	0.000127107	0.0361111	0.0544199
Lachnospiraceae_bacterium_oral_taxon_500	0.466504	0.487101	0.501389	0.0582562	0.549962
Lactobacillus_gasseri	0.260189	0.418441	0.38614	0.595281	0.794377
Lactobacillus_mucosae	0.551268	0.208251	0.0895782	0.872822	0.0678362
Lactobacillus_plantarum	0.371256	0.607347	0.00105338	0.0661952	0.704451
Lactobacillus_ruminis	0.48094	0.0284923	0.0186353	0.00840137	0.704381
Lactobacillus_salivarius	0.8119	0.184189	0.613563	0.240802	0.941568
Lactococcus_lactis	0.806329	0.297818	0.254746	0.163644	0.167774
Libanicoccus_massiliensis	0.563464	0.106013	0.0155412	0.738483	0.100245
Listeria_monocytogenes	0.666976	0.110587	0.0299152	0.0540997	0.412325
Longibaculum_sp._KGMB06250	0.195381	0.00026166	0.0158537	0.0918344	0.273531
Magnetospirillum_gryphiswaldense	0.796697	0.660542	0.450353	0.202243	0.429713
Megamonas_hypermegale	0.649785	0.895104	0.493019	0.906776	0.203928
Megasphaera_elsdenii	0.0710293	0.550315	0.543014	0.342292	0.426464
Megasphaera_hexanoica	0.121541	0.619144	0.359214	0.471663	0.364731
Megasphaera_stantonii	0.722185	0.0911744	0.174344	0.376725	0.278056
Mogibacterium_diversum	0.447592	0.0116345	0.913666	0.620014	0.000663642
Mordavella_sp._Marseille_P3756	0.110746	0.704644	0.514832	0.0593031	0.0266008
Muribaculaceae_bacterium_DSM_108610	0.0557169	0.467419	0.561281	0.694564	0.820662
Muribaculum_intestinale	0.0083269	0.622663	0.300696	0.0615454	0.364203
Muribaculum_sp._H5	0.429365	0.74491	0.41322	0.130923	0.603319
Muribaculum_sp._TLL_A4	0.0156377	0.403675	0.134991	0.0683827	0.96181
Odoribacter_splanchnicus	0.00431089	0.278656	0.102029	0.0424221	3.09e-05
Olsenella_sp._GAM18	0.921172	0.431755	0.098051	0.698385	0.840652
Olsenella_umbonata	0.64795	0.341959	0.109979	0.377127	0.544025
Oscillibacter_sp._PEA192	0.0231633	0.00587224	0.00612087	0.699563	0.143434
Oscillibacter_valericigenes	0.278516	0.110896	0.066704	0.321258	0.443536
Paenibacillus_polymyxa	0.503375	0.978816	0.119915	0.00733578	0.963146
Paeniclostridium_sordellii	0.916869	0.99434	0.0545288	0.119802	0.866915
Parabacteroides_distasonis	0.00422821	0.301362	0.238834	0.0748646	0.230961
Parabacteroides_sp._CT06	0.00197793	0.220323	0.0861629	0.555969	0.0436928
Paraclostridium_bifermentans	0.825299	0.813673	0.268259	0.176065	0.827402
Paraprevotella_xylaniphila	0.000731263	0.907863	0.0959949	0.0772392	0.357276
Parolsenella_catena	0.613416	0.159012	0.0653493	0.880052	0.271162
Parvimonas_micra	1.64e-05	0.00158088	0.0176161	0.00183729	3.31e-08
Petrimonas_mucosa	0.00256166	0.623095	0.375198	0.84981	0.61715
Phascolarctobacterium_faecium	0.0977287	0.051513	0.16495	0.427355	0.56829
Phascolarctobacterium_succinatutens	0.104347	0.0333199	0.170953	0.430242	0.829643
Porphyromonas_asaccharolytica	9.17e-05	0.178435	0.0298487	0.014688	0.00946062
Porphyromonas_gingivalis	7.92e-05	0.511591	0.38091	0.152902	0.0666808
Prevotella_dentalis	0.00209782	0.739402	0.923619	0.755555	0.809364
Prevotella_denticola	0.000481674	0.808879	0.214889	0.922205	0.758114
Prevotella_enoeca	0.000502355	0.98109	0.83482	0.815014	0.838213
Prevotella_fusca	0.00252869	0.9173	0.991801	0.764807	0.891664
Prevotella_intermedia	4.26e-05	0.0510345	0.135478	0.0903461	0.103177
Prevotella_jejuni	0.00103041	0.958048	0.993251	0.91807	0.907401
Prevotella_melaninogenica	0.00216045	0.956269	0.954555	0.861304	0.945355
Prevotella_oris	0.00149628	0.806037	0.648446	0.78716	0.819786
Prevotella_ruminicola	0.00340977	0.959246	0.943615	0.473511	0.96666
Prevotella_scopos	0.00119125	0.96327	0.957184	0.973534	0.988558
Prevotella_sp._oral_taxon_299	0.000877411	0.84064	0.610714	0.76884	0.880115
Propionibacterium_freudenreichii	0.486573	0.357693	0.63694	0.914613	0.561353
Proteiniphilum_saccharofermentans	0.000514327	0.303007	0.70078	0.58335	0.536283
Pseudobutyrivibrio_xylanivorans	0.0522872	0.0104554	0.000225875	0.00584918	0.0389004
Pseudoclostridium_thermosuccinogenes	0.624586	0.794921	0.0322528	0.18993	0.679085
Pseudomonas_aeruginosa	0.60717	0.447203	0.89691	0.224591	0.0573789
Pseudomonas_fluorescens	0.569046	0.426652	0.400563	0.0143559	0.545148
Pseudomonas_putida	0.790624	0.58577	0.21148	0.0130792	0.803736
Pseudomonas_stutzeri	0.773524	0.469362	0.679915	0.0398164	0.590583
Roseburia_hominis	0.4328	0.311917	0.147166	0.194659	0.0472331
Roseburia_intestinalis	0.180575	0.00126147	0.000203436	0.0244037	0.0108226
Rothia_mucilaginosa	0.210711	0.842057	0.532225	0.448725	0.333187
Ruminococcaceae_bacterium_CPB6	0.718523	0.78692	0.209902	0.0536033	0.638074
Ruminococcus_albus	0.665285	0.148416	0.011992	0.0253393	0.281305
Ruminococcus_bicirculans	0.450747	0.0249062	0.00605544	0.256509	0.0312945
Ruminococcus_champanellensis	0.663386	0.68937	0.109603	0.0850413	0.288758
Ruminococcus_sp._JE7A12	0.365169	0.0524514	0.0630064	0.150861	0.70862
Ruthenibacterium_lactatiformans	0.296109	0.000292875	0.0291406	0.0964521	0.00551382
Salmonella_enterica	0.588907	0.911857	0.063878	0.137427	0.273501
Schaalia_odontolytica	0.0148294	0.0189032	0.599119	0.0507526	0.00524633
Selenomonas_ruminantium	0.537494	0.627752	0.955557	0.28315	0.871426
Selenomonas_sputigena	0.581279	0.480762	0.0895124	0.906951	0.161778
Serratia_marcescens	0.995745	0.70341	0.610489	0.00149579	0.409012
Shigella_boydii	0.192566	0.2986	0.316175	0.639809	0.408601
Shigella_dysenteriae	0.0954432	0.497401	0.305106	0.983823	0.269649
Shigella_flexneri	0.0905369	0.45757	0.399967	0.748431	0.375191
Slackia_heliotrinireducens	0.204474	0.115773	0.644257	0.397411	0.0728017
Staphylococcus_aureus	0.232352	0.434542	0.553749	0.62977	0.0063355
Stenotrophomonas_maltophilia	0.754833	0.751758	0.403109	0.0629672	0.576369
Streptococcus_agalactiae	0.869359	0.901182	0.0299301	0.431897	0.850126
Streptococcus_anginosus	0.528914	0.00293681	0.0349509	0.2131	0.00301596
Streptococcus_australis	0.325509	0.680141	0.517546	0.524175	0.431504
Streptococcus_dysgalactiae	0.343678	0.656091	0.520805	0.205449	0.774311
Streptococcus_equinus	0.676438	0.896544	7.1e-05	0.15475	0.0245331
Streptococcus_gordonii	0.233682	0.267797	0.301455	0.447383	0.368112
Streptococcus_lutetiensis	0.435683	0.129273	0.00204724	0.676241	0.145248
Streptococcus_mitis	0.947751	0.0844997	0.353223	0.900237	0.076039
Streptococcus_mutans	0.21538	0.180059	0.31578	0.827767	0.790106
Streptococcus_oralis	0.590368	0.0192546	0.0891168	0.203805	0.15535
Streptococcus_parasanguinis	0.470107	0.56469	0.442372	0.659392	0.51535
Streptococcus_pasteurianus	0.0399935	0.204945	0.0338944	0.877229	0.736524
Streptococcus_pneumoniae	0.856578	0.0794582	0.68907	0.462852	0.182857
Streptococcus_pyogenes	0.592259	0.0156103	0.161195	0.526121	0.0248342
Streptococcus_salivarius	0.346804	0.687425	0.00689395	0.0967507	0.161856
Streptococcus_sanguinis	0.164145	0.264917	0.129053	0.809634	0.15944
Streptococcus_sp._A12	0.434	0.150458	0.0802502	0.903065	0.654152
Streptococcus_sp._FDAARGOS_192	0.567792	0.945209	0.0265248	0.827764	0.0344497
Streptococcus_sp._HSISM1	0.285091	0.540649	0.592425	0.785451	0.450825
Streptococcus_sp._HSISS1	0.48376	0.981468	0.0184577	0.303844	0.0856248
Streptococcus_sp._LPB0220	0.293208	0.546064	0.632426	0.928397	0.519846
Streptococcus_suis	0.734572	0.645095	0.105308	0.247805	0.16701
Streptococcus_thermophilus	0.0330669	0.682597	0.0115655	0.810587	0.0670568
Streptococcus_vestibularis	0.524337	0.170734	0.171006	0.573985	0.961525
Streptococcus_viridans	0.271098	0.286737	0.111499	0.598037	0.246182
Streptomyces_fradiae	0.0181123	0.335847	0.399258	4.05e-09	0.0710799
Sutterella_megalosphaeroides	0.0118926	0.943317	0.904623	0.0327535	0.0515305
Sutterella_sp._KGMB03119	0.0499006	0.937112	0.704663	0.0965215	0.172646
Tannerella_forsythia	0.00374526	0.907707	0.297514	0.905363	0.129887
Tannerella_sp._oral_taxon_HOT_286	0.00280547	0.640375	0.277609	0.610753	0.688853
Turicibacter_sp._H121	0.374088	0.708554	0.574307	0.186678	0.431929
Veillonella_atypica	0.0154734	0.104236	0.676952	0.485925	0.681946
Veillonella_dispar	0.00325798	0.297948	0.279794	0.372991	0.919979
Veillonella_parvula	0.179734	0.623125	0.0398799	0.257866	0.700166
Victivallales_bacterium_CCUG_44730	0.266179	0.1725	0.435445	0.716693	0.974192
Clostridium_bolteae	0.381615	0.00343084	0.0545813	0.0204894	0.344762
Clostridium_cellulosi	0.700408	0.235642	0.131279	0.244074	0.572861
Clostridium_hiranonis	0.795009	0.817601	0.0195034	0.220104	0.253976
Clostridium_hylemonae	0.388428	0.260772	0.766547	0.0996441	0.0176873
Clostridium_saccharolyticum	0.626561	0.995415	0.04468	0.134132	0.731804
Clostridium_scindens	0.362612	0.0133114	0.0540683	0.0726794	0.0143848
Clostridium_sphenoides	0.0238483	0.712673	0.146631	0.0354261	0.411503
Eubacterium_cellulosolvens	0.00790388	0.187184	0.000363394	0.000516611	0.777735
Eubacterium_eligens	0.200125	0.000222156	0.00263089	0.356117	0.000168438
Eubacterium_sulci	0.792788	0.315417	0.0890447	0.318976	0.019668
Ruminococcus_gnavus	0.237876	0.129725	0.787735	0.3206	0.44649

## Sheet: Fig1e
	AUS.pval	CHI.pval	FRA.pval	GER.pval	JAP.pval
Absidia_glauca	0.0303654	0.263235	0.967779	0.0060333	0.0198848
Absidia_repens	0.900225	0.32598	0.0425678	0.0322833	0.259416
Acaromyces_ingoldii	0.169996	0.100049	0.499412	0.456858	0.0216215
Acidomyces_richmondensis	0.0676896	0.558281	0.547172	0.453648	0.423397
Acremonium_chrysogenum	0.614358	0.0261447	0.184638	0.633844	0.935944
Agaricus_bisporus	0.946683	0.751491	0.141731	0.0174954	0.0671183
Allomyces_macrogynus	0.306705	0.84708	0.0124817	0.128724	0.0929935
Alternaria_alternata	0.0692233	0.332166	0.692125	0.560592	0.46006
Amanita_muscaria	0.0145327	0.850344	0.634216	0.512783	0.817384
Amanita_thiersii	0.00391116	0.435465	0.00383879	0.408747	0.147057
Amorphotheca_resinae	0.272131	0.1145	0.0464909	0.826958	0.132133
Amphiamblys_sp._WSBS2006	0.876156	0.561913	0.514793	0.906994	0.233394
Anaeromyces_robustus	0.976041	0.0430556	0.00155362	0.187612	0.0619702
Anncaliia_algerae	0.875366	0.19604	0.00072416	0.131205	0.498256
Anthracocystis_flocculosa	0.0399444	0.151624	0.215026	0.0688991	0.0712664
Armillaria_gallica	0.670719	0.728532	0.0426817	0.0211486	0.0901775
Armillaria_ostoyae	0.394361	0.358636	0.646484	0.124914	0.460734
Armillaria_solidipes	0.622856	0.856391	0.262361	0.0023316	0.0180417
Arthrobotrys_oligospora	0.571197	0.167236	0.178114	0.402497	0.767593
Ascochyta_rabiei	0.160006	0.227502	0.140471	0.11064	0.922506
Ascoidea_rubescens	0.653742	0.144298	0.000392767	0.00152303	0.179524
Ascosphaera_apis	0.0361168	0.445272	0.467532	0.963398	0.987048
Aspergillus_aculeatinus	0.0030568	0.692885	0.119279	0.556735	0.10242
Aspergillus_aculeatus	0.0948981	0.285236	0.346184	0.400578	0.621072
Aspergillus_arachidicola	0.840739	0.328493	0.298522	0.0900569	0.234874
Aspergillus_bombycis	0.00987884	0.0172117	0.865792	0.665025	0.0431155
Aspergillus_brasiliensis	0.706086	0.799759	0.163369	0.342207	0.448208
Aspergillus_brunneoviolaceus	0.0557749	0.860755	0.0238012	0.803113	0.320539
Aspergillus_calidoustus	0.855101	0.212121	0.396805	0.0439094	0.0430684
Aspergillus_campestris	0.397818	0.99194	0.542644	0.778639	0.197987
Aspergillus_candidus	0.105312	0.84991	0.172191	0.989566	0.596879
Aspergillus_carbonarius	0.208437	0.157878	0.166094	0.0213832	0.111732
Aspergillus_clavatus	0.216211	0.174644	0.0144322	0.0109836	0.0602026
Aspergillus_cristatus	0.372266	0.582111	0.0634091	0.549314	0.692133
Aspergillus_ellipticus	0.824515	0.715156	0.211132	0.221139	0.63562
Aspergillus_eucalypticola	0.0130168	0.85229	0.0149008	0.0437583	0.109043
Aspergillus_fischeri	0.111314	0.0105351	0.115489	0.000217838	0.174068
Aspergillus_flavus	0.0658824	0.771304	0.32786	0.729258	0.762608
Aspergillus_fumigatus	0.125332	0.136671	0.575246	0.144764	0.00571638
Aspergillus_glaucus	0.254951	0.986494	0.883617	0.787311	0.022304
Aspergillus_heteromorphus	0.221078	0.380322	0.601566	0.232451	0.0699206
Aspergillus_indologenus	0.281311	0.919816	0.259775	0.414051	0.450984
Aspergillus_japonicus	0.0519729	0.0917185	0.140431	4.41e-05	0.680563
Aspergillus_lentulus	0.40428	0.964853	0.750799	0.330229	0.0310897
Aspergillus_luchuensis	0.901441	0.89911	0.870455	0.906947	0.00506672
Aspergillus_neoniger	0.380464	0.871966	0.376156	0.00298618	0.128127
Aspergillus_nidulans	0.836575	0.47972	0.969528	0.981831	0.274154
Aspergillus_niger	5.25e-05	0.143125	0.000547068	1.37e-07	0.207372
Aspergillus_nomiae	0.0440535	0.25824	0.597656	0.696849	0.0396901
Aspergillus_novofumigatus	0.42557	0.272743	0.437372	0.301241	0.567227
Aspergillus_ochraceoroseus	0.216507	0.0204983	0.124913	1.68e-10	0.466588
Aspergillus_oryzae	0.674339	0.256519	0.579543	0.0135365	0.0607353
Aspergillus_parasiticus	0.289435	0.603378	0.870787	0.0306069	0.0128795
Aspergillus_piperis	0.106957	0.712913	0.0566982	0.220349	0.209671
Aspergillus_rambellii	0.0289875	0.0101526	0.0455206	7.24e-09	0.00282521
Aspergillus_ruber	0.52115	0.815714	0.063325	0.776855	0.00603142
Aspergillus_saccharolyticus	0.0686513	0.981794	0.0924735	0.699536	0.478186
Aspergillus_sclerotiicarbonarius	0.891967	0.836526	0.820701	0.473959	0.378226
Aspergillus_sclerotioniger	0.943048	0.921655	0.748531	0.00624795	0.0502867
Aspergillus_steynii	0.140769	0.548395	0.177735	0.205724	0.814883
Aspergillus_sydowii	0.646758	0.26544	0.851701	0.113514	0.0132535
Aspergillus_taichungensis	0.386541	0.0672899	0.832173	0.766133	0.59821
Aspergillus_terreus	0.0423901	0.369189	0.498811	0.126877	0.263047
Aspergillus_thermomutatus	0.342505	0.0398618	0.602905	0.524146	0.706138
Aspergillus_tubingensis	0.71278	0.49773	0.237598	6.94e-06	0.850498
Aspergillus_turcosus	0.321064	0.426262	0.260834	0.431774	0.110508
Aspergillus_udagawae	0.0408331	0.826437	0.079764	0.722251	0.841982
Aspergillus_ustus	0.546492	0.740025	0.444257	0.899755	0.176949
Aspergillus_uvarum	0.592326	0.780662	0.36731	0.507566	0.103506
Aspergillus_vadensis	0.0282722	0.953917	0.220916	0.373934	0.731911
Aspergillus_versicolor	0.201836	0.414711	0.323607	0.682316	0.57916
Aspergillus_violaceofuscus	0.916713	0.0543771	0.0271044	0.00371799	0.302333
Aspergillus_wentii	0.176339	0.870643	0.130084	0.888635	0.710786
Aureobasidium_melanogenum	0.0556626	0.229996	0.817302	0.644267	0.031134
Aureobasidium_namibiae	0.275414	0.726343	0.0127587	0.823179	0.0571151
Aureobasidium_pullulans	0.929022	0.513066	0.337713	0.14119	0.241721
Aureobasidium_subglaciale	0.995753	0.23852	0.210074	0.676547	0.484871
Babjeviella_inositovora	0.181133	0.863784	0.10127	0.510266	0.0139272
Basidiobolus_meristosporus	0.505684	0.878744	0.899101	0.337416	0.21158
Batrachochytrium_dendrobatidis	0.121258	0.114145	0.0029193	0.0963905	0.0316458
Batrachochytrium_salamandrivorans	0.0374394	0.508042	0.00186536	0.0260055	0.162299
Baudoinia_panamericana	0.201366	0.34989	0.43782	0.403884	0.220868
Beauveria_bassiana	0.114988	0.759514	0.45854	0.103302	0.351286
Beauveria_brongniartii	0.199477	0.977994	0.0453345	0.310795	0.0325531
Bifiguratus_adelaidae	0.158145	0.862663	0.887769	0.857637	0.93002
Bipolaris_maydis	0.588651	0.607067	0.267134	0.34026	0.290927
Bipolaris_oryzae	0.352228	0.0341082	0.103623	0.507197	0.469708
Bipolaris_sorokiniana	0.366809	0.923612	0.67617	0.95273	0.522495
Bipolaris_victoriae	0.295716	0.522541	0.429706	0.00428272	0.595453
Bipolaris_zeicola	0.39986	0.483186	0.35219	0.000158526	0.866703
Blastomyces_dermatitidis	0.82095	0.912764	0.00755116	0.0120681	0.162638
Blastomyces_gilchristii	0.502128	0.0822303	0.0616546	0.0576955	0.235938
Blastomyces_parvus	0.101356	0.159443	0.0875287	0.0107838	0.0404148
Blastomyces_percursus	0.239741	0.811813	0.0391587	0.0193223	0.395667
Blastomyces_silverae	0.799715	0.452399	0.0416201	0.457856	0.114662
Blumeria_graminis	0.28859	0.511276	0.862034	0.0476363	0.0069661
Botryobasidium_botryosum	0.27593	0.859128	0.666176	0.897006	0.068492
Botrytis_cinerea	0.217431	0.388167	0.912873	0.00149665	0.367849
Brettanomyces_bruxellensis	0.156653	0.0145815	0.0967307	0.230443	0.459862
Byssochlamys_spectabilis	0.927548	0.525706	0.381772	0.10374	0.91049
Cadophora_sp._DSE1049	0.467744	0.465634	0.253374	0.0575668	0.130289
Calocera_cornea	0.180903	0.0430738	0.294203	0.665729	0.0227121
Calocera_viscosa	0.560618	0.0676069	0.364552	0.434726	0.00738687
Candida_albicans	0.382199	0.471607	0.636739	0.0253832	0.0178452
Candida_dubliniensis	0.174157	0.364307	0.302976	0.0112198	0.834739
Candida_maltosa	0.525223	0.0255769	0.0359231	0.0757282	0.657414
Candida_orthopsilosis	0.267158	0.307387	0.507936	0.00660987	0.00695656
Candida_parapsilosis	0.401709	0.269957	0.0274723	0.606343	0.40546
Candida_tropicalis	0.263233	0.87066	0.784215	0.0693089	0.0989865
Capronia_coronata	0.143243	0.602989	0.318463	0.810275	0.0484974
Capronia_epimyces	0.567134	0.0342353	0.00628767	0.100106	0.351427
Catenaria_anguillulae	0.602806	0.0496193	0.126107	0.418742	0.452634
Ceraceosorus_bombacis	0.0674288	0.704448	0.929354	0.904207	0.741446
Ceraceosorus_guamensis	0.198862	0.097595	0.88642	0.255721	0.403121
Ceratocystis_platani	0.0419375	0.526568	0.790963	0.261119	0.142468
Cercospora_berteroae	0.250723	0.438057	0.278194	0.0443236	0.137773
Cercospora_beticola	0.625784	0.320858	0.0371803	0.857677	0.230608
Cercospora_zeina	0.718989	0.227082	0.851909	0.754644	0.0110052
Chaetomium_globosum	0.304831	0.0593618	0.167625	0.192365	0.417369
Chaetomium_thermophilum	0.637542	0.587383	0.886029	0.0457332	0.55062
Choanephora_cucurbitarum	0.266266	0.246013	0.00364865	0.353408	0.17759
Cladophialophora_bantiana	0.159813	0.44255	0.303592	0.276369	0.00444578
Cladophialophora_carrionii	0.628844	0.963514	0.0310665	0.573989	0.724488
Cladophialophora_immunda	0.756781	0.20083	0.100127	0.340713	0.00262078
Cladophialophora_psammophila	0.298044	0.0121537	0.582235	0.897552	0.00575489
Cladophialophora_yegresii	0.452037	0.30994	0.919823	0.335139	0.061007
Claviceps_purpurea	0.385702	0.331013	0.922209	0.363636	0.297098
Clavispora_lusitaniae	0.819943	0.0886178	0.611896	0.116628	0.19743
Clohesyomyces_aquaticus	0.714273	0.331787	0.100546	0.928261	0.0261071
Coccidioides_immitis	0.00224997	0.895408	0.00788898	0.363527	0.816646
Coccidioides_posadasii	0.671991	0.180666	0.178288	0.198574	0.184487
Colletotrichum_chlorophyti	0.170723	0.663815	0.0874894	0.857337	0.182996
Colletotrichum_fioriniae	0.318506	0.757781	0.202418	0.609539	0.852247
Colletotrichum_fructicola	0.236488	0.352743	0.685542	0.728454	0.289392
Colletotrichum_gloeosporioides	0.000299533	0.644686	0.00142702	0.54328	0.462761
Colletotrichum_graminicola	0.860921	0.454013	0.135536	0.37989	0.078819
Colletotrichum_higginsianum	0.244016	0.987018	0.645553	0.641171	0.14776
Colletotrichum_incanum	0.18469	0.568808	0.761308	0.850279	0.850184
Colletotrichum_nymphaeae	0.798427	0.349098	0.421659	0.283002	0.106781
Colletotrichum_orbiculare	0.992767	0.0540848	0.0116043	0.334537	0.180853
Colletotrichum_orchidophilum	0.379901	0.705811	0.557717	0.683158	0.104634
Colletotrichum_salicis	0.890583	0.29259	0.900622	0.344207	0.122686
Colletotrichum_simmondsii	0.707584	0.352695	0.517162	0.521985	0.9262
Colletotrichum_sublineola	0.13284	0.0935478	0.974229	0.324584	0.361604
Colletotrichum_tofieldiae	0.112236	0.169793	0.0325439	0.276613	0.384518
Conidiobolus_coronatus	0.994302	0.514281	0.00138414	0.499996	0.029358
Coniella_lustricola	0.22551	0.172847	0.358199	0.904742	0.544287
Coniochaeta_ligniaria	0.477153	0.454723	0.0317121	0.187892	0.0639072
Coniophora_puteana	0.72095	0.159359	0.209398	0.381704	0.00622816
Coniosporium_apollinis	0.78533	0.997108	0.267111	0.0700865	0.558794
Coprinopsis_cinerea	0.497074	0.470219	0.902399	0.513629	0.599919
Cordyceps_confragosa	0.440899	0.942767	0.270478	0.156359	0.30114
Cordyceps_fumosorosea	0.0258461	0.471111	0.860773	0.0887412	0.0292628
Cordyceps_militaris	0.0133728	0.5813	0.531854	0.0502056	0.344597
Cordyceps_sp._RAO_2017	0.964887	0.0431606	0.00825277	0.218101	0.292474
Corynespora_cassiicola	0.665477	0.266277	0.0158453	0.421828	0.774952
Cryptococcus_amylolentus	0.625779	0.428502	0.051503	0.00273878	0.0633936
Cryptococcus_depauperatus	0.373638	0.258906	0.00648411	0.0350235	0.298685
Cryptococcus_gattii_VGI	0.206322	0.083144	0.74386	0.000167635	0.385994
Cryptococcus_gattii_VGII	0.0236816	0.571763	0.736002	0.239664	0.371333
Cryptococcus_gattii_VGIII	0.482222	0.141573	0.13999	0.000721551	0.550907
Cryptococcus_gattii_VGIV	0.158376	0.00588779	0.00763169	0.686371	0.52815
Cryptococcus_neoformans	0.159958	0.628332	0.691353	0.293526	0.586464
Cryptococcus_wingfieldii	0.726298	0.0558635	0.387317	0.0027113	0.310276
Cutaneotrichosporon_oleaginosum	0.53342	0.0112853	0.66643	0.80269	0.587382
Cyberlindnera_fabianii	0.0875406	0.0780071	0.166487	0.284721	0.00496351
Cyberlindnera_jadinii	0.020906	0.421116	0.273385	0.482444	0.0745004
Cylindrobasidium_torrendii	0.751223	0.441725	0.346579	0.077662	0.322931
Cyphellophora_europaea	0.582959	0.2443	0.7216	0.235938	0.0205127
Dacryopinax_primogenitus	0.987757	0.434445	0.524341	0.354851	0.17186
Dactylellina_haptotyla	0.023045	0.371527	0.924824	0.609502	0.012669
Daedalea_quercina	0.51257	0.896245	0.0143769	0.648598	0.881782
Daldinia_sp._EC12	0.00703029	0.160492	0.835844	0.26137	0.873607
Debaryomyces_fabryi	0.881559	0.35483	0.00555061	0.125889	0.742103
Debaryomyces_hansenii	0.456565	0.402921	0.115297	0.040555	0.00901001
Diaporthe_ampelina	0.375362	0.0335081	0.0835351	0.198596	0.0302367
Diaporthe_helianthi	0.584718	0.446473	0.0519136	0.506391	0.055957
Dichomitus_squalens	0.11522	0.452539	0.110824	0.172814	0.0658217
Diplocarpon_rosae	0.0100581	0.408101	0.0317578	0.152083	0.855257
Diplodia_corticola	0.0885228	0.794988	0.420596	0.00527687	0.0715382
Diplodia_seriata	0.0947555	0.164194	0.0679551	0.163429	0.561761
Dothistroma_septosporum	0.026305	0.470076	0.00962902	0.386054	0.0416884
Drechmeria_coniospora	0.494688	0.739878	0.0456844	0.351229	0.221631
Drechslerella_stenobrocha	0.67546	0.795269	0.664543	0.400728	0.224983
Edhazardia_aedis	0.775432	0.0271134	0.00144254	0.124185	0.0450819
Elaphomyces_granulatus	0.855902	0.299806	0.661694	0.00793766	0.139446
Elsinoe_australis	0.755688	0.0275679	0.0170233	0.254609	0.929189
Emergomyces_pasteurianus	0.43104	0.174984	0.0552874	0.0685495	0.600324
Emmonsia_crescens	0.570171	0.526862	0.440024	0.0530489	0.147223
Emmonsia_sp._CAC_2015a	0.0325387	0.0334135	0.004941	0.881967	0.646322
Encephalitozoon_intestinalis	0.758342	0.681842	0.64368	0.0002636	0.0865811
Endocarpon_pusillum	0.739577	0.524305	0.000391666	0.233898	0.974868
Enterocytozoon_bieneusi	0.0521294	0.286074	6.83e-05	0.229712	0.956937
Enterocytozoon_hepatopenaei	0.681351	0.0234584	0.14214	0.133375	0.0279964
Enterospora_canceri	0.430156	0.418186	0.0685722	0.000995796	0.219888
Epicoccum_nigrum	0.459659	0.101993	0.0329072	0.240571	0.126185
Eremothecium_cymbalariae	0.356086	0.779181	0.547713	0.118608	0.209672
Eremothecium_gossypii	0.108237	0.639167	0.00373383	0.940221	0.00101254
Eremothecium_sinecaudum	0.246277	0.342852	0.94036	0.442007	0.504657
Erysiphe_necator	0.472776	0.502978	0.0473798	0.052481	0.0532908
Erysiphe_pulchra	0.945063	0.0738798	0.0039096	0.76375	0.0502738
Escovopsis_weberi	0.960844	0.505512	0.0076382	0.084988	0.0824685
Eutypa_lata	0.327691	0.981585	0.764097	0.819691	0.0270812
Exidia_glandulosa	0.0567898	0.150597	0.00858415	0.449823	0.089832
Exophiala_aquamarina	0.152163	0.659447	0.987529	0.206455	0.140669
Exophiala_dermatitidis	0.170769	0.875163	0.441059	0.052651	0.0987985
Exophiala_mesophila	0.706123	0.84397	0.11759	0.321283	0.646667
Exophiala_oligosperma	0.298471	0.650093	0.559215	0.818151	0.0021271
Exophiala_sideris	0.57917	0.00627019	0.00511718	0.932134	0.0902313
Exophiala_spinifera	0.635577	0.612908	0.339912	0.841094	0.0213078
Exophiala_xenobiotica	0.227524	0.0852767	0.537468	0.0389725	0.00334953
Exserohilum_turcicum	0.00257913	0.0535055	0.122669	0.0132731	0.0607131
Fibroporia_radiculosa	0.919555	0.395911	0.0928352	0.0175864	0.390745
Fibularhizoctonia_sp._CBS_109695	0.863877	0.711901	0.0771524	0.550181	0.36241
Fistulina_hepatica	0.517013	0.0250838	0.428086	0.422038	0.1697
Fomitiporia_mediterranea	0.371811	0.197085	0.382982	0.462705	0.872508
Fomitopsis_pinicola	0.976929	0.362858	0.00488206	0.677557	0.0323895
Fonsecaea_erecta	0.0298386	0.0870663	0.0277323	0.00277837	0.0797315
Fonsecaea_monophora	0.943257	0.00177197	0.797486	0.421233	0.206489
Fonsecaea_multimorphosa	0.0411677	0.222803	0.432505	0.653997	0.0529778
Fonsecaea_nubica	0.921122	0.503152	0.803509	0.0112509	0.20131
Fonsecaea_pedrosoi	0.674867	0.218835	0.577094	0.139356	0.951989
Fusarium_culmorum	0.0122943	0.826607	0.562138	0.0706789	0.684304
Fusarium_fujikuroi	0.0924496	0.679559	0.0177331	0.466185	0.678984
Fusarium_graminearum	0.0356502	0.158178	0.810955	0.482543	0.00385988
Fusarium_langsethiae	0.350105	0.104872	0.409717	0.372327	0.929242
Fusarium_mangiferae	0.876815	0.133844	0.575442	0.746321	0.686924
Fusarium_nygamai	0.164105	0.343522	0.348637	0.129351	0.572438
Fusarium_oxysporum	0.803345	0.161113	0.0630679	0.563643	0.00454099
Fusarium_poae	0.885526	0.297311	0.00669545	0.350604	0.0727273
Fusarium_proliferatum	0.119418	0.717775	0.00497714	0.0326772	0.11603
Fusarium_pseudograminearum	0.948644	0.945757	0.677451	0.819102	0.915372
Fusarium_sp._FOSC_3_a	0.0401022	0.286247	0.138109	0.00125301	0.840594
Fusarium_venenatum	0.0260723	0.916438	0.0181504	0.893972	0.122642
Fusarium_verticillioides	0.340853	0.715326	0.706214	0.440056	0.444026
Gaeumannomyces_tritici	0.249967	0.237992	0.11749	0.236421	0.106984
Galerina_marginata	0.456845	0.479845	0.0680717	0.0242335	0.405767
Ganoderma_sinense	0.0115546	0.636101	0.822173	0.0121155	0.879283
Gelatoporia_subvermispora	0.29908	0.582192	0.347358	0.0879674	0.26793
Glarea_lozoyensis	0.684835	0.104291	0.333462	0.555649	0.669363
Gloeophyllum_trabeum	0.941982	0.170304	0.744557	0.280724	0.745865
Gonapodya_prolifera	0.794709	0.670582	0.700698	0.791363	0.0331587
Grifola_frondosa	0.787303	0.520387	0.42386	0.191575	0.0161841
Grosmannia_clavigera	0.0167258	0.589791	0.153162	0.237248	0.623908
Gymnopus_luxurians	0.0704416	0.45561	0.0489414	0.214311	0.352054
Hanseniaspora_guilliermondii	0.244535	0.759722	0.133988	0.216035	0.674461
Hanseniaspora_opuntiae	0.300973	0.0801751	0.153989	0.0412084	0.0296446
Hanseniaspora_osmophila	0.0900276	0.185962	0.612592	0.787974	0.0318406
Hanseniaspora_uvarum	0.867959	0.919063	0.260942	0.368205	0.000817872
Hanseniaspora_valbyensis	0.345839	0.223516	0.0347881	0.600758	0.0470108
Hebeloma_cylindrosporum	0.717695	0.165768	0.387826	0.543146	0.0457543
Helicocarpus_griseus	0.0834419	0.728522	0.0812067	0.0431035	0.11018
Hepatospora_eriocheir	0.962819	0.715065	0.00618781	0.121319	0.0618899
Hesseltinella_vesiculosa	0.00334811	0.752965	0.33893	0.366239	0.0944153
Heterobasidion_irregulare	0.135238	0.742789	0.917308	0.717	0.142907
Hirsutella_minnesotensis	0.424254	0.785427	0.212433	0.151492	0.0679579
Histoplasma_capsulatum	0.234618	0.151959	0.0499725	0.368654	0.0323969
Hortaea_werneckii	0.0160878	0.153576	0.548057	0.759387	0.137242
Hyaloscypha_bicolor	0.0964343	0.583821	0.265786	0.0994534	0.196665
Hyaloscypha_variabilis	0.289465	0.769889	0.0946114	0.0212673	0.396175
Hydnomerulius_pinastri	0.461343	0.820687	0.659323	0.984507	0.524833
Hypholoma_sublateritium	0.182653	0.549615	0.0784574	0.614746	0.0114511
Hyphopichia_burtonii	0.56724	0.0971023	0.0101851	0.123571	0.583338
Hypoxylon_sp._CI_4A	0.179806	0.575523	0.667835	0.812296	0.299551
Hypoxylon_sp._CO27_5	0.349983	0.755286	0.929359	0.848246	0.128353
Hypoxylon_sp._EC38	0.149925	0.79613	0.444038	0.556965	0.204115
Hypsizygus_marmoreus	0.00415887	0.35885	0.0215211	0.0666158	0.0337283
Jaapia_argillacea	0.0100608	0.157869	0.281865	0.00284734	0.520445
Jaminaea_rosea	0.026469	0.495482	0.601842	0.543635	0.313809
Kalmanozyma_brasiliensis	0.736643	0.998231	0.48649	0.822185	0.096447
Kazachstania_africana	0.495543	0.356911	0.30214	0.447477	0.170824
Kazachstania_naganishii	0.00671266	0.572545	0.210794	0.755447	0.432402
Kluyveromyces_dobzhanskii	0.843888	0.30199	0.584219	0.272301	0.196531
Kluyveromyces_lactis	0.198792	0.336892	0.455091	0.0250663	0.767791
Kluyveromyces_marxianus	0.176341	0.304849	0.0318947	0.0187119	0.630373
Kockovaella_imperatae	0.692155	0.30015	0.703476	0.542164	0.445261
Komagataella_pastoris	0.0311659	0.245997	0.936532	0.16444	0.106584
Komagataella_phaffii	0.318112	0.00715695	0.101796	0.372391	0.827249
Kuraishia_capsulata	0.0479566	0.524482	0.190727	0.084009	0.0494867
Kwoniella_bestiolae	0.0887212	0.0681987	0.148193	0.0667141	0.0500387
Kwoniella_dejecticola	0.0140768	0.392055	0.0717488	0.137989	0.102839
Kwoniella_heveanensis	0.0457527	0.354549	0.00455422	0.0556632	0.0703651
Kwoniella_mangrovensis	0.223288	0.96042	0.0113886	0.196621	0.0179308
Kwoniella_pini	0.940669	0.836343	0.018675	0.586575	0.46897
Laccaria_amethystina	0.90105	0.179299	0.0362422	0.0847126	0.0674185
Laccaria_bicolor	0.958067	0.213279	0.258462	0.109011	0.516645
Lachancea_dasiensis	0.620236	0.32836	0.00087972	0.00490768	0.0749679
Lachancea_fermentati	0.319443	0.711518	0.0403862	0.900503	0.0994162
Lachancea_lanzarotensis	0.841134	0.162724	0.188566	0.173326	0.801634
Lachancea_meyersii	0.129723	0.725586	0.221828	0.932356	0.14249
Lachancea_mirantina	0.969325	0.79185	0.0120628	0.10272	0.0392389
Lachancea_nothofagi	0.277192	0.762198	0.139363	0.161451	0.410179
Lachancea_quebecensis	0.0515576	0.556225	0.269042	0.683755	0.462579
Lachancea_sp._PJ_2012a	0.37668	0.711972	0.123857	0.0130838	0.00642093
Lachancea_thermotolerans	0.64762	0.0573999	0.207109	0.00431779	0.412545
Laetiporus_sulphureus	0.401937	0.777245	0.940021	0.554196	0.0949351
Lasallia_pustulata	0.428089	0.983608	0.616893	0.0498159	0.0757559
Lentinula_edodes	0.335411	0.224329	0.0421595	0.0104411	0.289974
Leptosphaeria_maculans	0.122404	0.0364792	0.627003	0.0125552	0.398961
Leucoagaricus_sp._SymC.cos	0.0891504	0.608552	0.00761452	0.0144097	0.531368
Leucosporidium_creatinivorum	0.422156	0.0113673	0.32392	0.631334	0.209491
Lichtheimia_corymbifera	0.628343	0.334415	0.0424494	0.517317	0.00906242
Lichtheimia_ramosa	0.412277	0.471417	0.108456	0.273568	0.139358
Lipomyces_starkeyi	0.0281805	0.949313	0.00133458	0.239808	0.891765
Lobosporangium_transversale	0.0537467	0.877388	0.704275	0.303171	0.369162
Lodderomyces_elongisporus	0.663091	0.551907	0.608321	0.293932	0.0779157
Lomentospora_prolificans	0.478144	0.2306	0.345919	0.256327	0.0372181
Macrophomina_phaseolina	0.00264182	0.389271	0.236529	5.81e-06	0.875719
Madurella_mycetomatis	0.806236	0.29531	0.613216	0.679118	0.856387
Magnaporthiopsis_poae	0.0238741	0.0840402	0.311871	0.421769	0.413043
Malassezia_globosa	0.99993	0.0389517	0.0343677	0.00109321	0.0405098
Malassezia_pachydermatis	0.0016858	0.792928	0.605313	0.279431	0.270581
Malassezia_restricta	0.517531	0.0851205	0.965014	0.0348199	0.450584
Malassezia_sympodialis	0.303798	0.377261	0.244294	0.665818	0.209951
Malassezia_vespertilionis	0.0811265	0.393814	0.0123445	0.942421	0.0223615
Marssonina_brunnea	0.812489	0.13549	0.717853	0.000413952	0.0377774
Meira_miltonrushii	0.715974	0.618034	0.0253758	0.0751942	0.218962
Melampsora_larici_populina	0.886399	0.996031	0.496293	0.681064	0.0189246
Metarhizium_acridum	0.532364	0.368384	0.389274	0.842329	0.768689
Metarhizium_album	0.621497	0.0143252	0.170685	0.648213	0.0690285
Metarhizium_anisopliae	0.788437	0.143862	0.398794	0.157963	0.890065
Metarhizium_brunneum	0.934919	0.257516	0.0176095	0.0995881	0.267862
Metarhizium_guizhouense	0.639379	0.259652	0.870312	0.762716	0.0289176
Metarhizium_majus	0.712742	0.391092	0.184577	0.78061	0.468682
Metarhizium_rileyi	0.00157358	0.857426	0.44242	0.676649	0.723673
Metarhizium_robertsii	0.157004	0.59972	0.759608	0.109406	0.810998
Metschnikowia_bicuspidata	0.920565	0.791185	0.787184	0.678485	0.62183
Meyerozyma_guilliermondii	0.577599	0.983176	0.836032	0.0147523	0.0225641
Microbotryum_intermedium	0.454742	0.700805	0.982233	0.320114	0.00199547
Microbotryum_lychnidis_dioicae	0.720278	0.989022	0.770055	0.934907	0.00406083
Microdochium_bolleyi	0.0478966	0.472232	0.279681	0.359885	0.0178539
Microsporum_canis	0.832437	0.719699	0.194113	0.82928	0.731518
Millerozyma_farinosa	0.537224	0.588968	0.833886	0.21874	0.451109
Mitosporidium_daphniae	0.968917	0.224196	0.657344	0.144356	0.649435
Mixia_osmundae	0.985394	0.128389	0.798095	0.152527	0.698438
Moelleriella_libera	0.717932	0.112887	0.0468715	0.246039	0.290404
Moesziomyces_antarcticus	0.211919	0.0535763	0.0113381	0.362584	0.0521119
Moesziomyces_aphidis	0.595522	0.0808318	0.287492	0.0498789	0.0209666
Moniliophthora_perniciosa	0.657272	0.136888	0.756608	0.00792762	0.293661
Moniliophthora_roreri	0.207636	0.440296	0.758567	0.201882	0.107559
Mortierella_elongata	0.355091	0.815712	0.0549266	0.830378	0.38575
Mortierella_verticillata	0.27255	0.157096	0.33992	0.441282	0.440467
Mucor_ambiguus	0.000617833	0.0752499	0.00605626	0.129326	0.725683
Mucor_circinelloides	0.899277	0.913834	0.0650769	0.000579018	0.0702286
Mucor_lusitanicus	0.118811	0.584575	0.0182526	0.0169595	0.090811
Nadsonia_fulvescens	0.659763	0.893035	0.461057	0.00254937	0.00158033
Naematelia_encephala	0.265644	0.177867	0.660589	0.872535	0.380693
Nannizzia_gypsea	0.770144	0.655532	0.0485577	0.438093	0.0182449
Naumovozyma_castellii	0.077851	0.977726	0.957637	0.0203527	0.108843
Naumovozyma_dairenensis	0.237512	0.0141936	0.0506845	0.266305	0.671084
Nematocida_displodere	0.196216	0.607652	0.0714046	0.101813	0.944995
Nematocida_parisii	0.518445	0.209586	0.0152147	0.000302306	0.729659
Nematocida_sp._1	0.567929	0.127325	0.530647	0.0413002	0.380709
Nematocida_sp._ERTm5	0.689941	0.864062	0.0174136	0.0158224	0.284684
Neocallimastix_californiae	0.586438	0.191051	0.00340834	0.239621	0.146911
Neofusicoccum_parvum	0.283179	0.259184	0.694655	0.0825854	0.160868
Neolecta_irregularis	0.125244	0.349121	0.023521	0.182988	0.12409
Neolentinus_lepideus	0.648475	0.941114	0.385059	0.0567249	0.0122922
Neonectria_ditissima	0.607386	0.314879	0.576448	0.987618	0.521056
Neurospora_crassa	0.572825	0.114672	0.00104073	0.40033	0.140294
Neurospora_tetrasperma	0.776081	0.581269	0.322171	0.297093	0.320731
Nosema_apis	0.682104	0.0474675	1.2e-05	0.424412	0.0440922
Nosema_bombycis	0.0407288	0.901709	0.600456	0.576008	0.254698
Nosema_ceranae	0.682471	0.354291	0.0375345	0.654457	0.14646
Ogataea_parapolymorpha	0.207845	0.470307	0.00207385	0.61656	0.88426
Ogataea_polymorpha	0.579764	0.711425	0.876312	0.209901	0.959901
Oidiodendron_maius	0.122503	0.114271	0.155897	0.0492622	0.269366
Ophiocordyceps_australis	0.239571	0.062913	0.0140846	0.551433	0.108817
Ophiocordyceps_camponoti_rufipedis	0.346552	0.726777	0.112599	0.106708	0.238256
Ophiocordyceps_sinensis	0.912393	0.281902	0.421133	0.821978	0.0895815
Ophiocordyceps_unilateralis	0.579394	0.678557	0.0230984	0.299945	0.594523
Ophiostoma_piceae	0.00547225	0.264735	0.758608	0.742712	0.317662
Pachysolen_tannophilus	0.244845	0.08301	0.0268883	0.0817024	0.0393178
Paracoccidioides_brasiliensis	0.436008	0.0112532	0.0494288	0.0829488	0.0202283
Paracoccidioides_lutzii	0.598303	0.0506406	0.0526867	0.0681439	0.217508
Paramicrosporidium_saccamoebae	0.00103859	0.754742	0.0585699	0.127811	0.480637
Paraphaeosphaeria_sporulosa	0.805895	0.134364	0.811796	0.0651559	0.323065
Parastagonospora_nodorum	0.159885	0.130088	0.0819049	0.036471	0.086112
Paxillus_involutus	0.625671	0.799523	0.724585	0.149905	0.0030557
Paxillus_rubicundulus	0.37746	0.697	0.178846	0.0185096	0.411793
Penicilliopsis_zonata	0.417325	0.914323	0.787859	0.443605	0.0937441
Penicillium_antarcticum	0.00471236	0.617288	0.00694864	0.181138	0.60536
Penicillium_arizonense	0.557726	0.71769	0.710953	0.683169	0.690618
Penicillium_brasilianum	0.0481063	0.498382	0.36548	0.0660356	0.923343
Penicillium_camemberti	0.992497	0.684028	0.788551	0.00441599	0.392674
Penicillium_coprophilum	0.879694	0.168033	0.736206	0.73241	0.727821
Penicillium_decumbens	0.865698	0.0776553	0.271625	0.155364	0.904421
Penicillium_digitatum	0.215352	0.549131	0.507887	3.05e-05	0.395753
Penicillium_expansum	0.449818	0.616236	0.564073	0.0603298	0.213525
Penicillium_flavigenum	0.55634	0.286998	0.211722	0.378951	0.0309831
Penicillium_freii	0.863828	0.536029	0.124046	0.524754	0.666758
Penicillium_griseofulvum	0.489038	0.966459	0.262625	0.500478	0.194464
Penicillium_italicum	0.190956	0.820137	0.0363902	0.49055	0.295483
Penicillium_nalgiovense	0.535346	0.974573	0.523463	0.957515	0.198975
Penicillium_nordicum	0.0350386	0.0513803	0.0117329	0.700173	0.0134997
Penicillium_oxalicum	0.449282	0.392868	0.43305	0.435946	0.59266
Penicillium_polonicum	0.897261	0.86211	0.15018	0.991175	0.908198
Penicillium_roqueforti	0.470638	0.297172	0.348666	0.434562	0.833196
Penicillium_rubens	0.00827556	0.0728962	0.775063	0.122088	0.602468
Penicillium_solitum	0.196613	0.728076	0.000496718	0.00188079	0.0143327
Penicillium_sp._occitanis	0.344008	0.759075	0.0752731	0.193165	0.176042
Penicillium_steckii	0.46156	0.95752	0.0128636	0.121697	0.833136
Penicillium_subrubescens	0.0278351	0.297709	0.251744	0.00600318	0.0320487
Penicillium_vulpinum	0.327449	0.72918	0.596325	0.00220711	0.299067
Peniophora_sp._CONT	0.277108	0.38437	0.552823	0.142458	0.129685
Periconia_macrospinosa	0.741443	0.889769	0.11813	0.480704	0.653488
Pestalotiopsis_fici	0.0544498	0.574746	0.816991	0.073308	0.0266153
Pezoloma_ericae	0.767372	0.06636	0.372923	0.204577	0.542047
Phaeoacremonium_minimum	0.176982	0.327735	0.516564	0.15046	0.258251
Phaeomoniella_chlamydospora	0.170747	0.260166	0.446814	0.847737	0.155958
Phanerochaete_carnosa	0.568894	0.670451	0.378774	0.555747	0.159322
Phialocephala_scopiformis	0.241636	0.593543	0.499333	0.034485	0.0294965
Phialocephala_subalpina	0.0813015	0.178638	0.0961721	0.166218	0.105253
Phialophora_americana	0.806255	0.859166	0.0807628	0.645545	0.0241853
Phialophora_attinorum	0.625892	0.371247	0.820859	0.26119	0.257253
Phlebia_centrifuga	0.879731	0.454013	0.456404	0.256682	0.114824
Phlebiopsis_gigantea	0.00730504	0.360675	0.844607	0.195969	0.0939421
Pichia_kudriavzevii	0.0236739	0.862596	0.263766	0.161752	0.310744
Pichia_membranifaciens	0.609899	0.362043	0.179579	0.000932302	0.342703
Piloderma_croceum	0.226863	0.30659	0.473515	0.46028	0.517147
Piromyces_finnis	0.874384	0.570582	0.0214786	0.0561691	0.0265154
Piromyces_sp._E2	0.362819	0.00314641	0.00551324	0.62955	0.215176
Pisolithus_microcarpus	0.221069	0.74699	0.283483	0.114073	0.0908695
Pisolithus_tinctorius	0.0462663	0.191229	0.5858	0.0182072	0.130936
Pleurotus_ostreatus	0.190541	0.34763	0.88245	0.935525	0.134643
Plicaturopsis_crispa	0.0148127	0.0721796	0.150096	0.825198	0.0106921
Pneumocystis_carinii	0.646067	0.059648	0.00254013	0.168216	0.272394
Pneumocystis_jirovecii	0.813401	0.258956	0.0216692	0.650264	0.33835
Pneumocystis_murina	0.749686	0.235493	0.0100589	0.246783	0.384215
Pochonia_chlamydosporia	0.852998	0.545844	0.686985	0.0223915	0.160046
Podospora_anserina	0.269119	0.477614	0.776679	0.170719	0.303518
Polytolypa_hystricis	0.312111	0.119365	0.0118614	0.417903	0.514379
Postia_placenta	0.689726	0.636936	0.920699	0.799553	0.277851
Protomyces_lactucaedebilis	0.0850111	0.618829	0.743321	0.129164	0.201126
Pseudocercospora_eumusae	0.128495	0.0621886	0.0111661	0.00637771	0.434923
Pseudocercospora_fijiensis	0.647685	0.636816	0.363861	0.136739	0.0169932
Pseudocercospora_musae	0.730673	0.192302	0.215284	0.771885	0.0301137
Pseudogymnoascus_destructans	0.118317	0.27919	0.643846	0.129213	0.379607
Pseudogymnoascus_sp._03VT05	0.27985	0.403272	0.30738	0.837508	0.0923307
Pseudogymnoascus_sp._05NY08	0.987398	0.123744	0.628634	0.802476	0.961598
Pseudogymnoascus_sp._23342_1_I1	0.233849	0.853344	0.229676	0.67014	0.0248778
Pseudogymnoascus_sp._24MN13	0.000656911	0.885535	0.558652	0.000675247	0.99051
Pseudogymnoascus_sp._VKM_F_103	0.690396	0.109428	0.738137	0.000196991	0.957981
Pseudogymnoascus_sp._VKM_F_3557	0.0553372	0.979603	0.00164285	1.88e-05	0.232272
Pseudogymnoascus_sp._VKM_F_3775	0.993529	0.957193	0.0547441	0.333696	0.776922
Pseudogymnoascus_sp._VKM_F_3808	0.646801	0.224641	0.0644467	0.02721	0.711724
Pseudogymnoascus_sp._VKM_F_4246	0.477177	0.394056	0.410805	0.0837998	0.455829
Pseudogymnoascus_sp._VKM_F_4281_(FW_2241)	0.442271	0.473924	0.842438	0.782745	0.566995
Pseudogymnoascus_sp._VKM_F_4513_(FW_928)	0.130395	0.334736	0.820383	0.000151869	0.28882
Pseudogymnoascus_sp._VKM_F_4515_(FW_2607)	0.279616	0.713675	0.122946	2.63e-05	0.0744441
Pseudogymnoascus_sp._VKM_F_4516_(FW_969)	NA	0.827983	0.0326659	6.06e-07	0.971345
Pseudogymnoascus_sp._VKM_F_4517_(FW_2822)	0.129912	0.306717	0.616824	1.71e-05	0.376615
Pseudogymnoascus_sp._VKM_F_4518_(FW_2643)	0.0319006	0.14818	0.296808	0.206059	0.496502
Pseudogymnoascus_sp._VKM_F_4519_(FW_2642)	0.413615	0.357382	0.0701453	0.0461791	0.244258
Pseudogymnoascus_sp._VKM_F_4520_(FW_2644)	0.314537	0.114725	0.21853	0.0466698	0.438504
Pseudogymnoascus_sp._WSF_3629	0.165882	0.973235	0.282067	0.309476	0.0698091
Pseudoloma_neurophilia	0.858885	0.202829	0.00201141	0.520516	0.147625
Pseudomassariella_vexata	0.828747	0.325461	0.536234	0.396522	0.527979
Pseudomicrostroma_glucosiphilum	0.194301	0.0841192	0.428885	0.729412	0.338202
Pseudozyma_hubeiensis	0.435868	0.349336	0.0505489	0.631249	0.696691
Puccinia_coronata	0.635712	0.816465	0.000894761	0.52774	0.262284
Puccinia_graminis	0.640137	0.41811	0.0180399	0.0115005	0.315713
Puccinia_sorghi	0.0428587	0.90585	0.455357	0.00246392	0.0805314
Puccinia_striiformis	0.0770093	0.528643	0.0425653	0.102099	0.680029
Puccinia_triticina	0.0933739	0.465156	0.507343	0.665445	0.9579
Punctularia_strigosozonata	0.900245	0.632071	0.89128	0.444989	0.505549
Purpureocillium_lilacinum	0.0581084	0.0633187	0.334183	0.0390392	0.0171437
Pyrenochaeta_sp._DS3sAY3a	0.466416	0.125152	0.240627	0.330697	0.0291542
Pyrenophora_teres	0.0417456	0.674744	0.485654	0.846384	0.197716
Pyrenophora_tritici_repentis	0.555014	0.0193139	0.0248487	0.210467	0.562299
Pyricularia_grisea	0.591015	0.848495	0.121934	0.935278	0.00720025
Pyricularia_oryzae	0.0164248	0.223425	0.932998	0.0851075	0.055853
Pyricularia_pennisetigena	0.896378	0.513091	0.728801	0.0998343	0.0106435
Pyrrhoderma_noxium	0.0590651	0.447032	0.0547901	0.0129476	0.321583
Rachicladosporium_antarcticum	0.912109	0.0745325	0.00365292	0.263551	0.153285
Rachicladosporium_sp._CCFEE_5018	0.426766	0.559867	0.561879	0.485941	0.304562
Ramularia_collo_cygni	0.103883	0.83517	0.334065	0.738502	0.90226
Rasamsonia_emersonii	0.331207	0.140731	0.995897	0.842531	0.554802
Rhinocladiella_mackenziei	0.0604396	0.133998	0.0191858	0.424641	0.0479638
Rhizoclosmatium_globosum	0.0807153	0.075896	0.300126	0.574053	0.0420766
Rhizoctonia_solani	0.0197501	0.476547	0.0409841	0.21792	0.295485
Rhizophagus_clarus	0.768817	0.0246642	0.00154181	0.326761	0.186559
Rhizophagus_irregularis	0.698132	0.6621	0.264162	0.10593	0.000407438
Rhizopogon_vesiculosus	0.143037	0.852011	0.201904	0.628329	0.359009
Rhizopogon_vinicolor	0.513953	0.989109	0.157919	0.00307353	0.00830036
Rhizopus_delemar	0.571812	0.269605	0.00034382	0.199539	0.0611687
Rhizopus_microsporus	0.54405	0.505578	0.00298195	0.249034	0.00252664
Rhodotorula_graminis	0.0722185	0.0226197	0.0467391	0.28067	0.0397141
Rhodotorula_sp._JG_1b	0.482034	0.0365397	0.323163	0.924576	0.0351845
Rhodotorula_taiwanensis	0.529356	0.181277	0.182321	0.690461	0.0277563
Rhodotorula_toruloides	0.123652	0.161771	0.389115	0.120459	0.1005
Rhynchosporium_agropyri	0.00291699	0.437166	0.124667	0.184556	0.627598
Rhynchosporium_commune	0.806027	0.102577	0.663274	0.918571	0.674385
Rhynchosporium_secalis	0.932337	0.117342	1.33e-05	0.0141126	0.101288
Rosellinia_necatrix	0.178746	0.159918	0.104134	0.124882	0.0148857
Rozella_allomycis	0.859881	0.469415	0.00848237	0.076721	0.0119666
Rutstroemia_sp._NJR_2017a_BBW	0.25667	0.24097	0.484647	0.00837793	0.00975046
Rutstroemia_sp._NJR_2017a_BVV2	0.814844	0.571337	0.827164	0.00549837	0.0135361
Rutstroemia_sp._NJR_2017a_WRK4	0.682872	0.720938	0.141366	0.148592	0.956765
Saccharomyces_arboricola	0.259972	0.220288	0.324649	0.52175	0.0238822
Saccharomyces_cerevisiae	0.165077	0.0270385	0.356277	0.697302	0.416309
Saccharomyces_cerevisiae_x_Saccharomyces_kudriavzevii	0.586256	0.3377	0.854412	0.000789554	0.693705
Saccharomyces_eubayanus	0.0343957	0.144272	0.539432	0.699634	0.636732
Saccharomyces_kudriavzevii	0.0266832	0.180543	0.862594	7.4e-06	0.207178
Saccharomyces_paradoxus	0.62342	0.714163	0.123341	0.69935	0.000475233
Saccharomycetaceae_sp._'Ashbya_aceri'	0.830242	0.398117	0.0100267	0.468574	0.598577
Saitoella_complicata	0.15169	0.306557	0.492408	0.36572	0.23229
Scedosporium_apiospermum	0.414351	0.768011	0.544602	0.353633	0.117165
Scheffersomyces_stipitis	0.750698	0.725348	0.285607	0.10377	0.926439
Schizophyllum_commune	0.00180655	0.740167	0.144472	0.671979	0.804538
Schizopora_paradoxa	0.461004	0.26493	0.471212	0.0603719	0.472861
Schizosaccharomyces_cryophilus	0.338548	0.810609	0.406339	0.0296057	0.22521
Schizosaccharomyces_japonicus	0.0340003	0.605718	0.421865	0.522883	0.121767
Schizosaccharomyces_octosporus	0.259854	0.707425	0.0350067	0.0711498	0.190407
Schizosaccharomyces_pombe	0.137838	0.628332	0.0825924	0.95415	0.688936
Scleroderma_citrinum	0.0203361	0.665508	0.00385103	0.0337781	0.0231054
Sclerotinia_borealis	0.492635	0.132833	0.0819017	0.0064659	0.231595
Sclerotinia_sclerotiorum	0.034004	0.729414	0.61633	0.0519438	0.00152411
Serendipita_indica	0.35263	0.614586	0.402919	0.334168	0.549791
Serendipita_vermifera	0.536871	0.499971	0.627128	0.331722	0.177567
Serpula_lacrymans	0.365223	0.435113	9.96e-05	0.0155839	0.0197976
Sistotremastrum_niveocremeum	0.0736929	0.210863	0.0311015	0.275044	0.963875
Sistotremastrum_suecicum	0.154598	0.0105825	0.0779757	0.0635957	0.00014492
Sordaria_macrospora	0.290302	0.898149	0.95904	0.893666	0.11984
Spathaspora_passalidarum	0.165632	0.225667	0.784129	0.118879	0.74803
Sphaerobolus_stellatus	0.770086	0.365833	0.00636149	0.0548185	0.291552
Sphaerulina_musiva	0.586266	0.0425515	0.0160093	0.00625254	0.294019
Spizellomyces_punctatus	0.461749	0.765136	0.52987	0.0582345	0.526071
Sporisorium_graminicola	0.0118087	0.525364	0.291622	0.384328	0.504913
Sporisorium_reilianum	0.22051	0.52111	0.257373	0.0123076	0.314537
Sporothrix_brasiliensis	0.100304	0.139907	0.0414863	0.257783	0.0852761
Sporothrix_insectorum	0.0133723	0.445575	0.285652	0.316702	0.0178154
Sporothrix_schenckii	0.893876	0.459442	0.521723	0.369106	0.436368
Spraguea_lophii	0.562148	0.08026	0.167416	0.102554	0.200422
Stachybotrys_chartarum	0.282585	0.40961	0.257375	0.935434	0.188306
Stachybotrys_chlorohalonata	0.0997996	0.552831	0.28034	0.614225	0.438626
Stagonospora_sp._SRC1lsM3a	0.666695	0.72201	0.285806	0.0529995	0.163565
Stemphylium_lycopersici	0.651117	0.168548	0.0521695	0.0664913	0.791489
Stereum_hirsutum	0.289748	0.251508	0.0588659	0.637363	0.438146
Sugiyamaella_lignohabitans	0.180713	0.529492	0.00159074	0.446028	0.4602
Suhomyces_tanzawaensis	0.214038	0.540923	0.0490502	0.257755	0.00769106
Suillus_luteus	0.35695	0.127096	0.0542792	0.41577	0.00136223
Syncephalastrum_racemosum	0.324001	0.344948	0.0392316	0.575208	0.552534
Talaromyces_atroroseus	0.937825	0.910904	0.432584	0.686409	0.456903
Talaromyces_cellulolyticus	0.0324017	0.527672	0.0133328	0.829621	0.0478319
Talaromyces_islandicus	3.22e-06	0.572253	0.00107543	4.13e-05	0.848922
Talaromyces_marneffei	0.36205	0.677676	0.0431172	0.377719	0.146036
Talaromyces_stipitatus	0.392237	0.683702	0.805143	0.0179975	0.576562
Termitomyces_sp._J132	0.353498	0.828636	0.0485904	0.258173	0.920866
Testicularia_cyperi	0.281915	0.067334	0.315728	0.852038	0.603996
Tetrapisispora_blattae	0.451274	0.0718169	0.18216	0.103967	0.122339
Tetrapisispora_phaffii	0.458396	0.130659	0.0378954	0.170692	0.178823
Thermothelomyces_thermophilus	0.214464	0.362164	0.149651	0.729083	0.033718
Thermothielavioides_terrestris	0.0987455	0.271331	0.490238	0.0612527	0.297194
Thielaviopsis_punctulata	0.54459	0.469196	0.0201074	0.359198	0.0636971
Tilletia_caries	0.632245	0.082627	0.700049	0.00058687	0.216737
Tilletia_controversa	0.0584726	0.0542984	0.357234	1.6e-14	0.0874115
Tilletia_indica	0.0351761	0.275748	0.936827	6.12e-08	0.431965
Tilletia_walkeri	0.73684	0.846584	0.106092	0.50602	0.748516
Tilletiaria_anomala	0.155098	0.282356	0.73601	0.237174	0.115917
Tilletiopsis_washingtonensis	0.137775	0.0498102	0.0551584	0.390326	0.0164619
Tolypocladium_capitatum	0.368523	0.263967	0.00907474	0.276411	0.0164022
Tolypocladium_ophioglossoides	0.667926	0.876568	0.0376076	0.256192	0.65795
Tolypocladium_paradoxum	0.0177797	0.667368	0.283474	0.10453	0.846906
Torrubiella_hemipterigena	0.0303664	0.525563	0.316689	0.0995147	0.412622
Tortispora_caseinolytica	0.572773	0.849217	0.650513	0.983427	0.228074
Torulaspora_delbrueckii	0.0568863	0.0137084	0.139676	0.23631	0.375225
Trachipleistophora_hominis	0.174293	0.0719198	0.210308	0.0188933	0.102805
Trametes_cinnabarina	0.163538	0.855676	0.0582092	0.453849	0.00195885
Trametes_coccinea	0.156226	0.2355	0.185822	0.358374	0.0219453
Trametes_pubescens	0.10318	0.555528	0.401982	0.218332	0.073247
Trametes_versicolor	0.807492	0.0480412	0.340858	0.897293	0.342776
Tremella_mesenterica	0.527957	0.393729	0.711708	0.0234265	0.0034306
Trichoderma_asperellum	0.255918	0.701044	0.328951	0.802377	0.565883
Trichoderma_atroviride	0.00505745	0.950239	0.00225445	0.643526	0.103468
Trichoderma_citrinoviride	0.229183	0.3298	0.928544	0.620007	0.24212
Trichoderma_gamsii	0.0173652	0.0716324	0.256703	0.136637	0.410774
Trichoderma_guizhouense	0.491678	0.701204	0.389682	0.295989	0.663455
Trichoderma_harzianum	0.882587	0.618899	0.015292	0.549079	0.130457
Trichoderma_longibrachiatum	0.271008	0.933069	0.754451	0.50239	0.00439691
Trichoderma_parareesei	0.0903947	0.630888	0.00691161	0.460655	0.322634
Trichoderma_reesei	0.696079	0.726834	0.0168585	0.252322	0.778033
Trichoderma_virens	0.799062	0.210192	0.0109676	0.465999	0.457716
Trichophyton_benhamiae	0.35816	0.171299	0.3831	0.0939204	0.0294699
Trichophyton_equinum	0.340677	0.572291	0.525057	0.0693935	0.301221
Trichophyton_interdigitale	0.101259	0.371715	0.444848	8.19e-06	0.645524
Trichophyton_mentagrophytes	0.0171984	0.00318757	0.0106789	5.31e-05	0.0108564
Trichophyton_rubrum	0.286244	0.143147	0.401625	5.57e-13	0.438908
Trichophyton_soudanense	0.883515	0.133983	0.918476	0.202161	0.867226
Trichophyton_verrucosum	0.0687998	0.784335	0.0449102	0.00943959	0.736305
Trichophyton_violaceum	0.258858	0.541435	0.876493	0.0001117	0.013884
Trichosporon_asahii	0.355113	0.636693	0.349735	0.11509	0.116668
Tuber_borchii	0.896466	0.167076	0.475028	0.0259855	0.185544
Tuber_magnatum	0.790453	0.918364	0.00222708	0.116031	0.0413307
Tuber_melanosporum	0.924394	0.038212	0.0120144	0.0855549	0.140938
Tulasnella_calospora	0.959264	0.663647	0.273654	0.604875	0.0454448
Uncinocarpus_reesii	0.0280064	0.977314	0.314712	0.0284449	0.976937
Ustilaginoidea_virens	0.241481	0.619483	0.691439	0.127737	0.105554
Ustilago_bromivora	0.131537	0.434784	0.170592	0.0210224	0.834708
Ustilago_hordei	0.033072	0.186418	0.247616	0.0540299	0.137075
Ustilago_maydis	0.913731	0.83741	0.161203	0.370217	0.836512
Valsa_mali	0.224093	0.280998	0.101148	0.237628	0.0715189
Vanderwaltozyma_polyspora	0.313015	0.516509	0.719215	0.00871592	0.0728227
Vavraia_culicis	0.746993	0.824121	0.306156	0.0108509	0.636609
Verruconis_gallopava	0.00718954	0.422833	0.352269	0.0977967	0.963009
Verticillium_alfalfae	0.745905	0.494137	0.147578	0.5669	0.302669
Verticillium_dahliae	0.287514	0.936933	0.686278	0.17645	0.0409462
Verticillium_longisporum	0.585545	0.431775	0.412487	0.207791	0.123062
Violaceomyces_palustris	0.750148	0.911506	0.941471	0.782036	0.0601793
Vittaforma_corneae	0.0973019	0.367103	0.228393	0.00911065	0.166844
Wallemia_ichthyophaga	0.137499	0.600378	0.000578809	0.644542	0.741094
Wallemia_mellicola	0.0437017	0.112989	0.0163809	0.823373	0.177653
Wickerhamiella_sorbophila	0.0717139	0.926084	0.140888	0.0740617	0.467207
Wickerhamomyces_anomalus	0.762107	0.147828	0.0102015	0.136522	0.608415
Wickerhamomyces_ciferrii	0.676279	0.0114992	0.00985091	0.544882	0.0472851
Wolfiporia_cocos	0.0482915	0.00846575	0.0765905	0.497065	0.82626
Xylona_heveae	0.131874	0.915455	0.803051	0.918553	0.294306
Yamadazyma_tenuis	0.77584	0.206424	0.396787	0.155432	0.0126783
Yarrowia_lipolytica	0.0294338	0.367549	0.555168	0.542556	0.204297
Zygosaccharomyces_bailii	0.333127	0.834685	0.938243	2.64e-06	0.284496
Zygosaccharomyces_parabailii	0.038762	0.205706	0.0410147	2.75e-11	0.735737
Zygosaccharomyces_rouxii	0.948935	0.395976	0.596607	0.0345209	0.520728
Zymoseptoria_brevis	0.261724	0.592422	0.476941	0.253233	0.000557072
Zymoseptoria_tritici	0.735193	0.0576258	0.0146378	0.392578	0.373767
Candida_arabinofermentans	0.540264	0.999479	0.0055222	0.271346	0.744736
Candida_auris	0.562335	0.0860607	0.926363	2.18e-07	0.238513
Candida_duobushaemulonis	0.66125	0.94329	0.909276	0.0752002	0.0132385
Candida_glabrata	0.318279	0.128329	0.473735	0.303718	0.320001
Candida_haemulonis	0.731743	0.563382	0.348439	0.0549374	0.687058
Candida_intermedia	0.306231	0.723631	0.646343	0.541319	0.396324
Candida_pseudohaemulonis	0.423773	0.0191832	0.836916	0.0757389	1.46e-05
Nectria_haematococca	0.698318	0.923761	0.719642	0.185333	0.524598
