# Supplementary material for: Multi-kingdom microbiota analyses identify bacterial–fungal interactions and biomarkers of colorectal cancer across cohorts
Source: Nat Microbiol. 2022 Jan 27;7(2):238–50. doi: 10.1038/s41564-021-01030-7 (PMC8813618; doi:10.1038/s41564-021-01030-7)
Supplement: Supplementary file 5 — Statistical source data for Fig. 2. [file 41564_2021_1030_MOESM5_ESM.xlsx]

## Sheet: Fig2a
	AUS	FRA	GER	CHI	JAP	ALL
Aspergillus_niger	-0.536196	-0.648828	-0.592786	-0.174682	-0.0859184	-0.314271
Aspergillus_rambellii	0.938177	4.41371	2.35172	2.78539	0.158239	2.57959
Sistotremastrum_suecicum	0.204068	0.225849	0.186501	0.389428	0.33736	0.309758
Moniliophthora_perniciosa	-0.000306578	0.168644	0.421885	0.634897	-0.609175	-0.250606
Talaromyces_islandicus	-0.394119	-0.296787	-0.389042	-0.0543998	-0.00796439	-0.155312
Sphaerulina_musiva	0.0375536	2.12619	0.922204	1.67235	0.0368062	0.883797
Tilletia_controversa	0.718326	0.394714	2.83026	0.621503	0.490867	0.787779
Eremothecium_gossypii	0.320342	0.717757	0.0339903	0.204008	0.385511	0.335422
Macrophomina_phaseolina	-0.308719	-0.0959997	-0.446499	-0.104157	-0.0244948	-0.155912
Emmonsia_sp._CAC_2015a	-0.274309	-0.315232	-0.194066	-0.243747	0.00265649	-0.172884
Fonsecaea_erecta	0.338408	0.252719	0.284406	0.247588	0.0950195	0.18682
Cladophialophora_immunda	0.00308644	0.235418	0.072616	0.109699	0.129424	0.11062
Pseudogymnoascus_sp._24MN13	-0.734973	-0.0863818	-0.513017	0.0808502	-0.0695163	-0.309989
Sistotremastrum_niveocremeum	-0.347861	-0.392135	-0.184446	-0.153092	-0.000580552	-0.161261
Aspergillus_glaucus	0.081908	-0.0492488	0.0963086	0.0443827	0.112991	0.0808345
Pyrenophora_tritici_repentis	0.0924315	0.973457	0.161291	1.01586	0.0424551	0.397765
Aspergillus_nomiae	0.33931	-0.0212673	-0.113973	0.135395	0.168098	0.138465
Cryptococcus_gattii_VGI	0.600458	-0.00624891	0.902196	0.3035	-0.0688873	0.183389
Verruconis_gallopava	-0.248497	-0.121883	-0.271401	-0.0917481	0.00195821	-0.0779068
Penicillium_sp._occitanis	0.103568	-0.216516	-0.298304	0.00118338	-0.139461	-0.127649

## Sheet: Fig2b
	AUS	FRA	GER	CHI	JAP	Rmean
Bacteria	0.820537	0.847692	0.804551	0.804114	0.726677	0.800714
Fungi	0.82248	0.787502	0.90641	0.661681	0.649026	0.76542
Archaea	0.688304	0.783138	0.890224	0.730448	0.613002	0.741023
Virus	0.770399	0.739938	0.862885	0.651432	0.585604	0.722051

## Sheet: Fig2c
	Train	Test	auc	Kingdom
2	CHI	AUS	0.692202	Archaea
3	FRA	AUS	0.693064	Archaea
4	GER	AUS	0.635783	Archaea
5	JAP	AUS	0.720669	Archaea
6	AUS	CHI	0.682933	Archaea
8	FRA	CHI	0.707958	Archaea
9	GER	CHI	0.669169	Archaea
10	JAP	CHI	0.68506	Archaea
11	AUS	FRA	0.721466	Archaea
12	CHI	FRA	0.791061	Archaea
14	GER	FRA	0.607949	Archaea
15	JAP	FRA	0.759975	Archaea
16	AUS	GER	0.746923	Archaea
17	CHI	GER	0.699487	Archaea
18	FRA	GER	0.602564	Archaea
20	JAP	GER	0.730385	Archaea
21	AUS	JAP	0.57972	Archaea
22	CHI	JAP	0.589371	Archaea
23	FRA	JAP	0.60218	Archaea
24	GER	JAP	0.566417	Archaea
25	CHI	AUS	0.773464	Bacteria
31	FRA	AUS	0.701173	Bacteria
41	GER	AUS	0.784679	Bacteria
51	JAP	AUS	0.73844	Bacteria
61	AUS	CHI	0.711837	Bacteria
81	FRA	CHI	0.718969	Bacteria
91	GER	CHI	0.773148	Bacteria
101	JAP	CHI	0.81957	Bacteria
111	AUS	FRA	0.745438	Bacteria
121	CHI	FRA	0.858336	Bacteria
141	GER	FRA	0.83622	Bacteria
151	JAP	FRA	0.698423	Bacteria
161	AUS	GER	0.692436	Bacteria
171	CHI	GER	0.742564	Bacteria
181	FRA	GER	0.701154	Bacteria
201	JAP	GER	0.766538	Bacteria
211	AUS	JAP	0.654753	Bacteria
221	CHI	JAP	0.696014	Bacteria
231	FRA	JAP	0.590614	Bacteria
241	GER	JAP	0.653209	Bacteria
26	CHI	AUS	0.820221	Fungi
32	FRA	AUS	0.805556	Fungi
42	GER	AUS	0.799517	Fungi
52	JAP	AUS	0.661491	Fungi
62	AUS	CHI	0.65478	Fungi
82	FRA	CHI	0.696071	Fungi
92	GER	CHI	0.664289	Fungi
102	JAP	CHI	0.694945	Fungi
112	AUS	FRA	0.8206	Fungi
122	CHI	FRA	0.814723	Fungi
142	GER	FRA	0.753016	Fungi
152	JAP	FRA	0.643056	Fungi
162	AUS	GER	0.833974	Fungi
172	CHI	GER	0.833846	Fungi
182	FRA	GER	0.730385	Fungi
202	JAP	GER	0.83859	Fungi
212	AUS	JAP	0.548867	Fungi
222	CHI	JAP	0.647148	Fungi
232	FRA	JAP	0.559275	Fungi
242	GER	JAP	0.600381	Fungi
27	CHI	AUS	0.71049	Virus
33	FRA	AUS	0.726708	Virus
43	GER	AUS	0.744651	Virus
53	JAP	AUS	0.684955	Virus
63	AUS	CHI	0.500626	Virus
83	FRA	CHI	0.735485	Virus
93	GER	CHI	0.571196	Virus
103	JAP	CHI	0.652027	Virus
113	AUS	FRA	0.666564	Virus
123	CHI	FRA	0.743118	Virus
143	GER	FRA	0.642437	Virus
153	JAP	FRA	0.762914	Virus
163	AUS	GER	0.794872	Virus
173	CHI	GER	0.830769	Virus
183	FRA	GER	0.820256	Virus
203	JAP	GER	0.846538	Virus
213	AUS	JAP	0.561776	Virus
223	CHI	JAP	0.581372	Virus
233	FRA	JAP	0.575774	Virus
243	GER	JAP	0.579419	Virus
