# Supplementary material for: Multi-kingdom microbiota analyses identify bacterial–fungal interactions and biomarkers of colorectal cancer across cohorts
Source: Nat Microbiol. 2022 Jan 27;7(2):238–50. doi: 10.1038/s41564-021-01030-7 (PMC8813618; doi:10.1038/s41564-021-01030-7)
Supplement: Supplementary file 6 — Statistical source data for Fig. 3. [file 41564_2021_1030_MOESM6_ESM.xlsx]

## Sheet: Fig3a
	AUS	FRA	GER	CHI	JAP	Rmean
AB	0.829109	0.843635	0.932853	0.806713	0.740011	0.830464
AF	0.811447	0.816349	0.912212	0.740348	0.661694	0.78841
AV	0.73718	0.799075	0.893526	0.695283	0.619202	0.748853
BF	0.857481	0.850245	0.899071	0.789479	0.738357	0.826927
BV	0.859361	0.84811	0.89516	0.81289	0.725528	0.82821
FV	0.820726	0.780746	0.895064	0.655429	0.657584	0.76191
ABF	0.859769	0.848106	0.924295	0.79242	0.747839	0.834486
ABV	0.855331	0.843704	0.914487	0.81317	0.735209	0.83238
AFV	0.815087	0.813734	0.907788	0.720088	0.672558	0.785851
BFV	0.867921	0.848537	0.898622	0.80676	0.746766	0.833721
ABFV	0.866495	0.850622	0.918654	0.802616	0.744538	0.836585

## Sheet: Fig3b
	Train	Test	auc	Kingdom
2	CHI	AUS	0.821429	AB
3	FRA	AUS	0.723257	AB
4	GER	AUS	0.80245	AB
5	JAP	AUS	0.765528	AB
6	AUS	CHI	0.740991	AB
8	FRA	CHI	0.73023	AB
9	GER	CHI	0.777903	AB
10	JAP	CHI	0.828954	AB
11	AUS	FRA	0.783019	AB
12	CHI	FRA	0.844572	AB
14	GER	FRA	0.825394	AB
15	JAP	FRA	0.754872	AB
16	AUS	GER	0.742179	AB
17	CHI	GER	0.795897	AB
18	FRA	GER	0.675769	AB
20	JAP	GER	0.786923	AB
21	AUS	JAP	0.685282	AB
22	CHI	JAP	0.697713	AB
23	FRA	JAP	0.603138	AB
24	GER	JAP	0.649997	AB
25	CHI	AUS	0.791408	AF
31	FRA	AUS	0.797964	AF
41	GER	AUS	0.751725	AF
51	JAP	AUS	0.666494	AF
61	AUS	CHI	0.723473	AF
81	FRA	CHI	0.764515	AF
91	GER	CHI	0.586712	AF
101	JAP	CHI	0.706832	AF
111	AUS	FRA	0.854006	AF
121	CHI	FRA	0.813331	AF
141	GER	FRA	0.558305	AF
151	JAP	FRA	0.702908	AF
161	AUS	GER	0.836538	AF
171	CHI	GER	0.808462	AF
181	FRA	GER	0.652179	AF
201	JAP	GER	0.858718	AF
211	AUS	JAP	0.572933	AF
221	CHI	JAP	0.63386	AF
231	FRA	JAP	0.602366	AF
241	GER	JAP	0.573474	AF
26	CHI	AUS	0.716874	AV
32	FRA	AUS	0.749137	AV
42	GER	AUS	0.757937	AV
52	JAP	AUS	0.685818	AV
62	AUS	CHI	0.641391	AV
82	FRA	CHI	0.732107	AV
92	GER	CHI	0.558308	AV
102	JAP	CHI	0.678303	AV
112	AUS	FRA	0.784411	AV
122	CHI	FRA	0.80266	AV
142	GER	FRA	0.610733	AV
152	JAP	FRA	0.826322	AV
162	AUS	GER	0.851026	AV
172	CHI	GER	0.820641	AV
182	FRA	GER	0.766282	AV
202	JAP	GER	0.883205	AV
212	AUS	JAP	0.597007	AV
222	CHI	JAP	0.60801	AV
232	FRA	JAP	0.627814	AV
242	GER	JAP	0.59019	AV
27	CHI	AUS	0.859041	BF
33	FRA	AUS	0.79158	BF
43	GER	AUS	0.825397	BF
53	JAP	AUS	0.753106	BF
63	AUS	CHI	0.721096	BF
83	FRA	CHI	0.718844	BF
93	GER	CHI	0.757257	BF
103	JAP	CHI	0.828203	BF
113	AUS	FRA	0.843025	BF
123	CHI	FRA	0.871018	BF
143	GER	FRA	0.812403	BF
153	JAP	FRA	0.714816	BF
163	AUS	GER	0.853974	BF
173	CHI	GER	0.831667	BF
183	FRA	GER	0.730385	BF
203	JAP	GER	0.798077	BF
213	AUS	JAP	0.626525	BF
223	CHI	JAP	0.710553	BF
233	FRA	JAP	0.60279	BF
243	GER	JAP	0.64748	BF
28	CHI	AUS	0.793306	BV
34	FRA	AUS	0.739993	BV
44	GER	AUS	0.831953	BV
54	JAP	AUS	0.746377	BV
64	AUS	CHI	0.681932	BV
84	FRA	CHI	0.73486	BV
94	GER	CHI	0.767142	BV
104	JAP	CHI	0.823574	BV
114	AUS	FRA	0.755954	BV
124	CHI	FRA	0.88107	BV
144	GER	FRA	0.842252	BV
154	JAP	FRA	0.705846	BV
164	AUS	GER	0.787051	BV
174	CHI	GER	0.805641	BV
184	FRA	GER	0.766667	BV
204	JAP	GER	0.77859	BV
214	AUS	JAP	0.632902	BV
224	CHI	JAP	0.702485	BV
234	FRA	JAP	0.616279	BV
244	GER	JAP	0.63562	BV
29	CHI	AUS	0.828157	FV
35	FRA	AUS	0.835404	FV
45	GER	AUS	0.809351	FV
55	JAP	AUS	0.712388	FV
65	AUS	CHI	0.682558	FV
85	FRA	CHI	0.712963	FV
95	GER	CHI	0.599349	FV
105	JAP	CHI	0.701577	FV
115	AUS	FRA	0.854315	FV
125	CHI	FRA	0.817198	FV
145	GER	FRA	0.686669	FV
155	JAP	FRA	0.661151	FV
165	AUS	GER	0.850769	FV
175	CHI	GER	0.863333	FV
185	FRA	GER	0.849744	FV
205	JAP	GER	0.845513	FV
215	AUS	JAP	0.613183	FV
225	CHI	JAP	0.645967	FV
235	FRA	JAP	0.60157	FV
245	GER	JAP	0.579295	FV
210	CHI	AUS	0.855763	ABF
36	FRA	AUS	0.790545	ABF
46	GER	AUS	0.837647	ABF
56	JAP	AUS	0.801415	ABF
66	AUS	CHI	0.666166	ABF
86	FRA	CHI	0.695195	ABF
96	GER	CHI	0.758258	ABF
106	JAP	CHI	0.831582	ABF
116	AUS	FRA	0.788432	ABF
126	CHI	FRA	0.861429	ABF
146	GER	FRA	0.838231	ABF
156	JAP	FRA	0.744974	ABF
166	AUS	GER	0.833333	ABF
176	CHI	GER	0.866282	ABF
186	FRA	GER	0.742949	ABF
206	JAP	GER	0.848333	ABF
216	AUS	JAP	0.587325	ABF
226	CHI	JAP	0.714962	ABF
236	FRA	JAP	0.585804	ABF
246	GER	JAP	0.648391	ABF
217	CHI	AUS	0.818668	ABV
37	FRA	AUS	0.750173	ABV
47	GER	AUS	0.831953	ABV
57	JAP	AUS	0.756556	ABV
67	AUS	CHI	0.696572	ABV
87	FRA	CHI	0.708083	ABV
97	GER	CHI	0.770896	ABV
107	JAP	CHI	0.821196	ABV
117	AUS	FRA	0.786731	ABV
127	CHI	FRA	0.870399	ABV
147	GER	FRA	0.786885	ABV
157	JAP	FRA	0.70832	ABV
167	AUS	GER	0.818718	ABV
177	CHI	GER	0.841282	ABV
187	FRA	GER	0.736667	ABV
207	JAP	GER	0.787051	ABV
218	AUS	JAP	0.645063	ABV
227	CHI	JAP	0.688679	ABV
237	FRA	JAP	0.59395	ABV
247	GER	JAP	0.631428	ABV
219	CHI	AUS	0.742926	AFV
38	FRA	AUS	0.832298	AFV
48	GER	AUS	0.821946	AFV
58	JAP	AUS	0.751553	AFV
68	AUS	CHI	0.703203	AFV
88	FRA	CHI	0.749374	AFV
98	GER	CHI	0.6504	AFV
108	JAP	CHI	0.755255	AFV
118	AUS	FRA	0.857717	AFV
128	CHI	FRA	0.782091	AFV
148	GER	FRA	0.640272	AFV
158	JAP	FRA	0.771884	AFV
168	AUS	GER	0.863718	AFV
178	CHI	GER	0.775256	AFV
188	FRA	GER	0.768846	AFV
208	JAP	GER	0.895385	AFV
2110	AUS	JAP	0.586816	AFV
228	CHI	JAP	0.608666	AFV
238	FRA	JAP	0.585372	AFV
248	GER	JAP	0.588391	AFV
220	CHI	AUS	0.810386	BFV
39	FRA	AUS	0.804003	BFV
49	GER	AUS	0.834023	BFV
59	JAP	AUS	0.738613	BFV
69	AUS	CHI	0.704204	BFV
89	FRA	CHI	0.697948	BFV
99	GER	CHI	0.774024	BFV
109	JAP	CHI	0.83471	BFV
119	AUS	FRA	0.819827	BFV
129	CHI	FRA	0.837612	BFV
149	GER	FRA	0.842561	BFV
159	JAP	FRA	0.715744	BFV
169	AUS	GER	0.827179	BFV
179	CHI	GER	0.832949	BFV
189	FRA	GER	0.747692	BFV
209	JAP	GER	0.810256	BFV
2111	AUS	JAP	0.628671	BFV
229	CHI	JAP	0.731253	BFV
239	FRA	JAP	0.603207	BFV
249	GER	JAP	0.658768	BFV
230	CHI	AUS	0.843513	ABFV
310	FRA	AUS	0.782436	ABFV
410	GER	AUS	0.792616	ABFV
510	JAP	AUS	0.789683	ABFV
610	AUS	CHI	0.749625	ABFV
810	FRA	CHI	0.706582	ABFV
910	GER	CHI	0.681682	ABFV
1010	JAP	CHI	0.842593	ABFV
1110	AUS	FRA	0.855397	ABFV
1210	CHI	FRA	0.898856	ABFV
1410	GER	FRA	0.644139	ABFV
1510	JAP	FRA	0.789978	ABFV
1610	AUS	GER	0.829872	ABFV
1710	CHI	GER	0.850513	ABFV
1810	FRA	GER	0.756282	ABFV
2010	JAP	GER	0.853718	ABFV
2112	AUS	JAP	0.638114	ABFV
2210	CHI	JAP	0.704145	ABFV
2310	FRA	JAP	0.595401	ABFV
2410	GER	JAP	0.609724	ABFV

## Sheet: Fig3c
	Feature importance						Abundance Change	pval	Kingdom
	AUS	FRA	GER	CHN	JAP	Aggregation
Gemella_morbillorum	37	32	26	41	41	1	Increased	4.64e-12	Bacteria
Parvimonas_micra	38	30	34	40	40	2	Increased	4.52e-08	Bacteria
Ruminococcus_bicirculans	7	37	22	38	14	3	Decreased	0.0266242	Bacteria
Aspergillus_rambellii	24	21	39	30	36	4	Increased	8.55e-05	Fungi
Roseburia_intestinalis	29	38	27	37	28	5	Decreased	3.01e-06	Bacteria
Sistotremastrum_suecicum	30	14	20	32	35	6	Increased	9.91e-08	Fungi
Fusobacterium_nucleatum	36	27	24	33	39	7	Increased	2.84e-14	Bacteria
Talaromyces_islandicus	40	34	32	10	6	8	Decreased	0.00751856	Fungi
Pseudobutyrivibrio_xylanivorans	31	35	19	29	27	9	Decreased	2.15e-05	Bacteria
Streptococcus_anginosus	13	18	25	39	31	10	Increased	3.4e-06	Bacteria
Eubacterium_eligens	14	23	14	36	32	11	Decreased	0.0188871	Bacteria
Pyrobaculum_arsenaticum	18	6	40	34	1	12	Increased	0.00410697	Archaea
Aspergillus_niger	39	29	35	6	9	13	Decreased	0.000560528	Fungi
Faecalibacterium_prausnitzii	17	9	30	35	22	14	Decreased	0.00094089	Bacteria
Cellulosilyticum_sp._WCF_2	22	17	11	25	29	15	Decreased	0.000160729	Bacteria
Mogibacterium_diversum	9	28	2	23	38	16	Increased	0.00070824	Bacteria
Flavonifractor_plautii	25	36	4	18	24	17	Increased	6.25e-05	Bacteria
Erysiphe_pulchra	23	24	3	19	21	18	Increased	0.0337812	Fungi
Ruthenibacterium_lactatiformans	10	16	18	27	26	19	Increased	0.000372644	Bacteria
Bacillus_virus_Mater	35	19	28	11	10	20	Decreased	0.0064992	Virus
Porphyromonas_asaccharolytica	41	20	29	21	20	21	Increased	0.000429969	Bacteria
Perigonia_lusca_nucleopolyhedrovirus	2	2	33	28	7	22	Increased	0.00558334	Virus
Candidatus_Nitrosotalea_devanaterra	26	33	16	22	4	23	Decreased	0.0338293	Archaea
Anaerostipes_hadrus	28	41	21	14	12	24	Decreased	0.00450076	Bacteria
Clostridium_butyricum	20	40	15	17	17	25	Decreased	0.0144237	Bacteria
Streptococcus_salivarius	15	39	10	16	16	26	Decreased	0.00226185	Bacteria
Pyrobaculum_neutrophilum	4	8	37	24	11	27	Increased	0.00500709	Archaea
Moniliophthora_perniciosa	5	1	17	20	37	28	Increased	0.00950838	Fungi
Roseburia_hominis	16	15	23	8	15	29	Decreased	0.00283445	Bacteria
Ruminococcus_albus	8	26	12	13	8	30	Decreased	0.00290645	Bacteria
Citrobacter_virus_Moon	27	12	31	4	13	31	Decreased	0.00400214	Virus
Butyricimonas_faecalis	34	10	7	9	30	32	Increased	1.82e-06	Bacteria
Bifidobacterium_breve	32	25	9	2	19	33	Decreased	0.00889574	Bacteria
Cloacibacillus_porcorum	12	5	6	31	23	34	Increased	0.00892489	Bacteria
Tilletia_controversa	11	4	41	15	3	35	Increased	0.0105894	Fungi
Enterococcus_faecium	19	31	13	7	18	36	Decreased	0.0335601	Bacteria
Chrysodeixis_includens_nucleopolyhedrovirus	1	13	38	1	5	37	Increased	0.00663729	Virus
Eubacterium_callanderi	6	3	5	26	33	38	Increased	0.0182826	Bacteria
Alistipes_onderdonkii	33	11	8	5	25	39	Increased	1.68e-06	Bacteria
Vibrio_phage_ICP1	3	22	36	3	2	40	Increased	0.00227813	Virus
Anaerotignum_propionicum	21	7	1	12	34	41	Increased	0.0335565	Bacteria

## Sheet: Fig3d
	AUS	FRA	GER	CHI	JAP	Avg
AUS	0.84111	0.838231	0.818974	0.752252	0.634647	0.777043
FRA	0.724465	0.820184	0.701026	0.667668	0.553723	0.693413
GER	0.815045	0.748531	0.917724	0.749249	0.625274	0.771165
CHI	0.792961	0.818435	0.823974	0.821572	0.695049	0.790398
JAP	0.706522	0.667182	0.811026	0.823198	0.726558	0.746897
Avg	0.77602	0.778513	0.814545	0.762788	0.64705	0.82543
LOPO	0.826087	0.828704	0.79137	0.819359	0.685846	0.790273

## Sheet: Fig3e
	AUS	FRA	GER	CHI	JAP	Avg
AUS	0.771003	0.786561	0.838816	0.782432	0.618071	0.759377
FRA	0.756055	0.769763	0.697003	0.620608	0.520833	0.672852
GER	0.780709	0.658103	0.867549	0.7625	0.604612	0.734695
CHI	0.773789	0.716403	0.851974	0.807545	0.70533	0.771008
JAP	0.743512	0.66996	0.824927	0.903041	0.690585	0.766405
Avg	0.765014	0.720158	0.816054	0.775225	0.627886	0.781289
LOPO	0.797515	0.827485	0.831506	0.827485	0.810307	0.81886
