# Supplementary material for: Multi-kingdom microbiota analyses identify bacterial–fungal interactions and biomarkers of colorectal cancer across cohorts
Source: Nat Microbiol. 2022 Jan 27;7(2):238–50. doi: 10.1038/s41564-021-01030-7 (PMC8813618; doi:10.1038/s41564-021-01030-7)
Supplement: Supplementary file 7 — Statistical source data for Fig. 4. [file 41564_2021_1030_MOESM7_ESM.xlsx]

## Sheet: Fig4a_crc
	Source	Target	CRC_corr	CRC_pval	CRC_fdr	Cor_type
1	Haloarcula taiwanensis	Halobellus limi	0.455	8.39e-08	2.36e-06	2
2	Haloarcula taiwanensis	Haloferax volcanii	0.5268	6.44e-10	4.08e-08	2
3	Halobellus limi	Haloferax volcanii	0.384	3.6e-09	1.75e-07	2
4	Haloarcula taiwanensis	Halopenitus persicus	0.3648	2.61e-07	5.97e-06	2
5	Halobellus limi	Halopenitus persicus	0.381	1.86e-08	6.77e-07	2
6	Haloferax volcanii	Halopenitus persicus	0.5132	1.34e-09	7.58e-08	2
7	Haloarcula taiwanensis	Haloplanus rallus	0.5089	1.61e-09	8.87e-08	2
8	Halobellus limi	Haloplanus rallus	0.5451	7.73e-10	4.74e-08	2
9	Haloferax volcanii	Haloplanus rallus	0.5187	3.74e-09	1.79e-07	2
10	Halohasta litchfieldiae	Haloplanus rallus	0.3324	1.26e-07	3.29e-06	2
11	Halopenitus persicus	Haloplanus rallus	0.3313	2.63e-08	8.91e-07	2
12	Candidatus Nitrosotenuis cloacae	Methanobrevibacter olleyae	0.3794	5.65e-09	2.51e-07	2
13	Methanobrevibacter olleyae	Methanobrevibacter ruminantium	0.5189	1.23e-10	1.05e-08	2
14	Haloarcula taiwanensis	Methanocella paludicola	0.5247	7.13e-09	3.02e-07	2
15	Halobellus limi	Methanocella paludicola	0.4685	1.23e-10	1.05e-08	2
16	Haloferax volcanii	Methanocella paludicola	0.4484	6.8e-09	2.9e-07	2
17	Halohasta litchfieldiae	Methanocella paludicola	0.4215	5.11e-10	3.37e-08	2
18	Halopenitus persicus	Methanocella paludicola	0.464	2.88e-09	1.45e-07	2
19	Haloplanus rallus	Methanocella paludicola	0.3789	6.15e-09	2.69e-07	2
20	Methanobrevibacter ruminantium	Methanococcoides methylutens	0.3903	1.55e-08	5.82e-07	2
21	Candidatus Nitrosotenuis cloacae	Methanococcus maripaludis	0.3582	3.67e-07	7.96e-06	2
22	Methanobrevibacter olleyae	Methanococcus maripaludis	0.5194	6.44e-10	4.08e-08	2
23	Methanobrevibacter ruminantium	Methanococcus maripaludis	0.6504	6.68e-11	6.64e-09	2
24	Methanococcoides methylutens	Methanococcus maripaludis	0.4644	3.07e-08	1.02e-06	2
25	Methanobrevibacter olleyae	Methanosphaera sp. BMS	0.3026	2.46e-07	5.68e-06	2
26	Methanobrevibacter ruminantium	Methanosphaera sp. BMS	0.352	1.96e-07	4.71e-06	2
27	Haloarcula taiwanensis	Methanothrix soehngenii	0.3462	1.98e-07	4.77e-06	2
28	Halobellus limi	Methanothrix soehngenii	0.4988	1.77e-10	1.4e-08	2
29	Haloferax volcanii	Methanothrix soehngenii	0.5942	3.73e-10	2.57e-08	2
30	Halopenitus persicus	Methanothrix soehngenii	0.3519	3.69e-08	1.19e-06	2
31	Haloplanus rallus	Methanothrix soehngenii	0.4565	1.1e-09	6.37e-08	2
32	Methanocella paludicola	Methanothrix soehngenii	0.5537	2.56e-09	1.32e-07	2
33	Methanococcoides methylutens	Methanothrix soehngenii	0.3736	2.02e-08	7.22e-07	2
34	Haloarcula taiwanensis	Natrialba magadii	0.4778	6.52e-09	2.81e-07	2
35	Haloferax volcanii	Natrialba magadii	0.4678	7.73e-10	4.74e-08	2
36	Halopenitus persicus	Natrialba magadii	0.3423	9.77e-08	2.67e-06	2
37	Haloplanus rallus	Natrialba magadii	0.3509	7.34e-08	2.12e-06	2
38	Halobellus limi	Natrinema sp. J7-2	0.4825	1.85e-08	6.73e-07	2
39	Haloplanus rallus	Natrinema sp. J7-2	0.4972	6.68e-11	6.64e-09	2
40	Halobellus limi	Natrinema versiforme	0.3745	6.96e-09	2.96e-07	2
41	Haloferax volcanii	Natrinema versiforme	0.314	3.63e-07	7.89e-06	2
42	Haloplanus rallus	Natrinema versiforme	0.3565	9.97e-09	4.04e-07	2
43	Methanocella paludicola	Natrinema versiforme	0.3367	2.9e-08	9.67e-07	2
44	Haloarcula taiwanensis	Natronococcus occultus	0.5738	6.68e-11	6.64e-09	2
45	Halobellus limi	Natronococcus occultus	0.567	4.79e-09	2.19e-07	2
46	Haloferax volcanii	Natronococcus occultus	0.5426	1.77e-10	1.4e-08	2
47	Halohasta litchfieldiae	Natronococcus occultus	0.3601	2.96e-07	6.65e-06	2
48	Halopenitus persicus	Natronococcus occultus	0.3759	3.57e-09	1.73e-07	2
49	Haloplanus rallus	Natronococcus occultus	0.5917	9.68e-09	3.93e-07	2
50	Methanocella paludicola	Natronococcus occultus	0.301	5.97e-08	1.78e-06	2
51	Methanothrix soehngenii	Natronococcus occultus	0.4624	9.69e-09	3.93e-07	2
52	Natrialba magadii	Natronococcus occultus	0.4647	1.57e-09	8.67e-08	2
53	Natrinema sp. J7-2	Natronococcus occultus	0.5133	9.71e-08	2.66e-06	2
54	Natrinema versiforme	Natronococcus occultus	0.3943	2.16e-08	7.61e-07	2
55	Aeropyrum pernix	Pyrobaculum arsenaticum	0.3362	2.84e-07	6.41e-06	2
56	Halopenitus persicus	Thermococcus pacificus	0.3681	3.09e-07	6.87e-06	2
57	Natrialba magadii	Thermococcus pacificus	0.3227	8.69e-09	3.59e-07	2
58	Pyrobaculum arsenaticum	Thermococcus pacificus	0.3313	4.08e-08	1.29e-06	2
59	Halobellus limi	Thermococcus sp. P6	0.4127	3.14e-08	1.04e-06	2
60	Pyrobaculum arsenaticum	Thermococcus sp. P6	0.3119	3.37e-08	1.1e-06	2
61	Fervidicoccus fontis	Akkermansia muciniphila	0.3804	4.47e-08	1.4e-06	2
62	Haloplanus rallus	Akkermansia muciniphila	0.3082	4e-07	8.54e-06	2
63	Haloferax volcanii	Alistipes dispar	0.3434	4.64e-08	1.44e-06	2
64	Halopenitus persicus	Alistipes dispar	0.3201	3.62e-07	7.87e-06	2
65	Alistipes dispar	Alistipes finegoldii	0.6338	6.68e-11	6.64e-09	2
66	Alistipes dispar	Alistipes megaguti	0.5955	6.68e-11	6.64e-09	2
67	Alistipes finegoldii	Alistipes megaguti	0.4572	1.58e-08	5.89e-07	2
68	Haloferax volcanii	Alistipes onderdonkii	0.3436	4.08e-08	1.29e-06	2
69	Alistipes dispar	Alistipes onderdonkii	0.5808	6.44e-10	4.08e-08	2
70	Alistipes finegoldii	Alistipes onderdonkii	0.6341	6.68e-11	6.64e-09	2
71	Halopenitus persicus	Alistipes shahii	0.3381	7.35e-08	2.12e-06	2
72	Alistipes dispar	Alistipes shahii	0.741	6.68e-11	6.64e-09	2
73	Alistipes finegoldii	Alistipes shahii	0.6329	6.68e-11	6.64e-09	2
74	Alistipes megaguti	Alistipes shahii	0.5107	4.1e-09	1.93e-07	2
75	Alistipes onderdonkii	Alistipes shahii	0.6302	6.68e-11	6.64e-09	2
76	Candidatus Nitrosotenuis cloacae	Anaerocolumna sp. CBA3638	0.5516	2.28e-09	1.19e-07	2
77	Methanobrevibacter olleyae	Anaerocolumna sp. CBA3638	0.4988	6.68e-11	6.64e-09	2
78	Methanobrevibacter ruminantium	Anaerocolumna sp. CBA3638	0.5442	9.1e-09	3.73e-07	2
79	Methanococcoides methylutens	Anaerocolumna sp. CBA3638	0.5511	3.57e-09	1.73e-07	2
80	Methanococcus maripaludis	Anaerocolumna sp. CBA3638	0.637	6.68e-11	6.64e-09	2
81	Picrophilus torridus	Anaerocolumna sp. CBA3638	0.4497	5.46e-08	1.65e-06	2
82	Candidatus Nitrosotalea devanaterra	Anaerostipes hadrus	0.426	6.79e-08	1.99e-06	2
83	Candidatus Nitrosotenuis cloacae	Anaerostipes hadrus	0.3301	7.81e-08	2.23e-06	2
84	Methanobrevibacter olleyae	Anaerostipes hadrus	0.414	4.24e-09	1.98e-07	2
85	Methanobrevibacter ruminantium	Anaerostipes hadrus	0.4483	1.59e-08	5.94e-07	2
86	Methanococcoides methylutens	Anaerostipes hadrus	0.4231	1.15e-07	3.03e-06	2
87	Methanococcus maripaludis	Anaerostipes hadrus	0.3773	1.33e-08	5.1e-07	2
88	Methanosphaera sp. BMS	Anaerostipes hadrus	0.3897	3.86e-07	8.3e-06	2
89	Picrophilus torridus	Anaerostipes hadrus	0.4773	2.28e-09	1.19e-07	2
90	Anaerocolumna sp. CBA3638	Anaerostipes hadrus	0.5872	6.68e-11	6.64e-09	2
91	Methanococcus maripaludis	Anaerotignum propionicum	0.3838	2.79e-07	6.32e-06	2
92	Anaerocolumna sp. CBA3638	Anaerotignum propionicum	0.5684	4.27e-09	1.99e-07	2
93	Pyrobaculum neutrophilum	Bacteroides caecimuris	-0.4126	2.45e-07	5.66e-06	1
94	Bacteroides caccae	Bacteroides caecimuris	0.4031	5.65e-09	2.51e-07	2
95	Pyrobaculum neutrophilum	Bacteroides coprosuis	-0.331	1.88e-08	6.81e-07	1
96	Alistipes megaguti	Bacteroides coprosuis	0.3988	1.01e-08	4.08e-07	2
97	Bacteroides caecimuris	Bacteroides coprosuis	0.491	2.78e-10	2.02e-08	2
98	Bacteroides caecimuris	Bacteroides dorei	0.5272	2.46e-09	1.27e-07	2
99	Bacteroides caecimuris	Bacteroides fragilis	0.6122	6.68e-11	6.64e-09	2
100	Bacteroides coprosuis	Bacteroides fragilis	0.3217	2.31e-07	5.4e-06	2
101	Bacteroides dorei	Bacteroides fragilis	0.3989	1.04e-08	4.19e-07	2
102	Bacteroides caecimuris	Bacteroides thetaiotaomicron	0.701	6.68e-11	6.64e-09	2
103	Bacteroides coprosuis	Bacteroides thetaiotaomicron	0.4981	3.3e-09	1.63e-07	2
104	Bacteroides dorei	Bacteroides thetaiotaomicron	0.537	8.12e-09	3.39e-07	2
105	Bacteroides fragilis	Bacteroides thetaiotaomicron	0.5031	6.68e-11	6.64e-09	2
106	Halohasta litchfieldiae	Bifidobacterium breve	0.4882	1.88e-08	6.81e-07	2
107	Methanocella paludicola	Bifidobacterium breve	0.3578	1.11e-07	2.94e-06	2
108	Methanococcoides methylutens	Bifidobacterium breve	0.3383	3.25e-07	7.15e-06	2
109	Bifidobacterium adolescentis	Bifidobacterium breve	0.3702	1.63e-08	6.05e-07	2
110	Alistipes dispar	Butyricimonas faecalis	0.4339	8.57e-10	5.13e-08	2
111	Alistipes finegoldii	Butyricimonas faecalis	0.4734	1.12e-08	4.42e-07	2
112	Alistipes megaguti	Butyricimonas faecalis	0.5976	2.56e-09	1.32e-07	2
113	Alistipes shahii	Butyricimonas faecalis	0.5275	1.77e-10	1.4e-08	2
114	Bacteroides caecimuris	Butyricimonas faecalis	0.5632	5.08e-09	2.3e-07	2
115	Bacteroides coprosuis	Butyricimonas faecalis	0.4934	2.1e-08	7.46e-07	2
116	Bacteroides thetaiotaomicron	Butyricimonas faecalis	0.48	1.56e-08	5.84e-07	2
117	Candidatus Nitrosotenuis cloacae	Butyrivibrio fibrisolvens	0.3479	1.13e-08	4.47e-07	2
118	Methanobrevibacter olleyae	Butyrivibrio fibrisolvens	0.5106	8.99e-10	5.36e-08	2
119	Methanobrevibacter ruminantium	Butyrivibrio fibrisolvens	0.5109	3.26e-10	2.27e-08	2
120	Methanococcoides methylutens	Butyrivibrio fibrisolvens	0.5505	6.68e-11	6.64e-09	2
121	Methanococcus maripaludis	Butyrivibrio fibrisolvens	0.6509	6.68e-11	6.64e-09	2
122	Methanosphaera sp. BMS	Butyrivibrio fibrisolvens	0.3543	6.77e-08	1.99e-06	2
123	Picrophilus torridus	Butyrivibrio fibrisolvens	0.3892	1.86e-08	6.75e-07	2
124	Thermococcus gorgonarius	Butyrivibrio fibrisolvens	0.3916	7.58e-08	2.18e-06	2
125	Anaerocolumna sp. CBA3638	Butyrivibrio fibrisolvens	0.9142	6.68e-11	6.64e-09	2
126	Anaerostipes hadrus	Butyrivibrio fibrisolvens	0.528	6.68e-11	6.64e-09	2
127	Anaerotignum propionicum	Butyrivibrio fibrisolvens	0.4211	9.95e-08	2.71e-06	2
128	Candidatus Nitrosotenuis cloacae	Butyrivibrio hungatei	0.5563	1.26e-09	7.2e-08	2
129	Methanobrevibacter olleyae	Butyrivibrio hungatei	0.5126	1.5e-09	8.37e-08	2
130	Methanobrevibacter ruminantium	Butyrivibrio hungatei	0.4551	3.16e-08	1.04e-06	2
131	Methanococcoides methylutens	Butyrivibrio hungatei	0.4931	2.53e-09	1.31e-07	2
132	Methanococcus maripaludis	Butyrivibrio hungatei	0.4944	6.68e-11	6.64e-09	2
133	Methanosphaera sp. BMS	Butyrivibrio hungatei	0.3691	2.51e-07	5.79e-06	2
134	Picrophilus torridus	Butyrivibrio hungatei	0.4043	3.5e-09	1.71e-07	2
135	Anaerocolumna sp. CBA3638	Butyrivibrio hungatei	0.9112	6.68e-11	6.64e-09	2
136	Anaerostipes hadrus	Butyrivibrio hungatei	0.5582	6.68e-11	6.64e-09	2
137	Anaerotignum propionicum	Butyrivibrio hungatei	0.4415	1.25e-08	4.84e-07	2
138	Butyrivibrio fibrisolvens	Butyrivibrio hungatei	0.9759	6.68e-11	6.64e-09	2
139	Candidatus Nitrosotenuis cloacae	Butyrivibrio proteoclasticus	0.5497	1.57e-09	8.67e-08	2
140	Methanobrevibacter olleyae	Butyrivibrio proteoclasticus	0.487	1.8e-09	9.74e-08	2
141	Methanobrevibacter ruminantium	Butyrivibrio proteoclasticus	0.4427	1.08e-08	4.31e-07	2
142	Methanococcoides methylutens	Butyrivibrio proteoclasticus	0.5112	1.95e-09	1.04e-07	2
143	Methanococcus maripaludis	Butyrivibrio proteoclasticus	0.5075	1.23e-10	1.05e-08	2
144	Methanosphaera sp. BMS	Butyrivibrio proteoclasticus	0.376	9.25e-08	2.56e-06	2
145	Picrophilus torridus	Butyrivibrio proteoclasticus	0.3992	1.1e-09	6.37e-08	2
146	Anaerocolumna sp. CBA3638	Butyrivibrio proteoclasticus	0.9066	6.68e-11	6.64e-09	2
147	Anaerostipes hadrus	Butyrivibrio proteoclasticus	0.5517	1.23e-10	1.05e-08	2
148	Anaerotignum propionicum	Butyrivibrio proteoclasticus	0.4388	1.64e-08	6.09e-07	2
149	Butyrivibrio fibrisolvens	Butyrivibrio proteoclasticus	0.9731	6.68e-11	6.64e-09	2
150	Butyrivibrio hungatei	Butyrivibrio proteoclasticus	0.9808	6.68e-11	6.64e-09	2
151	Candidatus Nitrosotenuis cloacae	Cellulosilyticum sp. WCF-2	0.5558	1.29e-08	4.97e-07	2
152	Methanobrevibacter olleyae	Cellulosilyticum sp. WCF-2	0.5046	8.99e-10	5.36e-08	2
153	Methanobrevibacter ruminantium	Cellulosilyticum sp. WCF-2	0.4758	3.02e-08	1e-06	2
154	Methanococcoides methylutens	Cellulosilyticum sp. WCF-2	0.4845	5.2e-08	1.59e-06	2
155	Methanococcus maripaludis	Cellulosilyticum sp. WCF-2	0.5381	2.78e-10	2.02e-08	2
156	Anaerocolumna sp. CBA3638	Cellulosilyticum sp. WCF-2	0.7209	1.23e-10	1.05e-08	2
157	Anaerostipes hadrus	Cellulosilyticum sp. WCF-2	0.4562	1.77e-10	1.4e-08	2
158	Anaerotignum propionicum	Cellulosilyticum sp. WCF-2	0.4734	1.64e-08	6.08e-07	2
159	Butyrivibrio fibrisolvens	Cellulosilyticum sp. WCF-2	0.6822	1.23e-10	1.05e-08	2
160	Butyrivibrio hungatei	Cellulosilyticum sp. WCF-2	0.7088	1.23e-10	1.05e-08	2
161	Butyrivibrio proteoclasticus	Cellulosilyticum sp. WCF-2	0.695	1.77e-10	1.4e-08	2
162	Haloarcula taiwanensis	Christensenella sp. Marseille-P3954	0.4511	1.1e-09	6.37e-08	2
163	Halobellus limi	Christensenella sp. Marseille-P3954	0.4331	2.31e-08	8.01e-07	2
164	Haloferax volcanii	Christensenella sp. Marseille-P3954	0.5729	6.68e-11	6.64e-09	2
165	Halopenitus persicus	Christensenella sp. Marseille-P3954	0.5269	1.23e-10	1.05e-08	2
166	Haloplanus rallus	Christensenella sp. Marseille-P3954	0.3643	3.26e-08	1.07e-06	2
167	Methanocella paludicola	Christensenella sp. Marseille-P3954	0.6142	5.56e-10	3.64e-08	2
168	Methanothrix soehngenii	Christensenella sp. Marseille-P3954	0.5226	6.68e-11	6.64e-09	2
169	Natrialba magadii	Christensenella sp. Marseille-P3954	0.4214	3.3e-09	1.63e-07	2
170	Natronococcus occultus	Christensenella sp. Marseille-P3954	0.5578	6.68e-11	6.64e-09	2
171	Thermococcus pacificus	Christensenella sp. Marseille-P3954	0.3154	1.47e-07	3.74e-06	2
172	Alistipes dispar	Christensenella sp. Marseille-P3954	0.3553	7.63e-08	2.19e-06	2
173	Alistipes onderdonkii	Christensenella sp. Marseille-P3954	0.3953	4.06e-07	8.64e-06	2
174	Alistipes shahii	Christensenella sp. Marseille-P3954	0.4317	2.87e-08	9.57e-07	2
175	Haloarcula taiwanensis	Cloacibacillus porcorum	0.3861	2.18e-08	7.68e-07	2
176	Halobellus limi	Cloacibacillus porcorum	0.403	3.16e-09	1.57e-07	2
177	Haloferax volcanii	Cloacibacillus porcorum	0.3932	2.46e-09	1.27e-07	2
178	Halopenitus persicus	Cloacibacillus porcorum	0.3885	1.37e-08	5.21e-07	2
179	Methanothrix soehngenii	Cloacibacillus porcorum	0.4271	4.24e-09	1.98e-07	2
180	Natronococcus occultus	Cloacibacillus porcorum	0.5022	3.73e-10	2.57e-08	2
181	Christensenella sp. Marseille-P3954	Cloacibacillus porcorum	0.6692	6.68e-11	6.64e-09	2
182	Haloarcula taiwanensis	Clostridiales bacterium CCNA10	0.3381	5.31e-09	2.38e-07	2
183	Haloferax volcanii	Clostridiales bacterium CCNA10	0.4629	1.23e-10	1.05e-08	2
184	Halopenitus persicus	Clostridiales bacterium CCNA10	0.4163	9.4e-10	5.56e-08	2
185	Methanocella paludicola	Clostridiales bacterium CCNA10	0.3813	5.5e-08	1.66e-06	2
186	Methanothrix soehngenii	Clostridiales bacterium CCNA10	0.3564	3.05e-07	6.81e-06	2
187	Natrialba magadii	Clostridiales bacterium CCNA10	0.3272	7.88e-08	2.24e-06	2
188	Natronococcus occultus	Clostridiales bacterium CCNA10	0.3514	2.46e-09	1.27e-07	2
189	Thermococcus pacificus	Clostridiales bacterium CCNA10	0.3434	8.69e-09	3.59e-07	2
190	Alistipes dispar	Clostridiales bacterium CCNA10	0.3493	3.44e-09	1.68e-07	2
191	Alistipes finegoldii	Clostridiales bacterium CCNA10	0.3212	7.3e-08	2.11e-06	2
192	Alistipes onderdonkii	Clostridiales bacterium CCNA10	0.3821	4.01e-09	1.9e-07	2
193	Alistipes shahii	Clostridiales bacterium CCNA10	0.336	8.93e-09	3.67e-07	2
194	Christensenella sp. Marseille-P3954	Clostridiales bacterium CCNA10	0.5243	1.77e-10	1.4e-08	2
195	Cloacibacillus porcorum	Clostridiales bacterium CCNA10	0.4468	6.77e-09	2.89e-07	2
196	Candidatus Nitrosotenuis cloacae	Clostridium baratii	0.4101	2.09e-08	7.42e-07	2
197	Methanobrevibacter olleyae	Clostridium baratii	0.5471	6.68e-11	6.64e-09	2
198	Methanobrevibacter ruminantium	Clostridium baratii	0.3418	2.86e-07	6.44e-06	2
199	Methanococcus maripaludis	Clostridium baratii	0.5461	1.23e-10	1.05e-08	2
200	Methanosphaera sp. BMS	Clostridium baratii	0.449	2.19e-08	7.71e-07	2
201	Anaerocolumna sp. CBA3638	Clostridium baratii	0.5845	6.68e-11	6.64e-09	2
202	Anaerostipes hadrus	Clostridium baratii	0.4303	1.85e-07	4.49e-06	2
203	Butyrivibrio fibrisolvens	Clostridium baratii	0.5654	6.68e-11	6.64e-09	2
204	Butyrivibrio hungatei	Clostridium baratii	0.5443	6.68e-11	6.64e-09	2
205	Butyrivibrio proteoclasticus	Clostridium baratii	0.5517	1.23e-10	1.05e-08	2
206	Cellulosilyticum sp. WCF-2	Clostridium baratii	0.7195	6.68e-11	6.64e-09	2
207	Candidatus Nitrosotenuis cloacae	Clostridium beijerinckii	0.3551	2.7e-07	6.16e-06	2
208	Methanobrevibacter olleyae	Clostridium beijerinckii	0.5888	6.68e-11	6.64e-09	2
209	Methanobrevibacter ruminantium	Clostridium beijerinckii	0.4171	5.07e-08	1.55e-06	2
210	Methanococcoides methylutens	Clostridium beijerinckii	0.3411	1.83e-07	4.47e-06	2
211	Methanococcus maripaludis	Clostridium beijerinckii	0.4985	2.78e-10	2.02e-08	2
212	Methanosphaera sp. BMS	Clostridium beijerinckii	0.3964	8.01e-08	2.28e-06	2
213	Anaerocolumna sp. CBA3638	Clostridium beijerinckii	0.6498	6.68e-11	6.64e-09	2
214	Anaerostipes hadrus	Clostridium beijerinckii	0.4542	5.22e-08	1.59e-06	2
215	Bacteroides caecimuris	Clostridium beijerinckii	-0.4697	4.78e-07	9.89e-06	1
216	Butyrivibrio fibrisolvens	Clostridium beijerinckii	0.6241	6.68e-11	6.64e-09	2
217	Butyrivibrio hungatei	Clostridium beijerinckii	0.6327	6.68e-11	6.64e-09	2
218	Butyrivibrio proteoclasticus	Clostridium beijerinckii	0.624	6.68e-11	6.64e-09	2
219	Cellulosilyticum sp. WCF-2	Clostridium beijerinckii	0.6843	1.77e-10	1.4e-08	2
220	Clostridium baratii	Clostridium beijerinckii	0.8795	6.68e-11	6.64e-09	2
221	Candidatus Nitrosotenuis cloacae	Clostridium botulinum	0.4137	2.15e-08	7.57e-07	2
222	Methanobrevibacter olleyae	Clostridium botulinum	0.5738	6.68e-11	6.64e-09	2
223	Methanobrevibacter ruminantium	Clostridium botulinum	0.338	2.53e-08	8.66e-07	2
224	Methanococcoides methylutens	Clostridium botulinum	0.3421	3.96e-07	8.47e-06	2
225	Methanococcus maripaludis	Clostridium botulinum	0.5522	3.26e-10	2.27e-08	2
226	Methanosphaera sp. BMS	Clostridium botulinum	0.3832	9.71e-08	2.66e-06	2
227	Anaerocolumna sp. CBA3638	Clostridium botulinum	0.6135	1.23e-10	1.05e-08	2
228	Anaerostipes hadrus	Clostridium botulinum	0.4231	1.63e-07	4.08e-06	2
229	Butyrivibrio fibrisolvens	Clostridium botulinum	0.5792	6.68e-11	6.64e-09	2
230	Butyrivibrio hungatei	Clostridium botulinum	0.5755	1.23e-10	1.05e-08	2
231	Butyrivibrio proteoclasticus	Clostridium botulinum	0.5676	6.68e-11	6.64e-09	2
232	Cellulosilyticum sp. WCF-2	Clostridium botulinum	0.7469	6.68e-11	6.64e-09	2
233	Clostridium baratii	Clostridium botulinum	0.9376	6.68e-11	6.64e-09	2
234	Clostridium beijerinckii	Clostridium botulinum	0.8718	6.68e-11	6.64e-09	2
235	Candidatus Nitrosotenuis cloacae	Clostridium butyricum	0.4072	2.65e-07	6.05e-06	2
236	Methanobrevibacter olleyae	Clostridium butyricum	0.5898	6.68e-11	6.64e-09	2
237	Methanobrevibacter ruminantium	Clostridium butyricum	0.4513	2.28e-09	1.19e-07	2
238	Methanococcus maripaludis	Clostridium butyricum	0.5647	1.77e-10	1.4e-08	2
239	Alistipes finegoldii	Clostridium butyricum	-0.4196	7.13e-09	3.02e-07	1
240	Alistipes shahii	Clostridium butyricum	-0.4019	9.77e-08	2.67e-06	1
241	Anaerocolumna sp. CBA3638	Clostridium butyricum	0.6443	6.68e-11	6.64e-09	2
242	Anaerostipes hadrus	Clostridium butyricum	0.4401	4.7e-09	2.15e-07	2
243	Anaerotignum propionicum	Clostridium butyricum	0.3411	3.38e-07	7.39e-06	2
244	Bacteroides caecimuris	Clostridium butyricum	-0.3614	9.79e-08	2.67e-06	1
245	Butyrivibrio fibrisolvens	Clostridium butyricum	0.6203	6.68e-11	6.64e-09	2
246	Butyrivibrio hungatei	Clostridium butyricum	0.5562	6.68e-11	6.64e-09	2
247	Butyrivibrio proteoclasticus	Clostridium butyricum	0.5627	6.68e-11	6.64e-09	2
248	Cellulosilyticum sp. WCF-2	Clostridium butyricum	0.7252	6.68e-11	6.64e-09	2
249	Clostridium baratii	Clostridium butyricum	0.9225	6.68e-11	6.64e-09	2
250	Clostridium beijerinckii	Clostridium butyricum	0.8903	6.68e-11	6.64e-09	2
251	Clostridium botulinum	Clostridium butyricum	0.9222	6.68e-11	6.64e-09	2
252	Candidatus Nitrosotenuis cloacae	Clostridium novyi	0.4262	5.27e-09	2.37e-07	2
253	Methanobrevibacter olleyae	Clostridium novyi	0.4951	1.77e-10	1.4e-08	2
254	Methanobrevibacter ruminantium	Clostridium novyi	0.329	5.87e-08	1.76e-06	2
255	Methanococcus maripaludis	Clostridium novyi	0.5902	1.23e-10	1.05e-08	2
256	Methanosphaera sp. BMS	Clostridium novyi	0.3209	2.06e-08	7.36e-07	2
257	Anaerocolumna sp. CBA3638	Clostridium novyi	0.6034	1.77e-10	1.4e-08	2
258	Anaerostipes hadrus	Clostridium novyi	0.4655	4.5e-09	2.08e-07	2
259	Anaerotignum propionicum	Clostridium novyi	0.3556	1.58e-07	3.97e-06	2
260	Butyrivibrio fibrisolvens	Clostridium novyi	0.6426	6.68e-11	6.64e-09	2
261	Butyrivibrio hungatei	Clostridium novyi	0.6532	1.23e-10	1.05e-08	2
262	Butyrivibrio proteoclasticus	Clostridium novyi	0.6235	2.78e-10	2.02e-08	2
263	Cellulosilyticum sp. WCF-2	Clostridium novyi	0.6967	1.23e-10	1.05e-08	2
264	Clostridium baratii	Clostridium novyi	0.7902	6.68e-11	6.64e-09	2
265	Clostridium beijerinckii	Clostridium novyi	0.7553	6.68e-11	6.64e-09	2
266	Clostridium botulinum	Clostridium novyi	0.837	6.68e-11	6.64e-09	2
267	Clostridium butyricum	Clostridium novyi	0.7833	6.68e-11	6.64e-09	2
268	Candidatus Nitrosotenuis cloacae	Clostridium pasteurianum	0.4078	1.99e-07	4.78e-06	2
269	Methanobrevibacter olleyae	Clostridium pasteurianum	0.6513	6.68e-11	6.64e-09	2
270	Methanobrevibacter ruminantium	Clostridium pasteurianum	0.3785	1.75e-08	6.43e-07	2
271	Methanococcus maripaludis	Clostridium pasteurianum	0.6032	2.28e-10	1.7e-08	2
272	Methanosphaera sp. BMS	Clostridium pasteurianum	0.3468	3.99e-07	8.53e-06	2
273	Anaerocolumna sp. CBA3638	Clostridium pasteurianum	0.661	6.68e-11	6.64e-09	2
274	Anaerostipes hadrus	Clostridium pasteurianum	0.5231	6.68e-11	6.64e-09	2
275	Anaerotignum propionicum	Clostridium pasteurianum	0.3825	1.16e-07	3.05e-06	2
276	Bacteroides caecimuris	Clostridium pasteurianum	-0.3677	9.32e-08	2.57e-06	1
277	Butyrivibrio fibrisolvens	Clostridium pasteurianum	0.6612	6.68e-11	6.64e-09	2
278	Butyrivibrio hungatei	Clostridium pasteurianum	0.6781	6.68e-11	6.64e-09	2
279	Butyrivibrio proteoclasticus	Clostridium pasteurianum	0.651	6.68e-11	6.64e-09	2
280	Cellulosilyticum sp. WCF-2	Clostridium pasteurianum	0.6338	1.23e-10	1.05e-08	2
281	Clostridium baratii	Clostridium pasteurianum	0.8374	6.68e-11	6.64e-09	2
282	Clostridium beijerinckii	Clostridium pasteurianum	0.8502	6.68e-11	6.64e-09	2
283	Clostridium botulinum	Clostridium pasteurianum	0.8894	6.68e-11	6.64e-09	2
284	Clostridium butyricum	Clostridium pasteurianum	0.8588	6.68e-11	6.64e-09	2
285	Clostridium novyi	Clostridium pasteurianum	0.8443	6.68e-11	6.64e-09	2
286	Candidatus Nitrosotenuis cloacae	Clostridium saccharobutylicum	0.4151	3.71e-09	1.78e-07	2
287	Methanobrevibacter olleyae	Clostridium saccharobutylicum	0.5946	1.23e-10	1.05e-08	2
288	Methanobrevibacter ruminantium	Clostridium saccharobutylicum	0.406	4.89e-09	2.23e-07	2
289	Methanococcoides methylutens	Clostridium saccharobutylicum	0.3077	2.16e-07	5.09e-06	2
290	Methanococcus maripaludis	Clostridium saccharobutylicum	0.5977	1.77e-10	1.4e-08	2
291	Methanosphaera sp. BMS	Clostridium saccharobutylicum	0.3757	2.82e-08	9.45e-07	2
292	Anaerocolumna sp. CBA3638	Clostridium saccharobutylicum	0.5936	6.68e-11	6.64e-09	2
293	Anaerostipes hadrus	Clostridium saccharobutylicum	0.4966	1.77e-10	1.4e-08	2
294	Anaerotignum propionicum	Clostridium saccharobutylicum	0.3799	9.69e-08	2.65e-06	2
295	Butyrivibrio fibrisolvens	Clostridium saccharobutylicum	0.6118	6.68e-11	6.64e-09	2
296	Butyrivibrio hungatei	Clostridium saccharobutylicum	0.6091	6.68e-11	6.64e-09	2
297	Butyrivibrio proteoclasticus	Clostridium saccharobutylicum	0.5833	6.68e-11	6.64e-09	2
298	Cellulosilyticum sp. WCF-2	Clostridium saccharobutylicum	0.6543	6.68e-11	6.64e-09	2
299	Clostridium baratii	Clostridium saccharobutylicum	0.9252	6.68e-11	6.64e-09	2
300	Clostridium beijerinckii	Clostridium saccharobutylicum	0.8864	6.68e-11	6.64e-09	2
301	Clostridium botulinum	Clostridium saccharobutylicum	0.9422	6.68e-11	6.64e-09	2
302	Clostridium butyricum	Clostridium saccharobutylicum	0.9337	6.68e-11	6.64e-09	2
303	Clostridium novyi	Clostridium saccharobutylicum	0.784	6.68e-11	6.64e-09	2
304	Clostridium pasteurianum	Clostridium saccharobutylicum	0.8865	6.68e-11	6.64e-09	2
305	Candidatus Nitrosotenuis cloacae	Clostridium saccharoperbutylacetonicum	0.4401	4.37e-07	9.17e-06	2
306	Methanobrevibacter olleyae	Clostridium saccharoperbutylacetonicum	0.6223	6.68e-11	6.64e-09	2
307	Methanobrevibacter ruminantium	Clostridium saccharoperbutylacetonicum	0.3502	1.26e-08	4.86e-07	2
308	Methanococcus maripaludis	Clostridium saccharoperbutylacetonicum	0.6353	1.77e-10	1.4e-08	2
309	Methanosphaera sp. BMS	Clostridium saccharoperbutylacetonicum	0.4637	5.59e-09	2.49e-07	2
310	Alistipes finegoldii	Clostridium saccharoperbutylacetonicum	-0.4237	7.35e-08	2.12e-06	1
311	Alistipes shahii	Clostridium saccharoperbutylacetonicum	-0.3416	1.01e-07	2.73e-06	1
312	Anaerocolumna sp. CBA3638	Clostridium saccharoperbutylacetonicum	0.6675	6.68e-11	6.64e-09	2
313	Anaerostipes hadrus	Clostridium saccharoperbutylacetonicum	0.504	1.69e-09	9.2e-08	2
314	Anaerotignum propionicum	Clostridium saccharoperbutylacetonicum	0.3976	4.19e-07	8.86e-06	2
315	Bacteroides caecimuris	Clostridium saccharoperbutylacetonicum	-0.4308	1.55e-08	5.82e-07	1
316	Butyrivibrio fibrisolvens	Clostridium saccharoperbutylacetonicum	0.6304	6.68e-11	6.64e-09	2
317	Butyrivibrio hungatei	Clostridium saccharoperbutylacetonicum	0.6197	6.68e-11	6.64e-09	2
318	Butyrivibrio proteoclasticus	Clostridium saccharoperbutylacetonicum	0.6064	6.68e-11	6.64e-09	2
319	Cellulosilyticum sp. WCF-2	Clostridium saccharoperbutylacetonicum	0.7581	1.77e-10	1.4e-08	2
320	Clostridium baratii	Clostridium saccharoperbutylacetonicum	0.9111	6.68e-11	6.64e-09	2
321	Clostridium beijerinckii	Clostridium saccharoperbutylacetonicum	0.8993	6.68e-11	6.64e-09	2
322	Clostridium botulinum	Clostridium saccharoperbutylacetonicum	0.9137	6.68e-11	6.64e-09	2
323	Clostridium butyricum	Clostridium saccharoperbutylacetonicum	0.9307	6.68e-11	6.64e-09	2
324	Clostridium novyi	Clostridium saccharoperbutylacetonicum	0.7519	6.68e-11	6.64e-09	2
325	Clostridium pasteurianum	Clostridium saccharoperbutylacetonicum	0.903	6.68e-11	6.64e-09	2
326	Clostridium saccharobutylicum	Clostridium saccharoperbutylacetonicum	0.9468	6.68e-11	6.64e-09	2
327	Methanobrevibacter olleyae	Clostridium septicum	0.5401	1.1e-09	6.37e-08	2
328	Methanococcus maripaludis	Clostridium septicum	0.3802	3.77e-09	1.8e-07	2
329	Methanosphaera sp. BMS	Clostridium septicum	0.3516	1.91e-08	6.9e-07	2
330	Anaerocolumna sp. CBA3638	Clostridium septicum	0.5195	3.64e-09	1.76e-07	2
331	Butyrivibrio fibrisolvens	Clostridium septicum	0.5112	1.26e-09	7.2e-08	2
332	Butyrivibrio hungatei	Clostridium septicum	0.5039	1.65e-09	9.02e-08	2
333	Butyrivibrio proteoclasticus	Clostridium septicum	0.5106	2.56e-09	1.32e-07	2
334	Cellulosilyticum sp. WCF-2	Clostridium septicum	0.6614	9.4e-10	5.56e-08	2
335	Clostridium baratii	Clostridium septicum	0.9034	6.68e-11	6.64e-09	2
336	Clostridium beijerinckii	Clostridium septicum	0.8136	6.68e-11	6.64e-09	2
337	Clostridium botulinum	Clostridium septicum	0.8981	6.68e-11	6.64e-09	2
338	Clostridium butyricum	Clostridium septicum	0.8007	6.68e-11	6.64e-09	2
339	Clostridium novyi	Clostridium septicum	0.7526	6.68e-11	6.64e-09	2
340	Clostridium pasteurianum	Clostridium septicum	0.7917	6.68e-11	6.64e-09	2
341	Clostridium saccharobutylicum	Clostridium septicum	0.8513	6.68e-11	6.64e-09	2
342	Clostridium saccharoperbutylacetonicum	Clostridium septicum	0.8438	6.68e-11	6.64e-09	2
343	Candidatus Nitrosotenuis cloacae	Clostridium sp. CT4	0.4266	5.07e-08	1.55e-06	2
344	Methanobrevibacter olleyae	Clostridium sp. CT4	0.4675	2.28e-10	1.7e-08	2
345	Methanobrevibacter ruminantium	Clostridium sp. CT4	0.3987	3.27e-08	1.07e-06	2
346	Methanococcoides methylutens	Clostridium sp. CT4	0.3097	1.07e-07	2.86e-06	2
347	Methanococcus maripaludis	Clostridium sp. CT4	0.5904	2.02e-09	1.08e-07	2
348	Anaerocolumna sp. CBA3638	Clostridium sp. CT4	0.5983	1.23e-10	1.05e-08	2
349	Anaerostipes hadrus	Clostridium sp. CT4	0.3871	2.42e-07	5.6e-06	2
350	Butyrivibrio fibrisolvens	Clostridium sp. CT4	0.6301	1.77e-10	1.4e-08	2
351	Butyrivibrio hungatei	Clostridium sp. CT4	0.6235	1.23e-10	1.05e-08	2
352	Butyrivibrio proteoclasticus	Clostridium sp. CT4	0.6293	1.23e-10	1.05e-08	2
353	Cellulosilyticum sp. WCF-2	Clostridium sp. CT4	0.7164	2.28e-10	1.7e-08	2
354	Clostridium baratii	Clostridium sp. CT4	0.8346	6.68e-11	6.64e-09	2
355	Clostridium beijerinckii	Clostridium sp. CT4	0.8364	6.68e-11	6.64e-09	2
356	Clostridium botulinum	Clostridium sp. CT4	0.8829	6.68e-11	6.64e-09	2
357	Clostridium butyricum	Clostridium sp. CT4	0.7885	6.68e-11	6.64e-09	2
358	Clostridium novyi	Clostridium sp. CT4	0.8931	6.68e-11	6.64e-09	2
359	Clostridium pasteurianum	Clostridium sp. CT4	0.8294	6.68e-11	6.64e-09	2
360	Clostridium saccharobutylicum	Clostridium sp. CT4	0.8208	6.68e-11	6.64e-09	2
361	Clostridium saccharoperbutylacetonicum	Clostridium sp. CT4	0.8259	6.68e-11	6.64e-09	2
362	Clostridium septicum	Clostridium sp. CT4	0.8365	6.68e-11	6.64e-09	2
363	Candidatus Nitrosotenuis cloacae	Clostridium sp. DL-VIII	0.4017	2.05e-07	4.88e-06	2
364	Methanobrevibacter olleyae	Clostridium sp. DL-VIII	0.6561	6.68e-11	6.64e-09	2
365	Methanobrevibacter ruminantium	Clostridium sp. DL-VIII	0.384	1.74e-08	6.39e-07	2
366	Methanococcoides methylutens	Clostridium sp. DL-VIII	0.3938	6.02e-08	1.8e-06	2
367	Methanococcus maripaludis	Clostridium sp. DL-VIII	0.5977	6.68e-11	6.64e-09	2
368	Methanosphaera sp. BMS	Clostridium sp. DL-VIII	0.3567	9.09e-08	2.52e-06	2
369	Alistipes finegoldii	Clostridium sp. DL-VIII	-0.414	2.89e-07	6.52e-06	1
370	Anaerocolumna sp. CBA3638	Clostridium sp. DL-VIII	0.6784	6.68e-11	6.64e-09	2
371	Anaerostipes hadrus	Clostridium sp. DL-VIII	0.5155	3.5e-09	1.71e-07	2
372	Bacteroides caecimuris	Clostridium sp. DL-VIII	-0.4254	4.23e-07	8.93e-06	1
373	Butyrivibrio fibrisolvens	Clostridium sp. DL-VIII	0.6549	6.68e-11	6.64e-09	2
374	Butyrivibrio hungatei	Clostridium sp. DL-VIII	0.6159	6.68e-11	6.64e-09	2
375	Butyrivibrio proteoclasticus	Clostridium sp. DL-VIII	0.6365	6.68e-11	6.64e-09	2
376	Cellulosilyticum sp. WCF-2	Clostridium sp. DL-VIII	0.7715	2.28e-10	1.7e-08	2
377	Clostridium baratii	Clostridium sp. DL-VIII	0.9043	6.68e-11	6.64e-09	2
378	Clostridium beijerinckii	Clostridium sp. DL-VIII	0.8917	6.68e-11	6.64e-09	2
379	Clostridium botulinum	Clostridium sp. DL-VIII	0.9098	6.68e-11	6.64e-09	2
380	Clostridium butyricum	Clostridium sp. DL-VIII	0.9452	6.68e-11	6.64e-09	2
381	Clostridium novyi	Clostridium sp. DL-VIII	0.7899	6.68e-11	6.64e-09	2
382	Clostridium pasteurianum	Clostridium sp. DL-VIII	0.8904	6.68e-11	6.64e-09	2
383	Clostridium saccharobutylicum	Clostridium sp. DL-VIII	0.93	6.68e-11	6.64e-09	2
384	Clostridium saccharoperbutylacetonicum	Clostridium sp. DL-VIII	0.9611	6.68e-11	6.64e-09	2
385	Clostridium septicum	Clostridium sp. DL-VIII	0.8426	6.68e-11	6.64e-09	2
386	Clostridium sp. CT4	Clostridium sp. DL-VIII	0.7985	6.68e-11	6.64e-09	2
387	Halopenitus persicus	Desulfovibrio desulfuricans	0.3745	5.15e-09	2.32e-07	2
388	Thermococcus pacificus	Desulfovibrio desulfuricans	0.3839	1.33e-08	5.1e-07	2
389	Alistipes dispar	Desulfovibrio desulfuricans	0.3561	5.27e-09	2.37e-07	2
390	Alistipes finegoldii	Desulfovibrio desulfuricans	0.3636	4.5e-09	2.08e-07	2
391	Alistipes megaguti	Desulfovibrio desulfuricans	0.3394	7.17e-08	2.08e-06	2
392	Alistipes onderdonkii	Desulfovibrio desulfuricans	0.3026	1.81e-07	4.43e-06	2
393	Alistipes shahii	Desulfovibrio desulfuricans	0.344	1.01e-08	4.08e-07	2
394	Christensenella sp. Marseille-P3954	Desulfovibrio desulfuricans	0.5477	6.68e-11	6.64e-09	2
395	Cloacibacillus porcorum	Desulfovibrio desulfuricans	0.4347	1.23e-10	1.05e-08	2
396	Clostridiales bacterium CCNA10	Desulfovibrio desulfuricans	0.3855	4.24e-09	1.98e-07	2
397	Haloferax volcanii	Desulfovibrio vulgaris	0.3293	4.2e-07	8.86e-06	2
398	Haloplanus rallus	Desulfovibrio vulgaris	0.4187	3.11e-07	6.89e-06	2
399	Thermococcus pacificus	Desulfovibrio vulgaris	0.397	7.5e-09	3.16e-07	2
400	Alistipes dispar	Desulfovibrio vulgaris	0.4677	8.57e-10	5.13e-08	2
401	Alistipes finegoldii	Desulfovibrio vulgaris	0.4313	4.11e-09	1.93e-07	2
402	Alistipes onderdonkii	Desulfovibrio vulgaris	0.3508	2.88e-09	1.45e-07	2
403	Alistipes shahii	Desulfovibrio vulgaris	0.4675	8.12e-09	3.39e-07	2
404	Christensenella sp. Marseille-P3954	Desulfovibrio vulgaris	0.4074	5.08e-09	2.3e-07	2
405	Cloacibacillus porcorum	Desulfovibrio vulgaris	0.3578	3.05e-07	6.81e-06	2
406	Clostridiales bacterium CCNA10	Desulfovibrio vulgaris	0.366	7.62e-09	3.2e-07	2
407	Desulfovibrio desulfuricans	Desulfovibrio vulgaris	0.6552	1.26e-09	7.2e-08	2
408	Haloarcula taiwanensis	Dysosmobacter welbionis	0.4018	4.11e-09	1.93e-07	2
409	Halobellus limi	Dysosmobacter welbionis	0.3377	3.35e-07	7.34e-06	2
410	Haloferax volcanii	Dysosmobacter welbionis	0.5085	2.78e-10	2.02e-08	2
411	Halopenitus persicus	Dysosmobacter welbionis	0.4732	7.73e-10	4.74e-08	2
412	Methanocella paludicola	Dysosmobacter welbionis	0.4249	3.16e-09	1.57e-07	2
413	Methanothrix soehngenii	Dysosmobacter welbionis	0.3794	8.59e-08	2.4e-06	2
414	Natrialba magadii	Dysosmobacter welbionis	0.3186	1.89e-08	6.83e-07	2
415	Natronococcus occultus	Dysosmobacter welbionis	0.4427	1.5e-09	8.37e-08	2
416	Thermococcus pacificus	Dysosmobacter welbionis	0.3446	9.57e-09	3.9e-07	2
417	Alistipes dispar	Dysosmobacter welbionis	0.4205	6.44e-08	1.91e-06	2
418	Alistipes finegoldii	Dysosmobacter welbionis	0.4397	1.56e-07	3.93e-06	2
419	Alistipes shahii	Dysosmobacter welbionis	0.4708	1.68e-08	6.22e-07	2
420	Butyricimonas faecalis	Dysosmobacter welbionis	0.3532	4.79e-07	9.9e-06	2
421	Christensenella sp. Marseille-P3954	Dysosmobacter welbionis	0.736	1.77e-10	1.4e-08	2
422	Cloacibacillus porcorum	Dysosmobacter welbionis	0.5263	8.54e-09	3.54e-07	2
423	Clostridiales bacterium CCNA10	Dysosmobacter welbionis	0.7338	6.68e-11	6.64e-09	2
424	Desulfovibrio desulfuricans	Dysosmobacter welbionis	0.4245	1.57e-09	8.67e-08	2
425	Desulfovibrio vulgaris	Dysosmobacter welbionis	0.4075	1.78e-08	6.54e-07	2
426	Haloarcula taiwanensis	Eggerthella sp. YY7918	0.4	5.85e-08	1.75e-06	2
427	Halobellus limi	Eggerthella sp. YY7918	0.3255	2.32e-09	1.21e-07	2
428	Haloferax volcanii	Eggerthella sp. YY7918	0.4367	1.8e-09	9.74e-08	2
429	Halopenitus persicus	Eggerthella sp. YY7918	0.4813	5.11e-10	3.37e-08	2
430	Methanocella paludicola	Eggerthella sp. YY7918	0.5497	1.48e-08	5.58e-07	2
431	Methanothrix soehngenii	Eggerthella sp. YY7918	0.5249	1.77e-10	1.4e-08	2
432	Natronococcus occultus	Eggerthella sp. YY7918	0.3496	9.31e-08	2.57e-06	2
433	Thermococcus kodakarensis	Eggerthella sp. YY7918	0.3323	9.82e-08	2.68e-06	2
434	Christensenella sp. Marseille-P3954	Eggerthella sp. YY7918	0.7155	3.73e-10	2.57e-08	2
435	Cloacibacillus porcorum	Eggerthella sp. YY7918	0.536	1.77e-10	1.4e-08	2
436	Desulfovibrio desulfuricans	Eggerthella sp. YY7918	0.497	1.77e-10	1.4e-08	2
437	Dysosmobacter welbionis	Eggerthella sp. YY7918	0.3949	2.56e-08	8.73e-07	2
438	Methanococcus maripaludis	Enterococcus faecium	0.4161	1.08e-08	4.31e-07	2
439	Anaerocolumna sp. CBA3638	Enterococcus faecium	0.5163	4.06e-07	8.63e-06	2
440	Methanothrix soehngenii	Eubacterium callanderi	0.3925	2.23e-07	5.24e-06	2
441	Christensenella sp. Marseille-P3954	Eubacterium callanderi	0.3188	8.78e-08	2.45e-06	2
442	Cloacibacillus porcorum	Eubacterium callanderi	0.3403	2.79e-08	9.38e-07	2
443	Eggerthella sp. YY7918	Eubacterium callanderi	0.3057	5.77e-08	1.73e-06	2
444	Candidatus Nitrosotenuis cloacae	Faecalibacterium prausnitzii	0.4852	2.6e-09	1.33e-07	2
445	Methanocella paludicola	Faecalibacterium prausnitzii	0.4652	1.32e-07	3.41e-06	2
446	Butyrivibrio fibrisolvens	Faecalibacterium prausnitzii	0.4178	2.84e-07	6.41e-06	2
447	Butyrivibrio hungatei	Faecalibacterium prausnitzii	0.4102	2.88e-09	1.45e-07	2
448	Butyrivibrio proteoclasticus	Faecalibacterium prausnitzii	0.4133	9.5e-09	3.87e-07	2
449	Candidatus Nitrosotenuis cloacae	Faecalibaculum rodentium	0.4158	6.28e-09	2.74e-07	2
450	Halobellus limi	Faecalibaculum rodentium	0.3564	4.83e-09	2.21e-07	2
451	Haloferax volcanii	Faecalibaculum rodentium	0.3641	8.04e-09	3.36e-07	2
452	Halopenitus persicus	Faecalibaculum rodentium	0.3883	4.55e-07	9.51e-06	2
453	Methanocella paludicola	Faecalibaculum rodentium	0.6188	6.02e-09	2.65e-07	2
454	Methanococcoides methylutens	Faecalibaculum rodentium	0.5128	1.57e-09	8.67e-08	2
455	Methanothrix soehngenii	Faecalibaculum rodentium	0.4136	2.32e-09	1.21e-07	2
456	Natronococcus occultus	Faecalibaculum rodentium	0.4628	2.41e-08	8.3e-07	2
457	Anaerocolumna sp. CBA3638	Faecalibaculum rodentium	0.4256	1.77e-10	1.4e-08	2
458	Anaerotignum propionicum	Faecalibaculum rodentium	0.379	1.34e-07	3.47e-06	2
459	Butyrivibrio fibrisolvens	Faecalibaculum rodentium	0.4862	5.11e-10	3.37e-08	2
460	Butyrivibrio hungatei	Faecalibaculum rodentium	0.4477	1.77e-10	1.4e-08	2
461	Butyrivibrio proteoclasticus	Faecalibaculum rodentium	0.4903	3.26e-10	2.27e-08	2
462	Christensenella sp. Marseille-P3954	Faecalibaculum rodentium	0.5053	1.26e-08	4.86e-07	2
463	Clostridium novyi	Faecalibaculum rodentium	0.3861	2.11e-07	5.01e-06	2
464	Clostridium pasteurianum	Faecalibaculum rodentium	0.3579	1.05e-07	2.83e-06	2
465	Clostridium sp. CT4	Faecalibaculum rodentium	0.4438	1.85e-08	6.73e-07	2
466	Eggerthella sp. YY7918	Faecalibaculum rodentium	0.4799	6e-10	3.82e-08	2
467	Faecalibacterium prausnitzii	Faecalibaculum rodentium	0.5884	1.23e-10	1.05e-08	2
468	Thermococcus pacificus	Flavonifractor plautii	0.3107	1.88e-07	4.55e-06	2
469	Bacteroides thetaiotaomicron	Flavonifractor plautii	0.3944	1.65e-07	4.1e-06	2
470	Clostridiales bacterium CCNA10	Flavonifractor plautii	0.5566	3.36e-09	1.65e-07	2
471	Dysosmobacter welbionis	Flavonifractor plautii	0.4907	1.09e-08	4.33e-07	2
472	Haloarcula taiwanensis	Flintibacter sp. KGMB00164	0.3798	4.1e-09	1.93e-07	2
473	Haloferax volcanii	Flintibacter sp. KGMB00164	0.5276	6.68e-11	6.64e-09	2
474	Halopenitus persicus	Flintibacter sp. KGMB00164	0.4646	1.23e-10	1.05e-08	2
475	Methanocella paludicola	Flintibacter sp. KGMB00164	0.5121	4.63e-09	2.13e-07	2
476	Methanothrix soehngenii	Flintibacter sp. KGMB00164	0.3176	1.17e-08	4.57e-07	2
477	Pyrobaculum arsenaticum	Flintibacter sp. KGMB00164	0.3623	2.06e-07	4.9e-06	2
478	Alistipes dispar	Flintibacter sp. KGMB00164	0.4753	1.38e-09	7.78e-08	2
479	Alistipes shahii	Flintibacter sp. KGMB00164	0.36	1.03e-07	2.78e-06	2
480	Christensenella sp. Marseille-P3954	Flintibacter sp. KGMB00164	0.6559	6.68e-11	6.64e-09	2
481	Cloacibacillus porcorum	Flintibacter sp. KGMB00164	0.4382	2.28e-10	1.7e-08	2
482	Clostridiales bacterium CCNA10	Flintibacter sp. KGMB00164	0.6447	1.23e-10	1.05e-08	2
483	Desulfovibrio desulfuricans	Flintibacter sp. KGMB00164	0.4048	3.39e-08	1.11e-06	2
484	Desulfovibrio vulgaris	Flintibacter sp. KGMB00164	0.3871	9.13e-08	2.53e-06	2
485	Dysosmobacter welbionis	Flintibacter sp. KGMB00164	0.7188	6.68e-11	6.64e-09	2
486	Eggerthella sp. YY7918	Flintibacter sp. KGMB00164	0.4701	1.84e-08	6.71e-07	2
487	Eubacterium callanderi	Flintibacter sp. KGMB00164	0.3041	4.79e-07	9.9e-06	2
488	Faecalibaculum rodentium	Flintibacter sp. KGMB00164	0.3704	3.41e-08	1.11e-06	2
489	Flavonifractor plautii	Flintibacter sp. KGMB00164	0.3535	4.2e-07	8.86e-06	2
490	Dialister pneumosintes	Fusobacterium nucleatum	0.3675	1.03e-08	4.15e-07	2
491	Clostridium baratii	Fusobacterium pseudoperiodonticum	0.4527	1.57e-09	8.67e-08	2
492	Clostridium beijerinckii	Fusobacterium pseudoperiodonticum	0.3894	6.54e-08	1.93e-06	2
493	Clostridium botulinum	Fusobacterium pseudoperiodonticum	0.4397	8.57e-10	5.13e-08	2
494	Clostridium butyricum	Fusobacterium pseudoperiodonticum	0.4184	8.57e-09	3.55e-07	2
495	Clostridium novyi	Fusobacterium pseudoperiodonticum	0.4713	3.26e-10	2.27e-08	2
496	Clostridium pasteurianum	Fusobacterium pseudoperiodonticum	0.3191	1.37e-07	3.53e-06	2
497	Clostridium saccharobutylicum	Fusobacterium pseudoperiodonticum	0.4047	4.69e-08	1.45e-06	2
498	Clostridium saccharoperbutylacetonicum	Fusobacterium pseudoperiodonticum	0.413	2.67e-08	9.04e-07	2
499	Clostridium septicum	Fusobacterium pseudoperiodonticum	0.427	3.16e-09	1.57e-07	2
500	Clostridium sp. CT4	Fusobacterium pseudoperiodonticum	0.4399	5.33e-09	2.39e-07	2
501	Clostridium sp. DL-VIII	Fusobacterium pseudoperiodonticum	0.4035	1.19e-08	4.64e-07	2
502	Fusobacterium nucleatum	Fusobacterium pseudoperiodonticum	0.5593	3.26e-10	2.27e-08	2
503	Clostridium botulinum	Gemella morbillorum	0.3216	1.2e-07	3.14e-06	2
504	Dialister pneumosintes	Gemella morbillorum	0.4006	6.4e-09	2.77e-07	2
505	Fusobacterium nucleatum	Gemella morbillorum	0.6174	6.68e-11	6.64e-09	2
506	Fusobacterium pseudoperiodonticum	Gemella morbillorum	0.4871	8.57e-10	5.13e-08	2
507	Candidatus Nitrosotenuis cloacae	Herbinix luporum	0.4557	3.16e-09	1.57e-07	2
508	Methanobrevibacter olleyae	Herbinix luporum	0.5348	4.66e-10	3.14e-08	2
509	Methanobrevibacter ruminantium	Herbinix luporum	0.4977	4.11e-09	1.93e-07	2
510	Methanococcoides methylutens	Herbinix luporum	0.5062	2.13e-09	1.13e-07	2
511	Methanococcus maripaludis	Herbinix luporum	0.5801	6.68e-11	6.64e-09	2
512	Methanosphaera sp. BMS	Herbinix luporum	0.4132	1.35e-08	5.15e-07	2
513	Picrophilus torridus	Herbinix luporum	0.3919	8.3e-09	3.45e-07	2
514	Anaerocolumna sp. CBA3638	Herbinix luporum	0.9405	6.68e-11	6.64e-09	2
515	Anaerostipes hadrus	Herbinix luporum	0.519	6.68e-11	6.64e-09	2
516	Anaerotignum propionicum	Herbinix luporum	0.4685	3.3e-09	1.63e-07	2
517	Butyrivibrio fibrisolvens	Herbinix luporum	0.9074	6.68e-11	6.64e-09	2
518	Butyrivibrio hungatei	Herbinix luporum	0.9283	6.68e-11	6.64e-09	2
519	Butyrivibrio proteoclasticus	Herbinix luporum	0.9289	6.68e-11	6.64e-09	2
520	Cellulosilyticum sp. WCF-2	Herbinix luporum	0.7205	1.23e-10	1.05e-08	2
521	Clostridium baratii	Herbinix luporum	0.5889	6.68e-11	6.64e-09	2
522	Clostridium beijerinckii	Herbinix luporum	0.6415	6.68e-11	6.64e-09	2
523	Clostridium botulinum	Herbinix luporum	0.654	6.68e-11	6.64e-09	2
524	Clostridium butyricum	Herbinix luporum	0.6454	6.68e-11	6.64e-09	2
525	Clostridium novyi	Herbinix luporum	0.6875	1.23e-10	1.05e-08	2
526	Clostridium pasteurianum	Herbinix luporum	0.7532	6.68e-11	6.64e-09	2
527	Clostridium saccharobutylicum	Herbinix luporum	0.6636	6.68e-11	6.64e-09	2
528	Clostridium saccharoperbutylacetonicum	Herbinix luporum	0.6992	6.68e-11	6.64e-09	2
529	Clostridium septicum	Herbinix luporum	0.5343	6e-10	3.82e-08	2
530	Clostridium sp. CT4	Herbinix luporum	0.6642	1.23e-10	1.05e-08	2
531	Clostridium sp. DL-VIII	Herbinix luporum	0.7201	6.68e-11	6.64e-09	2
532	Enterococcus faecium	Herbinix luporum	0.4094	2.31e-07	5.4e-06	2
533	Faecalibaculum rodentium	Herbinix luporum	0.3927	2.6e-09	1.33e-07	2
534	Candidatus Nitrosotenuis cloacae	Hungateiclostridium clariflavum	0.3771	2.31e-08	8.01e-07	2
535	Methanobrevibacter olleyae	Hungateiclostridium clariflavum	0.4698	6.58e-09	2.83e-07	2
536	Methanococcoides methylutens	Hungateiclostridium clariflavum	0.4011	1.54e-09	8.56e-08	2
537	Methanococcus maripaludis	Hungateiclostridium clariflavum	0.5997	2.28e-10	1.7e-08	2
538	Methanosphaera sp. BMS	Hungateiclostridium clariflavum	0.3813	4.17e-09	1.96e-07	2
539	Anaerocolumna sp. CBA3638	Hungateiclostridium clariflavum	0.6951	1.77e-10	1.4e-08	2
540	Anaerostipes hadrus	Hungateiclostridium clariflavum	0.4354	3.16e-09	1.57e-07	2
541	Anaerotignum propionicum	Hungateiclostridium clariflavum	0.4942	1.41e-08	5.35e-07	2
542	Butyrivibrio fibrisolvens	Hungateiclostridium clariflavum	0.7809	1.77e-10	1.4e-08	2
543	Butyrivibrio hungatei	Hungateiclostridium clariflavum	0.7476	6.68e-11	6.64e-09	2
544	Butyrivibrio proteoclasticus	Hungateiclostridium clariflavum	0.7451	1.23e-10	1.05e-08	2
545	Cellulosilyticum sp. WCF-2	Hungateiclostridium clariflavum	0.6919	1.77e-10	1.4e-08	2
546	Clostridium baratii	Hungateiclostridium clariflavum	0.6343	1.23e-10	1.05e-08	2
547	Clostridium beijerinckii	Hungateiclostridium clariflavum	0.6558	6.68e-11	6.64e-09	2
548	Clostridium botulinum	Hungateiclostridium clariflavum	0.7334	1.23e-10	1.05e-08	2
549	Clostridium butyricum	Hungateiclostridium clariflavum	0.6028	1.23e-10	1.05e-08	2
550	Clostridium novyi	Hungateiclostridium clariflavum	0.8305	6.68e-11	6.64e-09	2
551	Clostridium pasteurianum	Hungateiclostridium clariflavum	0.7188	6.68e-11	6.64e-09	2
552	Clostridium saccharobutylicum	Hungateiclostridium clariflavum	0.5695	6.68e-11	6.64e-09	2
553	Clostridium saccharoperbutylacetonicum	Hungateiclostridium clariflavum	0.6448	6.68e-11	6.64e-09	2
554	Clostridium septicum	Hungateiclostridium clariflavum	0.5998	1.23e-10	1.05e-08	2
555	Clostridium sp. CT4	Hungateiclostridium clariflavum	0.781	6.68e-11	6.64e-09	2
556	Clostridium sp. DL-VIII	Hungateiclostridium clariflavum	0.674	6.68e-11	6.64e-09	2
557	Eggerthella sp. YY7918	Hungateiclostridium clariflavum	0.3922	3.23e-08	1.06e-06	2
558	Faecalibaculum rodentium	Hungateiclostridium clariflavum	0.4352	6e-10	3.82e-08	2
559	Herbinix luporum	Hungateiclostridium clariflavum	0.801	6.68e-11	6.64e-09	2
560	Haloarcula taiwanensis	Intestinimonas butyriciproducens	0.5281	3.26e-10	2.27e-08	2
561	Halobellus limi	Intestinimonas butyriciproducens	0.4466	1.2e-08	4.67e-07	2
562	Haloferax volcanii	Intestinimonas butyriciproducens	0.5141	1.23e-10	1.05e-08	2
563	Halopenitus persicus	Intestinimonas butyriciproducens	0.4496	4.66e-10	3.14e-08	2
564	Haloplanus rallus	Intestinimonas butyriciproducens	0.3869	1.24e-07	3.24e-06	2
565	Methanocella paludicola	Intestinimonas butyriciproducens	0.4287	1.17e-08	4.57e-07	2
566	Methanothrix soehngenii	Intestinimonas butyriciproducens	0.4156	1.23e-10	1.05e-08	2
567	Natrialba magadii	Intestinimonas butyriciproducens	0.5111	1.23e-10	1.05e-08	2
568	Natronococcus occultus	Intestinimonas butyriciproducens	0.5615	1.23e-10	1.05e-08	2
569	Alistipes shahii	Intestinimonas butyriciproducens	0.382	4.03e-08	1.28e-06	2
570	Christensenella sp. Marseille-P3954	Intestinimonas butyriciproducens	0.769	6.68e-11	6.64e-09	2
571	Cloacibacillus porcorum	Intestinimonas butyriciproducens	0.5465	1.23e-10	1.05e-08	2
572	Clostridiales bacterium CCNA10	Intestinimonas butyriciproducens	0.5435	6.68e-11	6.64e-09	2
573	Desulfovibrio desulfuricans	Intestinimonas butyriciproducens	0.4423	7.73e-10	4.74e-08	2
574	Desulfovibrio vulgaris	Intestinimonas butyriciproducens	0.3951	1.12e-07	2.97e-06	2
575	Dysosmobacter welbionis	Intestinimonas butyriciproducens	0.682	6.68e-11	6.64e-09	2
576	Eggerthella sp. YY7918	Intestinimonas butyriciproducens	0.5181	3.3e-09	1.63e-07	2
577	Faecalibaculum rodentium	Intestinimonas butyriciproducens	0.3517	1.1e-07	2.91e-06	2
578	Flintibacter sp. KGMB00164	Intestinimonas butyriciproducens	0.5873	6.68e-11	6.64e-09	2
579	Candidatus Nitrosotalea okcheonensis	Lachnoanaerobaculum umeaense	0.3162	1.5e-07	3.81e-06	2
580	Candidatus Nitrosotenuis cloacae	Lachnoanaerobaculum umeaense	0.444	1.95e-09	1.04e-07	2
581	Methanobrevibacter olleyae	Lachnoanaerobaculum umeaense	0.4731	1.77e-10	1.4e-08	2
582	Methanobrevibacter ruminantium	Lachnoanaerobaculum umeaense	0.4192	6.62e-09	2.85e-07	2
583	Methanococcoides methylutens	Lachnoanaerobaculum umeaense	0.4529	7.36e-08	2.13e-06	2
584	Methanococcus maripaludis	Lachnoanaerobaculum umeaense	0.5945	2.28e-10	1.7e-08	2
585	Picrophilus torridus	Lachnoanaerobaculum umeaense	0.3956	3.75e-08	1.21e-06	2
586	Anaerocolumna sp. CBA3638	Lachnoanaerobaculum umeaense	0.908	6.68e-11	6.64e-09	2
587	Anaerostipes hadrus	Lachnoanaerobaculum umeaense	0.5814	6.68e-11	6.64e-09	2
588	Anaerotignum propionicum	Lachnoanaerobaculum umeaense	0.5223	2.56e-09	1.32e-07	2
589	Butyrivibrio fibrisolvens	Lachnoanaerobaculum umeaense	0.89	6.68e-11	6.64e-09	2
590	Butyrivibrio hungatei	Lachnoanaerobaculum umeaense	0.8789	6.68e-11	6.64e-09	2
591	Butyrivibrio proteoclasticus	Lachnoanaerobaculum umeaense	0.854	6.68e-11	6.64e-09	2
592	Cellulosilyticum sp. WCF-2	Lachnoanaerobaculum umeaense	0.703	1.23e-10	1.05e-08	2
593	Clostridium baratii	Lachnoanaerobaculum umeaense	0.5589	1.23e-10	1.05e-08	2
594	Clostridium beijerinckii	Lachnoanaerobaculum umeaense	0.6679	6.68e-11	6.64e-09	2
595	Clostridium botulinum	Lachnoanaerobaculum umeaense	0.5853	1.23e-10	1.05e-08	2
596	Clostridium butyricum	Lachnoanaerobaculum umeaense	0.6112	6.68e-11	6.64e-09	2
597	Clostridium novyi	Lachnoanaerobaculum umeaense	0.5156	1.77e-10	1.4e-08	2
598	Clostridium pasteurianum	Lachnoanaerobaculum umeaense	0.6282	6.68e-11	6.64e-09	2
599	Clostridium saccharobutylicum	Lachnoanaerobaculum umeaense	0.6289	6.68e-11	6.64e-09	2
600	Clostridium saccharoperbutylacetonicum	Lachnoanaerobaculum umeaense	0.6384	6.68e-11	6.64e-09	2
601	Clostridium septicum	Lachnoanaerobaculum umeaense	0.4672	1.61e-09	8.87e-08	2
602	Clostridium sp. CT4	Lachnoanaerobaculum umeaense	0.534	3.73e-10	2.57e-08	2
603	Clostridium sp. DL-VIII	Lachnoanaerobaculum umeaense	0.6563	6.68e-11	6.64e-09	2
604	Herbinix luporum	Lachnoanaerobaculum umeaense	0.8642	6.68e-11	6.64e-09	2
605	Hungateiclostridium clariflavum	Lachnoanaerobaculum umeaense	0.6817	2.28e-10	1.7e-08	2
606	Candidatus Nitrosotalea okcheonensis	Lachnoclostridium phytofermentans	0.3125	9.16e-08	2.53e-06	2
607	Candidatus Nitrosotenuis cloacae	Lachnoclostridium phytofermentans	0.5039	1.65e-09	9.02e-08	2
608	Methanobrevibacter olleyae	Lachnoclostridium phytofermentans	0.485	6.68e-11	6.64e-09	2
609	Methanobrevibacter ruminantium	Lachnoclostridium phytofermentans	0.5475	6.09e-09	2.67e-07	2
610	Methanococcoides methylutens	Lachnoclostridium phytofermentans	0.4951	5.77e-09	2.56e-07	2
611	Methanococcus maripaludis	Lachnoclostridium phytofermentans	0.633	1.23e-10	1.05e-08	2
612	Methanosphaera sp. BMS	Lachnoclostridium phytofermentans	0.3837	2.71e-07	6.17e-06	2
613	Picrophilus torridus	Lachnoclostridium phytofermentans	0.4678	3.5e-09	1.71e-07	2
614	Anaerocolumna sp. CBA3638	Lachnoclostridium phytofermentans	0.958	6.68e-11	6.64e-09	2
615	Anaerostipes hadrus	Lachnoclostridium phytofermentans	0.6498	6.68e-11	6.64e-09	2
616	Anaerotignum propionicum	Lachnoclostridium phytofermentans	0.4993	4.04e-09	1.91e-07	2
617	Butyrivibrio fibrisolvens	Lachnoclostridium phytofermentans	0.9076	6.68e-11	6.64e-09	2
618	Butyrivibrio hungatei	Lachnoclostridium phytofermentans	0.9379	6.68e-11	6.64e-09	2
619	Butyrivibrio proteoclasticus	Lachnoclostridium phytofermentans	0.9156	6.68e-11	6.64e-09	2
620	Cellulosilyticum sp. WCF-2	Lachnoclostridium phytofermentans	0.7503	6.68e-11	6.64e-09	2
621	Clostridium baratii	Lachnoclostridium phytofermentans	0.6142	6.68e-11	6.64e-09	2
622	Clostridium beijerinckii	Lachnoclostridium phytofermentans	0.6634	6.68e-11	6.64e-09	2
623	Clostridium botulinum	Lachnoclostridium phytofermentans	0.6427	1.23e-10	1.05e-08	2
624	Clostridium butyricum	Lachnoclostridium phytofermentans	0.6677	6.68e-11	6.64e-09	2
625	Clostridium novyi	Lachnoclostridium phytofermentans	0.5983	1.77e-10	1.4e-08	2
626	Clostridium pasteurianum	Lachnoclostridium phytofermentans	0.7163	6.68e-11	6.64e-09	2
627	Clostridium saccharobutylicum	Lachnoclostridium phytofermentans	0.6267	1.23e-10	1.05e-08	2
628	Clostridium saccharoperbutylacetonicum	Lachnoclostridium phytofermentans	0.6879	6.68e-11	6.64e-09	2
629	Clostridium septicum	Lachnoclostridium phytofermentans	0.5396	2.81e-09	1.43e-07	2
630	Clostridium sp. CT4	Lachnoclostridium phytofermentans	0.5943	1.77e-10	1.4e-08	2
631	Clostridium sp. DL-VIII	Lachnoclostridium phytofermentans	0.6993	6.68e-11	6.64e-09	2
632	Faecalibaculum rodentium	Lachnoclostridium phytofermentans	0.3489	6.28e-09	2.74e-07	2
633	Herbinix luporum	Lachnoclostridium phytofermentans	0.9392	6.68e-11	6.64e-09	2
634	Hungateiclostridium clariflavum	Lachnoclostridium phytofermentans	0.6915	6.68e-11	6.64e-09	2
635	Lachnoanaerobaculum umeaense	Lachnoclostridium phytofermentans	0.9182	6.68e-11	6.64e-09	2
636	Flavonifractor plautii	Lachnoclostridium sp. YL32	0.5551	4.99e-08	1.53e-06	2
637	Candidatus Nitrosotalea okcheonensis	Lachnospiraceae bacterium	0.3684	1.73e-09	9.37e-08	2
638	Methanococcoides methylutens	Lachnospiraceae bacterium	0.3694	4.4e-09	2.05e-07	2
639	Methanococcus maripaludis	Lachnospiraceae bacterium	0.3761	2.6e-09	1.33e-07	2
640	Anaerocolumna sp. CBA3638	Lachnospiraceae bacterium	0.5084	1.02e-09	5.99e-08	2
641	Anaerostipes hadrus	Lachnospiraceae bacterium	0.3944	8.75e-09	3.61e-07	2
642	Butyrivibrio fibrisolvens	Lachnospiraceae bacterium	0.4797	2.24e-09	1.18e-07	2
643	Butyrivibrio hungatei	Lachnospiraceae bacterium	0.5084	1.23e-10	1.05e-08	2
644	Butyrivibrio proteoclasticus	Lachnospiraceae bacterium	0.5176	5.11e-10	3.37e-08	2
645	Cellulosilyticum sp. WCF-2	Lachnospiraceae bacterium	0.4112	4.2e-10	2.85e-08	2
646	Clostridium pasteurianum	Lachnospiraceae bacterium	0.3439	3.75e-08	1.21e-06	2
647	Faecalibacterium prausnitzii	Lachnospiraceae bacterium	0.3607	3.16e-07	7e-06	2
648	Herbinix luporum	Lachnospiraceae bacterium	0.4893	3.71e-09	1.78e-07	2
649	Hungateiclostridium clariflavum	Lachnospiraceae bacterium	0.3038	1.86e-07	4.52e-06	2
650	Lachnoanaerobaculum umeaense	Lachnospiraceae bacterium	0.4217	3.73e-10	2.57e-08	2
651	Lachnoclostridium phytofermentans	Lachnospiraceae bacterium	0.4772	3.26e-10	2.27e-08	2
652	Candidatus Nitrosotalea okcheonensis	Lachnospiraceae bacterium KM106-2	0.3218	4.66e-08	1.45e-06	2
653	Candidatus Nitrosotenuis cloacae	Lachnospiraceae bacterium KM106-2	0.3971	5.2e-09	2.35e-07	2
654	Methanobrevibacter olleyae	Lachnospiraceae bacterium KM106-2	0.3561	1.57e-08	5.86e-07	2
655	Methanobrevibacter ruminantium	Lachnospiraceae bacterium KM106-2	0.4593	2.34e-08	8.1e-07	2
656	Methanococcoides methylutens	Lachnospiraceae bacterium KM106-2	0.3511	2.63e-08	8.91e-07	2
657	Methanococcus maripaludis	Lachnospiraceae bacterium KM106-2	0.5504	6.68e-11	6.64e-09	2
658	Picrophilus torridus	Lachnospiraceae bacterium KM106-2	0.4116	8.57e-10	5.13e-08	2
659	Pyrobaculum arsenaticum	Lachnospiraceae bacterium KM106-2	-0.3322	2.36e-07	5.49e-06	1
660	Anaerocolumna sp. CBA3638	Lachnospiraceae bacterium KM106-2	0.7612	6.68e-11	6.64e-09	2
661	Anaerostipes hadrus	Lachnospiraceae bacterium KM106-2	0.562	1.23e-10	1.05e-08	2
662	Butyrivibrio fibrisolvens	Lachnospiraceae bacterium KM106-2	0.7822	6.68e-11	6.64e-09	2
663	Butyrivibrio hungatei	Lachnospiraceae bacterium KM106-2	0.7875	6.68e-11	6.64e-09	2
664	Butyrivibrio proteoclasticus	Lachnospiraceae bacterium KM106-2	0.7891	6.68e-11	6.64e-09	2
665	Cellulosilyticum sp. WCF-2	Lachnospiraceae bacterium KM106-2	0.6274	1.23e-10	1.05e-08	2
666	Clostridium baratii	Lachnospiraceae bacterium KM106-2	0.3596	1.17e-08	4.57e-07	2
667	Clostridium beijerinckii	Lachnospiraceae bacterium KM106-2	0.4368	2.32e-09	1.21e-07	2
668	Clostridium botulinum	Lachnospiraceae bacterium KM106-2	0.407	1.91e-09	1.03e-07	2
669	Clostridium butyricum	Lachnospiraceae bacterium KM106-2	0.4992	6.68e-11	6.64e-09	2
670	Clostridium novyi	Lachnospiraceae bacterium KM106-2	0.4428	1.57e-09	8.67e-08	2
671	Clostridium pasteurianum	Lachnospiraceae bacterium KM106-2	0.5039	1.23e-10	1.05e-08	2
672	Clostridium saccharobutylicum	Lachnospiraceae bacterium KM106-2	0.5154	3.26e-10	2.27e-08	2
673	Clostridium saccharoperbutylacetonicum	Lachnospiraceae bacterium KM106-2	0.4434	1.77e-10	1.4e-08	2
674	Clostridium septicum	Lachnospiraceae bacterium KM106-2	0.3407	1.68e-07	4.16e-06	2
675	Clostridium sp. CT4	Lachnospiraceae bacterium KM106-2	0.4153	8.57e-09	3.55e-07	2
676	Clostridium sp. DL-VIII	Lachnospiraceae bacterium KM106-2	0.49	6.68e-11	6.64e-09	2
677	Herbinix luporum	Lachnospiraceae bacterium KM106-2	0.767	6.68e-11	6.64e-09	2
678	Hungateiclostridium clariflavum	Lachnospiraceae bacterium KM106-2	0.5525	2.28e-10	1.7e-08	2
679	Lachnoanaerobaculum umeaense	Lachnospiraceae bacterium KM106-2	0.7536	6.68e-11	6.64e-09	2
680	Lachnoclostridium phytofermentans	Lachnospiraceae bacterium KM106-2	0.7751	6.68e-11	6.64e-09	2
681	Lachnospiraceae bacterium	Lachnospiraceae bacterium KM106-2	0.6252	6.68e-11	6.64e-09	2
682	Candidatus Nitrosotenuis cloacae	Lactobacillus ruminis	0.4007	3.09e-09	1.54e-07	2
683	Methanococcoides methylutens	Lactobacillus ruminis	0.3855	5.11e-10	3.37e-08	2
684	Methanococcus maripaludis	Lactobacillus ruminis	0.5082	6.4e-09	2.77e-07	2
685	Thermofilum uzonense	Lactobacillus ruminis	-0.3477	6.15e-08	1.83e-06	1
686	Anaerocolumna sp. CBA3638	Lactobacillus ruminis	0.6713	6.68e-11	6.64e-09	2
687	Anaerostipes hadrus	Lactobacillus ruminis	0.4704	2.28e-10	1.7e-08	2
688	Anaerotignum propionicum	Lactobacillus ruminis	0.3616	8.2e-08	2.32e-06	2
689	Butyrivibrio fibrisolvens	Lactobacillus ruminis	0.7543	6.68e-11	6.64e-09	2
690	Butyrivibrio hungatei	Lactobacillus ruminis	0.739	6.68e-11	6.64e-09	2
691	Butyrivibrio proteoclasticus	Lactobacillus ruminis	0.7568	6.68e-11	6.64e-09	2
692	Cellulosilyticum sp. WCF-2	Lactobacillus ruminis	0.636	2.28e-10	1.7e-08	2
693	Clostridium baratii	Lactobacillus ruminis	0.4723	2.24e-09	1.18e-07	2
694	Clostridium beijerinckii	Lactobacillus ruminis	0.4748	6e-10	3.82e-08	2
695	Clostridium botulinum	Lactobacillus ruminis	0.4902	3.26e-10	2.27e-08	2
696	Clostridium butyricum	Lactobacillus ruminis	0.5306	1.65e-09	9.02e-08	2
697	Clostridium novyi	Lactobacillus ruminis	0.525	6.68e-11	6.64e-09	2
698	Clostridium pasteurianum	Lactobacillus ruminis	0.5998	6.68e-11	6.64e-09	2
699	Clostridium saccharobutylicum	Lactobacillus ruminis	0.485	1.23e-10	1.05e-08	2
700	Clostridium saccharoperbutylacetonicum	Lactobacillus ruminis	0.4821	2.28e-10	1.7e-08	2
701	Clostridium septicum	Lactobacillus ruminis	0.3477	8.56e-09	3.55e-07	2
702	Clostridium sp. CT4	Lactobacillus ruminis	0.5519	6.68e-11	6.64e-09	2
703	Clostridium sp. DL-VIII	Lactobacillus ruminis	0.5565	2.28e-10	1.7e-08	2
704	Faecalibacterium prausnitzii	Lactobacillus ruminis	0.3952	9.82e-08	2.68e-06	2
705	Faecalibaculum rodentium	Lactobacillus ruminis	0.4542	1.23e-10	1.05e-08	2
706	Herbinix luporum	Lactobacillus ruminis	0.7038	6.68e-11	6.64e-09	2
707	Hungateiclostridium clariflavum	Lactobacillus ruminis	0.6099	6.68e-11	6.64e-09	2
708	Lachnoanaerobaculum umeaense	Lactobacillus ruminis	0.6121	6.68e-11	6.64e-09	2
709	Lachnoclostridium phytofermentans	Lactobacillus ruminis	0.725	6.68e-11	6.64e-09	2
710	Lachnospiraceae bacterium	Lactobacillus ruminis	0.5173	6.68e-11	6.64e-09	2
711	Lachnospiraceae bacterium KM106-2	Lactobacillus ruminis	0.6514	1.23e-10	1.05e-08	2
712	Haloarcula taiwanensis	Libanicoccus massiliensis	0.4107	2.86e-08	9.54e-07	2
713	Haloferax volcanii	Libanicoccus massiliensis	0.3377	4.77e-08	1.48e-06	2
714	Halopenitus persicus	Libanicoccus massiliensis	0.5219	1.77e-10	1.4e-08	2
715	Methanocella paludicola	Libanicoccus massiliensis	0.5058	5.11e-10	3.37e-08	2
716	Methanothrix soehngenii	Libanicoccus massiliensis	0.3529	2.02e-08	7.22e-07	2
717	Natronococcus occultus	Libanicoccus massiliensis	0.3591	9.34e-08	2.57e-06	2
718	Thermococcus kodakarensis	Libanicoccus massiliensis	0.3914	2.04e-08	7.29e-07	2
719	Christensenella sp. Marseille-P3954	Libanicoccus massiliensis	0.6038	5.56e-10	3.64e-08	2
720	Cloacibacillus porcorum	Libanicoccus massiliensis	0.4966	3.26e-10	2.27e-08	2
721	Desulfovibrio desulfuricans	Libanicoccus massiliensis	0.309	5.61e-08	1.69e-06	2
722	Dysosmobacter welbionis	Libanicoccus massiliensis	0.3971	2.77e-07	6.29e-06	2
723	Eggerthella sp. YY7918	Libanicoccus massiliensis	0.7022	1.23e-10	1.05e-08	2
724	Faecalibaculum rodentium	Libanicoccus massiliensis	0.3643	4.99e-09	2.27e-07	2
725	Flintibacter sp. KGMB00164	Libanicoccus massiliensis	0.4433	1.23e-08	4.78e-07	2
726	Intestinimonas butyriciproducens	Libanicoccus massiliensis	0.3947	1.3e-09	7.4e-08	2
727	Methanococcus maripaludis	Longibaculum sp. KGMB06250	0.3637	4.59e-08	1.43e-06	2
728	Anaerocolumna sp. CBA3638	Longibaculum sp. KGMB06250	0.4716	4.2e-10	2.85e-08	2
729	Anaerostipes hadrus	Longibaculum sp. KGMB06250	0.5084	3.26e-10	2.27e-08	2
730	Butyrivibrio fibrisolvens	Longibaculum sp. KGMB06250	0.4101	3.35e-08	1.1e-06	2
731	Butyrivibrio hungatei	Longibaculum sp. KGMB06250	0.4148	1.88e-09	1.01e-07	2
732	Butyrivibrio proteoclasticus	Longibaculum sp. KGMB06250	0.4403	1.18e-09	6.82e-08	2
733	Clostridium baratii	Longibaculum sp. KGMB06250	0.3202	4e-07	8.55e-06	2
734	Clostridium beijerinckii	Longibaculum sp. KGMB06250	0.3765	4.4e-08	1.38e-06	2
735	Clostridium botulinum	Longibaculum sp. KGMB06250	0.3583	2.44e-07	5.64e-06	2
736	Clostridium novyi	Longibaculum sp. KGMB06250	0.4007	2.57e-08	8.77e-07	2
737	Clostridium pasteurianum	Longibaculum sp. KGMB06250	0.3659	4.88e-09	2.23e-07	2
738	Clostridium saccharobutylicum	Longibaculum sp. KGMB06250	0.3171	1.52e-07	3.84e-06	2
739	Clostridium saccharoperbutylacetonicum	Longibaculum sp. KGMB06250	0.3218	9.28e-09	3.8e-07	2
740	Clostridium sp. DL-VIII	Longibaculum sp. KGMB06250	0.351	3.53e-08	1.15e-06	2
741	Herbinix luporum	Longibaculum sp. KGMB06250	0.4549	2.24e-09	1.18e-07	2
742	Hungateiclostridium clariflavum	Longibaculum sp. KGMB06250	0.3171	3.78e-08	1.22e-06	2
743	Lachnoanaerobaculum umeaense	Longibaculum sp. KGMB06250	0.4534	6.68e-11	6.64e-09	2
744	Lachnoclostridium phytofermentans	Longibaculum sp. KGMB06250	0.456	1.77e-10	1.4e-08	2
745	Lachnospiraceae bacterium	Longibaculum sp. KGMB06250	0.3608	4.7e-09	2.15e-07	2
746	Lachnospiraceae bacterium KM106-2	Longibaculum sp. KGMB06250	0.4321	4.13e-08	1.31e-06	2
747	Lactobacillus ruminis	Longibaculum sp. KGMB06250	0.3531	8.09e-08	2.3e-06	2
748	Anaerocolumna sp. CBA3638	Mogibacterium diversum	0.3688	1.45e-08	5.48e-07	2
749	Anaerostipes hadrus	Mogibacterium diversum	0.3127	1.01e-07	2.73e-06	2
750	Butyrivibrio fibrisolvens	Mogibacterium diversum	0.3968	1.49e-08	5.6e-07	2
751	Butyrivibrio hungatei	Mogibacterium diversum	0.3971	7.02e-09	2.98e-07	2
752	Butyrivibrio proteoclasticus	Mogibacterium diversum	0.4295	1.46e-09	8.2e-08	2
753	Cellulosilyticum sp. WCF-2	Mogibacterium diversum	0.3281	1.3e-07	3.36e-06	2
754	Clostridium baratii	Mogibacterium diversum	0.4875	6.68e-11	6.64e-09	2
755	Clostridium beijerinckii	Mogibacterium diversum	0.443	2.28e-10	1.7e-08	2
756	Clostridium botulinum	Mogibacterium diversum	0.4277	2.28e-10	1.7e-08	2
757	Clostridium butyricum	Mogibacterium diversum	0.3807	8.57e-10	5.13e-08	2
758	Clostridium novyi	Mogibacterium diversum	0.4325	1.1e-09	6.37e-08	2
759	Clostridium pasteurianum	Mogibacterium diversum	0.4144	7.73e-10	4.74e-08	2
760	Clostridium saccharobutylicum	Mogibacterium diversum	0.4402	5.56e-10	3.64e-08	2
761	Clostridium saccharoperbutylacetonicum	Mogibacterium diversum	0.4735	1.23e-10	1.05e-08	2
762	Clostridium septicum	Mogibacterium diversum	0.3827	1.57e-09	8.67e-08	2
763	Clostridium sp. CT4	Mogibacterium diversum	0.4541	6e-10	3.82e-08	2
764	Clostridium sp. DL-VIII	Mogibacterium diversum	0.4928	2.28e-10	1.7e-08	2
765	Herbinix luporum	Mogibacterium diversum	0.4278	2.17e-09	1.15e-07	2
766	Hungateiclostridium clariflavum	Mogibacterium diversum	0.3638	3.32e-07	7.29e-06	2
767	Lachnoanaerobaculum umeaense	Mogibacterium diversum	0.4549	1.22e-09	7.01e-08	2
768	Lachnoclostridium phytofermentans	Mogibacterium diversum	0.3609	2.24e-09	1.18e-07	2
769	Alistipes dispar	Odoribacter splanchnicus	0.4694	1.1e-09	6.37e-08	2
770	Alistipes finegoldii	Odoribacter splanchnicus	0.429	7.73e-10	4.74e-08	2
771	Alistipes megaguti	Odoribacter splanchnicus	0.5335	9.73e-09	3.95e-07	2
772	Alistipes onderdonkii	Odoribacter splanchnicus	0.4639	4.03e-09	1.91e-07	2
773	Alistipes shahii	Odoribacter splanchnicus	0.5383	5.56e-10	3.64e-08	2
774	Bacteroides caecimuris	Odoribacter splanchnicus	0.3681	4.2e-08	1.32e-06	2
775	Bacteroides coprosuis	Odoribacter splanchnicus	0.4848	6.46e-09	2.79e-07	2
776	Bacteroides thetaiotaomicron	Odoribacter splanchnicus	0.3167	1.04e-07	2.8e-06	2
777	Butyricimonas faecalis	Odoribacter splanchnicus	0.5771	1.55e-08	5.8e-07	2
778	Haloarcula taiwanensis	Oscillibacter sp. PEA192	0.3652	3.02e-08	1e-06	2
779	Haloferax volcanii	Oscillibacter sp. PEA192	0.4465	5.01e-09	2.27e-07	2
780	Halopenitus persicus	Oscillibacter sp. PEA192	0.4259	2.78e-09	1.42e-07	2
781	Methanocella paludicola	Oscillibacter sp. PEA192	0.3532	1.2e-07	3.15e-06	2
782	Natronococcus occultus	Oscillibacter sp. PEA192	0.3201	3.52e-07	7.67e-06	2
783	Thermococcus pacificus	Oscillibacter sp. PEA192	0.4018	3.09e-09	1.54e-07	2
784	Alistipes dispar	Oscillibacter sp. PEA192	0.429	2.36e-07	5.49e-06	2
785	Alistipes finegoldii	Oscillibacter sp. PEA192	0.435	1.6e-07	4.01e-06	2
786	Alistipes shahii	Oscillibacter sp. PEA192	0.4344	6.46e-08	1.91e-06	2
787	Butyricimonas faecalis	Oscillibacter sp. PEA192	0.378	5.93e-08	1.77e-06	2
788	Christensenella sp. Marseille-P3954	Oscillibacter sp. PEA192	0.6468	3.26e-10	2.27e-08	2
789	Cloacibacillus porcorum	Oscillibacter sp. PEA192	0.4535	2.35e-08	8.13e-07	2
790	Clostridiales bacterium CCNA10	Oscillibacter sp. PEA192	0.7252	6.68e-11	6.64e-09	2
791	Desulfovibrio desulfuricans	Oscillibacter sp. PEA192	0.3859	1.05e-08	4.23e-07	2
792	Desulfovibrio vulgaris	Oscillibacter sp. PEA192	0.4264	1.2e-08	4.68e-07	2
793	Dysosmobacter welbionis	Oscillibacter sp. PEA192	0.9143	6.68e-11	6.64e-09	2
794	Flavonifractor plautii	Oscillibacter sp. PEA192	0.5502	1.54e-09	8.56e-08	2
795	Flintibacter sp. KGMB00164	Oscillibacter sp. PEA192	0.6607	6.68e-11	6.64e-09	2
796	Intestinimonas butyriciproducens	Oscillibacter sp. PEA192	0.6224	6.68e-11	6.64e-09	2
797	Alistipes dispar	Parabacteroides distasonis	0.3205	1.18e-08	4.61e-07	2
798	Alistipes finegoldii	Parabacteroides distasonis	0.4642	4.89e-09	2.23e-07	2
799	Alistipes shahii	Parabacteroides distasonis	0.3964	1.14e-07	3.02e-06	2
800	Bacteroides caecimuris	Parabacteroides distasonis	0.5249	2.35e-09	1.22e-07	2
801	Bacteroides dorei	Parabacteroides distasonis	0.4571	1.23e-10	1.05e-08	2
802	Bacteroides fragilis	Parabacteroides distasonis	0.3907	6.34e-09	2.75e-07	2
803	Bacteroides thetaiotaomicron	Parabacteroides distasonis	0.6407	6.3e-09	2.74e-07	2
804	Butyricimonas faecalis	Parabacteroides distasonis	0.4321	2.28e-10	1.7e-08	2
805	Odoribacter splanchnicus	Parabacteroides distasonis	0.3529	1.86e-07	4.53e-06	2
806	Bacteroides caecimuris	Parabacteroides sp. CT06	0.4153	6.3e-09	2.74e-07	2
807	Bacteroides thetaiotaomicron	Parabacteroides sp. CT06	0.4775	2.29e-08	7.97e-07	2
808	Butyricimonas faecalis	Parabacteroides sp. CT06	0.3316	1.53e-07	3.86e-06	2
809	Odoribacter splanchnicus	Parabacteroides sp. CT06	0.3101	1.16e-07	3.05e-06	2
810	Parabacteroides distasonis	Parabacteroides sp. CT06	0.5351	1.77e-10	1.4e-08	2
811	Dialister pneumosintes	Parvimonas micra	0.441	7.3e-10	4.56e-08	2
812	Fusobacterium nucleatum	Parvimonas micra	0.6785	6.68e-11	6.64e-09	2
813	Fusobacterium pseudoperiodonticum	Parvimonas micra	0.4606	7.3e-10	4.56e-08	2
814	Gemella morbillorum	Parvimonas micra	0.7452	6.68e-11	6.64e-09	2
815	Alistipes megaguti	Petrimonas mucosa	0.6555	2.28e-10	1.7e-08	2
816	Bacteroides coprosuis	Petrimonas mucosa	0.6792	6.68e-11	6.64e-09	2
817	Butyricimonas faecalis	Petrimonas mucosa	0.5454	1.17e-08	4.59e-07	2
818	Odoribacter splanchnicus	Petrimonas mucosa	0.4875	6.52e-09	2.81e-07	2
819	Parabacteroides sp. CT06	Petrimonas mucosa	0.3011	2.61e-07	5.96e-06	2
820	Petrimonas mucosa	Porphyromonas asaccharolytica	0.3914	3.3e-07	7.25e-06	2
821	Alistipes dispar	Porphyromonas gingivalis	0.435	2.02e-09	1.08e-07	2
822	Alistipes megaguti	Porphyromonas gingivalis	0.5262	1.69e-09	9.2e-08	2
823	Bacteroides coprosuis	Porphyromonas gingivalis	0.6743	5.11e-10	3.37e-08	2
824	Butyricimonas faecalis	Porphyromonas gingivalis	0.4878	1.38e-09	7.78e-08	2
825	Odoribacter splanchnicus	Porphyromonas gingivalis	0.4241	2.53e-09	1.3e-07	2
826	Petrimonas mucosa	Porphyromonas gingivalis	0.7386	6.68e-11	6.64e-09	2
827	Porphyromonas asaccharolytica	Porphyromonas gingivalis	0.5537	6.68e-11	6.64e-09	2
828	Alistipes megaguti	Prevotella denticola	0.5974	1.23e-10	1.05e-08	2
829	Bacteroides coprosuis	Prevotella denticola	0.6383	2.78e-10	2.02e-08	2
830	Butyricimonas faecalis	Prevotella denticola	0.3733	1.99e-07	4.77e-06	2
831	Petrimonas mucosa	Prevotella denticola	0.7541	6.68e-11	6.64e-09	2
832	Porphyromonas asaccharolytica	Prevotella denticola	0.4245	2.76e-07	6.27e-06	2
833	Porphyromonas gingivalis	Prevotella denticola	0.6251	6.68e-11	6.64e-09	2
834	Alistipes megaguti	Prevotella intermedia	0.5965	1.73e-07	4.27e-06	2
835	Bacteroides coprosuis	Prevotella intermedia	0.5405	1.77e-10	1.4e-08	2
836	Butyricimonas faecalis	Prevotella intermedia	0.3662	9.94e-08	2.7e-06	2
837	Dialister pneumosintes	Prevotella intermedia	0.3608	9.56e-08	2.63e-06	2
838	Petrimonas mucosa	Prevotella intermedia	0.6161	6.68e-11	6.64e-09	2
839	Porphyromonas asaccharolytica	Prevotella intermedia	0.4387	1.07e-08	4.27e-07	2
840	Porphyromonas gingivalis	Prevotella intermedia	0.7095	6.68e-11	6.64e-09	2
841	Prevotella denticola	Prevotella intermedia	0.7617	6.68e-11	6.64e-09	2
842	Candidatus Nitrosotalea okcheonensis	Pseudobutyrivibrio xylanivorans	0.3243	7.83e-08	2.24e-06	2
843	Candidatus Nitrosotenuis cloacae	Pseudobutyrivibrio xylanivorans	0.54	1.34e-09	7.58e-08	2
844	Methanobrevibacter olleyae	Pseudobutyrivibrio xylanivorans	0.468	9.81e-10	5.77e-08	2
845	Methanobrevibacter ruminantium	Pseudobutyrivibrio xylanivorans	0.4759	3.6e-09	1.75e-07	2
846	Methanococcoides methylutens	Pseudobutyrivibrio xylanivorans	0.5637	7.73e-10	4.74e-08	2
847	Methanococcus maripaludis	Pseudobutyrivibrio xylanivorans	0.5879	1.23e-10	1.05e-08	2
848	Methanosphaera sp. BMS	Pseudobutyrivibrio xylanivorans	0.3235	2.91e-07	6.55e-06	2
849	Picrophilus torridus	Pseudobutyrivibrio xylanivorans	0.3666	7.73e-10	4.74e-08	2
850	Sulfuracidifex tepidarius	Pseudobutyrivibrio xylanivorans	0.394	2.13e-07	5.04e-06	2
851	Thermococcus gorgonarius	Pseudobutyrivibrio xylanivorans	0.3792	4.56e-07	9.52e-06	2
852	Anaerocolumna sp. CBA3638	Pseudobutyrivibrio xylanivorans	0.8957	6.68e-11	6.64e-09	2
853	Anaerostipes hadrus	Pseudobutyrivibrio xylanivorans	0.5687	6.68e-11	6.64e-09	2
854	Anaerotignum propionicum	Pseudobutyrivibrio xylanivorans	0.4431	9.3e-09	3.8e-07	2
855	Butyrivibrio fibrisolvens	Pseudobutyrivibrio xylanivorans	0.9224	6.68e-11	6.64e-09	2
856	Butyrivibrio hungatei	Pseudobutyrivibrio xylanivorans	0.9551	6.68e-11	6.64e-09	2
857	Butyrivibrio proteoclasticus	Pseudobutyrivibrio xylanivorans	0.9513	6.68e-11	6.64e-09	2
858	Cellulosilyticum sp. WCF-2	Pseudobutyrivibrio xylanivorans	0.7103	6.68e-11	6.64e-09	2
859	Clostridium baratii	Pseudobutyrivibrio xylanivorans	0.5342	2.28e-10	1.7e-08	2
860	Clostridium beijerinckii	Pseudobutyrivibrio xylanivorans	0.5964	1.23e-10	1.05e-08	2
861	Clostridium botulinum	Pseudobutyrivibrio xylanivorans	0.5358	6.68e-11	6.64e-09	2
862	Clostridium butyricum	Pseudobutyrivibrio xylanivorans	0.5279	6.68e-11	6.64e-09	2
863	Clostridium novyi	Pseudobutyrivibrio xylanivorans	0.6147	1.77e-10	1.4e-08	2
864	Clostridium pasteurianum	Pseudobutyrivibrio xylanivorans	0.6317	6.68e-11	6.64e-09	2
865	Clostridium saccharobutylicum	Pseudobutyrivibrio xylanivorans	0.5856	6.68e-11	6.64e-09	2
866	Clostridium saccharoperbutylacetonicum	Pseudobutyrivibrio xylanivorans	0.6034	6.68e-11	6.64e-09	2
867	Clostridium septicum	Pseudobutyrivibrio xylanivorans	0.4778	2.38e-09	1.24e-07	2
868	Clostridium sp. CT4	Pseudobutyrivibrio xylanivorans	0.5572	1.77e-10	1.4e-08	2
869	Clostridium sp. DL-VIII	Pseudobutyrivibrio xylanivorans	0.5991	6.68e-11	6.64e-09	2
870	Faecalibacterium prausnitzii	Pseudobutyrivibrio xylanivorans	0.4068	1.95e-09	1.04e-07	2
871	Faecalibaculum rodentium	Pseudobutyrivibrio xylanivorans	0.4752	3.26e-10	2.27e-08	2
872	Herbinix luporum	Pseudobutyrivibrio xylanivorans	0.9267	6.68e-11	6.64e-09	2
873	Hungateiclostridium clariflavum	Pseudobutyrivibrio xylanivorans	0.7013	1.23e-10	1.05e-08	2
874	Lachnoanaerobaculum umeaense	Pseudobutyrivibrio xylanivorans	0.8797	6.68e-11	6.64e-09	2
875	Lachnoclostridium phytofermentans	Pseudobutyrivibrio xylanivorans	0.9252	6.68e-11	6.64e-09	2
876	Lachnospiraceae bacterium	Pseudobutyrivibrio xylanivorans	0.5424	6.68e-11	6.64e-09	2
877	Lachnospiraceae bacterium KM106-2	Pseudobutyrivibrio xylanivorans	0.8497	6.68e-11	6.64e-09	2
878	Lactobacillus ruminis	Pseudobutyrivibrio xylanivorans	0.708	6.68e-11	6.64e-09	2
879	Longibaculum sp. KGMB06250	Pseudobutyrivibrio xylanivorans	0.4571	2.78e-10	2.02e-08	2
880	Mogibacterium diversum	Pseudobutyrivibrio xylanivorans	0.3698	6.03e-09	2.65e-07	2
881	Candidatus Nitrosotenuis cloacae	Roseburia hominis	0.3132	1.74e-07	4.29e-06	2
882	Anaerocolumna sp. CBA3638	Roseburia hominis	0.5081	1.1e-09	6.37e-08	2
883	Anaerotignum propionicum	Roseburia hominis	0.3888	1.22e-07	3.19e-06	2
884	Butyrivibrio fibrisolvens	Roseburia hominis	0.4842	2.28e-10	1.7e-08	2
885	Butyrivibrio hungatei	Roseburia hominis	0.5646	6.68e-11	6.64e-09	2
886	Butyrivibrio proteoclasticus	Roseburia hominis	0.6074	2.28e-10	1.7e-08	2
887	Cellulosilyticum sp. WCF-2	Roseburia hominis	0.3781	2.02e-08	7.22e-07	2
888	Clostridium novyi	Roseburia hominis	0.3304	9.41e-08	2.59e-06	2
889	Faecalibacterium prausnitzii	Roseburia hominis	0.5204	2.78e-10	2.02e-08	2
890	Faecalibaculum rodentium	Roseburia hominis	0.3679	3.57e-09	1.73e-07	2
891	Herbinix luporum	Roseburia hominis	0.5376	4.66e-10	3.14e-08	2
892	Hungateiclostridium clariflavum	Roseburia hominis	0.436	1.02e-09	5.99e-08	2
893	Lachnoanaerobaculum umeaense	Roseburia hominis	0.4138	1.57e-09	8.67e-08	2
894	Lachnoclostridium phytofermentans	Roseburia hominis	0.4758	5.11e-10	3.37e-08	2
895	Lachnospiraceae bacterium	Roseburia hominis	0.386	2.31e-08	8.01e-07	2
896	Lachnospiraceae bacterium KM106-2	Roseburia hominis	0.5785	1.23e-10	1.05e-08	2
897	Lactobacillus ruminis	Roseburia hominis	0.4174	1.26e-09	7.2e-08	2
898	Longibaculum sp. KGMB06250	Roseburia hominis	0.3159	1.87e-07	4.53e-06	2
899	Pseudobutyrivibrio xylanivorans	Roseburia hominis	0.621	6.68e-11	6.64e-09	2
900	Candidatus Nitrosotenuis cloacae	Roseburia intestinalis	0.3759	2.24e-08	7.85e-07	2
901	Methanobrevibacter ruminantium	Roseburia intestinalis	0.313	2.88e-07	6.48e-06	2
902	Methanococcus maripaludis	Roseburia intestinalis	0.5188	3.26e-10	2.27e-08	2
903	Anaerocolumna sp. CBA3638	Roseburia intestinalis	0.542	1.77e-10	1.4e-08	2
904	Anaerostipes hadrus	Roseburia intestinalis	0.4641	3.4e-09	1.67e-07	2
905	Butyrivibrio fibrisolvens	Roseburia intestinalis	0.6213	5.49e-09	2.45e-07	2
906	Butyrivibrio hungatei	Roseburia intestinalis	0.6002	2.28e-10	1.7e-08	2
907	Butyrivibrio proteoclasticus	Roseburia intestinalis	0.6396	2.78e-10	2.02e-08	2
908	Cellulosilyticum sp. WCF-2	Roseburia intestinalis	0.4768	1.34e-09	7.58e-08	2
909	Clostridium pasteurianum	Roseburia intestinalis	0.3116	2.12e-07	5.02e-06	2
910	Clostridium saccharobutylicum	Roseburia intestinalis	0.3063	7.12e-08	2.07e-06	2
911	Clostridium saccharoperbutylacetonicum	Roseburia intestinalis	0.3517	2.12e-07	5.02e-06	2
912	Clostridium sp. DL-VIII	Roseburia intestinalis	0.3062	1.13e-07	3e-06	2
913	Faecalibacterium prausnitzii	Roseburia intestinalis	0.398	1.69e-07	4.2e-06	2
914	Herbinix luporum	Roseburia intestinalis	0.5465	6.87e-10	4.33e-08	2
915	Hungateiclostridium clariflavum	Roseburia intestinalis	0.3789	1.41e-07	3.62e-06	2
916	Lachnoanaerobaculum umeaense	Roseburia intestinalis	0.4832	4.2e-10	2.85e-08	2
917	Lachnoclostridium phytofermentans	Roseburia intestinalis	0.5452	1.23e-10	1.05e-08	2
918	Lachnospiraceae bacterium	Roseburia intestinalis	0.4641	5.11e-10	3.37e-08	2
919	Lachnospiraceae bacterium KM106-2	Roseburia intestinalis	0.7226	6.68e-11	6.64e-09	2
920	Lactobacillus ruminis	Roseburia intestinalis	0.4294	3.26e-10	2.27e-08	2
921	Pseudobutyrivibrio xylanivorans	Roseburia intestinalis	0.6789	1.23e-10	1.05e-08	2
922	Roseburia hominis	Roseburia intestinalis	0.5469	2.6e-09	1.33e-07	2
923	Candidatus Nitrosotenuis cloacae	Ruminococcus albus	0.3308	2.05e-07	4.89e-06	2
924	Methanocella paludicola	Ruminococcus albus	0.4347	5.75e-08	1.73e-06	2
925	Methanococcoides methylutens	Ruminococcus albus	0.3924	4.15e-08	1.31e-06	2
926	Methanohalophilus mahii	Ruminococcus albus	0.3618	2.02e-07	4.83e-06	2
927	Anaerocolumna sp. CBA3638	Ruminococcus albus	0.3317	2.6e-07	5.94e-06	2
928	Butyrivibrio fibrisolvens	Ruminococcus albus	0.5277	6.68e-09	2.86e-07	2
929	Butyrivibrio hungatei	Ruminococcus albus	0.466	1.1e-09	6.37e-08	2
930	Butyrivibrio proteoclasticus	Ruminococcus albus	0.5387	8.57e-10	5.13e-08	2
931	Christensenella sp. Marseille-P3954	Ruminococcus albus	0.61	1.23e-10	1.05e-08	2
932	Cloacibacillus porcorum	Ruminococcus albus	0.3831	6.27e-08	1.86e-06	2
933	Clostridium novyi	Ruminococcus albus	0.3394	1.37e-08	5.21e-07	2
934	Clostridium pasteurianum	Ruminococcus albus	0.3422	1.57e-07	3.95e-06	2
935	Clostridium sp. CT4	Ruminococcus albus	0.4007	1.82e-08	6.64e-07	2
936	Desulfovibrio desulfuricans	Ruminococcus albus	0.3335	5.21e-08	1.59e-06	2
937	Dysosmobacter welbionis	Ruminococcus albus	0.4644	4.15e-08	1.31e-06	2
938	Eggerthella sp. YY7918	Ruminococcus albus	0.5359	3.26e-10	2.27e-08	2
939	Faecalibacterium prausnitzii	Ruminococcus albus	0.4583	3.26e-10	2.27e-08	2
940	Faecalibaculum rodentium	Ruminococcus albus	0.5689	6.68e-11	6.64e-09	2
941	Flintibacter sp. KGMB00164	Ruminococcus albus	0.47	4.81e-08	1.49e-06	2
942	Herbinix luporum	Ruminococcus albus	0.437	1.34e-09	7.58e-08	2
943	Hungateiclostridium clariflavum	Ruminococcus albus	0.5348	6.68e-11	6.64e-09	2
944	Intestinimonas butyriciproducens	Ruminococcus albus	0.5384	2.78e-10	2.02e-08	2
945	Lactobacillus ruminis	Ruminococcus albus	0.444	2.88e-09	1.45e-07	2
946	Libanicoccus massiliensis	Ruminococcus albus	0.4584	1.95e-09	1.04e-07	2
947	Pseudobutyrivibrio xylanivorans	Ruminococcus albus	0.4431	8.57e-10	5.13e-08	2
948	Roseburia hominis	Ruminococcus albus	0.4411	5.07e-08	1.55e-06	2
949	Ruminococcus albus	Ruminococcus bicirculans	0.5609	6e-10	3.82e-08	2
950	Methanothrix soehngenii	Ruthenibacterium lactatiformans	0.3568	8.1e-08	2.3e-06	2
951	Christensenella sp. Marseille-P3954	Ruthenibacterium lactatiformans	0.5347	3.73e-10	2.57e-08	2
952	Cloacibacillus porcorum	Ruthenibacterium lactatiformans	0.3671	4.21e-08	1.33e-06	2
953	Clostridiales bacterium CCNA10	Ruthenibacterium lactatiformans	0.4986	3.26e-10	2.27e-08	2
954	Dysosmobacter welbionis	Ruthenibacterium lactatiformans	0.5365	2.46e-09	1.27e-07	2
955	Eggerthella sp. YY7918	Ruthenibacterium lactatiformans	0.3733	1.86e-08	6.75e-07	2
956	Flavonifractor plautii	Ruthenibacterium lactatiformans	0.4377	8.83e-09	3.64e-07	2
957	Flintibacter sp. KGMB00164	Ruthenibacterium lactatiformans	0.4212	4.17e-09	1.96e-07	2
958	Intestinimonas butyriciproducens	Ruthenibacterium lactatiformans	0.4832	9.63e-09	3.91e-07	2
959	Oscillibacter sp. PEA192	Ruthenibacterium lactatiformans	0.5299	1.18e-09	6.82e-08	2
960	Fusobacterium nucleatum	Streptococcus anginosus	0.437	2.78e-08	9.36e-07	2
961	Gemella morbillorum	Streptococcus anginosus	0.4833	1.09e-08	4.35e-07	2
962	Mogibacterium diversum	Streptococcus anginosus	0.3486	2.82e-08	9.43e-07	2
963	Parvimonas micra	Streptococcus anginosus	0.578	8.57e-10	5.13e-08	2
964	Anaerocolumna sp. CBA3638	Streptococcus equinus	0.4249	5.47e-09	2.44e-07	2
965	Butyrivibrio fibrisolvens	Streptococcus equinus	0.372	5.27e-09	2.37e-07	2
966	Butyrivibrio hungatei	Streptococcus equinus	0.3743	3.09e-09	1.54e-07	2
967	Butyrivibrio proteoclasticus	Streptococcus equinus	0.3558	4.02e-08	1.28e-06	2
968	Cellulosilyticum sp. WCF-2	Streptococcus equinus	0.4091	1.03e-07	2.78e-06	2
969	Clostridium saccharoperbutylacetonicum	Streptococcus equinus	0.3486	9.96e-08	2.71e-06	2
970	Clostridium sp. DL-VIII	Streptococcus equinus	0.3397	3.4e-07	7.44e-06	2
971	Herbinix luporum	Streptococcus equinus	0.3431	4.39e-07	9.21e-06	2
972	Lachnoanaerobaculum umeaense	Streptococcus equinus	0.4145	2.02e-09	1.08e-07	2
973	Lachnoclostridium phytofermentans	Streptococcus equinus	0.396	3.02e-09	1.52e-07	2
974	Lachnospiraceae bacterium KM106-2	Streptococcus equinus	0.3583	2.55e-08	8.7e-07	2
975	Mogibacterium diversum	Streptococcus equinus	0.4818	1.45e-08	5.48e-07	2
976	Pseudobutyrivibrio xylanivorans	Streptococcus equinus	0.3598	5.01e-09	2.27e-07	2
977	Streptococcus anginosus	Streptococcus equinus	0.3977	3.16e-09	1.57e-07	2
978	Mogibacterium diversum	Streptococcus oralis	0.3704	2.35e-08	8.14e-07	2
979	Streptococcus anginosus	Streptococcus oralis	0.5564	1.23e-10	1.05e-08	2
980	Streptococcus equinus	Streptococcus oralis	0.5423	6.68e-11	6.64e-09	2
981	Mogibacterium diversum	Streptococcus salivarius	0.4408	2.62e-08	8.9e-07	2
982	Streptococcus anginosus	Streptococcus salivarius	0.368	8.56e-08	2.4e-06	2
983	Streptococcus equinus	Streptococcus salivarius	0.8626	6.68e-11	6.64e-09	2
984	Streptococcus oralis	Streptococcus salivarius	0.5054	6.68e-11	6.64e-09	2
985	Streptococcus equinus	Streptococcus sp. FDAARGOS 192	0.7779	6.68e-11	6.64e-09	2
986	Streptococcus oralis	Streptococcus sp. FDAARGOS 192	0.5075	2.06e-09	1.09e-07	2
987	Streptococcus salivarius	Streptococcus sp. FDAARGOS 192	0.8639	6.68e-11	6.64e-09	2
988	Pyrobaculum neutrophilum	Tannerella forsythia	-0.3203	1.17e-07	3.06e-06	1
989	Alistipes dispar	Tannerella forsythia	0.3808	3.3e-09	1.63e-07	2
990	Alistipes finegoldii	Tannerella forsythia	0.381	2.51e-08	8.59e-07	2
991	Alistipes megaguti	Tannerella forsythia	0.5767	1.77e-10	1.4e-08	2
992	Alistipes shahii	Tannerella forsythia	0.4098	8.04e-09	3.36e-07	2
993	Bacteroides caecimuris	Tannerella forsythia	0.3686	9.4e-09	3.84e-07	2
994	Bacteroides coprosuis	Tannerella forsythia	0.6552	6.68e-11	6.64e-09	2
995	Bacteroides thetaiotaomicron	Tannerella forsythia	0.3774	1.1e-07	2.93e-06	2
996	Butyricimonas faecalis	Tannerella forsythia	0.6005	3.74e-09	1.79e-07	2
997	Odoribacter splanchnicus	Tannerella forsythia	0.5606	5.56e-10	3.64e-08	2
998	Parabacteroides distasonis	Tannerella forsythia	0.3683	3.54e-08	1.15e-06	2
999	Petrimonas mucosa	Tannerella forsythia	0.7873	6.68e-11	6.64e-09	2
1000	Porphyromonas asaccharolytica	Tannerella forsythia	0.4952	3.24e-08	1.07e-06	2
1001	Porphyromonas gingivalis	Tannerella forsythia	0.78	6.68e-11	6.64e-09	2
1002	Prevotella denticola	Tannerella forsythia	0.6765	1.77e-10	1.4e-08	2
1003	Prevotella intermedia	Tannerella forsythia	0.5905	6.68e-11	6.64e-09	2
1004	Alistipes finegoldii	Veillonella parvula	-0.3534	2.7e-07	6.16e-06	1
1005	Alistipes onderdonkii	Veillonella parvula	-0.3522	2.13e-07	5.03e-06	1
1006	Alistipes shahii	Veillonella parvula	-0.3607	2.38e-08	8.21e-07	1
1007	Christensenella sp. Marseille-P3954	Veillonella parvula	-0.386	2.88e-09	1.45e-07	1
1008	Cloacibacillus porcorum	Veillonella parvula	-0.3743	1.16e-07	3.05e-06	1
1009	Desulfovibrio vulgaris	Veillonella parvula	-0.3374	2.06e-08	7.36e-07	1
1010	Dysosmobacter welbionis	Veillonella parvula	-0.3825	1.93e-07	4.65e-06	1
1011	Eggerthella sp. YY7918	Veillonella parvula	-0.4612	1.31e-08	5.01e-07	1
1012	Intestinimonas butyriciproducens	Veillonella parvula	-0.356	7.86e-09	3.3e-07	1
1013	Oscillibacter sp. PEA192	Veillonella parvula	-0.3893	1.25e-07	3.26e-06	1
1014	Ruminococcus albus	Veillonella parvula	-0.3566	8.46e-08	2.38e-06	1
1015	Streptococcus equinus	Veillonella parvula	0.4299	7.98e-09	3.34e-07	2
1016	Streptococcus oralis	Veillonella parvula	0.5189	6e-10	3.82e-08	2
1017	Clostridiales bacterium CCNA10	[Clostridium] bolteae	0.3586	4.63e-07	9.64e-06	2
1018	Faecalibacterium prausnitzii	[Clostridium] bolteae	-0.3912	1.03e-07	2.77e-06	1
1019	Flavonifractor plautii	[Clostridium] bolteae	0.6366	1.77e-10	1.4e-08	2
1020	Lachnoclostridium sp. YL32	[Clostridium] bolteae	0.7793	6.68e-11	6.64e-09	2
1021	Candidatus Nitrosotenuis cloacae	[Eubacterium] cellulosolvens	0.5212	6.21e-09	2.71e-07	2
1022	Methanobrevibacter olleyae	[Eubacterium] cellulosolvens	0.4383	2.24e-09	1.18e-07	2
1023	Methanobrevibacter ruminantium	[Eubacterium] cellulosolvens	0.4866	1.77e-10	1.4e-08	2
1024	Methanococcoides methylutens	[Eubacterium] cellulosolvens	0.569	6.68e-11	6.64e-09	2
1025	Methanococcus maripaludis	[Eubacterium] cellulosolvens	0.6084	1.23e-10	1.05e-08	2
1026	Picrophilus torridus	[Eubacterium] cellulosolvens	0.4023	3.2e-07	7.06e-06	2
1027	Thermococcus gorgonarius	[Eubacterium] cellulosolvens	0.5178	1.07e-08	4.26e-07	2
1028	Anaerocolumna sp. CBA3638	[Eubacterium] cellulosolvens	0.9144	6.68e-11	6.64e-09	2
1029	Anaerostipes hadrus	[Eubacterium] cellulosolvens	0.5935	6.68e-11	6.64e-09	2
1030	Anaerotignum propionicum	[Eubacterium] cellulosolvens	0.5392	1.65e-09	9.02e-08	2
1031	Butyrivibrio fibrisolvens	[Eubacterium] cellulosolvens	0.9385	6.68e-11	6.64e-09	2
1032	Butyrivibrio hungatei	[Eubacterium] cellulosolvens	0.8993	6.68e-11	6.64e-09	2
1033	Butyrivibrio proteoclasticus	[Eubacterium] cellulosolvens	0.9121	6.68e-11	6.64e-09	2
1034	Cellulosilyticum sp. WCF-2	[Eubacterium] cellulosolvens	0.602	1.23e-10	1.05e-08	2
1035	Clostridium baratii	[Eubacterium] cellulosolvens	0.4388	3.26e-10	2.27e-08	2
1036	Clostridium beijerinckii	[Eubacterium] cellulosolvens	0.4938	6.68e-11	6.64e-09	2
1037	Clostridium botulinum	[Eubacterium] cellulosolvens	0.4537	2.28e-10	1.7e-08	2
1038	Clostridium butyricum	[Eubacterium] cellulosolvens	0.4997	5.11e-10	3.37e-08	2
1039	Clostridium novyi	[Eubacterium] cellulosolvens	0.5108	1.23e-10	1.05e-08	2
1040	Clostridium pasteurianum	[Eubacterium] cellulosolvens	0.5609	6.68e-11	6.64e-09	2
1041	Clostridium saccharobutylicum	[Eubacterium] cellulosolvens	0.5133	6.68e-11	6.64e-09	2
1042	Clostridium saccharoperbutylacetonicum	[Eubacterium] cellulosolvens	0.5621	6.68e-11	6.64e-09	2
1043	Clostridium septicum	[Eubacterium] cellulosolvens	0.3501	4.79e-08	1.48e-06	2
1044	Clostridium sp. CT4	[Eubacterium] cellulosolvens	0.5452	5.11e-10	3.37e-08	2
1045	Clostridium sp. DL-VIII	[Eubacterium] cellulosolvens	0.5963	6.68e-11	6.64e-09	2
1046	Faecalibacterium prausnitzii	[Eubacterium] cellulosolvens	0.4615	4.23e-09	1.98e-07	2
1047	Faecalibaculum rodentium	[Eubacterium] cellulosolvens	0.6125	1.23e-10	1.05e-08	2
1048	Herbinix luporum	[Eubacterium] cellulosolvens	0.8797	6.68e-11	6.64e-09	2
1049	Hungateiclostridium clariflavum	[Eubacterium] cellulosolvens	0.709	1.23e-10	1.05e-08	2
1050	Lachnoanaerobaculum umeaense	[Eubacterium] cellulosolvens	0.8289	6.68e-11	6.64e-09	2
1051	Lachnoclostridium phytofermentans	[Eubacterium] cellulosolvens	0.8698	6.68e-11	6.64e-09	2
1052	Lachnospiraceae bacterium	[Eubacterium] cellulosolvens	0.509	1.65e-09	9.02e-08	2
1053	Lachnospiraceae bacterium KM106-2	[Eubacterium] cellulosolvens	0.7267	6.68e-11	6.64e-09	2
1054	Lactobacillus ruminis	[Eubacterium] cellulosolvens	0.7553	6.68e-11	6.64e-09	2
1055	Longibaculum sp. KGMB06250	[Eubacterium] cellulosolvens	0.4589	1.23e-10	1.05e-08	2
1056	Mogibacterium diversum	[Eubacterium] cellulosolvens	0.4317	6.67e-09	2.86e-07	2
1057	Pseudobutyrivibrio xylanivorans	[Eubacterium] cellulosolvens	0.8885	6.68e-11	6.64e-09	2
1058	Roseburia hominis	[Eubacterium] cellulosolvens	0.5838	1.77e-10	1.4e-08	2
1059	Roseburia intestinalis	[Eubacterium] cellulosolvens	0.5317	1.34e-09	7.58e-08	2
1060	Ruminococcus albus	[Eubacterium] cellulosolvens	0.4928	1.22e-09	7.01e-08	2
1061	Candidatus Nitrosotalea devanaterra	[Eubacterium] eligens	0.3449	4.31e-07	9.07e-06	2
1062	Candidatus Nitrosotalea okcheonensis	[Eubacterium] eligens	0.3472	6.61e-08	1.95e-06	2
1063	Candidatus Nitrosotenuis cloacae	[Eubacterium] eligens	0.4115	2.88e-09	1.45e-07	2
1064	Sulfuracidifex tepidarius	[Eubacterium] eligens	0.3256	1.09e-07	2.9e-06	2
1065	Butyrivibrio hungatei	[Eubacterium] eligens	0.4712	1.63e-08	6.06e-07	2
1066	Butyrivibrio proteoclasticus	[Eubacterium] eligens	0.4491	1.78e-08	6.54e-07	2
1067	Cellulosilyticum sp. WCF-2	[Eubacterium] eligens	0.3475	5.66e-08	1.7e-06	2
1068	Faecalibacterium prausnitzii	[Eubacterium] eligens	0.3378	4.63e-07	9.64e-06	2
1069	Hungateiclostridium clariflavum	[Eubacterium] eligens	0.3544	1.74e-07	4.28e-06	2
1070	Lachnoclostridium sp. YL32	[Eubacterium] eligens	-0.3794	1.16e-07	3.05e-06	1
1071	Lachnospiraceae bacterium KM106-2	[Eubacterium] eligens	0.5262	5.27e-09	2.37e-07	2
1072	Lactobacillus ruminis	[Eubacterium] eligens	0.3176	4.56e-07	9.52e-06	2
1073	Pseudobutyrivibrio xylanivorans	[Eubacterium] eligens	0.52	4.11e-09	1.93e-07	2
1074	Roseburia hominis	[Eubacterium] eligens	0.4571	7.3e-10	4.56e-08	2
1075	Roseburia intestinalis	[Eubacterium] eligens	0.4465	2.28e-10	1.7e-08	2
1076	[Clostridium] bolteae	[Eubacterium] eligens	-0.3882	1.77e-08	6.48e-07	1
1077	Aspergillus carbonarius	Aspergillus clavatus	0.4912	5.74e-08	1.72e-06	2
1078	Candidatus Nitrosotenuis cloacae	Aspergillus niger	0.3901	3.01e-07	6.73e-06	2
1079	Methanobrevibacter ruminantium	Aspergillus niger	0.3756	2.07e-07	4.92e-06	2
1080	Methanococcoides methylutens	Aspergillus niger	0.5284	1.68e-08	6.22e-07	2
1081	Methanococcus maripaludis	Aspergillus niger	0.5179	1.26e-08	4.87e-07	2
1082	Anaerocolumna sp. CBA3638	Aspergillus niger	0.542	1.14e-09	6.6e-08	2
1083	Butyrivibrio fibrisolvens	Aspergillus niger	0.521	1.57e-09	8.67e-08	2
1084	Butyrivibrio hungatei	Aspergillus niger	0.4675	4.62e-09	2.13e-07	2
1085	Butyrivibrio proteoclasticus	Aspergillus niger	0.4848	4.49e-09	2.08e-07	2
1086	Cellulosilyticum sp. WCF-2	Aspergillus niger	0.4058	5.5e-08	1.66e-06	2
1087	Clostridium beijerinckii	Aspergillus niger	0.4048	2.2e-07	5.18e-06	2
1088	Clostridium butyricum	Aspergillus niger	0.3885	2.41e-07	5.58e-06	2
1089	Clostridium saccharoperbutylacetonicum	Aspergillus niger	0.4032	2.02e-07	4.84e-06	2
1090	Enterococcus faecium	Aspergillus niger	0.4125	3.84e-09	1.83e-07	2
1091	Faecalibaculum rodentium	Aspergillus niger	0.3348	3.78e-07	8.15e-06	2
1092	Herbinix luporum	Aspergillus niger	0.4999	7.98e-09	3.34e-07	2
1093	Lachnoanaerobaculum umeaense	Aspergillus niger	0.5009	4.2e-10	2.85e-08	2
1094	Lachnoclostridium phytofermentans	Aspergillus niger	0.494	1.57e-09	8.67e-08	2
1095	Lachnospiraceae bacterium KM106-2	Aspergillus niger	0.3944	2.81e-09	1.43e-07	2
1096	Lactobacillus ruminis	Aspergillus niger	0.4169	2.14e-07	5.05e-06	2
1097	Pseudobutyrivibrio xylanivorans	Aspergillus niger	0.5229	3.71e-09	1.78e-07	2
1098	Streptococcus equinus	Aspergillus niger	0.5799	6.68e-11	6.64e-09	2
1099	Streptococcus oralis	Aspergillus niger	0.4024	5.47e-09	2.44e-07	2
1100	Streptococcus salivarius	Aspergillus niger	0.52	6e-10	3.82e-08	2
1101	Streptococcus sp. FDAARGOS 192	Aspergillus niger	0.3736	5.79e-08	1.74e-06	2
1102	Veillonella parvula	Aspergillus niger	0.4404	1.13e-08	4.47e-07	2
1103	[Eubacterium] cellulosolvens	Aspergillus niger	0.5205	1.73e-09	9.37e-08	2
1104	Aspergillus niger	Aspergillus ochraceoroseus	-0.3779	3.88e-08	1.24e-06	1
1105	Fervidicoccus fontis	Aspergillus piperis	0.3481	1.82e-07	4.44e-06	2
1106	Bacteroides caecimuris	Aspergillus piperis	0.441	1.71e-07	4.23e-06	2
1107	Bacteroides dorei	Aspergillus piperis	0.4625	2.88e-09	1.45e-07	2
1108	Aspergillus ochraceoroseus	Aspergillus rambellii	0.5277	2.88e-09	1.45e-07	2
1109	Aspergillus carbonarius	Aspergillus sclerotioniger	0.3289	8.33e-08	2.35e-06	2
1110	Aspergillus clavatus	Aspergillus sclerotioniger	0.6405	1.3e-07	3.37e-06	2
1111	Clostridium saccharoperbutylacetonicum	Aspergillus sydowii	0.3774	1.28e-08	4.93e-07	2
1112	Clostridium sp. DL-VIII	Aspergillus sydowii	0.3784	5.78e-08	1.73e-06	2
1113	Aspergillus calidoustus	Aspergillus sydowii	0.4295	3.77e-09	1.8e-07	2
1114	Haloplanus rallus	Blastomyces parvus	-0.445	1.44e-08	5.46e-07	1
1115	Natronococcus occultus	Blastomyces parvus	-0.439	1.77e-07	4.33e-06	1
1116	Aspergillus clavatus	Blastomyces parvus	0.4371	1.11e-08	4.42e-07	2
1117	Aspergillus sclerotioniger	Blastomyces parvus	0.4546	1.25e-08	4.85e-07	2
1118	Haloferax volcanii	Botrytis cinerea	-0.3143	3.88e-07	8.33e-06	1
1119	Haloplanus rallus	Botrytis cinerea	-0.3499	7.04e-08	2.05e-06	1
1120	Methanocella paludicola	Botrytis cinerea	-0.4256	1.8e-07	4.39e-06	1
1121	Christensenella sp. Marseille-P3954	Botrytis cinerea	-0.3437	4.21e-07	8.88e-06	1
1122	Aspergillus calidoustus	Botrytis cinerea	0.5122	2.21e-08	7.78e-07	2
1123	Aspergillus carbonarius	Botrytis cinerea	0.6065	9.6e-08	2.63e-06	2
1124	Aspergillus clavatus	Botrytis cinerea	0.4295	7.3e-10	4.56e-08	2
1125	Aspergillus sclerotioniger	Botrytis cinerea	0.4837	1.69e-08	6.25e-07	2
1126	Blastomyces parvus	Botrytis cinerea	0.7457	9.81e-10	5.77e-08	2
1127	Halobellus limi	Calocera cornea	0.5056	6.68e-11	6.64e-09	2
1128	Methanocella paludicola	Calocera cornea	0.5608	4.56e-09	2.1e-07	2
1129	Natrinema versiforme	Calocera cornea	0.4842	7.07e-09	3e-07	2
1130	Natronococcus occultus	Calocera cornea	0.3828	2.33e-08	8.07e-07	2
1131	Methanobrevibacter olleyae	Candida tropicalis	0.493	6e-10	3.82e-08	2
1132	Methanobrevibacter ruminantium	Candida tropicalis	0.4079	1.22e-09	7.01e-08	2
1133	Methanococcus maripaludis	Candida tropicalis	0.5081	1.32e-08	5.04e-07	2
1134	Methanothermobacter wolfeii	Candida tropicalis	-0.3261	4.16e-07	8.81e-06	1
1135	Alistipes shahii	Candida tropicalis	-0.3714	2e-08	7.16e-07	1
1136	Clostridium baratii	Candida tropicalis	0.435	3.83e-08	1.23e-06	2
1137	Clostridium beijerinckii	Candida tropicalis	0.3718	2.9e-07	6.53e-06	2
1138	Clostridium botulinum	Candida tropicalis	0.4237	1.26e-08	4.86e-07	2
1139	Clostridium butyricum	Candida tropicalis	0.4724	2.43e-08	8.36e-07	2
1140	Clostridium pasteurianum	Candida tropicalis	0.4711	3.87e-09	1.85e-07	2
1141	Clostridium saccharobutylicum	Candida tropicalis	0.4749	1.36e-07	3.5e-06	2
1142	Clostridium saccharoperbutylacetonicum	Candida tropicalis	0.5356	8.39e-09	3.49e-07	2
1143	Clostridium sp. DL-VIII	Candida tropicalis	0.4534	1.38e-08	5.24e-07	2
1144	Lachnoanaerobaculum umeaense	Candida tropicalis	0.3691	4.44e-07	9.32e-06	2
1145	Veillonella parvula	Candida tropicalis	0.3274	1.77e-07	4.34e-06	2
1146	Aspergillus carbonarius	Candida tropicalis	0.5028	2.8e-08	9.39e-07	2
1147	Aspergillus ochraceoroseus	Candida tropicalis	0.3084	8.17e-08	2.31e-06	2
1148	Aspergillus sclerotioniger	Candida tropicalis	0.4451	2.13e-09	1.13e-07	2
1149	Blastomyces parvus	Candida tropicalis	0.4473	2.19e-08	7.68e-07	2
1150	Botrytis cinerea	Candida tropicalis	0.6523	3.67e-09	1.77e-07	2
1151	Aspergillus carbonarius	Capronia epimyces	0.5225	4.37e-09	2.04e-07	2
1152	Aspergillus rambellii	Capronia epimyces	0.3621	2.43e-08	8.36e-07	2
1153	Blastomyces parvus	Capronia epimyces	0.5797	1.64e-07	4.09e-06	2
1154	Botrytis cinerea	Capronia epimyces	0.4933	3.31e-08	1.08e-06	2
1155	Methanococcoides methylutens	Cercospora berteroae	0.3003	4.75e-07	9.85e-06	2
1156	Aspergillus glaucus	Cercospora berteroae	0.4042	2.39e-07	5.54e-06	2
1157	Halobellus limi	Cladophialophora immunda	0.4536	5.51e-08	1.66e-06	2
1158	Natrinema sp. J7-2	Cladophialophora immunda	0.3853	1.98e-07	4.77e-06	2
1159	Lachnoclostridium sp. YL32	Cladophialophora immunda	0.3142	4.15e-07	8.8e-06	2
1160	Armillaria solidipes	Cladophialophora immunda	0.3735	7.5e-09	3.16e-07	2
1161	Aspergillus clavatus	Cladophialophora immunda	0.4563	1.61e-07	4.02e-06	2
1162	Calocera cornea	Cladophialophora immunda	0.4248	1.57e-09	8.67e-08	2
1163	Intestinimonas butyriciproducens	Clavispora lusitaniae	0.3579	2.99e-07	6.69e-06	2
1164	Aspergillus nomiae	Clohesyomyces aquaticus	0.4345	3.07e-07	6.85e-06	2
1165	Aspergillus sclerotioniger	Clohesyomyces aquaticus	0.4507	8.83e-09	3.64e-07	2
1166	Blastomyces parvus	Clohesyomyces aquaticus	0.4386	2.27e-08	7.92e-07	2
1167	Botrytis cinerea	Clohesyomyces aquaticus	0.4285	6.65e-08	1.96e-06	2
1168	Capronia epimyces	Clohesyomyces aquaticus	0.4377	1.38e-09	7.78e-08	2
1169	Aspergillus sydowii	Colletotrichum graminicola	0.5094	6.02e-09	2.65e-07	2
1170	Candida tropicalis	Colletotrichum nymphaeae	0.4562	4.03e-07	8.6e-06	2
1171	Cladophialophora immunda	Colletotrichum nymphaeae	0.4167	3.06e-07	6.82e-06	2
1172	Halobellus limi	Coniophora puteana	0.3531	2.09e-08	7.42e-07	2
1173	Methanococcoides methylutens	Coniophora puteana	0.3276	2.84e-08	9.49e-07	2
1174	Lachnoclostridium sp. YL32	Coniophora puteana	0.3946	4.54e-07	9.49e-06	2
1175	Aspergillus clavatus	Coniophora puteana	0.3633	3.86e-08	1.24e-06	2
1176	Aspergillus nomiae	Coniophora puteana	0.3215	1.35e-07	3.47e-06	2
1177	Calocera cornea	Coniophora puteana	0.6362	9.81e-10	5.77e-08	2
1178	Cercospora berteroae	Coniophora puteana	0.438	8.57e-10	5.13e-08	2
1179	Cladophialophora immunda	Coniophora puteana	0.5327	4.2e-10	2.85e-08	2
1180	Aspergillus clavatus	Cylindrobasidium torrendii	0.4601	6.14e-08	1.83e-06	2
1181	Blastomyces parvus	Cylindrobasidium torrendii	0.3509	2.58e-08	8.78e-07	2
1182	Botrytis cinerea	Cylindrobasidium torrendii	0.3358	7.61e-08	2.18e-06	2
1183	Calocera cornea	Cylindrobasidium torrendii	0.3662	1.12e-07	2.97e-06	2
1184	Coniophora puteana	Cylindrobasidium torrendii	0.3714	1.27e-07	3.31e-06	2
1185	Haloferax volcanii	Cyphellophora europaea	0.496	8.39e-09	3.49e-07	2
1186	Halohasta litchfieldiae	Cyphellophora europaea	0.3117	4.22e-08	1.33e-06	2
1187	Halopenitus persicus	Cyphellophora europaea	0.3592	9.01e-08	2.5e-06	2
1188	Haloplanus rallus	Cyphellophora europaea	0.4591	1.77e-07	4.35e-06	2
1189	Methanocella paludicola	Cyphellophora europaea	0.5294	5.11e-10	3.37e-08	2
1190	Methanothrix soehngenii	Cyphellophora europaea	0.4173	4.2e-09	1.97e-07	2
1191	Natronococcus occultus	Cyphellophora europaea	0.4542	2.55e-07	5.87e-06	2
1192	Eggerthella sp. YY7918	Cyphellophora europaea	0.385	6.23e-08	1.85e-06	2
1193	Faecalibaculum rodentium	Cyphellophora europaea	0.3658	7.51e-08	2.16e-06	2
1194	Calocera cornea	Cyphellophora europaea	0.472	5.68e-08	1.71e-06	2
1195	Halobellus limi	Diaporthe ampelina	0.6205	3.73e-10	2.57e-08	2
1196	Natrinema versiforme	Diaporthe ampelina	0.3681	3.24e-08	1.07e-06	2
1197	Aspergillus calidoustus	Diaporthe ampelina	0.3816	4.42e-07	9.27e-06	2
1198	Calocera cornea	Diaporthe ampelina	0.6528	6.68e-11	6.64e-09	2
1199	Cladophialophora immunda	Diaporthe ampelina	0.4823	1.22e-09	7.01e-08	2
1200	Coniophora puteana	Diaporthe ampelina	0.5444	3.26e-10	2.27e-08	2
1201	Cylindrobasidium torrendii	Diaporthe ampelina	0.4376	2.02e-09	1.08e-07	2
1202	Aspergillus clavatus	Dothistroma septosporum	0.3924	1.94e-08	6.98e-07	2
1203	Blastomyces parvus	Dothistroma septosporum	0.347	4.63e-08	1.44e-06	2
1204	Botrytis cinerea	Dothistroma septosporum	0.4417	2.29e-07	5.36e-06	2
1205	Calocera cornea	Dothistroma septosporum	0.4306	2.78e-10	2.02e-08	2
1206	Coniophora puteana	Dothistroma septosporum	0.3345	1.05e-07	2.83e-06	2
1207	Cylindrobasidium torrendii	Dothistroma septosporum	0.5053	6.68e-11	6.64e-09	2
1208	Diaporthe ampelina	Dothistroma septosporum	0.4787	5.56e-10	3.64e-08	2
1209	Methanobrevibacter olleyae	Emmonsia sp. CAC-2015a	0.4483	6.71e-09	2.87e-07	2
1210	Methanobrevibacter ruminantium	Emmonsia sp. CAC-2015a	0.6031	6.68e-11	6.64e-09	2
1211	Methanococcus maripaludis	Emmonsia sp. CAC-2015a	0.6018	6.68e-11	6.64e-09	2
1212	Methanothermobacter wolfeii	Emmonsia sp. CAC-2015a	-0.3039	4.26e-07	8.97e-06	1
1213	Anaerocolumna sp. CBA3638	Emmonsia sp. CAC-2015a	0.3881	1.21e-07	3.17e-06	2
1214	Clostridium botulinum	Emmonsia sp. CAC-2015a	0.3629	3.5e-07	7.64e-06	2
1215	Clostridium butyricum	Emmonsia sp. CAC-2015a	0.4056	6.34e-08	1.88e-06	2
1216	Clostridium pasteurianum	Emmonsia sp. CAC-2015a	0.3673	2.11e-07	5e-06	2
1217	Clostridium saccharobutylicum	Emmonsia sp. CAC-2015a	0.3972	1.67e-07	4.16e-06	2
1218	Clostridium saccharoperbutylacetonicum	Emmonsia sp. CAC-2015a	0.4331	1.05e-07	2.83e-06	2
1219	Clostridium sp. CT4	Emmonsia sp. CAC-2015a	0.419	2.1e-08	7.45e-07	2
1220	Clostridium sp. DL-VIII	Emmonsia sp. CAC-2015a	0.3898	8.68e-08	2.42e-06	2
1221	Enterococcus faecium	Emmonsia sp. CAC-2015a	0.3446	2e-08	7.16e-07	2
1222	Lachnoanaerobaculum umeaense	Emmonsia sp. CAC-2015a	0.3868	1.64e-07	4.09e-06	2
1223	Lachnoclostridium phytofermentans	Emmonsia sp. CAC-2015a	0.3596	4.09e-08	1.3e-06	2
1224	Aspergillus piperis	Emmonsia sp. CAC-2015a	0.3484	1.36e-07	3.51e-06	2
1225	Aspergillus sclerotioniger	Emmonsia sp. CAC-2015a	0.4411	1.71e-08	6.31e-07	2
1226	Botrytis cinerea	Emmonsia sp. CAC-2015a	0.3939	2.82e-07	6.39e-06	2
1227	Candida tropicalis	Emmonsia sp. CAC-2015a	0.534	1.23e-10	1.05e-08	2
1228	Colletotrichum graminicola	Emmonsia sp. CAC-2015a	0.3607	4.64e-07	9.64e-06	2
1229	Colletotrichum nymphaeae	Emmonsia sp. CAC-2015a	0.4715	3.54e-08	1.15e-06	2
1230	Alistipes shahii	Eremothecium gossypii	0.338	1.44e-07	3.68e-06	2
1231	Clostridiales bacterium CCNA10	Eremothecium gossypii	0.3214	7.87e-08	2.24e-06	2
1232	Dysosmobacter welbionis	Eremothecium gossypii	0.3919	8.86e-08	2.46e-06	2
1233	Oscillibacter sp. PEA192	Eremothecium gossypii	0.3455	7.68e-08	2.2e-06	2
1234	Aspergillus carbonarius	Erysiphe pulchra	0.4958	2.48e-08	8.5e-07	2
1235	Aspergillus clavatus	Erysiphe pulchra	0.4469	1.84e-08	6.71e-07	2
1236	Aspergillus sclerotioniger	Erysiphe pulchra	0.487	4e-09	1.9e-07	2
1237	Blastomyces parvus	Erysiphe pulchra	0.5824	3.13e-08	1.03e-06	2
1238	Botrytis cinerea	Erysiphe pulchra	0.6602	5.21e-09	2.35e-07	2
1239	Candida tropicalis	Erysiphe pulchra	0.6725	2.78e-10	2.02e-08	2
1240	Capronia epimyces	Erysiphe pulchra	0.5108	1.31e-08	5.03e-07	2
1241	Clohesyomyces aquaticus	Erysiphe pulchra	0.569	2.29e-08	7.97e-07	2
1242	Emmonsia sp. CAC-2015a	Erysiphe pulchra	0.3898	2.7e-07	6.16e-06	2
1243	Aspergillus niger	Exophiala oligosperma	0.3806	4.08e-08	1.29e-06	2
1244	Calocera cornea	Exophiala oligosperma	0.3119	2.54e-07	5.85e-06	2
1245	Coniophora puteana	Exophiala oligosperma	0.3827	7.3e-10	4.56e-08	2
1246	Cylindrobasidium torrendii	Exophiala oligosperma	0.3761	3.93e-07	8.42e-06	2
1247	Diaporthe ampelina	Exophiala oligosperma	0.3921	2.91e-08	9.68e-07	2
1248	Clohesyomyces aquaticus	Exophiala xenobiotica	0.3257	1.22e-07	3.2e-06	2
1249	Colletotrichum nymphaeae	Exophiala xenobiotica	0.3942	8.31e-08	2.35e-06	2
1250	Erysiphe pulchra	Exophiala xenobiotica	0.3815	4.5e-09	2.08e-07	2
1251	Candidatus Nitrosotalea devanaterra	Fomitopsis pinicola	-0.4112	6.67e-08	1.96e-06	1
1252	Halobellus limi	Fomitopsis pinicola	0.5794	1.77e-10	1.4e-08	2
1253	Natrinema versiforme	Fomitopsis pinicola	0.5505	4.19e-07	8.85e-06	2
1254	Armillaria solidipes	Fomitopsis pinicola	0.3362	3.44e-09	1.68e-07	2
1255	Calocera cornea	Fomitopsis pinicola	0.5923	1.23e-10	1.05e-08	2
1256	Cercospora berteroae	Fomitopsis pinicola	0.4066	7.26e-09	3.07e-07	2
1257	Cladophialophora immunda	Fomitopsis pinicola	0.5719	6.44e-10	4.08e-08	2
1258	Coniophora puteana	Fomitopsis pinicola	0.5187	3.26e-10	2.27e-08	2
1259	Diaporthe ampelina	Fomitopsis pinicola	0.5365	1.26e-09	7.2e-08	2
1260	Prevotella denticola	Fonsecaea erecta	0.3788	4.01e-08	1.28e-06	2
1261	Aspergillus calidoustus	Fonsecaea erecta	0.5086	6.87e-10	4.33e-08	2
1262	Bipolaris oryzae	Fonsecaea erecta	0.3265	3.1e-07	6.89e-06	2
1263	Cladophialophora immunda	Fonsecaea erecta	0.5431	1.01e-07	2.74e-06	2
1264	Colletotrichum nymphaeae	Fonsecaea erecta	0.4365	1.18e-07	3.11e-06	2
1265	Cryptococcus amylolentus	Fonsecaea erecta	0.3754	1.27e-08	4.89e-07	2
1266	Diaporthe ampelina	Fonsecaea erecta	0.4185	2.11e-07	5.01e-06	2
1267	Eremothecium gossypii	Fonsecaea erecta	0.3638	2.6e-07	5.95e-06	2
1268	Diaporthe ampelina	Fonsecaea monophora	0.4275	7.48e-08	2.15e-06	2
1269	Aspergillus carbonarius	Fonsecaea nubica	0.4784	5.39e-08	1.63e-06	2
1270	Aspergillus clavatus	Fonsecaea nubica	0.3505	3.16e-09	1.57e-07	2
1271	Botrytis cinerea	Fonsecaea nubica	0.4695	9.81e-10	5.77e-08	2
1272	Candida tropicalis	Fonsecaea nubica	0.4084	1.05e-07	2.81e-06	2
1273	Erysiphe pulchra	Fonsecaea nubica	0.4842	1.05e-08	4.23e-07	2
1274	Alistipes megaguti	Fusarium graminearum	0.3213	7.19e-08	2.08e-06	2
1275	Petrimonas mucosa	Fusarium graminearum	0.3628	9.52e-08	2.62e-06	2
1276	Porphyromonas gingivalis	Fusarium graminearum	0.3919	4.32e-07	9.08e-06	2
1277	Coniophora puteana	Fusarium graminearum	-0.3747	1.36e-07	3.51e-06	1
1278	Fonsecaea nubica	Fusarium proliferatum	0.328	7.29e-08	2.11e-06	2
1279	Aspergillus clavatus	Grifola frondosa	0.3882	2.1e-07	4.99e-06	2
1280	Colletotrichum graminicola	Grifola frondosa	0.4101	4.33e-07	9.1e-06	2
1281	Coniophora puteana	Grifola frondosa	0.4325	4.01e-09	1.9e-07	2
1282	Diaporthe ampelina	Grifola frondosa	0.3015	3.3e-07	7.25e-06	2
1283	Aspergillus carbonarius	Hyaloscypha variabilis	0.3229	1.88e-07	4.56e-06	2
1284	Aspergillus clavatus	Hyaloscypha variabilis	0.3481	1.06e-08	4.25e-07	2
1285	Botrytis cinerea	Hyaloscypha variabilis	0.5942	3.73e-10	2.57e-08	2
1286	Colletotrichum nymphaeae	Hyaloscypha variabilis	0.3366	5.89e-08	1.76e-06	2
1287	Cylindrobasidium torrendii	Hyaloscypha variabilis	0.3648	3.03e-07	6.77e-06	2
1288	Erysiphe pulchra	Hyaloscypha variabilis	0.4872	5.02e-09	2.28e-07	2
1289	Fonsecaea erecta	Hyaloscypha variabilis	0.4458	4.8e-07	9.91e-06	2
1290	Armillaria solidipes	Hypholoma sublateritium	0.3645	3.97e-09	1.89e-07	2
1291	Calocera cornea	Hypholoma sublateritium	0.3479	2.34e-07	5.46e-06	2
1292	Coniophora puteana	Hypholoma sublateritium	0.3997	1.94e-08	6.98e-07	2
1293	Diaporthe ampelina	Hypholoma sublateritium	0.4444	1.45e-07	3.7e-06	2
1294	Exophiala oligosperma	Hypholoma sublateritium	0.5264	4.07e-07	8.64e-06	2
1295	Fomitopsis pinicola	Hypholoma sublateritium	0.5335	1.89e-08	6.83e-07	2
1296	Grifola frondosa	Hypholoma sublateritium	0.4892	2.69e-08	9.07e-07	2
1297	Clohesyomyces aquaticus	Kwoniella dejecticola	0.3402	4.76e-07	9.86e-06	2
1298	Colletotrichum nymphaeae	Kwoniella dejecticola	0.3853	1.13e-07	2.98e-06	2
1299	Hyaloscypha variabilis	Kwoniella dejecticola	0.3736	1.05e-08	4.22e-07	2
1300	Alistipes megaguti	Kwoniella heveanensis	0.3536	3e-07	6.72e-06	2
1301	Prevotella denticola	Kwoniella heveanensis	0.4073	1.83e-07	4.47e-06	2
1302	Aspergillus calidoustus	Kwoniella heveanensis	0.4957	1.65e-07	4.12e-06	2
1303	Aspergillus carbonarius	Kwoniella heveanensis	0.4125	1.66e-07	4.12e-06	2
1304	Aspergillus sclerotioniger	Kwoniella heveanensis	0.4187	6.74e-09	2.88e-07	2
1305	Blastomyces parvus	Kwoniella heveanensis	0.4741	7.04e-09	2.99e-07	2
1306	Botrytis cinerea	Kwoniella heveanensis	0.5618	3.26e-10	2.27e-08	2
1307	Capronia epimyces	Kwoniella heveanensis	0.3999	5.53e-09	2.47e-07	2
1308	Clohesyomyces aquaticus	Kwoniella heveanensis	0.5654	1.95e-08	7.02e-07	2
1309	Cylindrobasidium torrendii	Kwoniella heveanensis	0.4086	4.62e-08	1.44e-06	2
1310	Dothistroma septosporum	Kwoniella heveanensis	0.4944	2.11e-07	5e-06	2
1311	Erysiphe pulchra	Kwoniella heveanensis	0.4639	3.94e-09	1.87e-07	2
1312	Exophiala xenobiotica	Kwoniella heveanensis	0.4041	3.42e-07	7.46e-06	2
1313	Hyaloscypha variabilis	Kwoniella heveanensis	0.5985	6.44e-10	4.08e-08	2
1314	Methanococcus maripaludis	Lachancea mirantina	0.3567	2.94e-07	6.59e-06	2
1315	Coniophora puteana	Lasallia pustulata	0.3739	2.71e-08	9.14e-07	2
1316	Diaporthe ampelina	Lasallia pustulata	0.3136	1.32e-07	3.41e-06	2
1317	Exophiala oligosperma	Lasallia pustulata	0.3027	1.22e-07	3.18e-06	2
1318	Fonsecaea erecta	Lasallia pustulata	0.4045	1.04e-08	4.18e-07	2
1319	Bifidobacterium breve	Lipomyces starkeyi	0.4844	6.68e-11	6.64e-09	2
1320	Butyrivibrio fibrisolvens	Lipomyces starkeyi	0.3517	1.57e-07	3.95e-06	2
1321	Hungateiclostridium clariflavum	Lipomyces starkeyi	0.364	3.14e-07	6.97e-06	2
1322	[Eubacterium] cellulosolvens	Lipomyces starkeyi	0.407	1.47e-07	3.75e-06	2
1323	Aspergillus calidoustus	Lipomyces starkeyi	0.4354	3.52e-08	1.15e-06	2
1324	Aspergillus niger	Lipomyces starkeyi	0.384	3.1e-07	6.89e-06	2
1325	Colletotrichum graminicola	Lipomyces starkeyi	0.3422	1.28e-07	3.32e-06	2
1326	Cylindrobasidium torrendii	Lipomyces starkeyi	0.4055	6.05e-08	1.81e-06	2
1327	Aspergillus clavatus	Lomentospora prolificans	0.3416	1.28e-08	4.92e-07	2
1328	Aspergillus sclerotioniger	Lomentospora prolificans	0.4141	7.88e-08	2.24e-06	2
1329	Calocera cornea	Lomentospora prolificans	0.4246	3.24e-07	7.14e-06	2
1330	Cylindrobasidium torrendii	Lomentospora prolificans	0.386	3.91e-09	1.86e-07	2
1331	Fonsecaea erecta	Lomentospora prolificans	0.4238	1.57e-07	3.94e-06	2
1332	Grifola frondosa	Lomentospora prolificans	0.4189	1.51e-07	3.83e-06	2
1333	Hyaloscypha variabilis	Lomentospora prolificans	0.5007	1.71e-08	6.31e-07	2
1334	Kwoniella heveanensis	Lomentospora prolificans	0.5282	1.24e-07	3.23e-06	2
1335	Methanococcoides methylutens	Macrophomina phaseolina	0.4238	2.81e-08	9.41e-07	2
1336	Anaerocolumna sp. CBA3638	Macrophomina phaseolina	0.3397	1.07e-07	2.86e-06	2
1337	Lachnoclostridium sp. YL32	Macrophomina phaseolina	0.3462	4.99e-08	1.53e-06	2
1338	[Eubacterium] cellulosolvens	Macrophomina phaseolina	0.3834	5.36e-08	1.63e-06	2
1339	Aspergillus calidoustus	Macrophomina phaseolina	0.5531	1.65e-09	9.02e-08	2
1340	Aspergillus niger	Macrophomina phaseolina	0.6206	3.73e-10	2.57e-08	2
1341	Aspergillus sydowii	Macrophomina phaseolina	0.4634	7.85e-09	3.3e-07	2
1342	Calocera cornea	Macrophomina phaseolina	0.3501	3.1e-07	6.89e-06	2
1343	Coniophora puteana	Macrophomina phaseolina	0.4343	7.73e-10	4.74e-08	2
1344	Cyphellophora europaea	Macrophomina phaseolina	0.3329	2.05e-07	4.89e-06	2
1345	Diaporthe ampelina	Macrophomina phaseolina	0.3258	3.86e-08	1.24e-06	2
1346	Exophiala oligosperma	Macrophomina phaseolina	0.4596	5.21e-08	1.59e-06	2
1347	Lipomyces starkeyi	Macrophomina phaseolina	0.4513	3.63e-07	7.89e-06	2
1348	Aspergillus clavatus	Malassezia globosa	0.3458	3.87e-07	8.32e-06	2
1349	Aspergillus sclerotioniger	Malassezia globosa	0.4412	8.26e-08	2.33e-06	2
1350	Blastomyces parvus	Malassezia globosa	0.4319	4.28e-07	9.01e-06	2
1351	Botrytis cinerea	Malassezia globosa	0.4213	6.92e-09	2.95e-07	2
1352	Candida tropicalis	Malassezia globosa	0.4281	1.35e-08	5.14e-07	2
1353	Colletotrichum nymphaeae	Malassezia globosa	0.5212	3.2e-09	1.58e-07	2
1354	Emmonsia sp. CAC-2015a	Malassezia globosa	0.3451	2.59e-07	5.94e-06	2
1355	Erysiphe pulchra	Malassezia globosa	0.7915	9.4e-10	5.56e-08	2
1356	Exophiala xenobiotica	Malassezia globosa	0.5253	1.19e-08	4.65e-07	2
1357	Kwoniella heveanensis	Malassezia globosa	0.3707	7.19e-08	2.09e-06	2
1358	Haloferax volcanii	Malassezia restricta	0.5095	7.3e-10	4.56e-08	2
1359	Halopenitus persicus	Malassezia restricta	0.3773	1.24e-07	3.23e-06	2
1360	Haloplanus rallus	Malassezia restricta	0.4611	1.9e-08	6.87e-07	2
1361	Natrialba magadii	Malassezia restricta	0.359	4.72e-08	1.46e-06	2
1362	Natronococcus occultus	Malassezia restricta	0.3593	1.95e-07	4.71e-06	2
1363	Alistipes megaguti	Malassezia restricta	0.3941	8.17e-08	2.31e-06	2
1364	Flintibacter sp. KGMB00164	Malassezia restricta	0.3398	2.35e-07	5.47e-06	2
1365	Petrimonas mucosa	Malassezia restricta	0.3813	4.48e-07	9.38e-06	2
1366	Porphyromonas gingivalis	Malassezia restricta	0.3045	2.33e-07	5.43e-06	2
1367	Halobellus limi	Malassezia vespertilionis	0.5041	9.09e-09	3.73e-07	2
1368	Natrinema sp. J7-2	Malassezia vespertilionis	0.4645	4.79e-07	9.9e-06	2
1369	Calocera cornea	Malassezia vespertilionis	0.4391	1.66e-08	6.15e-07	2
1370	Cladophialophora immunda	Malassezia vespertilionis	0.5398	6e-10	3.82e-08	2
1371	Coniophora puteana	Malassezia vespertilionis	0.5382	8.99e-10	5.36e-08	2
1372	Cylindrobasidium torrendii	Malassezia vespertilionis	0.3322	8.16e-08	2.31e-06	2
1373	Diaporthe ampelina	Malassezia vespertilionis	0.5588	6.68e-11	6.64e-09	2
1374	Dothistroma septosporum	Malassezia vespertilionis	0.3732	1.51e-07	3.82e-06	2
1375	Exophiala oligosperma	Malassezia vespertilionis	0.3911	1.88e-08	6.81e-07	2
1376	Fomitopsis pinicola	Malassezia vespertilionis	0.4935	1.98e-07	4.76e-06	2
1377	Fonsecaea erecta	Malassezia vespertilionis	0.3844	6.89e-08	2.01e-06	2
1378	Hypholoma sublateritium	Malassezia vespertilionis	0.4439	2.43e-08	8.36e-07	2
1379	Aspergillus clavatus	Marssonina brunnea	0.4032	1.78e-07	4.37e-06	2
1380	Aspergillus nomiae	Marssonina brunnea	0.3886	6.88e-08	2.01e-06	2
1381	Aspergillus sclerotioniger	Marssonina brunnea	0.4598	4.79e-09	2.19e-07	2
1382	Blastomyces parvus	Marssonina brunnea	0.5356	6.34e-09	2.75e-07	2
1383	Botrytis cinerea	Marssonina brunnea	0.6024	2.26e-08	7.91e-07	2
1384	Candida tropicalis	Marssonina brunnea	0.5198	2.78e-10	2.02e-08	2
1385	Clohesyomyces aquaticus	Marssonina brunnea	0.489	2.81e-08	9.41e-07	2
1386	Colletotrichum nymphaeae	Marssonina brunnea	0.3972	1.45e-07	3.71e-06	2
1387	Dothistroma septosporum	Marssonina brunnea	0.3811	6.4e-09	2.77e-07	2
1388	Emmonsia sp. CAC-2015a	Marssonina brunnea	0.4337	5.77e-09	2.56e-07	2
1389	Erysiphe pulchra	Marssonina brunnea	0.5953	5.71e-09	2.54e-07	2
1390	Exophiala xenobiotica	Marssonina brunnea	0.4435	2.62e-08	8.9e-07	2
1391	Fonsecaea nubica	Marssonina brunnea	0.4366	8.51e-08	2.39e-06	2
1392	Hyaloscypha variabilis	Marssonina brunnea	0.4522	2.92e-08	9.7e-07	2
1393	Kwoniella dejecticola	Marssonina brunnea	0.5116	5.4e-09	2.42e-07	2
1394	Kwoniella heveanensis	Marssonina brunnea	0.5953	1.22e-08	4.74e-07	2
1395	Malassezia globosa	Marssonina brunnea	0.5242	1.23e-10	1.05e-08	2
1396	Aspergillus calidoustus	Metarhizium album	0.521	1.5e-09	8.37e-08	2
1397	Coniophora puteana	Metarhizium album	0.3343	2.11e-08	7.47e-07	2
1398	Diaporthe ampelina	Metarhizium album	0.3639	1.12e-08	4.44e-07	2
1399	Lipomyces starkeyi	Metarhizium album	0.541	1e-07	2.72e-06	2
1400	Macrophomina phaseolina	Metarhizium album	0.4477	6.68e-11	6.64e-09	2
1401	Malassezia restricta	Metarhizium album	0.3222	8.62e-08	2.41e-06	2
1402	Methanobrevibacter ruminantium	Meyerozyma guilliermondii	0.3138	1.81e-07	4.43e-06	2
1403	Methanococcus maripaludis	Meyerozyma guilliermondii	0.4601	4.74e-08	1.47e-06	2
1404	Bacteroides caecimuris	Meyerozyma guilliermondii	0.5891	1.02e-09	5.99e-08	2
1405	Bacteroides coprosuis	Meyerozyma guilliermondii	0.3147	1.86e-07	4.52e-06	2
1406	Bacteroides dorei	Meyerozyma guilliermondii	0.4665	4.24e-09	1.98e-07	2
1407	Bacteroides thetaiotaomicron	Meyerozyma guilliermondii	0.389	3.5e-09	1.71e-07	2
1408	Christensenella sp. Marseille-P3954	Meyerozyma guilliermondii	-0.3319	4.2e-07	8.87e-06	1
1409	[Clostridium] bolteae	Meyerozyma guilliermondii	0.4235	8.74e-08	2.44e-06	2
1410	Aspergillus piperis	Meyerozyma guilliermondii	0.3842	2.61e-07	5.96e-06	2
1411	Aspergillus sclerotioniger	Meyerozyma guilliermondii	0.4519	7.95e-08	2.26e-06	2
1412	Botrytis cinerea	Meyerozyma guilliermondii	0.4311	2.58e-07	5.92e-06	2
1413	Candida tropicalis	Meyerozyma guilliermondii	0.4788	3.09e-09	1.54e-07	2
1414	Colletotrichum nymphaeae	Meyerozyma guilliermondii	0.4698	4.75e-07	9.85e-06	2
1415	Emmonsia sp. CAC-2015a	Meyerozyma guilliermondii	0.5737	1.69e-08	6.26e-07	2
1416	Erysiphe pulchra	Meyerozyma guilliermondii	0.4259	2.65e-08	8.97e-07	2
1417	Aspergillus calidoustus	Microbotryum lychnidis-dioicae	0.3631	1.16e-07	3.05e-06	2
1418	Aspergillus nomiae	Microbotryum lychnidis-dioicae	0.3813	9.02e-08	2.5e-06	2
1419	Colletotrichum nymphaeae	Microbotryum lychnidis-dioicae	0.3324	4.72e-07	9.79e-06	2
1420	Coniophora puteana	Microbotryum lychnidis-dioicae	0.4385	2.73e-08	9.2e-07	2
1421	Cryptococcus amylolentus	Microbotryum lychnidis-dioicae	0.3824	3.78e-08	1.21e-06	2
1422	Fomitopsis pinicola	Microbotryum lychnidis-dioicae	0.3093	1.1e-09	6.37e-08	2
1423	Methanobrevibacter ruminantium	Moelleriella libera	0.5397	1.8e-09	9.74e-08	2
1424	Methanocella paludicola	Moelleriella libera	0.3734	3.68e-07	7.98e-06	2
1425	Methanococcus maripaludis	Moelleriella libera	0.4252	1.15e-08	4.52e-07	2
1426	Flavonifractor plautii	Moelleriella libera	0.3197	2.14e-08	7.56e-07	2
1427	Aspergillus piperis	Moelleriella libera	0.3561	1.65e-07	4.11e-06	2
1428	Aspergillus sclerotioniger	Moelleriella libera	0.3467	4.43e-07	9.3e-06	2
1429	Candida tropicalis	Moelleriella libera	0.4734	3.08e-07	6.86e-06	2
1430	Colletotrichum nymphaeae	Moelleriella libera	0.4109	1.48e-07	3.76e-06	2
1431	Coniophora puteana	Moelleriella libera	0.3822	8.52e-08	2.39e-06	2
1432	Diaporthe ampelina	Moelleriella libera	0.3887	1.23e-08	4.78e-07	2
1433	Emmonsia sp. CAC-2015a	Moelleriella libera	0.3916	2.88e-09	1.45e-07	2
1434	Exophiala xenobiotica	Moelleriella libera	0.3214	1.45e-07	3.7e-06	2
1435	Fomitopsis pinicola	Moelleriella libera	0.3119	1.08e-08	4.29e-07	2
1436	Lasallia pustulata	Moelleriella libera	0.4746	5.11e-10	3.37e-08	2
1437	Malassezia globosa	Moelleriella libera	0.4968	2.13e-08	7.51e-07	2
1438	Meyerozyma guilliermondii	Moelleriella libera	0.4139	3.25e-07	7.15e-06	2
1439	Microbotryum lychnidis-dioicae	Moelleriella libera	0.3523	1.54e-07	3.88e-06	2
1440	Natrialba magadii	Moesziomyces aphidis	0.4122	5.62e-08	1.69e-06	2
1441	Pyrobaculum arsenaticum	Moesziomyces aphidis	0.379	6.28e-08	1.86e-06	2
1442	Thermococcus pacificus	Moesziomyces aphidis	0.3304	1.67e-07	4.14e-06	2
1443	Haloferax volcanii	Moniliophthora perniciosa	-0.3337	2.62e-08	8.9e-07	1
1444	Aspergillus clavatus	Moniliophthora perniciosa	0.5102	1.77e-10	1.4e-08	2
1445	Aspergillus niger	Moniliophthora perniciosa	0.3503	1.27e-07	3.31e-06	2
1446	Blastomyces parvus	Moniliophthora perniciosa	0.5966	1.2e-08	4.67e-07	2
1447	Botrytis cinerea	Moniliophthora perniciosa	0.5117	2.78e-10	2.02e-08	2
1448	Cercospora berteroae	Moniliophthora perniciosa	0.3742	5.51e-08	1.66e-06	2
1449	Cylindrobasidium torrendii	Moniliophthora perniciosa	0.5285	6.68e-11	6.64e-09	2
1450	Dothistroma septosporum	Moniliophthora perniciosa	0.474	6.68e-11	6.64e-09	2
1451	Erysiphe pulchra	Moniliophthora perniciosa	0.4355	4.6e-09	2.12e-07	2
1452	Fonsecaea nubica	Moniliophthora perniciosa	0.3911	1.01e-07	2.74e-06	2
1453	Kwoniella heveanensis	Moniliophthora perniciosa	0.4146	2.17e-07	5.11e-06	2
1454	Malassezia restricta	Moniliophthora perniciosa	-0.3462	1.62e-07	4.06e-06	1
1455	Marssonina brunnea	Moniliophthora perniciosa	0.4472	7.73e-10	4.74e-08	2
1456	Haloferax volcanii	Moniliophthora roreri	-0.3219	3.33e-09	1.64e-07	1
1457	Methanococcus maripaludis	Moniliophthora roreri	0.3937	1.51e-08	5.69e-07	2
1458	Natronococcus occultus	Moniliophthora roreri	-0.3093	9.4e-09	3.84e-07	1
1459	Christensenella sp. Marseille-P3954	Moniliophthora roreri	-0.3982	1.13e-07	3e-06	1
1460	Enterococcus faecium	Moniliophthora roreri	0.4089	1.95e-09	1.04e-07	2
1461	Lachnoanaerobaculum umeaense	Moniliophthora roreri	0.3125	3.11e-07	6.89e-06	2
1462	Veillonella parvula	Moniliophthora roreri	0.4015	5.94e-09	2.62e-07	2
1463	Aspergillus calidoustus	Moniliophthora roreri	0.5024	4.85e-08	1.5e-06	2
1464	Aspergillus clavatus	Moniliophthora roreri	0.4449	2.29e-07	5.36e-06	2
1465	Aspergillus glaucus	Moniliophthora roreri	0.3515	1.56e-08	5.85e-07	2
1466	Aspergillus niger	Moniliophthora roreri	0.3984	7.5e-09	3.16e-07	2
1467	Botrytis cinerea	Moniliophthora roreri	0.5419	5.65e-09	2.51e-07	2
1468	Cercospora berteroae	Moniliophthora roreri	0.4715	5.1e-08	1.56e-06	2
1469	Cladophialophora immunda	Moniliophthora roreri	0.4466	2.39e-07	5.54e-06	2
1470	Colletotrichum nymphaeae	Moniliophthora roreri	0.3225	1.95e-08	7e-07	2
1471	Coniophora puteana	Moniliophthora roreri	0.416	8.57e-10	5.13e-08	2
1472	Cylindrobasidium torrendii	Moniliophthora roreri	0.4456	1.92e-08	6.94e-07	2
1473	Diaporthe ampelina	Moniliophthora roreri	0.3168	4.57e-08	1.43e-06	2
1474	Dothistroma septosporum	Moniliophthora roreri	0.4646	9.82e-08	2.68e-06	2
1475	Emmonsia sp. CAC-2015a	Moniliophthora roreri	0.5167	1.55e-08	5.8e-07	2
1476	Exophiala oligosperma	Moniliophthora roreri	0.416	3.16e-09	1.57e-07	2
1477	Fonsecaea erecta	Moniliophthora roreri	0.5143	6.57e-08	1.94e-06	2
1478	Grifola frondosa	Moniliophthora roreri	0.331	8.7e-08	2.43e-06	2
1479	Hyaloscypha variabilis	Moniliophthora roreri	0.5634	3.26e-10	2.27e-08	2
1480	Hypholoma sublateritium	Moniliophthora roreri	0.4423	9.89e-08	2.69e-06	2
1481	Lipomyces starkeyi	Moniliophthora roreri	0.5312	6e-10	3.82e-08	2
1482	Lomentospora prolificans	Moniliophthora roreri	0.4659	3.08e-07	6.86e-06	2
1483	Macrophomina phaseolina	Moniliophthora roreri	0.464	6.58e-08	1.94e-06	2
1484	Marssonina brunnea	Moniliophthora roreri	0.3604	1.29e-08	4.97e-07	2
1485	Meyerozyma guilliermondii	Moniliophthora roreri	0.4686	3.42e-07	7.46e-06	2
1486	Moniliophthora perniciosa	Moniliophthora roreri	0.5017	6.24e-09	2.73e-07	2
1487	Methanobrevibacter olleyae	Mucor ambiguus	0.5219	6e-10	3.82e-08	2
1488	Methanobrevibacter ruminantium	Mucor ambiguus	0.56	2.28e-10	1.7e-08	2
1489	Methanococcoides methylutens	Mucor ambiguus	0.3128	4.08e-07	8.67e-06	2
1490	Methanococcus maripaludis	Mucor ambiguus	0.5985	2.78e-10	2.02e-08	2
1491	Anaerocolumna sp. CBA3638	Mucor ambiguus	0.6046	6.68e-11	6.64e-09	2
1492	Anaerostipes hadrus	Mucor ambiguus	0.3089	9.69e-08	2.65e-06	2
1493	Butyrivibrio fibrisolvens	Mucor ambiguus	0.6166	3.26e-10	2.27e-08	2
1494	Butyrivibrio hungatei	Mucor ambiguus	0.4552	1.26e-09	7.2e-08	2
1495	Butyrivibrio proteoclasticus	Mucor ambiguus	0.4579	6e-10	3.82e-08	2
1496	Cellulosilyticum sp. WCF-2	Mucor ambiguus	0.3604	1.5e-08	5.64e-07	2
1497	Clostridium beijerinckii	Mucor ambiguus	0.3708	2.44e-07	5.64e-06	2
1498	Clostridium botulinum	Mucor ambiguus	0.4321	3.71e-07	8.03e-06	2
1499	Clostridium butyricum	Mucor ambiguus	0.4206	1.69e-08	6.24e-07	2
1500	Clostridium saccharobutylicum	Mucor ambiguus	0.456	8.23e-08	2.33e-06	2
1501	Clostridium saccharoperbutylacetonicum	Mucor ambiguus	0.4677	5.42e-08	1.64e-06	2
1502	Clostridium sp. DL-VIII	Mucor ambiguus	0.41	8.94e-08	2.48e-06	2
1503	Herbinix luporum	Mucor ambiguus	0.5203	6.68e-11	6.64e-09	2
1504	Hungateiclostridium clariflavum	Mucor ambiguus	0.4031	4.79e-07	9.9e-06	2
1505	Lachnoanaerobaculum umeaense	Mucor ambiguus	0.5257	6.68e-11	6.64e-09	2
1506	Lachnoclostridium phytofermentans	Mucor ambiguus	0.5927	1.23e-10	1.05e-08	2
1507	Lachnoclostridium sp. YL32	Mucor ambiguus	0.4113	1.92e-07	4.63e-06	2
1508	Lachnospiraceae bacterium KM106-2	Mucor ambiguus	0.4391	1.77e-10	1.4e-08	2
1509	Lactobacillus ruminis	Mucor ambiguus	0.4239	8.86e-08	2.46e-06	2
1510	Pseudobutyrivibrio xylanivorans	Mucor ambiguus	0.476	1.23e-10	1.05e-08	2
1511	Roseburia intestinalis	Mucor ambiguus	0.3676	1.01e-08	4.09e-07	2
1512	Veillonella parvula	Mucor ambiguus	0.3073	1.21e-07	3.17e-06	2
1513	[Eubacterium] cellulosolvens	Mucor ambiguus	0.6256	2.78e-10	2.02e-08	2
1514	Aspergillus niger	Mucor ambiguus	0.4945	6.89e-09	2.94e-07	2
1515	Candida tropicalis	Mucor ambiguus	0.5007	1.05e-07	2.82e-06	2
1516	Colletotrichum nymphaeae	Mucor ambiguus	0.4658	1.79e-07	4.39e-06	2
1517	Emmonsia sp. CAC-2015a	Mucor ambiguus	0.551	2.65e-08	8.97e-07	2
1518	Malassezia globosa	Mucor ambiguus	0.3543	3.06e-07	6.83e-06	2
1519	Marssonina brunnea	Mucor ambiguus	0.3586	2.6e-07	5.95e-06	2
1520	Meyerozyma guilliermondii	Mucor ambiguus	0.592	2.8e-08	9.39e-07	2
1521	Moelleriella libera	Mucor ambiguus	0.3421	8.26e-08	2.33e-06	2
1522	Moniliophthora roreri	Mucor ambiguus	0.4254	6.86e-08	2.01e-06	2
1523	Methanobrevibacter olleyae	Nadsonia fulvescens	0.4689	2.55e-08	8.71e-07	2
1524	Methanobrevibacter ruminantium	Nadsonia fulvescens	0.5176	8.52e-08	2.39e-06	2
1525	Methanococcus maripaludis	Nadsonia fulvescens	0.4829	1.23e-08	4.76e-07	2
1526	Clostridium botulinum	Nadsonia fulvescens	0.384	3.96e-07	8.47e-06	2
1527	Clostridium sp. CT4	Nadsonia fulvescens	0.3774	1.16e-07	3.05e-06	2
1528	Candida tropicalis	Nadsonia fulvescens	0.4663	8.57e-10	5.13e-08	2
1529	Colletotrichum nymphaeae	Nadsonia fulvescens	0.4117	6.99e-08	2.04e-06	2
1530	Emmonsia sp. CAC-2015a	Nadsonia fulvescens	0.6625	2.46e-09	1.27e-07	2
1531	Hyaloscypha variabilis	Nadsonia fulvescens	0.3113	1.46e-07	3.72e-06	2
1532	Lachancea mirantina	Nadsonia fulvescens	0.4449	2.83e-07	6.39e-06	2
1533	Marssonina brunnea	Nadsonia fulvescens	0.47	3.71e-09	1.78e-07	2
1534	Moniliophthora roreri	Nadsonia fulvescens	0.3637	1.32e-08	5.06e-07	2
1535	Halobellus limi	Ophiocordyceps australis	0.6596	1.07e-07	2.87e-06	2
1536	Haloplanus rallus	Ophiocordyceps australis	0.4175	1.73e-09	9.37e-08	2
1537	Methanocella paludicola	Ophiocordyceps australis	0.4859	2.25e-08	7.87e-07	2
1538	Lachnoclostridium sp. YL32	Ophiocordyceps australis	0.4439	1.24e-07	3.24e-06	2
1539	Aspergillus calidoustus	Ophiocordyceps australis	0.4396	2.4e-07	5.57e-06	2
1540	Calocera cornea	Ophiocordyceps australis	0.6003	6.68e-11	6.64e-09	2
1541	Cladophialophora immunda	Ophiocordyceps australis	0.4708	2.28e-10	1.7e-08	2
1542	Coniophora puteana	Ophiocordyceps australis	0.5651	1.23e-10	1.05e-08	2
1543	Diaporthe ampelina	Ophiocordyceps australis	0.5001	6.68e-11	6.64e-09	2
1544	Dothistroma septosporum	Ophiocordyceps australis	0.3932	6e-08	1.79e-06	2
1545	Exophiala oligosperma	Ophiocordyceps australis	0.3559	2.13e-08	7.51e-07	2
1546	Fomitopsis pinicola	Ophiocordyceps australis	0.5577	1.84e-09	9.93e-08	2
1547	Fonsecaea erecta	Ophiocordyceps australis	0.4507	9.77e-08	2.67e-06	2
1548	Fonsecaea monophora	Ophiocordyceps australis	0.3331	2.12e-07	5.02e-06	2
1549	Grifola frondosa	Ophiocordyceps australis	0.4401	2.46e-09	1.27e-07	2
1550	Hypholoma sublateritium	Ophiocordyceps australis	0.4849	1.7e-07	4.22e-06	2
1551	Lasallia pustulata	Ophiocordyceps australis	0.3324	3.81e-08	1.22e-06	2
1552	Macrophomina phaseolina	Ophiocordyceps australis	0.4656	6.87e-10	4.33e-08	2
1553	Malassezia vespertilionis	Ophiocordyceps australis	0.3739	7.14e-09	3.02e-07	2
1554	Metarhizium album	Ophiocordyceps australis	0.4688	2.88e-09	1.45e-07	2
1555	Microbotryum lychnidis-dioicae	Ophiocordyceps australis	0.3023	8.74e-08	2.44e-06	2
1556	Moelleriella libera	Ophiocordyceps australis	0.3593	1.23e-10	1.05e-08	2
1557	Bacteroides fragilis	Parastagonospora nodorum	0.3017	4.55e-07	9.5e-06	2
1558	Aspergillus calidoustus	Parastagonospora nodorum	0.4826	4.71e-08	1.46e-06	2
1559	Diaporthe ampelina	Parastagonospora nodorum	0.3231	2.38e-07	5.53e-06	2
1560	Fonsecaea erecta	Parastagonospora nodorum	0.5579	1.23e-10	1.05e-08	2
1561	Kwoniella heveanensis	Parastagonospora nodorum	0.5693	1.75e-08	6.42e-07	2
1562	Malassezia vespertilionis	Parastagonospora nodorum	0.38	2.53e-08	8.66e-07	2
1563	Metarhizium album	Parastagonospora nodorum	0.4424	7.16e-08	2.08e-06	2
1564	Ophiocordyceps australis	Parastagonospora nodorum	0.3795	6.95e-08	2.03e-06	2
1565	Aspergillus calidoustus	Paxillus involutus	0.3496	1.01e-08	4.09e-07	2
1566	Botrytis cinerea	Paxillus involutus	0.4092	6.3e-09	2.74e-07	2
1567	Hyaloscypha variabilis	Paxillus involutus	0.3961	6.18e-08	1.84e-06	2
1568	Kwoniella heveanensis	Paxillus involutus	0.3658	4.17e-07	8.83e-06	2
1569	Armillaria solidipes	Phialophora americana	0.4663	1.23e-10	1.05e-08	2
1570	Aspergillus clavatus	Phialophora americana	0.3827	1.98e-07	4.77e-06	2
1571	Cercospora berteroae	Phialophora americana	0.396	3.71e-09	1.78e-07	2
1572	Cladophialophora immunda	Phialophora americana	0.5593	3.47e-08	1.13e-06	2
1573	Coniophora puteana	Phialophora americana	0.368	8.76e-08	2.44e-06	2
1574	Cylindrobasidium torrendii	Phialophora americana	0.3797	2.26e-07	5.29e-06	2
1575	Diaporthe ampelina	Phialophora americana	0.4143	2.14e-07	5.05e-06	2
1576	Fomitopsis pinicola	Phialophora americana	0.5383	2.02e-09	1.08e-07	2
1577	Hypholoma sublateritium	Phialophora americana	0.3799	2.53e-07	5.83e-06	2
1578	Lomentospora prolificans	Phialophora americana	0.419	3.57e-09	1.73e-07	2
1579	Moniliophthora roreri	Phialophora americana	0.3108	1.5e-07	3.81e-06	2
1580	Porphyromonas gingivalis	Protomyces lactucaedebilis	0.4175	1.72e-07	4.26e-06	2
1581	Prevotella denticola	Protomyces lactucaedebilis	0.3917	1.85e-07	4.5e-06	2
1582	Aspergillus nomiae	Protomyces lactucaedebilis	0.3969	1.85e-07	4.51e-06	2
1583	Coniophora puteana	Protomyces lactucaedebilis	0.344	5.57e-08	1.68e-06	2
1584	Grifola frondosa	Protomyces lactucaedebilis	0.3025	3.85e-07	8.29e-06	2
1585	Hypholoma sublateritium	Protomyces lactucaedebilis	0.3727	1.61e-07	4.02e-06	2
1586	Marssonina brunnea	Protomyces lactucaedebilis	0.4202	1.97e-07	4.74e-06	2
1587	Moniliophthora roreri	Protomyces lactucaedebilis	0.452	2.47e-08	8.47e-07	2
1588	Haloferax volcanii	Pseudogymnoascus sp. 03VT05	0.3259	4.09e-07	8.69e-06	2
1589	Aspergillus sclerotioniger	Pseudogymnoascus sp. 03VT05	0.3669	3.67e-07	7.96e-06	2
1590	Capronia epimyces	Pseudogymnoascus sp. 03VT05	0.4114	1.06e-07	2.85e-06	2
1591	Malassezia restricta	Pseudogymnoascus sp. 03VT05	0.3512	1.27e-07	3.31e-06	2
1592	Haloarcula taiwanensis	Pseudogymnoascus sp. 24MN13	0.3284	1.76e-07	4.32e-06	2
1593	Halobellus limi	Pseudogymnoascus sp. 24MN13	0.4376	5.43e-09	2.43e-07	2
1594	Haloferax volcanii	Pseudogymnoascus sp. 24MN13	0.5738	2.31e-08	8.01e-07	2
1595	Halohasta litchfieldiae	Pseudogymnoascus sp. 24MN13	0.4094	8.15e-10	4.99e-08	2
1596	Halopenitus persicus	Pseudogymnoascus sp. 24MN13	0.5046	2.36e-07	5.49e-06	2
1597	Methanocella paludicola	Pseudogymnoascus sp. 24MN13	0.6918	1.23e-10	1.05e-08	2
1598	Methanothrix soehngenii	Pseudogymnoascus sp. 24MN13	0.4011	2.29e-08	7.97e-07	2
1599	Natrinema versiforme	Pseudogymnoascus sp. 24MN13	0.4211	2.29e-08	7.97e-07	2
1600	Natronococcus occultus	Pseudogymnoascus sp. 24MN13	0.3711	2.56e-09	1.32e-07	2
1601	Bifidobacterium adolescentis	Pseudogymnoascus sp. 24MN13	0.3814	2.46e-09	1.27e-07	2
1602	Bifidobacterium breve	Pseudogymnoascus sp. 24MN13	0.5703	1.23e-10	1.05e-08	2
1603	Christensenella sp. Marseille-P3954	Pseudogymnoascus sp. 24MN13	0.5007	4.06e-08	1.29e-06	2
1604	Eggerthella sp. YY7918	Pseudogymnoascus sp. 24MN13	0.5225	6.89e-09	2.94e-07	2
1605	Faecalibaculum rodentium	Pseudogymnoascus sp. 24MN13	0.4645	2.23e-08	7.83e-07	2
1606	Flintibacter sp. KGMB00164	Pseudogymnoascus sp. 24MN13	0.3853	2.84e-08	9.49e-07	2
1607	Libanicoccus massiliensis	Pseudogymnoascus sp. 24MN13	0.5145	4.89e-09	2.23e-07	2
1608	Botrytis cinerea	Pseudogymnoascus sp. 24MN13	-0.3622	1.72e-07	4.24e-06	1
1609	Calocera cornea	Pseudogymnoascus sp. 24MN13	0.4015	1.92e-08	6.93e-07	2
1610	Cyphellophora europaea	Pseudogymnoascus sp. 24MN13	0.4735	6e-10	3.82e-08	2
1611	Lipomyces starkeyi	Pseudogymnoascus sp. 24MN13	0.4027	8.82e-08	2.46e-06	2
1612	Haloplanus rallus	Pseudogymnoascus sp. VKM F-4520 (FW-2644)	-0.381	7.07e-08	2.06e-06	1
1613	Candida tropicalis	Pseudogymnoascus sp. VKM F-4520 (FW-2644)	0.4014	2.11e-07	5e-06	2
1614	Capronia epimyces	Pseudogymnoascus sp. VKM F-4520 (FW-2644)	0.566	1.1e-08	4.37e-07	2
1615	Clavispora lusitaniae	Pseudogymnoascus sp. VKM F-4520 (FW-2644)	0.3298	1.5e-07	3.81e-06	2
1616	Clohesyomyces aquaticus	Pseudogymnoascus sp. VKM F-4520 (FW-2644)	0.5212	8.01e-08	2.28e-06	2
1617	Fonsecaea nubica	Pseudogymnoascus sp. VKM F-4520 (FW-2644)	0.3532	3.47e-07	7.56e-06	2
1618	Methanobrevibacter ruminantium	Puccinia sorghi	0.3468	6.03e-09	2.65e-07	2
1619	Methanococcus maripaludis	Puccinia sorghi	0.4834	9.81e-10	5.77e-08	2
1620	Enterococcus faecium	Puccinia sorghi	0.4623	6.7e-08	1.97e-06	2
1621	Veillonella parvula	Puccinia sorghi	0.319	2.08e-07	4.94e-06	2
1622	Aspergillus calidoustus	Puccinia sorghi	0.4114	3.68e-08	1.19e-06	2
1623	Aspergillus carbonarius	Puccinia sorghi	0.3727	1.61e-07	4.02e-06	2
1624	Aspergillus sclerotioniger	Puccinia sorghi	0.399	6.62e-08	1.95e-06	2
1625	Aspergillus sydowii	Puccinia sorghi	0.4674	2.66e-08	9e-07	2
1626	Candida tropicalis	Puccinia sorghi	0.4789	6.57e-08	1.94e-06	2
1627	Colletotrichum graminicola	Puccinia sorghi	0.6074	6.37e-09	2.76e-07	2
1628	Colletotrichum nymphaeae	Puccinia sorghi	0.3309	1.29e-08	4.97e-07	2
1629	Emmonsia sp. CAC-2015a	Puccinia sorghi	0.6931	2.28e-10	1.7e-08	2
1630	Exophiala xenobiotica	Puccinia sorghi	0.312	1.04e-07	2.79e-06	2
1631	Hyaloscypha variabilis	Puccinia sorghi	0.4483	3.06e-09	1.53e-07	2
1632	Malassezia globosa	Puccinia sorghi	0.3473	6.56e-08	1.94e-06	2
1633	Marssonina brunnea	Puccinia sorghi	0.4632	9.4e-10	5.56e-08	2
1634	Meyerozyma guilliermondii	Puccinia sorghi	0.5814	2.28e-10	1.7e-08	2
1635	Microbotryum lychnidis-dioicae	Puccinia sorghi	0.3566	4.31e-08	1.35e-06	2
1636	Moelleriella libera	Puccinia sorghi	0.3166	2.14e-07	5.06e-06	2
1637	Moniliophthora roreri	Puccinia sorghi	0.5005	1.72e-08	6.34e-07	2
1638	Mucor ambiguus	Puccinia sorghi	0.3849	6.89e-08	2.01e-06	2
1639	Nadsonia fulvescens	Puccinia sorghi	0.5364	1.8e-09	9.74e-08	2
1640	Haloferax volcanii	Puccinia striiformis	-0.5343	2.78e-10	2.02e-08	1
1641	Halopenitus persicus	Puccinia striiformis	-0.4737	2.3e-08	7.99e-07	1
1642	Natrialba magadii	Puccinia striiformis	-0.3904	3.99e-07	8.53e-06	1
1643	Christensenella sp. Marseille-P3954	Puccinia striiformis	-0.5065	2.6e-08	8.83e-07	1
1644	Dysosmobacter welbionis	Puccinia striiformis	-0.3333	2.87e-07	6.46e-06	1
1645	Eggerthella sp. YY7918	Puccinia striiformis	-0.3086	1.15e-07	3.04e-06	1
1646	Enterococcus faecium	Puccinia striiformis	0.4075	1.09e-07	2.9e-06	2
1647	Faecalibaculum rodentium	Puccinia striiformis	-0.3194	1.32e-07	3.41e-06	1
1648	Flintibacter sp. KGMB00164	Puccinia striiformis	-0.4341	2.16e-07	5.1e-06	1
1649	Intestinimonas butyriciproducens	Puccinia striiformis	-0.4989	1.02e-08	4.11e-07	1
1650	Ruminococcus albus	Puccinia striiformis	-0.4037	2.94e-08	9.75e-07	1
1651	Veillonella parvula	Puccinia striiformis	0.359	2.48e-07	5.71e-06	2
1652	Aspergillus carbonarius	Puccinia striiformis	0.3187	1.75e-07	4.3e-06	2
1653	Aspergillus clavatus	Puccinia striiformis	0.5297	8.57e-10	5.13e-08	2
1654	Aspergillus niger	Puccinia striiformis	0.447	1.91e-09	1.03e-07	2
1655	Aspergillus sclerotioniger	Puccinia striiformis	0.3044	3.17e-07	7e-06	2
1656	Bipolaris oryzae	Puccinia striiformis	0.3349	4.04e-07	8.61e-06	2
1657	Blastomyces parvus	Puccinia striiformis	0.3546	2.48e-07	5.71e-06	2
1658	Botrytis cinerea	Puccinia striiformis	0.5684	3.36e-09	1.65e-07	2
1659	Candida tropicalis	Puccinia striiformis	0.5869	1.48e-08	5.56e-07	2
1660	Cercospora berteroae	Puccinia striiformis	0.3627	6.89e-08	2.02e-06	2
1661	Coniophora puteana	Puccinia striiformis	0.4242	7.47e-08	2.15e-06	2
1662	Cylindrobasidium torrendii	Puccinia striiformis	0.5814	1.74e-08	6.4e-07	2
1663	Dothistroma septosporum	Puccinia striiformis	0.4785	4.88e-09	2.23e-07	2
1664	Erysiphe pulchra	Puccinia striiformis	0.5844	9.25e-08	2.56e-06	2
1665	Fonsecaea nubica	Puccinia striiformis	0.3575	3.26e-10	2.27e-08	2
1666	Malassezia globosa	Puccinia striiformis	0.3116	2.13e-09	1.13e-07	2
1667	Malassezia restricta	Puccinia striiformis	-0.4377	8.57e-10	5.13e-08	1
1668	Marssonina brunnea	Puccinia striiformis	0.4079	3.26e-10	2.27e-08	2
1669	Moniliophthora perniciosa	Puccinia striiformis	0.5837	6.68e-11	6.64e-09	2
1670	Moniliophthora roreri	Puccinia striiformis	0.5832	2.31e-09	1.21e-07	2
1671	Puccinia sorghi	Puccinia striiformis	0.4985	1.35e-07	3.48e-06	2
1672	Halobellus limi	Pyrenochaeta sp. DS3sAY3a	0.3656	3e-07	6.71e-06	2
1673	Aspergillus calidoustus	Pyrenochaeta sp. DS3sAY3a	0.3671	1.07e-08	4.27e-07	2
1674	Calocera cornea	Pyrenochaeta sp. DS3sAY3a	0.5841	1.15e-08	4.52e-07	2
1675	Cercospora berteroae	Pyrenochaeta sp. DS3sAY3a	0.3041	1.17e-07	3.08e-06	2
1676	Cladophialophora immunda	Pyrenochaeta sp. DS3sAY3a	0.5048	6e-10	3.82e-08	2
1677	Coniophora puteana	Pyrenochaeta sp. DS3sAY3a	0.5258	8.99e-10	5.36e-08	2
1678	Diaporthe ampelina	Pyrenochaeta sp. DS3sAY3a	0.5049	1.23e-10	1.05e-08	2
1679	Fomitopsis pinicola	Pyrenochaeta sp. DS3sAY3a	0.5738	3.26e-10	2.27e-08	2
1680	Fonsecaea erecta	Pyrenochaeta sp. DS3sAY3a	0.4566	2.29e-07	5.35e-06	2
1681	Grifola frondosa	Pyrenochaeta sp. DS3sAY3a	0.3738	3.86e-08	1.24e-06	2
1682	Hyaloscypha variabilis	Pyrenochaeta sp. DS3sAY3a	0.3438	2.85e-07	6.43e-06	2
1683	Hypholoma sublateritium	Pyrenochaeta sp. DS3sAY3a	0.429	4.19e-08	1.32e-06	2
1684	Lomentospora prolificans	Pyrenochaeta sp. DS3sAY3a	0.447	1.03e-08	4.15e-07	2
1685	Malassezia vespertilionis	Pyrenochaeta sp. DS3sAY3a	0.4125	6.68e-09	2.86e-07	2
1686	Marssonina brunnea	Pyrenochaeta sp. DS3sAY3a	0.3148	2.15e-08	7.59e-07	2
1687	Moelleriella libera	Pyrenochaeta sp. DS3sAY3a	0.5251	2.15e-08	7.59e-07	2
1688	Moniliophthora roreri	Pyrenochaeta sp. DS3sAY3a	0.4541	3.35e-08	1.1e-06	2
1689	Ophiocordyceps australis	Pyrenochaeta sp. DS3sAY3a	0.5884	1.84e-09	9.93e-08	2
1690	Phialophora americana	Pyrenochaeta sp. DS3sAY3a	0.5593	1.75e-07	4.3e-06	2
1691	Puccinia sorghi	Pyrenochaeta sp. DS3sAY3a	0.4948	1.47e-07	3.75e-06	2
1692	Aspergillus sclerotioniger	Pyrenophora tritici-repentis	0.3563	5.33e-08	1.62e-06	2
1693	Blastomyces parvus	Pyrenophora tritici-repentis	0.5546	4.3e-09	2.01e-07	2
1694	Botrytis cinerea	Pyrenophora tritici-repentis	0.5578	6.46e-09	2.79e-07	2
1695	Capronia epimyces	Pyrenophora tritici-repentis	0.5537	2.08e-08	7.42e-07	2
1696	Dothistroma septosporum	Pyrenophora tritici-repentis	0.5699	2.28e-08	7.96e-07	2
1697	Erysiphe pulchra	Pyrenophora tritici-repentis	0.6533	1.22e-08	4.74e-07	2
1698	Kwoniella heveanensis	Pyrenophora tritici-repentis	0.5981	2.42e-07	5.6e-06	2
1699	Malassezia globosa	Pyrenophora tritici-repentis	0.5527	4.72e-07	9.79e-06	2
1700	Marssonina brunnea	Pyrenophora tritici-repentis	0.5134	1.53e-08	5.75e-07	2
1701	Moniliophthora perniciosa	Pyrenophora tritici-repentis	0.4336	5.96e-09	2.63e-07	2
1702	Parastagonospora nodorum	Pyrenophora tritici-repentis	0.3297	3.53e-07	7.69e-06	2
1703	Pseudogymnoascus sp. VKM F-4520 (FW-2644)	Pyrenophora tritici-repentis	0.6518	2.49e-07	5.75e-06	2
1704	Methanococcus maripaludis	Pyricularia pennisetigena	0.3153	1.07e-07	2.86e-06	2
1705	Aspergillus calidoustus	Pyricularia pennisetigena	0.3188	4.63e-07	9.63e-06	2
1706	Aspergillus sclerotioniger	Pyricularia pennisetigena	0.3302	7.69e-08	2.2e-06	2
1707	Fonsecaea erecta	Pyricularia pennisetigena	0.3698	9.32e-08	2.57e-06	2
1708	Macrophomina phaseolina	Pyricularia pennisetigena	0.438	3.68e-07	7.97e-06	2
1709	Moelleriella libera	Pyricularia pennisetigena	0.4694	9.14e-08	2.53e-06	2
1710	Ophiocordyceps australis	Pyricularia pennisetigena	0.5958	3.26e-10	2.27e-08	2
1711	Puccinia sorghi	Pyricularia pennisetigena	0.4654	1.1e-09	6.37e-08	2
1712	Pyrenochaeta sp. DS3sAY3a	Pyricularia pennisetigena	0.4958	4.84e-08	1.49e-06	2
1713	Halobellus limi	Rachicladosporium antarcticum	0.6084	7.87e-08	2.24e-06	2
1714	Cladophialophora immunda	Rachicladosporium antarcticum	0.4446	5.34e-08	1.62e-06	2
1715	Clohesyomyces aquaticus	Rachicladosporium antarcticum	0.341	4.28e-07	9.01e-06	2
1716	Fomitopsis pinicola	Rachicladosporium antarcticum	0.5529	8.38e-08	2.36e-06	2
1717	Microbotryum lychnidis-dioicae	Rachicladosporium antarcticum	0.4765	9.1e-09	3.73e-07	2
1718	Nadsonia fulvescens	Rachicladosporium antarcticum	0.3672	3.5e-09	1.71e-07	2
1719	Ophiocordyceps australis	Rachicladosporium antarcticum	0.5858	3e-08	9.95e-07	2
1720	Puccinia sorghi	Rachicladosporium antarcticum	0.4273	1.51e-07	3.83e-06	2
1721	Pyrenochaeta sp. DS3sAY3a	Rachicladosporium antarcticum	0.3778	8.67e-08	2.42e-06	2
1722	Pyricularia pennisetigena	Rachicladosporium antarcticum	0.3578	1.34e-07	3.46e-06	2
1723	Haloarcula taiwanensis	Rhodotorula sp. JG-1b	0.537	3.44e-09	1.68e-07	2
1724	Halobellus limi	Rhodotorula sp. JG-1b	0.3675	5.01e-08	1.54e-06	2
1725	Haloferax volcanii	Rhodotorula sp. JG-1b	0.5975	2.78e-10	2.02e-08	2
1726	Halohasta litchfieldiae	Rhodotorula sp. JG-1b	0.3409	6.39e-08	1.89e-06	2
1727	Methanocella paludicola	Rhodotorula sp. JG-1b	0.4425	9.09e-09	3.73e-07	2
1728	Methanothrix soehngenii	Rhodotorula sp. JG-1b	0.429	8.12e-09	3.39e-07	2
1729	Natrialba magadii	Rhodotorula sp. JG-1b	0.4313	2.85e-09	1.45e-07	2
1730	Natrinema versiforme	Rhodotorula sp. JG-1b	0.3099	2.97e-07	6.66e-06	2
1731	Natronococcus occultus	Rhodotorula sp. JG-1b	0.475	6.68e-11	6.64e-09	2
1732	Christensenella sp. Marseille-P3954	Rhodotorula sp. JG-1b	0.4052	2.6e-09	1.33e-07	2
1733	Clostridiales bacterium CCNA10	Rhodotorula sp. JG-1b	0.4604	7.73e-10	4.74e-08	2
1734	Desulfovibrio vulgaris	Rhodotorula sp. JG-1b	0.4195	2.9e-07	6.53e-06	2
1735	Dysosmobacter welbionis	Rhodotorula sp. JG-1b	0.4786	2.24e-08	7.84e-07	2
1736	Flavonifractor plautii	Rhodotorula sp. JG-1b	0.3713	4.64e-07	9.64e-06	2
1737	Flintibacter sp. KGMB00164	Rhodotorula sp. JG-1b	0.3922	7.92e-09	3.32e-07	2
1738	Intestinimonas butyriciproducens	Rhodotorula sp. JG-1b	0.4266	6e-10	3.82e-08	2
1739	Oscillibacter sp. PEA192	Rhodotorula sp. JG-1b	0.366	7.47e-08	2.15e-06	2
1740	Ruthenibacterium lactatiformans	Rhodotorula sp. JG-1b	0.3456	3.58e-08	1.16e-06	2
1741	Calocera cornea	Rhodotorula sp. JG-1b	0.3747	1.18e-07	3.1e-06	2
1742	Cyphellophora europaea	Rhodotorula sp. JG-1b	0.5399	2.54e-08	8.67e-07	2
1743	Diaporthe ampelina	Rhodotorula sp. JG-1b	0.3412	3.26e-07	7.17e-06	2
1744	Malassezia restricta	Rhodotorula sp. JG-1b	0.4871	1.3e-09	7.4e-08	2
1745	Ophiocordyceps australis	Rhodotorula sp. JG-1b	0.4579	3.09e-09	1.54e-07	2
1746	Pyricularia pennisetigena	Rhodotorula sp. JG-1b	0.3829	6.8e-08	1.99e-06	2
1747	Halobellus limi	Rhodotorula taiwanensis	0.5405	6.68e-11	6.64e-09	2
1748	Haloferax volcanii	Rhodotorula taiwanensis	0.3341	4.29e-08	1.35e-06	2
1749	Haloplanus rallus	Rhodotorula taiwanensis	0.5199	1.23e-10	1.05e-08	2
1750	Methanocella paludicola	Rhodotorula taiwanensis	0.4705	2.35e-09	1.22e-07	2
1751	Methanothrix soehngenii	Rhodotorula taiwanensis	0.4185	4.63e-08	1.44e-06	2
1752	Natrialba magadii	Rhodotorula taiwanensis	0.3129	3.86e-07	8.3e-06	2
1753	Natrinema sp. J7-2	Rhodotorula taiwanensis	0.39	1.18e-08	4.59e-07	2
1754	Natrinema versiforme	Rhodotorula taiwanensis	0.3587	4.39e-08	1.37e-06	2
1755	Natronococcus occultus	Rhodotorula taiwanensis	0.6056	2.79e-08	9.38e-07	2
1756	Christensenella sp. Marseille-P3954	Rhodotorula taiwanensis	0.4054	6.15e-09	2.69e-07	2
1757	Cloacibacillus porcorum	Rhodotorula taiwanensis	0.3378	3.31e-07	7.27e-06	2
1758	Intestinimonas butyriciproducens	Rhodotorula taiwanensis	0.4055	5.74e-08	1.72e-06	2
1759	Calocera cornea	Rhodotorula taiwanensis	0.4158	1.77e-10	1.4e-08	2
1760	Cyphellophora europaea	Rhodotorula taiwanensis	0.4065	2.97e-08	9.86e-07	2
1761	Diaporthe ampelina	Rhodotorula taiwanensis	0.4634	8.92e-08	2.48e-06	2
1762	Fomitopsis pinicola	Rhodotorula taiwanensis	0.4848	4.15e-07	8.8e-06	2
1763	Malassezia restricta	Rhodotorula taiwanensis	0.3194	9.87e-08	2.69e-06	2
1764	Moesziomyces aphidis	Rhodotorula taiwanensis	0.3443	4.49e-07	9.39e-06	2
1765	Pseudogymnoascus sp. 24MN13	Rhodotorula taiwanensis	0.4541	1.01e-07	2.74e-06	2
1766	Rhodotorula sp. JG-1b	Rhodotorula taiwanensis	0.4455	4e-09	1.9e-07	2
1767	Aspergillus carbonarius	Rosellinia necatrix	0.4607	1.96e-08	7.03e-07	2
1768	Aspergillus sclerotioniger	Rosellinia necatrix	0.3934	3.3e-08	1.08e-06	2
1769	Botrytis cinerea	Rosellinia necatrix	0.4473	1.99e-07	4.78e-06	2
1770	Capronia epimyces	Rosellinia necatrix	0.3837	2.4e-08	8.3e-07	2
1771	Cylindrobasidium torrendii	Rosellinia necatrix	0.4293	1.29e-08	4.95e-07	2
1772	Dothistroma septosporum	Rosellinia necatrix	0.4509	1.23e-08	4.76e-07	2
1773	Erysiphe pulchra	Rosellinia necatrix	0.5029	1.38e-07	3.54e-06	2
1774	Exophiala xenobiotica	Rosellinia necatrix	0.3981	4.83e-09	2.21e-07	2
1775	Kwoniella heveanensis	Rosellinia necatrix	0.5626	2.33e-07	5.43e-06	2
1776	Lasallia pustulata	Rosellinia necatrix	0.362	1.3e-08	4.99e-07	2
1777	Lomentospora prolificans	Rosellinia necatrix	0.4796	1.07e-07	2.87e-06	2
1778	Malassezia globosa	Rosellinia necatrix	0.5092	1.07e-08	4.27e-07	2
1779	Marssonina brunnea	Rosellinia necatrix	0.4769	1.9e-08	6.88e-07	2
1780	Moelleriella libera	Rosellinia necatrix	0.4975	6.68e-11	6.64e-09	2
1781	Moniliophthora perniciosa	Rosellinia necatrix	0.3395	3.09e-07	6.87e-06	2
1782	Ophiocordyceps australis	Rosellinia necatrix	0.3105	7.02e-09	2.98e-07	2
1783	Puccinia striiformis	Rosellinia necatrix	0.4203	2.45e-08	8.42e-07	2
1784	Pyrenochaeta sp. DS3sAY3a	Rosellinia necatrix	0.3085	4.81e-08	1.49e-06	2
1785	Halopenitus persicus	Rutstroemia sp. NJR-2017a BVV2	-0.3727	2.93e-07	6.59e-06	1
1786	Enterococcus faecium	Rutstroemia sp. NJR-2017a BVV2	0.352	3.79e-08	1.22e-06	2
1787	Aspergillus carbonarius	Rutstroemia sp. NJR-2017a BVV2	0.387	1.79e-07	4.37e-06	2
1788	Aspergillus clavatus	Rutstroemia sp. NJR-2017a BVV2	0.3438	4.07e-08	1.29e-06	2
1789	Blastomyces parvus	Rutstroemia sp. NJR-2017a BVV2	0.3047	3.31e-07	7.27e-06	2
1790	Botrytis cinerea	Rutstroemia sp. NJR-2017a BVV2	0.4526	6.03e-09	2.65e-07	2
1791	Candida tropicalis	Rutstroemia sp. NJR-2017a BVV2	0.3295	8.59e-08	2.4e-06	2
1792	Marssonina brunnea	Rutstroemia sp. NJR-2017a BVV2	0.4859	1.42e-07	3.62e-06	2
1793	Moniliophthora perniciosa	Rutstroemia sp. NJR-2017a BVV2	0.3867	1.24e-07	3.24e-06	2
1794	Moniliophthora roreri	Rutstroemia sp. NJR-2017a BVV2	0.5578	1.5e-09	8.37e-08	2
1795	Puccinia sorghi	Rutstroemia sp. NJR-2017a BVV2	0.4358	3.17e-07	7.01e-06	2
1796	Puccinia striiformis	Rutstroemia sp. NJR-2017a BVV2	0.5219	6.02e-09	2.65e-07	2
1797	Methanococcus maripaludis	Saccharomyces paradoxus	0.3469	8.57e-10	5.13e-08	2
1798	Candida tropicalis	Saccharomyces paradoxus	0.3504	4.1e-07	8.7e-06	2
1799	Emmonsia sp. CAC-2015a	Saccharomyces paradoxus	0.3127	1.66e-08	6.15e-07	2
1800	Moniliophthora roreri	Saccharomyces paradoxus	0.4768	4.2e-10	2.85e-08	2
1801	Mucor ambiguus	Saccharomyces paradoxus	0.3991	1.08e-08	4.31e-07	2
1802	Puccinia sorghi	Saccharomyces paradoxus	0.4622	3.64e-09	1.76e-07	2
1803	Puccinia striiformis	Saccharomyces paradoxus	0.4902	6.43e-09	2.78e-07	2
1804	Aspergillus carbonarius	Sclerotinia borealis	0.4166	4.4e-08	1.38e-06	2
1805	Aspergillus clavatus	Sclerotinia borealis	0.3299	8.72e-08	2.43e-06	2
1806	Aspergillus nomiae	Sclerotinia borealis	0.4168	3.19e-07	7.04e-06	2
1807	Aspergillus sclerotioniger	Sclerotinia borealis	0.3928	1.73e-07	4.27e-06	2
1808	Blastomyces parvus	Sclerotinia borealis	0.7367	3.5e-09	1.71e-07	2
1809	Botrytis cinerea	Sclerotinia borealis	0.6914	2.79e-08	9.38e-07	2
1810	Candida tropicalis	Sclerotinia borealis	0.451	8.15e-10	4.99e-08	2
1811	Capronia epimyces	Sclerotinia borealis	0.6803	1.6e-08	5.96e-07	2
1812	Clohesyomyces aquaticus	Sclerotinia borealis	0.4801	7.01e-08	2.04e-06	2
1813	Cylindrobasidium torrendii	Sclerotinia borealis	0.384	3.02e-09	1.52e-07	2
1814	Dothistroma septosporum	Sclerotinia borealis	0.4506	3.73e-10	2.57e-08	2
1815	Erysiphe pulchra	Sclerotinia borealis	0.6365	4.63e-09	2.13e-07	2
1816	Exophiala xenobiotica	Sclerotinia borealis	0.3711	8.22e-09	3.42e-07	2
1817	Fonsecaea nubica	Sclerotinia borealis	0.4282	3.81e-07	8.22e-06	2
1818	Fusarium graminearum	Sclerotinia borealis	0.3832	2.39e-07	5.54e-06	2
1819	Hyaloscypha variabilis	Sclerotinia borealis	0.3743	3.04e-07	6.8e-06	2
1820	Kwoniella dejecticola	Sclerotinia borealis	0.4391	6e-10	3.82e-08	2
1821	Kwoniella heveanensis	Sclerotinia borealis	0.554	2.44e-08	8.37e-07	2
1822	Malassezia globosa	Sclerotinia borealis	0.5267	2.02e-09	1.08e-07	2
1823	Marssonina brunnea	Sclerotinia borealis	0.6228	6.68e-11	6.64e-09	2
1824	Moniliophthora perniciosa	Sclerotinia borealis	0.406	2.28e-10	1.7e-08	2
1825	Parastagonospora nodorum	Sclerotinia borealis	0.425	2.85e-07	6.43e-06	2
1826	Puccinia striiformis	Sclerotinia borealis	0.3577	6.52e-09	2.81e-07	2
1827	Pyrenophora tritici-repentis	Sclerotinia borealis	0.5934	2.56e-08	8.72e-07	2
1828	Rosellinia necatrix	Sclerotinia borealis	0.4645	3.9e-08	1.25e-06	2
1829	Methanothrix soehngenii	Sclerotinia sclerotiorum	-0.302	8.46e-08	2.38e-06	1
1830	Aspergillus carbonarius	Sclerotinia sclerotiorum	0.5171	8.89e-09	3.66e-07	2
1831	Aspergillus clavatus	Sclerotinia sclerotiorum	0.3302	1.63e-07	4.07e-06	2
1832	Blastomyces parvus	Sclerotinia sclerotiorum	0.4169	1.99e-08	7.12e-07	2
1833	Botrytis cinerea	Sclerotinia sclerotiorum	0.6673	8.57e-10	5.13e-08	2
1834	Candida tropicalis	Sclerotinia sclerotiorum	0.6748	4.53e-09	2.09e-07	2
1835	Clohesyomyces aquaticus	Sclerotinia sclerotiorum	0.4399	2.55e-07	5.87e-06	2
1836	Cylindrobasidium torrendii	Sclerotinia sclerotiorum	0.3978	5.15e-08	1.58e-06	2
1837	Emmonsia sp. CAC-2015a	Sclerotinia sclerotiorum	0.42	8.6e-08	2.41e-06	2
1838	Erysiphe pulchra	Sclerotinia sclerotiorum	0.6315	1.31e-08	5.02e-07	2
1839	Fonsecaea nubica	Sclerotinia sclerotiorum	0.4979	3.03e-08	1e-06	2
1840	Hyaloscypha variabilis	Sclerotinia sclerotiorum	0.4103	1.11e-08	4.41e-07	2
1841	Kwoniella heveanensis	Sclerotinia sclerotiorum	0.4601	1.13e-07	2.98e-06	2
1842	Malassezia globosa	Sclerotinia sclerotiorum	0.3294	1.82e-08	6.66e-07	2
1843	Marssonina brunnea	Sclerotinia sclerotiorum	0.455	7.5e-09	3.16e-07	2
1844	Meyerozyma guilliermondii	Sclerotinia sclerotiorum	0.3891	1.67e-08	6.21e-07	2
1845	Moniliophthora perniciosa	Sclerotinia sclerotiorum	0.4455	3.8e-09	1.82e-07	2
1846	Moniliophthora roreri	Sclerotinia sclerotiorum	0.4501	4.79e-08	1.48e-06	2
1847	Mucor ambiguus	Sclerotinia sclerotiorum	0.3595	2.69e-07	6.14e-06	2
1848	Nadsonia fulvescens	Sclerotinia sclerotiorum	0.4425	3.9e-07	8.37e-06	2
1849	Pseudogymnoascus sp. 24MN13	Sclerotinia sclerotiorum	-0.3508	1.75e-07	4.3e-06	1
1850	Puccinia sorghi	Sclerotinia sclerotiorum	0.4841	8.93e-09	3.67e-07	2
1851	Puccinia striiformis	Sclerotinia sclerotiorum	0.5643	6.87e-10	4.33e-08	2
1852	Pyrenochaeta sp. DS3sAY3a	Sclerotinia sclerotiorum	0.3393	9.69e-08	2.65e-06	2
1853	Rutstroemia sp. NJR-2017a BVV2	Sclerotinia sclerotiorum	0.4341	1.34e-09	7.58e-08	2
1854	Saccharomyces paradoxus	Sclerotinia sclerotiorum	0.3997	1.9e-07	4.59e-06	2
1855	Sclerotinia borealis	Sclerotinia sclerotiorum	0.4892	1.91e-09	1.03e-07	2
1856	Lachnospiraceae bacterium	Sistotremastrum niveocremeum	0.3074	2.48e-07	5.71e-06	2
1857	Lactobacillus ruminis	Sistotremastrum niveocremeum	0.3258	3.65e-07	7.93e-06	2
1858	Aspergillus carbonarius	Sphaerulina musiva	0.4182	3.66e-08	1.18e-06	2
1859	Aspergillus rambellii	Sphaerulina musiva	0.4203	1.22e-08	4.74e-07	2
1860	Botrytis cinerea	Sphaerulina musiva	0.5899	3.26e-08	1.07e-06	2
1861	Candida tropicalis	Sphaerulina musiva	0.3313	1.44e-07	3.69e-06	2
1862	Capronia epimyces	Sphaerulina musiva	0.7825	6.68e-11	6.64e-09	2
1863	Clohesyomyces aquaticus	Sphaerulina musiva	0.3638	1.95e-07	4.7e-06	2
1864	Dothistroma septosporum	Sphaerulina musiva	0.3511	9.45e-09	3.85e-07	2
1865	Erysiphe pulchra	Sphaerulina musiva	0.6562	7.04e-09	2.99e-07	2
1866	Fonsecaea nubica	Sphaerulina musiva	0.3657	4.18e-07	8.83e-06	2
1867	Kwoniella heveanensis	Sphaerulina musiva	0.3268	3.65e-08	1.18e-06	2
1868	Malassezia globosa	Sphaerulina musiva	0.4456	3.23e-07	7.12e-06	2
1869	Marssonina brunnea	Sphaerulina musiva	0.3745	3.57e-09	1.73e-07	2
1870	Moniliophthora perniciosa	Sphaerulina musiva	0.5067	4.46e-08	1.39e-06	2
1871	Pyrenophora tritici-repentis	Sphaerulina musiva	0.7236	9.62e-09	3.91e-07	2
1872	Rosellinia necatrix	Sphaerulina musiva	0.3139	1.17e-08	4.57e-07	2
1873	Sclerotinia borealis	Sphaerulina musiva	0.725	2.02e-09	1.08e-07	2
1874	Sclerotinia sclerotiorum	Sphaerulina musiva	0.3477	1.86e-07	4.52e-06	2
1875	Aspergillus calidoustus	Stereum hirsutum	0.3756	3.71e-08	1.2e-06	2
1876	Cladophialophora immunda	Stereum hirsutum	0.3775	1.23e-07	3.22e-06	2
1877	Coniophora puteana	Stereum hirsutum	0.4465	1.53e-07	3.87e-06	2
1878	Cyphellophora europaea	Stereum hirsutum	0.3961	5.25e-08	1.6e-06	2
1879	Diaporthe ampelina	Stereum hirsutum	0.4284	1.49e-07	3.78e-06	2
1880	Exophiala oligosperma	Stereum hirsutum	0.3315	6.05e-08	1.8e-06	2
1881	Fonsecaea erecta	Stereum hirsutum	0.3852	3.93e-08	1.26e-06	2
1882	Lasallia pustulata	Stereum hirsutum	0.3997	3.39e-07	7.43e-06	2
1883	Lomentospora prolificans	Stereum hirsutum	0.3493	2.01e-07	4.81e-06	2
1884	Macrophomina phaseolina	Stereum hirsutum	0.5354	1.22e-09	7.01e-08	2
1885	Metarhizium album	Stereum hirsutum	0.4734	8.57e-10	5.13e-08	2
1886	Ophiocordyceps australis	Stereum hirsutum	0.4269	2.66e-08	9e-07	2
1887	Rhodotorula sp. JG-1b	Stereum hirsutum	0.4093	3.85e-07	8.29e-06	2
1888	Methanobrevibacter olleyae	Talaromyces islandicus	0.5863	6.68e-11	6.64e-09	2
1889	Methanobrevibacter ruminantium	Talaromyces islandicus	0.5123	4.66e-10	3.14e-08	2
1890	Methanococcoides methylutens	Talaromyces islandicus	0.5445	5.08e-09	2.3e-07	2
1891	Methanococcus maripaludis	Talaromyces islandicus	0.6523	2.28e-10	1.7e-08	2
1892	Anaerocolumna sp. CBA3638	Talaromyces islandicus	0.5219	6.68e-11	6.64e-09	2
1893	Anaerotignum propionicum	Talaromyces islandicus	0.3685	4.6e-08	1.43e-06	2
1894	Bifidobacterium breve	Talaromyces islandicus	0.3768	1.52e-07	3.84e-06	2
1895	Butyrivibrio fibrisolvens	Talaromyces islandicus	0.6628	1.23e-10	1.05e-08	2
1896	Butyrivibrio hungatei	Talaromyces islandicus	0.4293	6e-10	3.82e-08	2
1897	Butyrivibrio proteoclasticus	Talaromyces islandicus	0.4228	5.11e-10	3.37e-08	2
1898	Cellulosilyticum sp. WCF-2	Talaromyces islandicus	0.484	1.42e-09	7.99e-08	2
1899	Clostridium baratii	Talaromyces islandicus	0.5341	2.78e-10	2.02e-08	2
1900	Clostridium beijerinckii	Talaromyces islandicus	0.4964	1.23e-10	1.05e-08	2
1901	Clostridium botulinum	Talaromyces islandicus	0.5008	6.68e-11	6.64e-09	2
1902	Clostridium butyricum	Talaromyces islandicus	0.5744	1.23e-10	1.05e-08	2
1903	Clostridium novyi	Talaromyces islandicus	0.4801	6e-10	3.82e-08	2
1904	Clostridium pasteurianum	Talaromyces islandicus	0.475	4.2e-10	2.85e-08	2
1905	Clostridium saccharobutylicum	Talaromyces islandicus	0.5837	5.11e-10	3.37e-08	2
1906	Clostridium saccharoperbutylacetonicum	Talaromyces islandicus	0.6167	1.23e-10	1.05e-08	2
1907	Clostridium septicum	Talaromyces islandicus	0.4144	2.46e-09	1.27e-07	2
1908	Clostridium sp. CT4	Talaromyces islandicus	0.538	8.57e-10	5.13e-08	2
1909	Clostridium sp. DL-VIII	Talaromyces islandicus	0.5891	1.23e-10	1.05e-08	2
1910	Faecalibaculum rodentium	Talaromyces islandicus	0.518	2.49e-08	8.53e-07	2
1911	Herbinix luporum	Talaromyces islandicus	0.5081	6.68e-11	6.64e-09	2
1912	Hungateiclostridium clariflavum	Talaromyces islandicus	0.5521	9.4e-10	5.56e-08	2
1913	Lachnoanaerobaculum umeaense	Talaromyces islandicus	0.4693	1.23e-10	1.05e-08	2
1914	Lachnoclostridium phytofermentans	Talaromyces islandicus	0.5488	2.28e-10	1.7e-08	2
1915	Lachnospiraceae bacterium KM106-2	Talaromyces islandicus	0.3676	1.93e-08	6.97e-07	2
1916	Pseudobutyrivibrio xylanivorans	Talaromyces islandicus	0.4497	1.23e-10	1.05e-08	2
1917	Roseburia intestinalis	Talaromyces islandicus	0.4053	1.1e-07	2.92e-06	2
1918	Streptococcus equinus	Talaromyces islandicus	0.4311	3.64e-08	1.18e-06	2
1919	[Eubacterium] cellulosolvens	Talaromyces islandicus	0.669	1.23e-10	1.05e-08	2
1920	Aspergillus niger	Talaromyces islandicus	0.7601	7.53e-09	3.17e-07	2
1921	Clavispora lusitaniae	Talaromyces islandicus	0.3022	4.04e-07	8.6e-06	2
1922	Emmonsia sp. CAC-2015a	Talaromyces islandicus	0.4776	1.98e-07	4.77e-06	2
1923	Exophiala xenobiotica	Talaromyces islandicus	0.3908	7.18e-08	2.08e-06	2
1924	Lachancea mirantina	Talaromyces islandicus	0.3475	4.15e-08	1.31e-06	2
1925	Lipomyces starkeyi	Talaromyces islandicus	0.5034	3.8e-09	1.82e-07	2
1926	Macrophomina phaseolina	Talaromyces islandicus	0.429	2.13e-08	7.51e-07	2
1927	Mucor ambiguus	Talaromyces islandicus	0.632	6.68e-11	6.64e-09	2
1928	Rosellinia necatrix	Talaromyces islandicus	0.4516	2.81e-07	6.37e-06	2
1929	Sclerotinia borealis	Talaromyces islandicus	0.4289	3.58e-07	7.78e-06	2
1930	Akkermansia muciniphila	Tilletia controversa	0.3876	3.26e-10	2.27e-08	2
1931	Aspergillus ochraceoroseus	Tilletia controversa	0.3441	3.87e-07	8.3e-06	2
1932	Pyrenophora tritici-repentis	Tilletia controversa	0.3957	9.28e-09	3.8e-07	2
1933	Haloarcula taiwanensis	Trichosporon asahii	0.3396	1.72e-07	4.25e-06	2
1934	Halobellus limi	Trichosporon asahii	0.4017	6.68e-11	6.64e-09	2
1935	Haloferax volcanii	Trichosporon asahii	0.6696	2.88e-09	1.45e-07	2
1936	Halohasta litchfieldiae	Trichosporon asahii	0.3689	7.61e-08	2.18e-06	2
1937	Halopenitus persicus	Trichosporon asahii	0.398	2.04e-07	4.88e-06	2
1938	Haloplanus rallus	Trichosporon asahii	0.5249	1.12e-08	4.45e-07	2
1939	Methanocella paludicola	Trichosporon asahii	0.679	4.43e-09	2.06e-07	2
1940	Methanococcoides methylutens	Trichosporon asahii	0.3177	1.42e-07	3.64e-06	2
1941	Methanothrix soehngenii	Trichosporon asahii	0.5908	6.68e-11	6.64e-09	2
1942	Natronococcus occultus	Trichosporon asahii	0.4164	1.99e-08	7.13e-07	2
1943	Christensenella sp. Marseille-P3954	Trichosporon asahii	0.4949	5.56e-10	3.64e-08	2
1944	Cloacibacillus porcorum	Trichosporon asahii	0.3197	1.94e-08	6.98e-07	2
1945	Desulfovibrio desulfuricans	Trichosporon asahii	0.4425	2.5e-08	8.55e-07	2
1946	Dysosmobacter welbionis	Trichosporon asahii	0.3209	4.78e-07	9.88e-06	2
1947	Eggerthella sp. YY7918	Trichosporon asahii	0.475	1.77e-10	1.4e-08	2
1948	Faecalibacterium prausnitzii	Trichosporon asahii	0.3957	1.3e-07	3.36e-06	2
1949	Faecalibaculum rodentium	Trichosporon asahii	0.6168	7.73e-10	4.74e-08	2
1950	Flintibacter sp. KGMB00164	Trichosporon asahii	0.4088	2.7e-08	9.12e-07	2
1951	Hungateiclostridium clariflavum	Trichosporon asahii	0.3665	7.28e-08	2.11e-06	2
1952	Intestinimonas butyriciproducens	Trichosporon asahii	0.4108	2.81e-09	1.43e-07	2
1953	Libanicoccus massiliensis	Trichosporon asahii	0.3779	3.09e-09	1.54e-07	2
1954	Ruminococcus albus	Trichosporon asahii	0.3341	1.84e-07	4.48e-06	2
1955	Calocera cornea	Trichosporon asahii	0.4763	1.08e-07	2.87e-06	2
1956	Cladophialophora immunda	Trichosporon asahii	0.3362	1.76e-07	4.33e-06	2
1957	Coniophora puteana	Trichosporon asahii	0.3735	1.07e-07	2.87e-06	2
1958	Cyphellophora europaea	Trichosporon asahii	0.4847	5.11e-09	2.31e-07	2
1959	Diaporthe ampelina	Trichosporon asahii	0.407	4.46e-09	2.07e-07	2
1960	Exophiala oligosperma	Trichosporon asahii	0.3678	1.43e-08	5.43e-07	2
1961	Fomitopsis pinicola	Trichosporon asahii	0.3864	2.78e-10	2.02e-08	2
1962	Lasallia pustulata	Trichosporon asahii	0.4386	1.07e-07	2.87e-06	2
1963	Malassezia restricta	Trichosporon asahii	0.5286	1.84e-08	6.72e-07	2
1964	Malassezia vespertilionis	Trichosporon asahii	0.324	4.94e-08	1.52e-06	2
1965	Metarhizium album	Trichosporon asahii	0.3867	2.39e-07	5.54e-06	2
1966	Microbotryum lychnidis-dioicae	Trichosporon asahii	0.5574	7.73e-10	4.74e-08	2
1967	Moelleriella libera	Trichosporon asahii	0.5141	6.37e-09	2.76e-07	2
1968	Moniliophthora perniciosa	Trichosporon asahii	-0.3738	6.77e-09	2.89e-07	1
1969	Nadsonia fulvescens	Trichosporon asahii	0.3086	3.73e-08	1.2e-06	2
1970	Ophiocordyceps australis	Trichosporon asahii	0.5645	3.33e-08	1.09e-06	2
1971	Pseudogymnoascus sp. 24MN13	Trichosporon asahii	0.5457	4.24e-09	1.98e-07	2
1972	Puccinia striiformis	Trichosporon asahii	-0.4762	6.68e-11	6.64e-09	1
1973	Pyrenochaeta sp. DS3sAY3a	Trichosporon asahii	0.4215	1.81e-08	6.64e-07	2
1974	Pyricularia pennisetigena	Trichosporon asahii	0.389	3.3e-07	7.25e-06	2
1975	Rachicladosporium antarcticum	Trichosporon asahii	0.4473	9.73e-08	2.66e-06	2
1976	Rhodotorula sp. JG-1b	Trichosporon asahii	0.5355	1.46e-08	5.52e-07	2
1977	Rhodotorula taiwanensis	Trichosporon asahii	0.3401	3.05e-08	1.01e-06	2
1978	Sclerotinia sclerotiorum	Trichosporon asahii	-0.3268	4.51e-08	1.41e-06	1
1979	Sphaerulina musiva	Trichosporon asahii	-0.3238	2.53e-08	8.66e-07	1
1980	Stereum hirsutum	Trichosporon asahii	0.3359	4e-07	8.55e-06	2
1981	Aspergillus calidoustus	Verruconis gallopava	0.401	6.15e-08	1.83e-06	2
1982	Aspergillus nomiae	Verruconis gallopava	0.4853	9.04e-08	2.51e-06	2
1983	Lipomyces starkeyi	Verruconis gallopava	0.556	3.09e-09	1.54e-07	2
1984	Macrophomina phaseolina	Verruconis gallopava	0.4285	1.52e-07	3.84e-06	2
1985	Moniliophthora roreri	Verruconis gallopava	0.3806	3.54e-08	1.15e-06	2
1986	Protomyces lactucaedebilis	Verruconis gallopava	0.5061	2.04e-07	4.88e-06	2
1987	Aspergillus calidoustus	Zymoseptoria tritici	0.349	4.27e-07	9e-06	2
1988	Aspergillus nomiae	Zymoseptoria tritici	0.4166	1.54e-09	8.56e-08	2
1989	Clohesyomyces aquaticus	Zymoseptoria tritici	0.4418	8.15e-10	4.99e-08	2
1990	Cylindrobasidium torrendii	Zymoseptoria tritici	0.4409	1.57e-09	8.67e-08	2
1991	Diaporthe ampelina	Zymoseptoria tritici	0.4207	3.39e-08	1.11e-06	2
1992	Dothistroma septosporum	Zymoseptoria tritici	0.4496	1.15e-07	3.04e-06	2
1993	Exophiala oligosperma	Zymoseptoria tritici	0.4095	9.97e-09	4.04e-07	2
1994	Fonsecaea erecta	Zymoseptoria tritici	0.3708	4.19e-07	8.85e-06	2
1995	Kwoniella heveanensis	Zymoseptoria tritici	0.4243	4.32e-08	1.36e-06	2
1996	Marssonina brunnea	Zymoseptoria tritici	0.3849	1.1e-09	6.37e-08	2
1997	Metarhizium album	Zymoseptoria tritici	0.3475	7.65e-08	2.19e-06	2
1998	Ophiocordyceps australis	Zymoseptoria tritici	0.3493	5.76e-08	1.73e-06	2
1999	Rachicladosporium antarcticum	Zymoseptoria tritici	0.4353	2.2e-07	5.18e-06	2
[truncated: 339 more rows]

## Sheet: Fig4a_ctr
	Source	Target	CTR_corr	CTR_pval	CTR_fdr	Cor_type
1	Haloarcula taiwanensis	Halobellus limi	0.5184	6.87e-10	2.85e-08	2
2	Haloarcula taiwanensis	Haloferax volcanii	0.5758	6.68e-11	3.3e-09	2
3	Halobellus limi	Haloferax volcanii	0.6496	8.15e-10	3.33e-08	2
4	Haloarcula taiwanensis	Halopenitus persicus	0.4348	1.38e-09	5.36e-08	2
5	Halobellus limi	Halopenitus persicus	0.4936	6.09e-09	2.12e-07	2
6	Haloferax volcanii	Halopenitus persicus	0.4512	2.28e-10	1.03e-08	2
7	Haloarcula taiwanensis	Haloplanus rallus	0.4969	1.42e-09	5.51e-08	2
8	Halobellus limi	Haloplanus rallus	0.718	6.68e-11	3.3e-09	2
9	Haloferax volcanii	Haloplanus rallus	0.4886	1.23e-10	5.87e-09	2
10	Halopenitus persicus	Haloplanus rallus	0.3931	4.32e-08	1.22e-06	2
11	Candidatus Nitrosotalea devanaterra	Methanobrevibacter olleyae	0.3978	4.69e-07	9.69e-06	2
12	Methanobrevibacter olleyae	Methanobrevibacter ruminantium	0.4893	4.66e-10	2.02e-08	2
13	Haloarcula taiwanensis	Methanocella paludicola	0.4114	1.73e-09	6.58e-08	2
14	Halobellus limi	Methanocella paludicola	0.6638	6.68e-11	3.3e-09	2
15	Haloferax volcanii	Methanocella paludicola	0.5096	3.26e-10	1.44e-08	2
16	Halohasta litchfieldiae	Methanocella paludicola	0.6353	2.53e-09	9.42e-08	2
17	Haloplanus rallus	Methanocella paludicola	0.7163	1.23e-10	5.87e-09	2
18	Halopenitus persicus	Methanococcus maripaludis	-0.3857	6e-10	2.53e-08	1
19	Methanobrevibacter olleyae	Methanococcus maripaludis	0.6751	1.77e-10	8.22e-09	2
20	Methanobrevibacter ruminantium	Methanococcus maripaludis	0.5361	1.23e-10	5.87e-09	2
21	Candidatus Nitrosotalea devanaterra	Methanosphaera sp. BMS	0.3842	5.31e-09	1.88e-07	2
22	Methanobrevibacter olleyae	Methanosphaera sp. BMS	0.3463	7.48e-08	2e-06	2
23	Halobellus limi	Methanothrix soehngenii	0.6191	6.37e-09	2.21e-07	2
24	Haloplanus rallus	Methanothrix soehngenii	0.5942	2.28e-10	1.03e-08	2
25	Methanocella paludicola	Methanothrix soehngenii	0.6521	1.45e-08	4.63e-07	2
26	Haloarcula taiwanensis	Natrialba magadii	0.396	1.34e-09	5.22e-08	2
27	Haloferax volcanii	Natrialba magadii	0.3655	7.5e-09	2.55e-07	2
28	Halopenitus persicus	Natrialba magadii	0.3295	9.16e-09	3.05e-07	2
29	Haloarcula taiwanensis	Natrinema sp. J7-2	0.3019	1.17e-07	2.95e-06	2
30	Halobellus limi	Natrinema sp. J7-2	0.3733	1.82e-08	5.61e-07	2
31	Haloplanus rallus	Natrinema sp. J7-2	0.3191	4.58e-08	1.29e-06	2
32	Haloarcula taiwanensis	Natrinema versiforme	0.462	5.37e-09	1.89e-07	2
33	Halobellus limi	Natrinema versiforme	0.4761	1.77e-10	8.22e-09	2
34	Haloferax volcanii	Natrinema versiforme	0.4404	3.19e-08	9.34e-07	2
35	Halopenitus persicus	Natrinema versiforme	0.3783	2.43e-07	5.52e-06	2
36	Haloplanus rallus	Natrinema versiforme	0.5111	6.87e-10	2.85e-08	2
37	Methanocella paludicola	Natrinema versiforme	0.4394	4.66e-10	2.02e-08	2
38	Natrinema sp. J7-2	Natrinema versiforme	0.3952	6.52e-09	2.25e-07	2
39	Haloarcula taiwanensis	Natronococcus occultus	0.5084	1.73e-09	6.58e-08	2
40	Halobellus limi	Natronococcus occultus	0.5194	6.68e-11	3.3e-09	2
41	Haloferax volcanii	Natronococcus occultus	0.4255	2.28e-10	1.03e-08	2
42	Halopenitus persicus	Natronococcus occultus	0.3418	1.34e-07	3.31e-06	2
43	Haloplanus rallus	Natronococcus occultus	0.5078	1.77e-10	8.22e-09	2
44	Methanocella paludicola	Natronococcus occultus	0.5251	2.28e-10	1.03e-08	2
45	Methanothrix soehngenii	Natronococcus occultus	0.464	1.26e-09	4.93e-08	2
46	Natrialba magadii	Natronococcus occultus	0.4037	5.99e-08	1.64e-06	2
47	Natrinema versiforme	Natronococcus occultus	0.4989	6.64e-09	2.29e-07	2
48	Aeropyrum pernix	Pyrobaculum arsenaticum	0.3664	2.79e-08	8.25e-07	2
49	Natrialba magadii	Thermococcus pacificus	0.4385	4.48e-07	9.31e-06	2
50	Alistipes dispar	Alistipes finegoldii	0.6171	1.23e-10	5.87e-09	2
51	Halopenitus persicus	Alistipes megaguti	0.3721	1.89e-07	4.44e-06	2
52	Alistipes dispar	Alistipes megaguti	0.6432	6.68e-11	3.3e-09	2
53	Alistipes finegoldii	Alistipes megaguti	0.5357	3.26e-10	1.44e-08	2
54	Methanococcus maripaludis	Alistipes onderdonkii	-0.4172	7.21e-08	1.93e-06	1
55	Alistipes dispar	Alistipes onderdonkii	0.5534	9.4e-10	3.78e-08	2
56	Alistipes finegoldii	Alistipes onderdonkii	0.5939	1.23e-10	5.87e-09	2
57	Alistipes megaguti	Alistipes onderdonkii	0.4839	1.61e-08	5.07e-07	2
58	Halopenitus persicus	Alistipes shahii	0.3658	6.22e-09	2.16e-07	2
59	Alistipes dispar	Alistipes shahii	0.6083	6.68e-11	3.3e-09	2
60	Alistipes finegoldii	Alistipes shahii	0.6779	6.68e-11	3.3e-09	2
61	Alistipes megaguti	Alistipes shahii	0.5882	6.87e-10	2.85e-08	2
62	Alistipes onderdonkii	Alistipes shahii	0.6154	6.44e-10	2.7e-08	2
63	Methanobrevibacter olleyae	Anaerocolumna sp. CBA3638	0.5109	8.15e-10	3.33e-08	2
64	Methanobrevibacter ruminantium	Anaerocolumna sp. CBA3638	0.4786	2.96e-08	8.7e-07	2
65	Methanococcoides methylutens	Anaerocolumna sp. CBA3638	0.3715	6.22e-09	2.16e-07	2
66	Methanococcus maripaludis	Anaerocolumna sp. CBA3638	0.684	6.68e-11	3.3e-09	2
67	Methanosphaera sp. BMS	Anaerocolumna sp. CBA3638	0.4292	1.78e-07	4.24e-06	2
68	Picrophilus torridus	Anaerocolumna sp. CBA3638	0.4083	9.53e-09	3.16e-07	2
69	Thermococcus gorgonarius	Anaerocolumna sp. CBA3638	0.3539	1.13e-07	2.86e-06	2
70	Alistipes onderdonkii	Anaerocolumna sp. CBA3638	-0.4948	3.13e-07	6.84e-06	1
71	Candidatus Nitrosotalea devanaterra	Anaerostipes hadrus	0.3984	4.66e-10	2.02e-08	2
72	Methanobrevibacter olleyae	Anaerostipes hadrus	0.3182	3.07e-08	9.02e-07	2
73	Methanobrevibacter ruminantium	Anaerostipes hadrus	0.3977	5.27e-09	1.87e-07	2
74	Methanococcus maripaludis	Anaerostipes hadrus	0.4592	2.28e-10	1.03e-08	2
75	Methanosphaera sp. BMS	Anaerostipes hadrus	0.3407	6.72e-08	1.82e-06	2
76	Picrophilus torridus	Anaerostipes hadrus	0.4238	3.37e-09	1.23e-07	2
77	Alistipes megaguti	Anaerostipes hadrus	-0.4077	1e-07	2.57e-06	1
78	Anaerocolumna sp. CBA3638	Anaerostipes hadrus	0.5543	1.23e-10	5.87e-09	2
79	Anaerocolumna sp. CBA3638	Anaerotignum propionicum	0.5698	4.4e-09	1.58e-07	2
80	Alistipes megaguti	Bacteroides caccae	0.3656	3.32e-07	7.18e-06	2
81	Halobellus limi	Bacteroides caecimuris	-0.4562	3.36e-07	7.26e-06	1
82	Haloplanus rallus	Bacteroides caecimuris	-0.42	2.74e-08	8.11e-07	1
83	Natrinema versiforme	Bacteroides caecimuris	-0.3086	4.83e-07	9.93e-06	1
84	Natronococcus occultus	Bacteroides caecimuris	-0.3478	8.08e-08	2.14e-06	1
85	Bacteroides caccae	Bacteroides caecimuris	0.5869	5.43e-09	1.91e-07	2
86	Alistipes megaguti	Bacteroides coprosuis	0.4081	1.57e-09	6.03e-08	2
87	Bacteroides caccae	Bacteroides coprosuis	0.3874	5.79e-08	1.59e-06	2
88	Bacteroides caecimuris	Bacteroides coprosuis	0.3552	6.4e-09	2.21e-07	2
89	Bacteroides caccae	Bacteroides dorei	0.425	2.48e-07	5.61e-06	2
90	Bacteroides caecimuris	Bacteroides dorei	0.5896	8.15e-10	3.33e-08	2
91	Bacteroides caccae	Bacteroides fragilis	0.3627	1.66e-07	4e-06	2
92	Bacteroides caecimuris	Bacteroides fragilis	0.6296	6.68e-11	3.3e-09	2
93	Bacteroides dorei	Bacteroides fragilis	0.4963	6.68e-11	3.3e-09	2
94	Bacteroides caccae	Bacteroides thetaiotaomicron	0.4835	4.2e-10	1.83e-08	2
95	Bacteroides caecimuris	Bacteroides thetaiotaomicron	0.6643	6.68e-11	3.3e-09	2
96	Bacteroides coprosuis	Bacteroides thetaiotaomicron	0.3278	6.49e-08	1.76e-06	2
97	Bacteroides dorei	Bacteroides thetaiotaomicron	0.5016	5.08e-09	1.81e-07	2
98	Bacteroides fragilis	Bacteroides thetaiotaomicron	0.481	1.38e-09	5.36e-08	2
99	Halohasta litchfieldiae	Bifidobacterium breve	0.3226	3.16e-07	6.89e-06	2
100	Alistipes megaguti	Bifidobacterium breve	-0.3083	1.17e-07	2.93e-06	1
101	Bifidobacterium adolescentis	Bifidobacterium breve	0.3471	1.08e-07	2.74e-06	2
102	Methanococcoides methylutens	Butyricimonas faecalis	-0.3757	1.87e-07	4.41e-06	1
103	Alistipes megaguti	Butyricimonas faecalis	0.5231	5.56e-10	2.38e-08	2
104	Alistipes onderdonkii	Butyricimonas faecalis	0.3835	4.75e-07	9.78e-06	2
105	Alistipes shahii	Butyricimonas faecalis	0.5609	3.86e-07	8.2e-06	2
106	Bacteroides caecimuris	Butyricimonas faecalis	0.5485	1.63e-08	5.12e-07	2
107	Bacteroides coprosuis	Butyricimonas faecalis	0.5244	3.26e-10	1.44e-08	2
108	Bacteroides thetaiotaomicron	Butyricimonas faecalis	0.4288	2.53e-09	9.42e-08	2
109	Methanobrevibacter olleyae	Butyrivibrio fibrisolvens	0.4839	8.09e-09	2.73e-07	2
110	Methanobrevibacter ruminantium	Butyrivibrio fibrisolvens	0.3914	1.37e-08	4.39e-07	2
111	Methanococcoides methylutens	Butyrivibrio fibrisolvens	0.3664	3.44e-09	1.25e-07	2
112	Methanococcus maripaludis	Butyrivibrio fibrisolvens	0.6094	6.68e-11	3.3e-09	2
113	Methanosphaera sp. BMS	Butyrivibrio fibrisolvens	0.432	4.68e-08	1.31e-06	2
114	Picrophilus torridus	Butyrivibrio fibrisolvens	0.4019	1.5e-09	5.78e-08	2
115	Thermococcus gorgonarius	Butyrivibrio fibrisolvens	0.3334	2.54e-07	5.73e-06	2
116	Alistipes finegoldii	Butyrivibrio fibrisolvens	-0.4445	3.08e-08	9.05e-07	1
117	Alistipes onderdonkii	Butyrivibrio fibrisolvens	-0.5171	4.28e-07	8.95e-06	1
118	Anaerocolumna sp. CBA3638	Butyrivibrio fibrisolvens	0.9158	6.68e-11	3.3e-09	2
119	Anaerostipes hadrus	Butyrivibrio fibrisolvens	0.4929	1.34e-09	5.22e-08	2
120	Anaerotignum propionicum	Butyrivibrio fibrisolvens	0.583	5.4e-09	1.9e-07	2
121	Methanobrevibacter olleyae	Butyrivibrio hungatei	0.4494	7.07e-09	2.42e-07	2
122	Methanobrevibacter ruminantium	Butyrivibrio hungatei	0.3427	1.36e-07	3.36e-06	2
123	Methanococcoides methylutens	Butyrivibrio hungatei	0.4	9.1e-09	3.03e-07	2
124	Methanococcus maripaludis	Butyrivibrio hungatei	0.5889	6.68e-11	3.3e-09	2
125	Methanosphaera sp. BMS	Butyrivibrio hungatei	0.4403	2.4e-08	7.23e-07	2
126	Picrophilus torridus	Butyrivibrio hungatei	0.3894	3.44e-09	1.25e-07	2
127	Alistipes finegoldii	Butyrivibrio hungatei	-0.4213	9.88e-08	2.54e-06	1
128	Anaerocolumna sp. CBA3638	Butyrivibrio hungatei	0.9037	6.68e-11	3.3e-09	2
129	Anaerostipes hadrus	Butyrivibrio hungatei	0.4952	1.46e-09	5.65e-08	2
130	Anaerotignum propionicum	Butyrivibrio hungatei	0.5071	7.77e-09	2.63e-07	2
131	Butyrivibrio fibrisolvens	Butyrivibrio hungatei	0.9729	6.68e-11	3.3e-09	2
132	Methanobrevibacter olleyae	Butyrivibrio proteoclasticus	0.454	4.04e-09	1.45e-07	2
133	Methanobrevibacter ruminantium	Butyrivibrio proteoclasticus	0.3293	4.88e-08	1.36e-06	2
134	Methanococcoides methylutens	Butyrivibrio proteoclasticus	0.396	2e-08	6.14e-07	2
135	Methanococcus maripaludis	Butyrivibrio proteoclasticus	0.6161	6.68e-11	3.3e-09	2
136	Methanosphaera sp. BMS	Butyrivibrio proteoclasticus	0.4451	2.17e-08	6.59e-07	2
137	Picrophilus torridus	Butyrivibrio proteoclasticus	0.4143	2e-08	6.14e-07	2
138	Thermococcus gorgonarius	Butyrivibrio proteoclasticus	0.3698	8.49e-08	2.23e-06	2
139	Alistipes finegoldii	Butyrivibrio proteoclasticus	-0.4186	1.17e-07	2.94e-06	1
140	Anaerocolumna sp. CBA3638	Butyrivibrio proteoclasticus	0.9204	6.68e-11	3.3e-09	2
141	Anaerostipes hadrus	Butyrivibrio proteoclasticus	0.4925	7.3e-10	3.01e-08	2
142	Anaerotignum propionicum	Butyrivibrio proteoclasticus	0.5446	5.87e-09	2.05e-07	2
143	Butyrivibrio fibrisolvens	Butyrivibrio proteoclasticus	0.9753	6.68e-11	3.3e-09	2
144	Butyrivibrio hungatei	Butyrivibrio proteoclasticus	0.9776	6.68e-11	3.3e-09	2
145	Methanococcus maripaludis	Cellulosilyticum sp. WCF-2	0.324	1.41e-07	3.44e-06	2
146	Anaerocolumna sp. CBA3638	Cellulosilyticum sp. WCF-2	0.6733	1.77e-10	8.22e-09	2
147	Anaerotignum propionicum	Cellulosilyticum sp. WCF-2	0.5226	1.57e-09	6.03e-08	2
148	Butyrivibrio fibrisolvens	Cellulosilyticum sp. WCF-2	0.7178	6.68e-11	3.3e-09	2
149	Butyrivibrio hungatei	Cellulosilyticum sp. WCF-2	0.7199	1.23e-10	5.87e-09	2
150	Butyrivibrio proteoclasticus	Cellulosilyticum sp. WCF-2	0.7188	6.68e-11	3.3e-09	2
151	Haloarcula taiwanensis	Christensenella sp. Marseille-P3954	0.4815	2.1e-09	7.91e-08	2
152	Haloferax volcanii	Christensenella sp. Marseille-P3954	0.4053	1.15e-07	2.9e-06	2
153	Haloplanus rallus	Christensenella sp. Marseille-P3954	0.373	7.74e-08	2.06e-06	2
154	Methanocella paludicola	Christensenella sp. Marseille-P3954	0.4175	2.92e-07	6.43e-06	2
155	Methanothrix soehngenii	Christensenella sp. Marseille-P3954	0.4782	1.75e-08	5.46e-07	2
156	Natrialba magadii	Christensenella sp. Marseille-P3954	0.3296	3.23e-07	7.01e-06	2
157	Natronococcus occultus	Christensenella sp. Marseille-P3954	0.3523	1.89e-07	4.44e-06	2
158	Bacteroides caecimuris	Christensenella sp. Marseille-P3954	-0.3767	1.84e-07	4.34e-06	1
159	Haloarcula taiwanensis	Cloacibacillus porcorum	0.3296	2.19e-07	5.07e-06	2
160	Methanothrix soehngenii	Cloacibacillus porcorum	0.3408	1.05e-07	2.69e-06	2
161	Christensenella sp. Marseille-P3954	Cloacibacillus porcorum	0.6158	2.28e-10	1.03e-08	2
162	Alistipes shahii	Clostridiales bacterium CCNA10	0.4368	1.88e-09	7.12e-08	2
163	Christensenella sp. Marseille-P3954	Clostridiales bacterium CCNA10	0.5623	2.28e-10	1.03e-08	2
164	Cloacibacillus porcorum	Clostridiales bacterium CCNA10	0.4183	9.38e-09	3.12e-07	2
165	Methanobrevibacter olleyae	Clostridium baratii	0.3777	1.37e-08	4.39e-07	2
166	Methanococcus maripaludis	Clostridium baratii	0.366	4.01e-09	1.45e-07	2
167	Anaerocolumna sp. CBA3638	Clostridium baratii	0.3916	1.65e-07	3.97e-06	2
168	Butyrivibrio fibrisolvens	Clostridium baratii	0.3947	3.65e-08	1.05e-06	2
169	Butyrivibrio hungatei	Clostridium baratii	0.3653	6.74e-08	1.82e-06	2
170	Butyrivibrio proteoclasticus	Clostridium baratii	0.3467	5.77e-08	1.58e-06	2
171	Cellulosilyticum sp. WCF-2	Clostridium baratii	0.5071	6e-10	2.53e-08	2
172	Methanobrevibacter olleyae	Clostridium beijerinckii	0.3756	3.6e-08	1.04e-06	2
173	Methanococcus maripaludis	Clostridium beijerinckii	0.4844	5.74e-09	2.01e-07	2
174	Anaerocolumna sp. CBA3638	Clostridium beijerinckii	0.5027	6e-10	2.53e-08	2
175	Butyrivibrio fibrisolvens	Clostridium beijerinckii	0.5343	7.73e-10	3.17e-08	2
176	Butyrivibrio hungatei	Clostridium beijerinckii	0.4925	6.87e-10	2.85e-08	2
177	Butyrivibrio proteoclasticus	Clostridium beijerinckii	0.4979	3.73e-10	1.65e-08	2
178	Cellulosilyticum sp. WCF-2	Clostridium beijerinckii	0.586	2.28e-10	1.03e-08	2
179	Clostridium baratii	Clostridium beijerinckii	0.8175	6.68e-11	3.3e-09	2
180	Methanobrevibacter olleyae	Clostridium botulinum	0.4537	8.57e-10	3.48e-08	2
181	Methanococcus maripaludis	Clostridium botulinum	0.5284	6.68e-11	3.3e-09	2
182	Alistipes finegoldii	Clostridium botulinum	-0.3434	1.92e-07	4.5e-06	1
183	Anaerocolumna sp. CBA3638	Clostridium botulinum	0.4723	1.77e-10	8.22e-09	2
184	Butyrivibrio fibrisolvens	Clostridium botulinum	0.479	6.68e-11	3.3e-09	2
185	Butyrivibrio hungatei	Clostridium botulinum	0.4465	1.23e-10	5.87e-09	2
186	Butyrivibrio proteoclasticus	Clostridium botulinum	0.4485	5.11e-10	2.19e-08	2
187	Cellulosilyticum sp. WCF-2	Clostridium botulinum	0.3131	1.81e-08	5.61e-07	2
188	Clostridium baratii	Clostridium botulinum	0.9021	6.68e-11	3.3e-09	2
189	Clostridium beijerinckii	Clostridium botulinum	0.7383	8.15e-10	3.33e-08	2
190	Methanobrevibacter olleyae	Clostridium butyricum	0.4587	1.34e-09	5.22e-08	2
191	Methanococcus maripaludis	Clostridium butyricum	0.5655	6.68e-11	3.3e-09	2
192	Alistipes finegoldii	Clostridium butyricum	-0.3596	4.31e-08	1.22e-06	1
193	Alistipes onderdonkii	Clostridium butyricum	-0.36	3.22e-07	6.99e-06	1
194	Alistipes shahii	Clostridium butyricum	-0.3544	3.49e-08	1.01e-06	1
195	Anaerocolumna sp. CBA3638	Clostridium butyricum	0.53	6.68e-11	3.3e-09	2
196	Butyrivibrio fibrisolvens	Clostridium butyricum	0.5642	1.23e-10	5.87e-09	2
197	Butyrivibrio hungatei	Clostridium butyricum	0.5294	1.77e-10	8.22e-09	2
198	Butyrivibrio proteoclasticus	Clostridium butyricum	0.5088	3.26e-10	1.44e-08	2
199	Cellulosilyticum sp. WCF-2	Clostridium butyricum	0.4439	2.95e-09	1.08e-07	2
200	Clostridium baratii	Clostridium butyricum	0.9068	6.68e-11	3.3e-09	2
201	Clostridium beijerinckii	Clostridium butyricum	0.787	1.1e-09	4.37e-08	2
202	Clostridium botulinum	Clostridium butyricum	0.9227	6.68e-11	3.3e-09	2
203	Methanobrevibacter olleyae	Clostridium novyi	0.4191	1.33e-08	4.3e-07	2
204	Methanococcus maripaludis	Clostridium novyi	0.4312	8.93e-09	2.98e-07	2
205	Methanosphaera sp. BMS	Clostridium novyi	0.3076	1.87e-07	4.41e-06	2
206	Anaerocolumna sp. CBA3638	Clostridium novyi	0.4652	8.57e-10	3.48e-08	2
207	Butyrivibrio fibrisolvens	Clostridium novyi	0.5023	7.3e-10	3.01e-08	2
208	Butyrivibrio hungatei	Clostridium novyi	0.4603	9.4e-10	3.78e-08	2
209	Butyrivibrio proteoclasticus	Clostridium novyi	0.4672	2.78e-10	1.25e-08	2
210	Cellulosilyticum sp. WCF-2	Clostridium novyi	0.6062	1.73e-09	6.58e-08	2
211	Clostridium baratii	Clostridium novyi	0.8685	6.68e-11	3.3e-09	2
212	Clostridium beijerinckii	Clostridium novyi	0.828	6.68e-11	3.3e-09	2
213	Clostridium botulinum	Clostridium novyi	0.8489	6.68e-11	3.3e-09	2
214	Clostridium butyricum	Clostridium novyi	0.8721	6.68e-11	3.3e-09	2
215	Halobellus limi	Clostridium pasteurianum	-0.3783	2.46e-07	5.58e-06	1
216	Methanobrevibacter olleyae	Clostridium pasteurianum	0.5607	6.68e-11	3.3e-09	2
217	Methanococcus maripaludis	Clostridium pasteurianum	0.542	6.68e-11	3.3e-09	2
218	Methanosphaera sp. BMS	Clostridium pasteurianum	0.4029	7.32e-09	2.5e-07	2
219	Anaerocolumna sp. CBA3638	Clostridium pasteurianum	0.5633	1.23e-10	5.87e-09	2
220	Anaerostipes hadrus	Clostridium pasteurianum	0.3554	9.28e-08	2.41e-06	2
221	Butyrivibrio fibrisolvens	Clostridium pasteurianum	0.6308	1.23e-10	5.87e-09	2
222	Butyrivibrio hungatei	Clostridium pasteurianum	0.6245	6.68e-11	3.3e-09	2
223	Butyrivibrio proteoclasticus	Clostridium pasteurianum	0.6085	6.68e-11	3.3e-09	2
224	Cellulosilyticum sp. WCF-2	Clostridium pasteurianum	0.4889	2.28e-10	1.03e-08	2
225	Clostridium baratii	Clostridium pasteurianum	0.7851	6.68e-11	3.3e-09	2
226	Clostridium beijerinckii	Clostridium pasteurianum	0.7815	2.28e-10	1.03e-08	2
227	Clostridium botulinum	Clostridium pasteurianum	0.8902	6.68e-11	3.3e-09	2
228	Clostridium butyricum	Clostridium pasteurianum	0.8255	6.68e-11	3.3e-09	2
229	Clostridium novyi	Clostridium pasteurianum	0.8154	6.68e-11	3.3e-09	2
230	Methanobrevibacter olleyae	Clostridium saccharobutylicum	0.4451	2.98e-09	1.09e-07	2
231	Methanococcus maripaludis	Clostridium saccharobutylicum	0.4233	1.14e-09	4.53e-08	2
232	Anaerocolumna sp. CBA3638	Clostridium saccharobutylicum	0.5217	1.02e-09	4.09e-08	2
233	Butyrivibrio fibrisolvens	Clostridium saccharobutylicum	0.4701	1.77e-10	8.22e-09	2
234	Butyrivibrio hungatei	Clostridium saccharobutylicum	0.4569	8.57e-10	3.48e-08	2
235	Butyrivibrio proteoclasticus	Clostridium saccharobutylicum	0.4823	4.66e-10	2.02e-08	2
236	Cellulosilyticum sp. WCF-2	Clostridium saccharobutylicum	0.6287	3.26e-10	1.44e-08	2
237	Clostridium baratii	Clostridium saccharobutylicum	0.9316	6.68e-11	3.3e-09	2
238	Clostridium beijerinckii	Clostridium saccharobutylicum	0.8177	6.68e-11	3.3e-09	2
239	Clostridium botulinum	Clostridium saccharobutylicum	0.8582	6.68e-11	3.3e-09	2
240	Clostridium butyricum	Clostridium saccharobutylicum	0.8828	6.68e-11	3.3e-09	2
241	Clostridium novyi	Clostridium saccharobutylicum	0.8829	6.68e-11	3.3e-09	2
242	Clostridium pasteurianum	Clostridium saccharobutylicum	0.746	6.68e-11	3.3e-09	2
243	Halobellus limi	Clostridium saccharoperbutylacetonicum	-0.3151	1.95e-07	4.56e-06	1
244	Haloferax volcanii	Clostridium saccharoperbutylacetonicum	-0.3491	3.97e-07	8.4e-06	1
245	Methanobrevibacter olleyae	Clostridium saccharoperbutylacetonicum	0.5448	9.4e-10	3.78e-08	2
246	Methanococcus maripaludis	Clostridium saccharoperbutylacetonicum	0.5879	6.68e-11	3.3e-09	2
247	Methanosphaera sp. BMS	Clostridium saccharoperbutylacetonicum	0.3727	1.7e-07	4.07e-06	2
248	Alistipes finegoldii	Clostridium saccharoperbutylacetonicum	-0.4401	9.94e-09	3.28e-07	1
249	Alistipes onderdonkii	Clostridium saccharoperbutylacetonicum	-0.3145	9.53e-08	2.46e-06	1
250	Anaerocolumna sp. CBA3638	Clostridium saccharoperbutylacetonicum	0.5908	6.68e-11	3.3e-09	2
251	Butyrivibrio fibrisolvens	Clostridium saccharoperbutylacetonicum	0.5881	6.68e-11	3.3e-09	2
252	Butyrivibrio hungatei	Clostridium saccharoperbutylacetonicum	0.5606	6.68e-11	3.3e-09	2
253	Butyrivibrio proteoclasticus	Clostridium saccharoperbutylacetonicum	0.5639	6.68e-11	3.3e-09	2
254	Cellulosilyticum sp. WCF-2	Clostridium saccharoperbutylacetonicum	0.4908	6.68e-11	3.3e-09	2
255	Clostridium baratii	Clostridium saccharoperbutylacetonicum	0.8308	6.68e-11	3.3e-09	2
256	Clostridium beijerinckii	Clostridium saccharoperbutylacetonicum	0.8508	6.68e-11	3.3e-09	2
257	Clostridium botulinum	Clostridium saccharoperbutylacetonicum	0.8984	6.68e-11	3.3e-09	2
258	Clostridium butyricum	Clostridium saccharoperbutylacetonicum	0.9254	6.68e-11	3.3e-09	2
259	Clostridium novyi	Clostridium saccharoperbutylacetonicum	0.8296	6.68e-11	3.3e-09	2
260	Clostridium pasteurianum	Clostridium saccharoperbutylacetonicum	0.8992	6.68e-11	3.3e-09	2
261	Clostridium saccharobutylicum	Clostridium saccharoperbutylacetonicum	0.8698	6.68e-11	3.3e-09	2
262	Cellulosilyticum sp. WCF-2	Clostridium septicum	0.4721	3.77e-09	1.37e-07	2
263	Clostridium baratii	Clostridium septicum	0.9283	6.68e-11	3.3e-09	2
264	Clostridium beijerinckii	Clostridium septicum	0.7182	6.68e-11	3.3e-09	2
265	Clostridium botulinum	Clostridium septicum	0.8162	6.68e-11	3.3e-09	2
266	Clostridium butyricum	Clostridium septicum	0.8222	6.68e-11	3.3e-09	2
267	Clostridium novyi	Clostridium septicum	0.7569	6.68e-11	3.3e-09	2
268	Clostridium pasteurianum	Clostridium septicum	0.6922	6.68e-11	3.3e-09	2
269	Clostridium saccharobutylicum	Clostridium septicum	0.8772	6.68e-11	3.3e-09	2
270	Clostridium saccharoperbutylacetonicum	Clostridium septicum	0.7472	6.68e-11	3.3e-09	2
271	Methanobrevibacter olleyae	Clostridium sp. CT4	0.4325	1.43e-08	4.57e-07	2
272	Methanococcus maripaludis	Clostridium sp. CT4	0.4307	2.81e-09	1.04e-07	2
273	Anaerocolumna sp. CBA3638	Clostridium sp. CT4	0.4576	2.46e-09	9.19e-08	2
274	Butyrivibrio fibrisolvens	Clostridium sp. CT4	0.5064	3.26e-10	1.44e-08	2
275	Butyrivibrio hungatei	Clostridium sp. CT4	0.4812	6e-10	2.53e-08	2
276	Butyrivibrio proteoclasticus	Clostridium sp. CT4	0.512	2.28e-10	1.03e-08	2
277	Cellulosilyticum sp. WCF-2	Clostridium sp. CT4	0.5709	1.5e-09	5.78e-08	2
278	Clostridium baratii	Clostridium sp. CT4	0.8762	6.68e-11	3.3e-09	2
279	Clostridium beijerinckii	Clostridium sp. CT4	0.8501	6.68e-11	3.3e-09	2
280	Clostridium botulinum	Clostridium sp. CT4	0.8848	6.68e-11	3.3e-09	2
281	Clostridium butyricum	Clostridium sp. CT4	0.8314	1.77e-10	8.22e-09	2
282	Clostridium novyi	Clostridium sp. CT4	0.8981	6.68e-11	3.3e-09	2
283	Clostridium pasteurianum	Clostridium sp. CT4	0.8098	6.68e-11	3.3e-09	2
284	Clostridium saccharobutylicum	Clostridium sp. CT4	0.8799	6.68e-11	3.3e-09	2
285	Clostridium saccharoperbutylacetonicum	Clostridium sp. CT4	0.8807	6.68e-11	3.3e-09	2
286	Clostridium septicum	Clostridium sp. CT4	0.8314	6.68e-11	3.3e-09	2
287	Methanobrevibacter olleyae	Clostridium sp. DL-VIII	0.5335	6.44e-10	2.7e-08	2
288	Methanococcus maripaludis	Clostridium sp. DL-VIII	0.6008	6.68e-11	3.3e-09	2
289	Methanosphaera sp. BMS	Clostridium sp. DL-VIII	0.3357	5.07e-08	1.41e-06	2
290	Alistipes finegoldii	Clostridium sp. DL-VIII	-0.4924	2.96e-07	6.51e-06	1
291	Anaerocolumna sp. CBA3638	Clostridium sp. DL-VIII	0.6153	6.68e-11	3.3e-09	2
292	Butyrivibrio fibrisolvens	Clostridium sp. DL-VIII	0.6426	6.68e-11	3.3e-09	2
293	Butyrivibrio hungatei	Clostridium sp. DL-VIII	0.6261	6.68e-11	3.3e-09	2
294	Butyrivibrio proteoclasticus	Clostridium sp. DL-VIII	0.6324	6.68e-11	3.3e-09	2
295	Cellulosilyticum sp. WCF-2	Clostridium sp. DL-VIII	0.4784	2.28e-10	1.03e-08	2
296	Clostridium baratii	Clostridium sp. DL-VIII	0.8052	6.68e-11	3.3e-09	2
297	Clostridium beijerinckii	Clostridium sp. DL-VIII	0.8237	1.77e-10	8.22e-09	2
298	Clostridium botulinum	Clostridium sp. DL-VIII	0.8778	6.68e-11	3.3e-09	2
299	Clostridium butyricum	Clostridium sp. DL-VIII	0.926	6.68e-11	3.3e-09	2
300	Clostridium novyi	Clostridium sp. DL-VIII	0.846	6.68e-11	3.3e-09	2
301	Clostridium pasteurianum	Clostridium sp. DL-VIII	0.8875	6.68e-11	3.3e-09	2
302	Clostridium saccharobutylicum	Clostridium sp. DL-VIII	0.8352	6.68e-11	3.3e-09	2
303	Clostridium saccharoperbutylacetonicum	Clostridium sp. DL-VIII	0.9217	6.68e-11	3.3e-09	2
304	Clostridium septicum	Clostridium sp. DL-VIII	0.6947	6.68e-11	3.3e-09	2
305	Clostridium sp. CT4	Clostridium sp. DL-VIII	0.8287	6.68e-11	3.3e-09	2
306	Halopenitus persicus	Desulfovibrio desulfuricans	0.3534	3.04e-08	8.94e-07	2
307	Alistipes finegoldii	Desulfovibrio desulfuricans	0.419	2.57e-07	5.79e-06	2
308	Alistipes megaguti	Desulfovibrio desulfuricans	0.4769	2.19e-07	5.06e-06	2
309	Christensenella sp. Marseille-P3954	Desulfovibrio desulfuricans	0.5007	1.16e-07	2.92e-06	2
310	Cloacibacillus porcorum	Desulfovibrio desulfuricans	0.5786	4.89e-09	1.74e-07	2
311	Clostridiales bacterium CCNA10	Desulfovibrio desulfuricans	0.4473	3.84e-07	8.17e-06	2
312	Haloferax volcanii	Desulfovibrio vulgaris	0.4497	9.16e-08	2.38e-06	2
313	Halopenitus persicus	Desulfovibrio vulgaris	0.3862	4.58e-08	1.29e-06	2
314	Natrialba magadii	Desulfovibrio vulgaris	0.4288	6.15e-09	2.14e-07	2
315	Alistipes dispar	Desulfovibrio vulgaris	0.3579	5.01e-08	1.39e-06	2
316	Alistipes finegoldii	Desulfovibrio vulgaris	0.4827	1.75e-08	5.45e-07	2
317	Alistipes megaguti	Desulfovibrio vulgaris	0.406	1.04e-07	2.66e-06	2
318	Alistipes onderdonkii	Desulfovibrio vulgaris	0.4148	9.14e-08	2.38e-06	2
319	Alistipes shahii	Desulfovibrio vulgaris	0.3831	1.72e-07	4.11e-06	2
320	Butyrivibrio hungatei	Desulfovibrio vulgaris	-0.3605	2e-07	4.67e-06	1
321	Butyrivibrio proteoclasticus	Desulfovibrio vulgaris	-0.3644	3.7e-08	1.07e-06	1
322	Clostridium butyricum	Desulfovibrio vulgaris	-0.3142	4.58e-07	9.49e-06	1
323	Clostridium saccharoperbutylacetonicum	Desulfovibrio vulgaris	-0.3311	5.78e-09	2.02e-07	1
324	Clostridium sp. DL-VIII	Desulfovibrio vulgaris	-0.3165	7.36e-08	1.97e-06	1
325	Desulfovibrio desulfuricans	Desulfovibrio vulgaris	0.7273	6.68e-11	3.3e-09	2
326	Haloarcula taiwanensis	Dysosmobacter welbionis	0.3369	2.62e-08	7.81e-07	2
327	Haloferax volcanii	Dysosmobacter welbionis	0.3522	3.37e-08	9.81e-07	2
328	Halopenitus persicus	Dysosmobacter welbionis	0.3545	2.58e-07	5.79e-06	2
329	Alistipes dispar	Dysosmobacter welbionis	0.4169	1.86e-07	4.4e-06	2
330	Alistipes finegoldii	Dysosmobacter welbionis	0.3998	1.16e-07	2.93e-06	2
331	Alistipes megaguti	Dysosmobacter welbionis	0.315	2.24e-07	5.15e-06	2
332	Alistipes onderdonkii	Dysosmobacter welbionis	0.3929	1.81e-07	4.3e-06	2
333	Alistipes shahii	Dysosmobacter welbionis	0.4911	1.23e-10	5.87e-09	2
334	Christensenella sp. Marseille-P3954	Dysosmobacter welbionis	0.7546	1.23e-10	5.87e-09	2
335	Cloacibacillus porcorum	Dysosmobacter welbionis	0.5239	3.26e-10	1.44e-08	2
336	Clostridiales bacterium CCNA10	Dysosmobacter welbionis	0.738	6.68e-11	3.3e-09	2
337	Desulfovibrio desulfuricans	Dysosmobacter welbionis	0.5306	4.97e-08	1.38e-06	2
338	Haloarcula taiwanensis	Eggerthella sp. YY7918	0.3346	2.75e-08	8.15e-07	2
339	Haloferax volcanii	Eggerthella sp. YY7918	0.332	1.23e-07	3.08e-06	2
340	Bacteroides caecimuris	Eggerthella sp. YY7918	-0.4785	1.16e-08	3.78e-07	1
341	Christensenella sp. Marseille-P3954	Eggerthella sp. YY7918	0.6063	6.68e-11	3.3e-09	2
342	Cloacibacillus porcorum	Eggerthella sp. YY7918	0.6221	2.89e-08	8.52e-07	2
343	Desulfovibrio desulfuricans	Eggerthella sp. YY7918	0.5704	8.28e-08	2.18e-06	2
344	Dysosmobacter welbionis	Eggerthella sp. YY7918	0.4781	3.44e-08	9.99e-07	2
345	Methanococcus maripaludis	Enterococcus faecium	0.3865	6.87e-10	2.85e-08	2
346	Anaerocolumna sp. CBA3638	Enterococcus faecium	0.5264	6.68e-11	3.3e-09	2
347	Anaerostipes hadrus	Enterococcus faecium	0.4102	7.74e-09	2.62e-07	2
348	Butyrivibrio fibrisolvens	Enterococcus faecium	0.5066	1.23e-10	5.87e-09	2
349	Butyrivibrio hungatei	Enterococcus faecium	0.412	6e-10	2.53e-08	2
350	Butyrivibrio proteoclasticus	Enterococcus faecium	0.442	6e-10	2.53e-08	2
351	Clostridium botulinum	Enterococcus faecium	0.3545	5.85e-08	1.6e-06	2
352	Clostridium butyricum	Enterococcus faecium	0.368	3.77e-08	1.08e-06	2
353	Clostridium pasteurianum	Enterococcus faecium	0.3874	1.8e-08	5.58e-07	2
354	Clostridium saccharoperbutylacetonicum	Enterococcus faecium	0.4401	1.8e-09	6.85e-08	2
355	Clostridium sp. DL-VIII	Enterococcus faecium	0.4767	6e-10	2.53e-08	2
356	Christensenella sp. Marseille-P3954	Eubacterium callanderi	0.472	8.57e-10	3.48e-08	2
357	Cloacibacillus porcorum	Eubacterium callanderi	0.4002	2.11e-08	6.44e-07	2
358	Clostridiales bacterium CCNA10	Eubacterium callanderi	0.44	1.05e-07	2.67e-06	2
359	Candidatus Nitrosotenuis cloacae	Faecalibacterium prausnitzii	0.3452	1.83e-07	4.33e-06	2
360	Haloferax volcanii	Faecalibacterium prausnitzii	0.48	2.13e-09	8.03e-08	2
361	Haloplanus rallus	Faecalibacterium prausnitzii	0.3815	2.29e-07	5.26e-06	2
362	Methanocella paludicola	Faecalibacterium prausnitzii	0.4504	2.58e-08	7.69e-07	2
363	Dysosmobacter welbionis	Faecalibacterium prausnitzii	0.4615	3e-07	6.58e-06	2
364	Methanocella paludicola	Faecalibaculum rodentium	0.308	2.64e-07	5.89e-06	2
365	Anaerotignum propionicum	Faecalibaculum rodentium	0.4516	1.04e-08	3.41e-07	2
366	Butyrivibrio fibrisolvens	Faecalibaculum rodentium	0.4797	5.59e-08	1.54e-06	2
367	Butyrivibrio hungatei	Faecalibaculum rodentium	0.4482	7.74e-08	2.06e-06	2
368	Butyrivibrio proteoclasticus	Faecalibaculum rodentium	0.5032	8.63e-08	2.26e-06	2
369	Cellulosilyticum sp. WCF-2	Faecalibaculum rodentium	0.3893	7.98e-08	2.11e-06	2
370	Clostridium beijerinckii	Faecalibaculum rodentium	0.3782	4.3e-08	1.22e-06	2
371	Clostridium sp. CT4	Faecalibaculum rodentium	0.3019	2.99e-07	6.57e-06	2
372	Eggerthella sp. YY7918	Faecalibaculum rodentium	0.5215	2.23e-07	5.14e-06	2
373	Faecalibacterium prausnitzii	Faecalibaculum rodentium	0.3863	8.12e-08	2.15e-06	2
374	Alistipes shahii	Flavonifractor plautii	0.4133	3.21e-07	6.98e-06	2
375	Clostridiales bacterium CCNA10	Flavonifractor plautii	0.5409	9.1e-09	3.03e-07	2
376	Desulfovibrio desulfuricans	Flavonifractor plautii	0.3267	2.75e-08	8.15e-07	2
377	Desulfovibrio vulgaris	Flavonifractor plautii	0.4519	4.97e-08	1.38e-06	2
378	Dysosmobacter welbionis	Flavonifractor plautii	0.5061	7.89e-08	2.09e-06	2
379	Haloarcula taiwanensis	Flintibacter sp. KGMB00164	0.373	4.54e-08	1.28e-06	2
380	Haloferax volcanii	Flintibacter sp. KGMB00164	0.3951	2.05e-08	6.27e-07	2
381	Halopenitus persicus	Flintibacter sp. KGMB00164	0.3306	3.63e-07	7.78e-06	2
382	Methanocella paludicola	Flintibacter sp. KGMB00164	0.4211	7.74e-08	2.06e-06	2
383	Methanococcus maripaludis	Flintibacter sp. KGMB00164	-0.347	4.22e-07	8.84e-06	1
384	Methanothrix soehngenii	Flintibacter sp. KGMB00164	0.4412	2.02e-09	7.64e-08	2
385	Natronococcus occultus	Flintibacter sp. KGMB00164	0.3391	3.03e-07	6.64e-06	2
386	Alistipes shahii	Flintibacter sp. KGMB00164	0.3828	1.42e-08	4.53e-07	2
387	Christensenella sp. Marseille-P3954	Flintibacter sp. KGMB00164	0.689	6.68e-11	3.3e-09	2
388	Cloacibacillus porcorum	Flintibacter sp. KGMB00164	0.4388	1.26e-09	4.93e-08	2
389	Clostridiales bacterium CCNA10	Flintibacter sp. KGMB00164	0.5592	6.68e-11	3.3e-09	2
390	Dysosmobacter welbionis	Flintibacter sp. KGMB00164	0.7286	6.68e-11	3.3e-09	2
391	Eggerthella sp. YY7918	Flintibacter sp. KGMB00164	0.3669	1.24e-07	3.1e-06	2
392	Flavonifractor plautii	Flintibacter sp. KGMB00164	0.3877	1.35e-07	3.33e-06	2
393	Halobellus limi	Fusobacterium nucleatum	-0.3598	1.07e-07	2.73e-06	1
394	Haloferax volcanii	Fusobacterium nucleatum	-0.3062	5.71e-08	1.57e-06	1
395	Haloplanus rallus	Fusobacterium nucleatum	-0.3108	2.87e-07	6.33e-06	1
396	Methanobrevibacter olleyae	Fusobacterium nucleatum	0.4835	4.27e-09	1.53e-07	2
397	Methanocella paludicola	Fusobacterium nucleatum	-0.3523	2.54e-07	5.72e-06	1
398	Methanococcus maripaludis	Fusobacterium nucleatum	0.4957	1.1e-09	4.37e-08	2
399	Anaerocolumna sp. CBA3638	Fusobacterium nucleatum	0.3226	2.07e-07	4.81e-06	2
400	Butyrivibrio fibrisolvens	Fusobacterium nucleatum	0.3602	1.93e-07	4.53e-06	2
401	Clostridium baratii	Fusobacterium nucleatum	0.6172	6.68e-11	3.3e-09	2
402	Clostridium beijerinckii	Fusobacterium nucleatum	0.5197	5.56e-10	2.38e-08	2
403	Clostridium botulinum	Fusobacterium nucleatum	0.7718	6.68e-11	3.3e-09	2
404	Clostridium butyricum	Fusobacterium nucleatum	0.6548	1.23e-10	5.87e-09	2
405	Clostridium novyi	Fusobacterium nucleatum	0.6159	6.68e-11	3.3e-09	2
406	Clostridium pasteurianum	Fusobacterium nucleatum	0.8277	6.68e-11	3.3e-09	2
407	Clostridium saccharobutylicum	Fusobacterium nucleatum	0.6177	6.68e-11	3.3e-09	2
408	Clostridium saccharoperbutylacetonicum	Fusobacterium nucleatum	0.7685	1.77e-10	8.22e-09	2
409	Clostridium septicum	Fusobacterium nucleatum	0.5855	6.68e-11	3.3e-09	2
410	Clostridium sp. CT4	Fusobacterium nucleatum	0.5669	6.68e-11	3.3e-09	2
411	Clostridium sp. DL-VIII	Fusobacterium nucleatum	0.7329	6.68e-11	3.3e-09	2
412	Methanosphaera sp. BMS	Fusobacterium pseudoperiodonticum	0.3429	3.61e-07	7.75e-06	2
413	Cellulosilyticum sp. WCF-2	Fusobacterium pseudoperiodonticum	0.3287	1.28e-07	3.18e-06	2
414	Clostridium baratii	Fusobacterium pseudoperiodonticum	0.5859	1.77e-10	8.22e-09	2
415	Clostridium beijerinckii	Fusobacterium pseudoperiodonticum	0.5068	6.87e-10	2.85e-08	2
416	Clostridium botulinum	Fusobacterium pseudoperiodonticum	0.5779	6.68e-11	3.3e-09	2
417	Clostridium butyricum	Fusobacterium pseudoperiodonticum	0.4676	1.23e-10	5.87e-09	2
418	Clostridium novyi	Fusobacterium pseudoperiodonticum	0.6556	6.68e-11	3.3e-09	2
419	Clostridium pasteurianum	Fusobacterium pseudoperiodonticum	0.6051	6.68e-11	3.3e-09	2
420	Clostridium saccharobutylicum	Fusobacterium pseudoperiodonticum	0.6445	6.68e-11	3.3e-09	2
421	Clostridium saccharoperbutylacetonicum	Fusobacterium pseudoperiodonticum	0.5456	6.68e-11	3.3e-09	2
422	Clostridium septicum	Fusobacterium pseudoperiodonticum	0.5498	6.68e-11	3.3e-09	2
423	Clostridium sp. CT4	Fusobacterium pseudoperiodonticum	0.5451	2.28e-10	1.03e-08	2
424	Clostridium sp. DL-VIII	Fusobacterium pseudoperiodonticum	0.5464	1.23e-10	5.87e-09	2
425	Fusobacterium nucleatum	Fusobacterium pseudoperiodonticum	0.6522	6.68e-11	3.3e-09	2
426	Methanobrevibacter olleyae	Gemella morbillorum	0.4272	8.72e-08	2.28e-06	2
427	Anaerocolumna sp. CBA3638	Gemella morbillorum	0.3562	2.83e-07	6.27e-06	2
428	Butyrivibrio fibrisolvens	Gemella morbillorum	0.345	9.62e-08	2.48e-06	2
429	Butyrivibrio hungatei	Gemella morbillorum	0.3695	4.67e-07	9.65e-06	2
430	Butyrivibrio proteoclasticus	Gemella morbillorum	0.3511	3.96e-07	8.38e-06	2
431	Cellulosilyticum sp. WCF-2	Gemella morbillorum	0.3999	8.29e-08	2.19e-06	2
432	Clostridium baratii	Gemella morbillorum	0.4418	1.1e-09	4.37e-08	2
433	Clostridium beijerinckii	Gemella morbillorum	0.4976	7.73e-10	3.17e-08	2
434	Clostridium botulinum	Gemella morbillorum	0.4713	1.5e-09	5.78e-08	2
435	Clostridium butyricum	Gemella morbillorum	0.4151	1.1e-09	4.37e-08	2
436	Clostridium novyi	Gemella morbillorum	0.5273	1.77e-10	8.22e-09	2
437	Clostridium pasteurianum	Gemella morbillorum	0.5278	2.49e-09	9.29e-08	2
438	Clostridium saccharobutylicum	Gemella morbillorum	0.49	1.73e-09	6.58e-08	2
439	Clostridium saccharoperbutylacetonicum	Gemella morbillorum	0.4802	1.18e-09	4.68e-08	2
440	Clostridium septicum	Gemella morbillorum	0.3479	1.75e-08	5.46e-07	2
441	Clostridium sp. CT4	Gemella morbillorum	0.4589	1.5e-09	5.78e-08	2
442	Clostridium sp. DL-VIII	Gemella morbillorum	0.5081	6.44e-10	2.7e-08	2
443	Fusobacterium nucleatum	Gemella morbillorum	0.5802	6.68e-11	3.3e-09	2
444	Fusobacterium pseudoperiodonticum	Gemella morbillorum	0.4805	7.73e-10	3.17e-08	2
445	Methanobrevibacter olleyae	Herbinix luporum	0.4951	1.26e-09	4.93e-08	2
446	Methanobrevibacter ruminantium	Herbinix luporum	0.4147	2.75e-08	8.15e-07	2
447	Methanococcoides methylutens	Herbinix luporum	0.3449	5.93e-08	1.62e-06	2
448	Methanococcus maripaludis	Herbinix luporum	0.6729	6.68e-11	3.3e-09	2
449	Methanosphaera sp. BMS	Herbinix luporum	0.4432	9.41e-08	2.43e-06	2
450	Picrophilus torridus	Herbinix luporum	0.3413	7.73e-09	2.62e-07	2
451	Anaerocolumna sp. CBA3638	Herbinix luporum	0.9299	6.68e-11	3.3e-09	2
452	Anaerostipes hadrus	Herbinix luporum	0.4942	1.57e-09	6.03e-08	2
453	Anaerotignum propionicum	Herbinix luporum	0.5173	5.3e-09	1.88e-07	2
454	Butyrivibrio fibrisolvens	Herbinix luporum	0.9075	6.68e-11	3.3e-09	2
455	Butyrivibrio hungatei	Herbinix luporum	0.91	6.68e-11	3.3e-09	2
456	Butyrivibrio proteoclasticus	Herbinix luporum	0.9209	6.68e-11	3.3e-09	2
457	Cellulosilyticum sp. WCF-2	Herbinix luporum	0.7022	1.23e-10	5.87e-09	2
458	Clostridium baratii	Herbinix luporum	0.4224	4.2e-10	1.83e-08	2
459	Clostridium beijerinckii	Herbinix luporum	0.5614	5.11e-10	2.19e-08	2
460	Clostridium botulinum	Herbinix luporum	0.5476	6.68e-11	3.3e-09	2
461	Clostridium butyricum	Herbinix luporum	0.6006	1.23e-10	5.87e-09	2
462	Clostridium novyi	Herbinix luporum	0.5603	1.77e-10	8.22e-09	2
463	Clostridium pasteurianum	Herbinix luporum	0.6679	6.68e-11	3.3e-09	2
464	Clostridium saccharobutylicum	Herbinix luporum	0.5081	3.26e-10	1.44e-08	2
465	Clostridium saccharoperbutylacetonicum	Herbinix luporum	0.6356	6.68e-11	3.3e-09	2
466	Clostridium septicum	Herbinix luporum	0.378	3.28e-07	7.1e-06	2
467	Clostridium sp. CT4	Herbinix luporum	0.5483	1.77e-10	8.22e-09	2
468	Clostridium sp. DL-VIII	Herbinix luporum	0.6767	6.68e-11	3.3e-09	2
469	Enterococcus faecium	Herbinix luporum	0.5096	6.68e-11	3.3e-09	2
470	Faecalibaculum rodentium	Herbinix luporum	0.3887	2.25e-07	5.17e-06	2
471	Fusobacterium nucleatum	Herbinix luporum	0.4316	4.75e-09	1.7e-07	2
472	Fusobacterium pseudoperiodonticum	Herbinix luporum	0.3476	3.32e-07	7.18e-06	2
473	Gemella morbillorum	Herbinix luporum	0.3855	3.94e-08	1.13e-06	2
474	Methanococcus maripaludis	Hungateiclostridium clariflavum	0.4915	1e-07	2.58e-06	2
475	Alistipes onderdonkii	Hungateiclostridium clariflavum	-0.3088	6.99e-08	1.88e-06	1
476	Anaerocolumna sp. CBA3638	Hungateiclostridium clariflavum	0.5136	4.66e-10	2.02e-08	2
477	Anaerotignum propionicum	Hungateiclostridium clariflavum	0.6349	3.26e-10	1.44e-08	2
478	Butyrivibrio fibrisolvens	Hungateiclostridium clariflavum	0.6709	3.26e-10	1.44e-08	2
479	Butyrivibrio hungatei	Hungateiclostridium clariflavum	0.6587	2.78e-10	1.25e-08	2
480	Butyrivibrio proteoclasticus	Hungateiclostridium clariflavum	0.6831	2.28e-10	1.03e-08	2
481	Cellulosilyticum sp. WCF-2	Hungateiclostridium clariflavum	0.6525	2.28e-10	1.03e-08	2
482	Clostridium baratii	Hungateiclostridium clariflavum	0.4271	1.7e-08	5.33e-07	2
483	Clostridium beijerinckii	Hungateiclostridium clariflavum	0.6145	6.68e-11	3.3e-09	2
484	Clostridium botulinum	Hungateiclostridium clariflavum	0.5852	6.87e-10	2.85e-08	2
485	Clostridium butyricum	Hungateiclostridium clariflavum	0.4718	1.63e-08	5.12e-07	2
486	Clostridium novyi	Hungateiclostridium clariflavum	0.6304	6.68e-11	3.3e-09	2
487	Clostridium pasteurianum	Hungateiclostridium clariflavum	0.5796	3.26e-10	1.44e-08	2
488	Clostridium saccharobutylicum	Hungateiclostridium clariflavum	0.5312	6.44e-10	2.7e-08	2
489	Clostridium saccharoperbutylacetonicum	Hungateiclostridium clariflavum	0.5592	3.73e-10	1.65e-08	2
490	Clostridium septicum	Hungateiclostridium clariflavum	0.3697	3.1e-07	6.78e-06	2
491	Clostridium sp. CT4	Hungateiclostridium clariflavum	0.6484	6.68e-11	3.3e-09	2
492	Clostridium sp. DL-VIII	Hungateiclostridium clariflavum	0.5622	6.44e-10	2.7e-08	2
493	Faecalibaculum rodentium	Hungateiclostridium clariflavum	0.4844	1.57e-09	6.03e-08	2
494	Fusobacterium pseudoperiodonticum	Hungateiclostridium clariflavum	0.5135	1.28e-07	3.17e-06	2
495	Herbinix luporum	Hungateiclostridium clariflavum	0.6155	1.23e-10	5.87e-09	2
496	Haloarcula taiwanensis	Intestinimonas butyriciproducens	0.4407	1.57e-09	6.03e-08	2
497	Haloferax volcanii	Intestinimonas butyriciproducens	0.3911	4.54e-08	1.28e-06	2
498	Halopenitus persicus	Intestinimonas butyriciproducens	0.3275	5.83e-08	1.6e-06	2
499	Methanothrix soehngenii	Intestinimonas butyriciproducens	0.3989	3.97e-07	8.4e-06	2
500	Natronococcus occultus	Intestinimonas butyriciproducens	0.303	3.23e-07	7.01e-06	2
501	Akkermansia muciniphila	Intestinimonas butyriciproducens	0.3767	2.51e-07	5.67e-06	2
502	Alistipes megaguti	Intestinimonas butyriciproducens	0.3762	2.76e-07	6.14e-06	2
503	Alistipes shahii	Intestinimonas butyriciproducens	0.4386	1.03e-07	2.62e-06	2
504	Christensenella sp. Marseille-P3954	Intestinimonas butyriciproducens	0.8244	6.68e-11	3.3e-09	2
505	Cloacibacillus porcorum	Intestinimonas butyriciproducens	0.6371	6.68e-11	3.3e-09	2
506	Clostridiales bacterium CCNA10	Intestinimonas butyriciproducens	0.6273	6.68e-11	3.3e-09	2
507	Desulfovibrio desulfuricans	Intestinimonas butyriciproducens	0.4997	1.35e-07	3.32e-06	2
508	Dysosmobacter welbionis	Intestinimonas butyriciproducens	0.7665	6.68e-11	3.3e-09	2
509	Eggerthella sp. YY7918	Intestinimonas butyriciproducens	0.6171	1.23e-10	5.87e-09	2
510	Eubacterium callanderi	Intestinimonas butyriciproducens	0.3882	5.72e-08	1.57e-06	2
511	Flintibacter sp. KGMB00164	Intestinimonas butyriciproducens	0.706	6.68e-11	3.3e-09	2
512	Halopenitus persicus	Lachnoanaerobaculum umeaense	-0.3348	3.36e-07	7.25e-06	1
513	Methanobrevibacter olleyae	Lachnoanaerobaculum umeaense	0.4699	5.4e-09	1.9e-07	2
514	Methanobrevibacter ruminantium	Lachnoanaerobaculum umeaense	0.4192	1.1e-09	4.37e-08	2
515	Methanococcoides methylutens	Lachnoanaerobaculum umeaense	0.4681	3.97e-09	1.43e-07	2
516	Methanococcus maripaludis	Lachnoanaerobaculum umeaense	0.6898	6.68e-11	3.3e-09	2
517	Methanosphaera sp. BMS	Lachnoanaerobaculum umeaense	0.3917	1.05e-07	2.68e-06	2
518	Picrophilus torridus	Lachnoanaerobaculum umeaense	0.3693	5.33e-09	1.88e-07	2
519	Alistipes finegoldii	Lachnoanaerobaculum umeaense	-0.3892	3.14e-07	6.85e-06	1
520	Alistipes onderdonkii	Lachnoanaerobaculum umeaense	-0.4028	2.13e-07	4.93e-06	1
521	Alistipes shahii	Lachnoanaerobaculum umeaense	-0.3658	2.6e-07	5.82e-06	1
522	Anaerocolumna sp. CBA3638	Lachnoanaerobaculum umeaense	0.8992	6.68e-11	3.3e-09	2
523	Anaerostipes hadrus	Lachnoanaerobaculum umeaense	0.5483	6.68e-11	3.3e-09	2
524	Anaerotignum propionicum	Lachnoanaerobaculum umeaense	0.5591	5.71e-09	2e-07	2
525	Butyrivibrio fibrisolvens	Lachnoanaerobaculum umeaense	0.916	6.68e-11	3.3e-09	2
526	Butyrivibrio hungatei	Lachnoanaerobaculum umeaense	0.9136	6.68e-11	3.3e-09	2
527	Butyrivibrio proteoclasticus	Lachnoanaerobaculum umeaense	0.8884	6.68e-11	3.3e-09	2
528	Cellulosilyticum sp. WCF-2	Lachnoanaerobaculum umeaense	0.6613	6.68e-11	3.3e-09	2
529	Clostridium baratii	Lachnoanaerobaculum umeaense	0.4527	3.13e-08	9.17e-07	2
530	Clostridium beijerinckii	Lachnoanaerobaculum umeaense	0.5333	8.57e-10	3.48e-08	2
531	Clostridium botulinum	Lachnoanaerobaculum umeaense	0.5422	1.23e-10	5.87e-09	2
532	Clostridium butyricum	Lachnoanaerobaculum umeaense	0.5813	6.68e-11	3.3e-09	2
533	Clostridium novyi	Lachnoanaerobaculum umeaense	0.5282	9.4e-10	3.78e-08	2
534	Clostridium pasteurianum	Lachnoanaerobaculum umeaense	0.6289	6.68e-11	3.3e-09	2
535	Clostridium saccharobutylicum	Lachnoanaerobaculum umeaense	0.5486	5.11e-10	2.19e-08	2
536	Clostridium saccharoperbutylacetonicum	Lachnoanaerobaculum umeaense	0.6033	6.68e-11	3.3e-09	2
537	Clostridium sp. CT4	Lachnoanaerobaculum umeaense	0.5054	2.28e-10	1.03e-08	2
538	Clostridium sp. DL-VIII	Lachnoanaerobaculum umeaense	0.6398	6.68e-11	3.3e-09	2
539	Enterococcus faecium	Lachnoanaerobaculum umeaense	0.5662	1.23e-10	5.87e-09	2
540	Faecalibaculum rodentium	Lachnoanaerobaculum umeaense	0.3408	3.05e-07	6.69e-06	2
541	Fusobacterium nucleatum	Lachnoanaerobaculum umeaense	0.3688	8.33e-09	2.8e-07	2
542	Fusobacterium pseudoperiodonticum	Lachnoanaerobaculum umeaense	0.3152	8.1e-08	2.14e-06	2
543	Gemella morbillorum	Lachnoanaerobaculum umeaense	0.4038	7.14e-08	1.91e-06	2
544	Herbinix luporum	Lachnoanaerobaculum umeaense	0.9052	6.68e-11	3.3e-09	2
545	Hungateiclostridium clariflavum	Lachnoanaerobaculum umeaense	0.5635	4.2e-10	1.83e-08	2
546	Methanobrevibacter olleyae	Lachnoclostridium phytofermentans	0.4952	6.87e-10	2.85e-08	2
547	Methanobrevibacter ruminantium	Lachnoclostridium phytofermentans	0.4839	3.5e-09	1.27e-07	2
548	Methanococcoides methylutens	Lachnoclostridium phytofermentans	0.3361	7.95e-08	2.11e-06	2
549	Methanococcus maripaludis	Lachnoclostridium phytofermentans	0.7055	6.68e-11	3.3e-09	2
550	Methanosphaera sp. BMS	Lachnoclostridium phytofermentans	0.4296	5.56e-08	1.53e-06	2
551	Picrophilus torridus	Lachnoclostridium phytofermentans	0.3951	4.23e-09	1.52e-07	2
552	Anaerocolumna sp. CBA3638	Lachnoclostridium phytofermentans	0.9535	6.68e-11	3.3e-09	2
553	Anaerostipes hadrus	Lachnoclostridium phytofermentans	0.519	2.28e-10	1.03e-08	2
554	Anaerotignum propionicum	Lachnoclostridium phytofermentans	0.5247	5.99e-09	2.09e-07	2
555	Butyrivibrio fibrisolvens	Lachnoclostridium phytofermentans	0.9059	6.68e-11	3.3e-09	2
556	Butyrivibrio hungatei	Lachnoclostridium phytofermentans	0.906	6.68e-11	3.3e-09	2
557	Butyrivibrio proteoclasticus	Lachnoclostridium phytofermentans	0.9108	6.68e-11	3.3e-09	2
558	Cellulosilyticum sp. WCF-2	Lachnoclostridium phytofermentans	0.683	1.23e-10	5.87e-09	2
559	Clostridium baratii	Lachnoclostridium phytofermentans	0.4314	5.27e-09	1.87e-07	2
560	Clostridium beijerinckii	Lachnoclostridium phytofermentans	0.5726	3.73e-10	1.65e-08	2
561	Clostridium botulinum	Lachnoclostridium phytofermentans	0.4827	6.68e-11	3.3e-09	2
562	Clostridium butyricum	Lachnoclostridium phytofermentans	0.5531	6.68e-11	3.3e-09	2
563	Clostridium novyi	Lachnoclostridium phytofermentans	0.5349	6.87e-10	2.85e-08	2
564	Clostridium pasteurianum	Lachnoclostridium phytofermentans	0.6375	6.68e-11	3.3e-09	2
565	Clostridium saccharobutylicum	Lachnoclostridium phytofermentans	0.5415	4.2e-10	1.83e-08	2
566	Clostridium saccharoperbutylacetonicum	Lachnoclostridium phytofermentans	0.6368	6.68e-11	3.3e-09	2
567	Clostridium sp. CT4	Lachnoclostridium phytofermentans	0.4771	4.2e-10	1.83e-08	2
568	Clostridium sp. DL-VIII	Lachnoclostridium phytofermentans	0.6876	6.68e-11	3.3e-09	2
569	Enterococcus faecium	Lachnoclostridium phytofermentans	0.5163	2.28e-10	1.03e-08	2
570	Faecalibaculum rodentium	Lachnoclostridium phytofermentans	0.397	3.92e-07	8.31e-06	2
571	Fusobacterium nucleatum	Lachnoclostridium phytofermentans	0.378	1.32e-08	4.26e-07	2
572	Gemella morbillorum	Lachnoclostridium phytofermentans	0.3699	4.24e-08	1.2e-06	2
573	Herbinix luporum	Lachnoclostridium phytofermentans	0.9604	6.68e-11	3.3e-09	2
574	Hungateiclostridium clariflavum	Lachnoclostridium phytofermentans	0.5846	4.66e-10	2.02e-08	2
575	Lachnoanaerobaculum umeaense	Lachnoclostridium phytofermentans	0.9222	6.68e-11	3.3e-09	2
576	Halopenitus persicus	Lachnoclostridium sp. YL32	-0.3404	6.16e-08	1.68e-06	1
577	Methanobrevibacter ruminantium	Lachnoclostridium sp. YL32	0.5234	6.14e-08	1.67e-06	2
578	Methanococcus maripaludis	Lachnoclostridium sp. YL32	0.5177	1.65e-09	6.32e-08	2
579	Alistipes megaguti	Lachnoclostridium sp. YL32	-0.3799	1.42e-08	4.53e-07	1
580	Anaerocolumna sp. CBA3638	Lachnoclostridium sp. YL32	0.5401	8.57e-10	3.48e-08	2
581	Enterococcus faecium	Lachnoclostridium sp. YL32	0.4367	5.51e-08	1.52e-06	2
582	Herbinix luporum	Lachnoclostridium sp. YL32	0.4369	2.08e-08	6.36e-07	2
583	Lachnoanaerobaculum umeaense	Lachnoclostridium sp. YL32	0.4531	1.23e-10	5.87e-09	2
584	Lachnoclostridium phytofermentans	Lachnoclostridium sp. YL32	0.491	2.88e-09	1.06e-07	2
585	Candidatus Nitrosotalea okcheonensis	Lachnospiraceae bacterium	0.3964	4.66e-10	2.02e-08	2
586	Methanococcoides methylutens	Lachnospiraceae bacterium	0.3925	2.16e-08	6.58e-07	2
587	Anaerocolumna sp. CBA3638	Lachnospiraceae bacterium	0.4083	1.72e-07	4.11e-06	2
588	Butyrivibrio fibrisolvens	Lachnospiraceae bacterium	0.4172	4.5e-09	1.61e-07	2
589	Butyrivibrio hungatei	Lachnospiraceae bacterium	0.4357	9.4e-10	3.78e-08	2
590	Butyrivibrio proteoclasticus	Lachnospiraceae bacterium	0.448	6.65e-09	2.29e-07	2
591	Cellulosilyticum sp. WCF-2	Lachnospiraceae bacterium	0.3788	3.77e-07	8.04e-06	2
592	Herbinix luporum	Lachnospiraceae bacterium	0.357	1.7e-07	4.07e-06	2
593	Lachnoanaerobaculum umeaense	Lachnospiraceae bacterium	0.4027	3.84e-09	1.39e-07	2
594	Lachnoclostridium phytofermentans	Lachnospiraceae bacterium	0.4077	1.55e-08	4.9e-07	2
595	Methanobrevibacter olleyae	Lachnospiraceae bacterium KM106-2	0.398	2.81e-09	1.04e-07	2
596	Methanobrevibacter ruminantium	Lachnospiraceae bacterium KM106-2	0.3338	4.68e-08	1.31e-06	2
597	Methanococcoides methylutens	Lachnospiraceae bacterium KM106-2	0.352	5.46e-08	1.51e-06	2
598	Methanococcus maripaludis	Lachnospiraceae bacterium KM106-2	0.5014	6.68e-11	3.3e-09	2
599	Methanosphaera sp. BMS	Lachnospiraceae bacterium KM106-2	0.4277	1.65e-08	5.17e-07	2
600	Picrophilus torridus	Lachnospiraceae bacterium KM106-2	0.3411	1.2e-07	3e-06	2
601	Anaerocolumna sp. CBA3638	Lachnospiraceae bacterium KM106-2	0.7504	6.68e-11	3.3e-09	2
602	Anaerostipes hadrus	Lachnospiraceae bacterium KM106-2	0.575	9.23e-09	3.07e-07	2
603	Anaerotignum propionicum	Lachnospiraceae bacterium KM106-2	0.3793	9.02e-08	2.35e-06	2
604	Butyrivibrio fibrisolvens	Lachnospiraceae bacterium KM106-2	0.7393	6.68e-11	3.3e-09	2
605	Butyrivibrio hungatei	Lachnospiraceae bacterium KM106-2	0.7386	6.68e-11	3.3e-09	2
606	Butyrivibrio proteoclasticus	Lachnospiraceae bacterium KM106-2	0.7434	6.68e-11	3.3e-09	2
607	Cellulosilyticum sp. WCF-2	Lachnospiraceae bacterium KM106-2	0.5132	3.73e-10	1.65e-08	2
608	Clostridium beijerinckii	Lachnospiraceae bacterium KM106-2	0.4607	1.48e-07	3.61e-06	2
609	Clostridium botulinum	Lachnospiraceae bacterium KM106-2	0.396	5.65e-09	1.98e-07	2
610	Clostridium butyricum	Lachnospiraceae bacterium KM106-2	0.4207	5.11e-10	2.19e-08	2
611	Clostridium pasteurianum	Lachnospiraceae bacterium KM106-2	0.5089	4.2e-10	1.83e-08	2
612	Clostridium saccharobutylicum	Lachnospiraceae bacterium KM106-2	0.3801	1.05e-08	3.46e-07	2
613	Clostridium saccharoperbutylacetonicum	Lachnospiraceae bacterium KM106-2	0.4699	6.44e-10	2.7e-08	2
614	Clostridium sp. CT4	Lachnospiraceae bacterium KM106-2	0.3837	1.45e-07	3.54e-06	2
615	Clostridium sp. DL-VIII	Lachnospiraceae bacterium KM106-2	0.4934	2.28e-10	1.03e-08	2
616	Enterococcus faecium	Lachnospiraceae bacterium KM106-2	0.3881	4.89e-09	1.74e-07	2
617	Faecalibaculum rodentium	Lachnospiraceae bacterium KM106-2	0.3461	4.63e-08	1.3e-06	2
618	Herbinix luporum	Lachnospiraceae bacterium KM106-2	0.7443	6.68e-11	3.3e-09	2
619	Hungateiclostridium clariflavum	Lachnospiraceae bacterium KM106-2	0.472	7.4e-08	1.98e-06	2
620	Lachnoanaerobaculum umeaense	Lachnospiraceae bacterium KM106-2	0.7233	6.68e-11	3.3e-09	2
621	Lachnoclostridium phytofermentans	Lachnospiraceae bacterium KM106-2	0.7509	6.68e-11	3.3e-09	2
622	Lachnospiraceae bacterium	Lachnospiraceae bacterium KM106-2	0.6491	6.68e-11	3.3e-09	2
623	Haloarcula taiwanensis	Libanicoccus massiliensis	0.5511	2.88e-09	1.06e-07	2
624	Halobellus limi	Libanicoccus massiliensis	0.5307	1.23e-10	5.87e-09	2
625	Haloferax volcanii	Libanicoccus massiliensis	0.5723	6.68e-11	3.3e-09	2
626	Halopenitus persicus	Libanicoccus massiliensis	0.3715	2.64e-09	9.79e-08	2
627	Haloplanus rallus	Libanicoccus massiliensis	0.4437	6.68e-11	3.3e-09	2
628	Methanocella paludicola	Libanicoccus massiliensis	0.5895	4.66e-10	2.02e-08	2
629	Methanothrix soehngenii	Libanicoccus massiliensis	0.439	2.56e-09	9.53e-08	2
630	Natrinema versiforme	Libanicoccus massiliensis	0.4007	3.3e-08	9.63e-07	2
631	Natronococcus occultus	Libanicoccus massiliensis	0.5228	6.68e-11	3.3e-09	2
632	Christensenella sp. Marseille-P3954	Libanicoccus massiliensis	0.505	6.68e-11	3.3e-09	2
633	Cloacibacillus porcorum	Libanicoccus massiliensis	0.458	1.31e-07	3.24e-06	2
634	Dysosmobacter welbionis	Libanicoccus massiliensis	0.4217	2.54e-07	5.72e-06	2
635	Eggerthella sp. YY7918	Libanicoccus massiliensis	0.6531	2.28e-10	1.03e-08	2
636	Flintibacter sp. KGMB00164	Libanicoccus massiliensis	0.3344	1.02e-07	2.61e-06	2
637	Intestinimonas butyriciproducens	Libanicoccus massiliensis	0.5063	3.73e-10	1.65e-08	2
638	Lachnoclostridium sp. YL32	Libanicoccus massiliensis	-0.302	1.04e-07	2.66e-06	1
639	Methanobrevibacter olleyae	Longibaculum sp. KGMB06250	0.3752	4.52e-07	9.37e-06	2
640	Methanococcus maripaludis	Longibaculum sp. KGMB06250	0.3683	2.13e-07	4.93e-06	2
641	Anaerocolumna sp. CBA3638	Longibaculum sp. KGMB06250	0.4782	1.07e-08	3.49e-07	2
642	Anaerostipes hadrus	Longibaculum sp. KGMB06250	0.4904	6.68e-11	3.3e-09	2
643	Butyrivibrio fibrisolvens	Longibaculum sp. KGMB06250	0.3982	7.49e-09	2.55e-07	2
644	Butyrivibrio hungatei	Longibaculum sp. KGMB06250	0.3844	4.61e-08	1.29e-06	2
645	Butyrivibrio proteoclasticus	Longibaculum sp. KGMB06250	0.3887	1.98e-08	6.08e-07	2
646	Clostridium butyricum	Longibaculum sp. KGMB06250	0.3419	1.15e-07	2.91e-06	2
647	Clostridium pasteurianum	Longibaculum sp. KGMB06250	0.3569	2.57e-07	5.79e-06	2
648	Clostridium saccharoperbutylacetonicum	Longibaculum sp. KGMB06250	0.355	8.2e-08	2.16e-06	2
649	Herbinix luporum	Longibaculum sp. KGMB06250	0.4215	8.33e-09	2.8e-07	2
650	Lachnoanaerobaculum umeaense	Longibaculum sp. KGMB06250	0.4874	1.5e-09	5.78e-08	2
651	Lachnoclostridium phytofermentans	Longibaculum sp. KGMB06250	0.4582	2.7e-09	1e-07	2
652	Lachnospiraceae bacterium KM106-2	Longibaculum sp. KGMB06250	0.4241	3.93e-07	8.33e-06	2
653	Anaerocolumna sp. CBA3638	Mogibacterium diversum	0.3547	2.56e-07	5.76e-06	2
654	Butyrivibrio fibrisolvens	Mogibacterium diversum	0.3035	2.1e-07	4.87e-06	2
655	Cellulosilyticum sp. WCF-2	Mogibacterium diversum	0.4552	4.09e-07	8.61e-06	2
656	Clostridium baratii	Mogibacterium diversum	0.4454	2.65e-07	5.93e-06	2
657	Clostridium beijerinckii	Mogibacterium diversum	0.4804	4.73e-08	1.32e-06	2
658	Clostridium novyi	Mogibacterium diversum	0.5705	3.39e-08	9.86e-07	2
659	Clostridium saccharobutylicum	Mogibacterium diversum	0.502	1.01e-07	2.59e-06	2
660	Clostridium sp. CT4	Mogibacterium diversum	0.3894	1.94e-07	4.54e-06	2
661	Gemella morbillorum	Mogibacterium diversum	0.513	1.99e-09	7.53e-08	2
662	Hungateiclostridium clariflavum	Mogibacterium diversum	0.4087	4.19e-07	8.8e-06	2
663	Lachnoanaerobaculum umeaense	Mogibacterium diversum	0.3983	2.61e-07	5.84e-06	2
664	Lachnoclostridium phytofermentans	Mogibacterium diversum	0.398	2.74e-07	6.1e-06	2
665	Alistipes dispar	Odoribacter splanchnicus	0.5577	6.78e-08	1.83e-06	2
666	Alistipes finegoldii	Odoribacter splanchnicus	0.5708	7.16e-08	1.92e-06	2
667	Alistipes megaguti	Odoribacter splanchnicus	0.5868	3.3e-09	1.2e-07	2
668	Alistipes shahii	Odoribacter splanchnicus	0.5805	8.36e-09	2.8e-07	2
669	Bacteroides caecimuris	Odoribacter splanchnicus	0.5772	4.72e-08	1.32e-06	2
670	Bacteroides coprosuis	Odoribacter splanchnicus	0.3495	5.15e-08	1.43e-06	2
671	Bacteroides dorei	Odoribacter splanchnicus	0.3887	4.36e-07	9.1e-06	2
672	Bacteroides thetaiotaomicron	Odoribacter splanchnicus	0.4489	5.28e-08	1.46e-06	2
673	Butyricimonas faecalis	Odoribacter splanchnicus	0.6977	8.45e-09	2.83e-07	2
674	Haloferax volcanii	Oscillibacter sp. PEA192	0.3098	4.51e-07	9.36e-06	2
675	Alistipes dispar	Oscillibacter sp. PEA192	0.423	1.39e-08	4.45e-07	2
676	Alistipes finegoldii	Oscillibacter sp. PEA192	0.4011	9.65e-09	3.19e-07	2
677	Alistipes megaguti	Oscillibacter sp. PEA192	0.3638	2.56e-07	5.76e-06	2
678	Alistipes onderdonkii	Oscillibacter sp. PEA192	0.4016	4.14e-08	1.18e-06	2
679	Alistipes shahii	Oscillibacter sp. PEA192	0.5578	6.68e-11	3.3e-09	2
680	Butyrivibrio fibrisolvens	Oscillibacter sp. PEA192	-0.3166	4.57e-07	9.46e-06	1
681	Christensenella sp. Marseille-P3954	Oscillibacter sp. PEA192	0.5753	7.73e-10	3.17e-08	2
682	Cloacibacillus porcorum	Oscillibacter sp. PEA192	0.4999	7.3e-10	3.01e-08	2
683	Clostridiales bacterium CCNA10	Oscillibacter sp. PEA192	0.7378	6.68e-11	3.3e-09	2
684	Desulfovibrio desulfuricans	Oscillibacter sp. PEA192	0.5116	1.67e-07	4.01e-06	2
685	Dysosmobacter welbionis	Oscillibacter sp. PEA192	0.8946	6.68e-11	3.3e-09	2
686	Faecalibacterium prausnitzii	Oscillibacter sp. PEA192	0.3738	1.83e-07	4.33e-06	2
687	Flavonifractor plautii	Oscillibacter sp. PEA192	0.615	1.18e-08	3.82e-07	2
688	Flintibacter sp. KGMB00164	Oscillibacter sp. PEA192	0.6692	6.68e-11	3.3e-09	2
689	Intestinimonas butyriciproducens	Oscillibacter sp. PEA192	0.7169	6.68e-11	3.3e-09	2
690	Bacteroides caecimuris	Parabacteroides distasonis	0.6313	2.28e-10	1.03e-08	2
691	Bacteroides coprosuis	Parabacteroides distasonis	0.3552	8.39e-08	2.21e-06	2
692	Bacteroides dorei	Parabacteroides distasonis	0.4551	1.06e-09	4.24e-08	2
693	Bacteroides fragilis	Parabacteroides distasonis	0.4847	6.44e-10	2.7e-08	2
694	Bacteroides thetaiotaomicron	Parabacteroides distasonis	0.5091	1.23e-10	5.87e-09	2
695	Butyricimonas faecalis	Parabacteroides distasonis	0.4529	1.84e-08	5.68e-07	2
696	Odoribacter splanchnicus	Parabacteroides distasonis	0.416	5.37e-09	1.89e-07	2
697	Alistipes megaguti	Parabacteroides sp. CT06	0.3112	2.26e-07	5.2e-06	2
698	Bacteroides caecimuris	Parabacteroides sp. CT06	0.5364	2.88e-09	1.06e-07	2
699	Bacteroides dorei	Parabacteroides sp. CT06	0.3866	9.12e-08	2.37e-06	2
700	Bacteroides thetaiotaomicron	Parabacteroides sp. CT06	0.4679	2.28e-10	1.03e-08	2
701	Butyricimonas faecalis	Parabacteroides sp. CT06	0.4599	7.86e-09	2.66e-07	2
702	Odoribacter splanchnicus	Parabacteroides sp. CT06	0.4639	1.15e-08	3.73e-07	2
703	Parabacteroides distasonis	Parabacteroides sp. CT06	0.6648	6.68e-11	3.3e-09	2
704	Clostridium baratii	Parvimonas micra	0.4039	1.47e-08	4.67e-07	2
705	Clostridium beijerinckii	Parvimonas micra	0.4322	1.41e-08	4.52e-07	2
706	Clostridium botulinum	Parvimonas micra	0.4371	1.75e-08	5.46e-07	2
707	Clostridium butyricum	Parvimonas micra	0.3914	2.47e-07	5.59e-06	2
708	Clostridium novyi	Parvimonas micra	0.5183	1.76e-09	6.72e-08	2
709	Clostridium pasteurianum	Parvimonas micra	0.4668	1.04e-08	3.42e-07	2
710	Clostridium saccharobutylicum	Parvimonas micra	0.4083	2.89e-08	8.52e-07	2
711	Clostridium saccharoperbutylacetonicum	Parvimonas micra	0.4525	1.4e-08	4.5e-07	2
712	Clostridium septicum	Parvimonas micra	0.343	1.46e-07	3.57e-06	2
713	Clostridium sp. CT4	Parvimonas micra	0.4642	2.7e-09	1e-07	2
714	Clostridium sp. DL-VIII	Parvimonas micra	0.4548	4.76e-09	1.7e-07	2
715	Fusobacterium nucleatum	Parvimonas micra	0.538	1.77e-10	8.22e-09	2
716	Fusobacterium pseudoperiodonticum	Parvimonas micra	0.4619	3.5e-09	1.27e-07	2
717	Gemella morbillorum	Parvimonas micra	0.6671	6.68e-11	3.3e-09	2
718	Herbinix luporum	Parvimonas micra	0.3596	4.44e-07	9.22e-06	2
719	Alistipes megaguti	Petrimonas mucosa	0.5936	8.57e-10	3.48e-08	2
720	Bacteroides caecimuris	Petrimonas mucosa	0.3391	2.52e-07	5.7e-06	2
721	Bacteroides coprosuis	Petrimonas mucosa	0.6461	2.88e-09	1.06e-07	2
722	Butyricimonas faecalis	Petrimonas mucosa	0.5705	2.28e-10	1.03e-08	2
723	Odoribacter splanchnicus	Petrimonas mucosa	0.4057	5.38e-08	1.48e-06	2
724	Parabacteroides distasonis	Petrimonas mucosa	0.3273	1.37e-07	3.36e-06	2
725	Alistipes megaguti	Porphyromonas asaccharolytica	0.5953	1.23e-10	5.87e-09	2
726	Bacteroides coprosuis	Porphyromonas asaccharolytica	0.3749	2.11e-08	6.44e-07	2
727	Butyricimonas faecalis	Porphyromonas asaccharolytica	0.482	1.1e-09	4.37e-08	2
728	Lachnoclostridium sp. YL32	Porphyromonas asaccharolytica	-0.3022	1.58e-07	3.83e-06	1
729	Petrimonas mucosa	Porphyromonas asaccharolytica	0.554	6.68e-11	3.3e-09	2
730	Alistipes dispar	Porphyromonas gingivalis	0.3869	1.26e-07	3.14e-06	2
731	Alistipes megaguti	Porphyromonas gingivalis	0.6204	1.77e-10	8.22e-09	2
732	Bacteroides caccae	Porphyromonas gingivalis	0.3921	5.08e-08	1.41e-06	2
733	Bacteroides caecimuris	Porphyromonas gingivalis	0.452	5.06e-08	1.4e-06	2
734	Bacteroides coprosuis	Porphyromonas gingivalis	0.6717	6.68e-11	3.3e-09	2
735	Bacteroides thetaiotaomicron	Porphyromonas gingivalis	0.3684	3.27e-07	7.08e-06	2
736	Butyricimonas faecalis	Porphyromonas gingivalis	0.5684	6.68e-11	3.3e-09	2
737	Odoribacter splanchnicus	Porphyromonas gingivalis	0.4464	1.32e-08	4.27e-07	2
738	Parabacteroides distasonis	Porphyromonas gingivalis	0.3309	1.72e-07	4.11e-06	2
739	Parabacteroides sp. CT06	Porphyromonas gingivalis	0.3417	1.09e-07	2.76e-06	2
740	Petrimonas mucosa	Porphyromonas gingivalis	0.7792	6.68e-11	3.3e-09	2
741	Porphyromonas asaccharolytica	Porphyromonas gingivalis	0.6727	6.68e-11	3.3e-09	2
742	Alistipes megaguti	Prevotella denticola	0.6068	1.23e-10	5.87e-09	2
743	Bacteroides coprosuis	Prevotella denticola	0.5838	6.68e-11	3.3e-09	2
744	Butyricimonas faecalis	Prevotella denticola	0.4978	2.28e-10	1.03e-08	2
745	Petrimonas mucosa	Prevotella denticola	0.7167	2.78e-10	1.25e-08	2
746	Porphyromonas asaccharolytica	Prevotella denticola	0.6922	6.68e-11	3.3e-09	2
747	Porphyromonas gingivalis	Prevotella denticola	0.7238	6.68e-11	3.3e-09	2
748	Alistipes megaguti	Prevotella intermedia	0.5536	6.68e-11	3.3e-09	2
749	Bacteroides coprosuis	Prevotella intermedia	0.6234	6.68e-11	3.3e-09	2
750	Butyricimonas faecalis	Prevotella intermedia	0.4972	1.23e-10	5.87e-09	2
751	Petrimonas mucosa	Prevotella intermedia	0.7367	1.77e-10	8.22e-09	2
752	Porphyromonas asaccharolytica	Prevotella intermedia	0.6801	6.68e-11	3.3e-09	2
753	Porphyromonas gingivalis	Prevotella intermedia	0.7513	6.68e-11	3.3e-09	2
754	Prevotella denticola	Prevotella intermedia	0.9189	6.68e-11	3.3e-09	2
755	Methanobrevibacter olleyae	Pseudobutyrivibrio xylanivorans	0.4547	1.92e-08	5.92e-07	2
756	Methanobrevibacter ruminantium	Pseudobutyrivibrio xylanivorans	0.3376	1.86e-07	4.4e-06	2
757	Methanococcoides methylutens	Pseudobutyrivibrio xylanivorans	0.4188	6e-10	2.53e-08	2
758	Methanococcus maripaludis	Pseudobutyrivibrio xylanivorans	0.6199	6.68e-11	3.3e-09	2
759	Methanosphaera sp. BMS	Pseudobutyrivibrio xylanivorans	0.4076	1.81e-08	5.61e-07	2
760	Picrophilus torridus	Pseudobutyrivibrio xylanivorans	0.3913	1.46e-08	4.64e-07	2
761	Thermococcus gorgonarius	Pseudobutyrivibrio xylanivorans	0.3498	2.26e-07	5.2e-06	2
762	Anaerocolumna sp. CBA3638	Pseudobutyrivibrio xylanivorans	0.9008	6.68e-11	3.3e-09	2
763	Anaerostipes hadrus	Pseudobutyrivibrio xylanivorans	0.5068	4.89e-09	1.74e-07	2
764	Anaerotignum propionicum	Pseudobutyrivibrio xylanivorans	0.5063	1.83e-08	5.65e-07	2
765	Butyrivibrio fibrisolvens	Pseudobutyrivibrio xylanivorans	0.9421	6.68e-11	3.3e-09	2
766	Butyrivibrio hungatei	Pseudobutyrivibrio xylanivorans	0.9598	6.68e-11	3.3e-09	2
767	Butyrivibrio proteoclasticus	Pseudobutyrivibrio xylanivorans	0.9567	6.68e-11	3.3e-09	2
768	Cellulosilyticum sp. WCF-2	Pseudobutyrivibrio xylanivorans	0.706	6.68e-11	3.3e-09	2
769	Clostridium beijerinckii	Pseudobutyrivibrio xylanivorans	0.4702	6.58e-09	2.27e-07	2
770	Clostridium botulinum	Pseudobutyrivibrio xylanivorans	0.4579	4.66e-10	2.02e-08	2
771	Clostridium butyricum	Pseudobutyrivibrio xylanivorans	0.5081	1.77e-10	8.22e-09	2
772	Clostridium novyi	Pseudobutyrivibrio xylanivorans	0.4584	1.57e-09	6.03e-08	2
773	Clostridium pasteurianum	Pseudobutyrivibrio xylanivorans	0.5739	6.68e-11	3.3e-09	2
774	Clostridium saccharobutylicum	Pseudobutyrivibrio xylanivorans	0.4062	1.57e-09	6.03e-08	2
775	Clostridium saccharoperbutylacetonicum	Pseudobutyrivibrio xylanivorans	0.5213	1.23e-10	5.87e-09	2
776	Clostridium sp. CT4	Pseudobutyrivibrio xylanivorans	0.4763	1.73e-09	6.58e-08	2
777	Clostridium sp. DL-VIII	Pseudobutyrivibrio xylanivorans	0.5733	6.68e-11	3.3e-09	2
778	Desulfovibrio vulgaris	Pseudobutyrivibrio xylanivorans	-0.3528	2.38e-07	5.43e-06	1
779	Enterococcus faecium	Pseudobutyrivibrio xylanivorans	0.444	3.26e-10	1.44e-08	2
780	Faecalibaculum rodentium	Pseudobutyrivibrio xylanivorans	0.4792	2.18e-08	6.61e-07	2
781	Herbinix luporum	Pseudobutyrivibrio xylanivorans	0.9108	6.68e-11	3.3e-09	2
782	Hungateiclostridium clariflavum	Pseudobutyrivibrio xylanivorans	0.6266	6.87e-10	2.85e-08	2
783	Lachnoanaerobaculum umeaense	Pseudobutyrivibrio xylanivorans	0.9017	6.68e-11	3.3e-09	2
784	Lachnoclostridium phytofermentans	Pseudobutyrivibrio xylanivorans	0.916	6.68e-11	3.3e-09	2
785	Lachnospiraceae bacterium	Pseudobutyrivibrio xylanivorans	0.4762	6.68e-11	3.3e-09	2
786	Lachnospiraceae bacterium KM106-2	Pseudobutyrivibrio xylanivorans	0.7715	6.68e-11	3.3e-09	2
787	Longibaculum sp. KGMB06250	Pseudobutyrivibrio xylanivorans	0.3923	4.33e-08	1.22e-06	2
788	Anaerocolumna sp. CBA3638	Roseburia hominis	0.441	1.52e-07	3.7e-06	2
789	Butyrivibrio fibrisolvens	Roseburia hominis	0.4318	4.99e-08	1.39e-06	2
790	Butyrivibrio hungatei	Roseburia hominis	0.4726	1.75e-08	5.46e-07	2
791	Butyrivibrio proteoclasticus	Roseburia hominis	0.4711	4.99e-09	1.77e-07	2
792	Faecalibacterium prausnitzii	Roseburia hominis	0.3736	4.6e-07	9.51e-06	2
793	Faecalibaculum rodentium	Roseburia hominis	0.3922	3.06e-07	6.71e-06	2
794	Herbinix luporum	Roseburia hominis	0.4765	1.25e-08	4.06e-07	2
795	Intestinimonas butyriciproducens	Roseburia hominis	0.3935	4.45e-07	9.26e-06	2
796	Lachnoanaerobaculum umeaense	Roseburia hominis	0.4133	8.45e-08	2.22e-06	2
797	Lachnoclostridium phytofermentans	Roseburia hominis	0.4202	2.83e-07	6.26e-06	2
798	Lachnospiraceae bacterium	Roseburia hominis	0.4135	3.14e-08	9.22e-07	2
799	Lachnospiraceae bacterium KM106-2	Roseburia hominis	0.5934	7.3e-10	3.01e-08	2
800	Pseudobutyrivibrio xylanivorans	Roseburia hominis	0.5367	1.26e-09	4.93e-08	2
801	Methanococcoides methylutens	Roseburia intestinalis	0.3414	5.47e-08	1.51e-06	2
802	Methanococcus maripaludis	Roseburia intestinalis	0.4435	1.26e-09	4.93e-08	2
803	Anaerocolumna sp. CBA3638	Roseburia intestinalis	0.4839	6e-10	2.53e-08	2
804	Butyrivibrio fibrisolvens	Roseburia intestinalis	0.4751	4.2e-10	1.83e-08	2
805	Butyrivibrio hungatei	Roseburia intestinalis	0.4923	5.11e-10	2.19e-08	2
806	Butyrivibrio proteoclasticus	Roseburia intestinalis	0.4859	6.44e-10	2.7e-08	2
807	Cellulosilyticum sp. WCF-2	Roseburia intestinalis	0.4893	2.65e-08	7.87e-07	2
808	Herbinix luporum	Roseburia intestinalis	0.4641	6e-10	2.53e-08	2
809	Lachnoanaerobaculum umeaense	Roseburia intestinalis	0.4633	2.28e-10	1.03e-08	2
810	Lachnoclostridium phytofermentans	Roseburia intestinalis	0.4805	2.28e-10	1.03e-08	2
811	Lachnospiraceae bacterium	Roseburia intestinalis	0.5415	6.68e-11	3.3e-09	2
812	Lachnospiraceae bacterium KM106-2	Roseburia intestinalis	0.6372	6.68e-11	3.3e-09	2
813	Pseudobutyrivibrio xylanivorans	Roseburia intestinalis	0.5548	6.68e-11	3.3e-09	2
814	Roseburia hominis	Roseburia intestinalis	0.3975	5.42e-08	1.5e-06	2
815	Methanohalophilus mahii	Ruminococcus albus	0.3388	2.73e-07	6.09e-06	2
816	Butyrivibrio fibrisolvens	Ruminococcus albus	0.4578	8.57e-10	3.48e-08	2
817	Butyrivibrio hungatei	Ruminococcus albus	0.4752	5.78e-09	2.02e-07	2
818	Butyrivibrio proteoclasticus	Ruminococcus albus	0.4666	1.26e-09	4.93e-08	2
819	Cellulosilyticum sp. WCF-2	Ruminococcus albus	0.4599	2.38e-09	8.93e-08	2
820	Christensenella sp. Marseille-P3954	Ruminococcus albus	0.6474	6.44e-10	2.7e-08	2
821	Cloacibacillus porcorum	Ruminococcus albus	0.4436	1.9e-07	4.47e-06	2
822	Dysosmobacter welbionis	Ruminococcus albus	0.5572	1.85e-08	5.7e-07	2
823	Eggerthella sp. YY7918	Ruminococcus albus	0.5879	1.81e-07	4.3e-06	2
824	Faecalibacterium prausnitzii	Ruminococcus albus	0.401	2.44e-07	5.54e-06	2
825	Faecalibaculum rodentium	Ruminococcus albus	0.5228	6.39e-08	1.73e-06	2
826	Herbinix luporum	Ruminococcus albus	0.4191	1.32e-07	3.26e-06	2
827	Hungateiclostridium clariflavum	Ruminococcus albus	0.4476	2.64e-09	9.79e-08	2
828	Intestinimonas butyriciproducens	Ruminococcus albus	0.6778	7.73e-10	3.17e-08	2
829	Libanicoccus massiliensis	Ruminococcus albus	0.4065	1.96e-07	4.57e-06	2
830	Pseudobutyrivibrio xylanivorans	Ruminococcus albus	0.489	6.77e-09	2.33e-07	2
831	Roseburia hominis	Ruminococcus albus	0.4577	2.54e-08	7.59e-07	2
832	Ruminococcus albus	Ruminococcus bicirculans	0.5363	7.73e-10	3.17e-08	2
833	Haloarcula taiwanensis	Ruthenibacterium lactatiformans	0.3815	8.21e-09	2.77e-07	2
834	Christensenella sp. Marseille-P3954	Ruthenibacterium lactatiformans	0.7248	6.68e-11	3.3e-09	2
835	Cloacibacillus porcorum	Ruthenibacterium lactatiformans	0.5252	6.87e-10	2.85e-08	2
836	Clostridiales bacterium CCNA10	Ruthenibacterium lactatiformans	0.6371	7.95e-09	2.69e-07	2
837	Dysosmobacter welbionis	Ruthenibacterium lactatiformans	0.7255	6e-10	2.53e-08	2
838	Eggerthella sp. YY7918	Ruthenibacterium lactatiformans	0.535	2.28e-10	1.03e-08	2
839	Eubacterium callanderi	Ruthenibacterium lactatiformans	0.3645	3.02e-09	1.11e-07	2
840	Flintibacter sp. KGMB00164	Ruthenibacterium lactatiformans	0.615	6.83e-09	2.35e-07	2
841	Intestinimonas butyriciproducens	Ruthenibacterium lactatiformans	0.7042	6.68e-11	3.3e-09	2
842	Libanicoccus massiliensis	Ruthenibacterium lactatiformans	0.414	5.11e-10	2.19e-08	2
843	Oscillibacter sp. PEA192	Ruthenibacterium lactatiformans	0.6503	8.36e-09	2.8e-07	2
844	Ruminococcus albus	Ruthenibacterium lactatiformans	0.4655	8.22e-09	2.77e-07	2
845	Gemella morbillorum	Streptococcus anginosus	0.3259	1.87e-07	4.41e-06	2
846	Streptococcus anginosus	Streptococcus equinus	0.484	2.28e-10	1.03e-08	2
847	Methanococcus maripaludis	Streptococcus oralis	0.3243	2.75e-07	6.12e-06	2
848	Alistipes onderdonkii	Streptococcus oralis	-0.3644	1.38e-07	3.38e-06	1
849	Dysosmobacter welbionis	Streptococcus oralis	-0.4654	3.37e-08	9.81e-07	1
850	Flintibacter sp. KGMB00164	Streptococcus oralis	-0.3789	6.4e-09	2.21e-07	1
851	Gemella morbillorum	Streptococcus oralis	0.3816	1.56e-08	4.93e-07	2
852	Intestinimonas butyriciproducens	Streptococcus oralis	-0.3859	1.12e-08	3.66e-07	1
853	Mogibacterium diversum	Streptococcus oralis	0.4517	3.44e-08	9.99e-07	2
854	Oscillibacter sp. PEA192	Streptococcus oralis	-0.38	6.75e-08	1.82e-06	1
855	Streptococcus anginosus	Streptococcus oralis	0.5714	6.68e-11	3.3e-09	2
856	Streptococcus equinus	Streptococcus oralis	0.6033	5.11e-10	2.19e-08	2
857	Alistipes dispar	Streptococcus salivarius	-0.3188	4.28e-07	8.94e-06	1
858	Streptococcus anginosus	Streptococcus salivarius	0.4818	2.78e-10	1.25e-08	2
859	Streptococcus equinus	Streptococcus salivarius	0.8036	6.68e-11	3.3e-09	2
860	Streptococcus oralis	Streptococcus salivarius	0.6601	1.23e-10	5.87e-09	2
861	Streptococcus anginosus	Streptococcus sp. FDAARGOS 192	0.4675	2.78e-10	1.25e-08	2
862	Streptococcus equinus	Streptococcus sp. FDAARGOS 192	0.8298	6.68e-11	3.3e-09	2
863	Streptococcus oralis	Streptococcus sp. FDAARGOS 192	0.5605	6.68e-11	3.3e-09	2
864	Streptococcus salivarius	Streptococcus sp. FDAARGOS 192	0.9004	6.68e-11	3.3e-09	2
865	Alistipes dispar	Tannerella forsythia	0.4925	2.7e-08	8e-07	2
866	Alistipes finegoldii	Tannerella forsythia	0.4652	3.78e-07	8.05e-06	2
867	Alistipes megaguti	Tannerella forsythia	0.6462	1.77e-10	8.22e-09	2
868	Alistipes shahii	Tannerella forsythia	0.352	1.27e-07	3.15e-06	2
869	Bacteroides caccae	Tannerella forsythia	0.4401	5.86e-08	1.6e-06	2
870	Bacteroides caecimuris	Tannerella forsythia	0.4094	2.65e-08	7.88e-07	2
871	Bacteroides coprosuis	Tannerella forsythia	0.7366	1.77e-10	8.22e-09	2
872	Butyricimonas faecalis	Tannerella forsythia	0.5853	1.23e-10	5.87e-09	2
873	Desulfovibrio vulgaris	Tannerella forsythia	0.391	2.12e-07	4.91e-06	2
874	Odoribacter splanchnicus	Tannerella forsythia	0.5222	8.52e-09	2.85e-07	2
875	Parabacteroides sp. CT06	Tannerella forsythia	0.3396	3.86e-08	1.11e-06	2
876	Petrimonas mucosa	Tannerella forsythia	0.7439	6.68e-11	3.3e-09	2
877	Porphyromonas asaccharolytica	Tannerella forsythia	0.6983	6.68e-11	3.3e-09	2
878	Porphyromonas gingivalis	Tannerella forsythia	0.817	6.68e-11	3.3e-09	2
879	Prevotella denticola	Tannerella forsythia	0.6888	6.68e-11	3.3e-09	2
880	Prevotella intermedia	Tannerella forsythia	0.635	1.77e-10	8.22e-09	2
881	Streptococcus equinus	Veillonella parvula	0.4291	5.49e-09	1.93e-07	2
882	Streptococcus salivarius	Veillonella parvula	0.4151	2.65e-08	7.88e-07	2
883	Bacteroides fragilis	[Clostridium] bolteae	0.387	2.95e-08	8.7e-07	2
884	Flavonifractor plautii	[Clostridium] bolteae	0.4159	1.62e-08	5.1e-07	2
885	Lachnoclostridium sp. YL32	[Clostridium] bolteae	0.7966	6.68e-11	3.3e-09	2
886	Libanicoccus massiliensis	[Clostridium] bolteae	-0.3809	1.02e-08	3.36e-07	1
887	Methanobrevibacter olleyae	[Eubacterium] cellulosolvens	0.4575	8.9e-08	2.32e-06	2
888	Methanobrevibacter ruminantium	[Eubacterium] cellulosolvens	0.4241	7.5e-09	2.55e-07	2
889	Methanococcoides methylutens	[Eubacterium] cellulosolvens	0.5253	4.2e-10	1.83e-08	2
890	Methanococcus maripaludis	[Eubacterium] cellulosolvens	0.621	1.23e-10	5.87e-09	2
891	Thermococcus gorgonarius	[Eubacterium] cellulosolvens	0.4156	2.47e-08	7.42e-07	2
892	Anaerocolumna sp. CBA3638	[Eubacterium] cellulosolvens	0.8677	6.68e-11	3.3e-09	2
893	Anaerostipes hadrus	[Eubacterium] cellulosolvens	0.5449	1.23e-10	5.87e-09	2
894	Anaerotignum propionicum	[Eubacterium] cellulosolvens	0.5959	1.78e-08	5.54e-07	2
895	Butyrivibrio fibrisolvens	[Eubacterium] cellulosolvens	0.8505	6.68e-11	3.3e-09	2
896	Butyrivibrio hungatei	[Eubacterium] cellulosolvens	0.8117	6.68e-11	3.3e-09	2
897	Butyrivibrio proteoclasticus	[Eubacterium] cellulosolvens	0.8393	6.68e-11	3.3e-09	2
898	Cellulosilyticum sp. WCF-2	[Eubacterium] cellulosolvens	0.6184	1.88e-09	7.12e-08	2
899	Clostridium beijerinckii	[Eubacterium] cellulosolvens	0.3974	5.93e-08	1.62e-06	2
900	Clostridium botulinum	[Eubacterium] cellulosolvens	0.368	3.3e-08	9.63e-07	2
901	Clostridium butyricum	[Eubacterium] cellulosolvens	0.4208	3.26e-10	1.44e-08	2
902	Clostridium pasteurianum	[Eubacterium] cellulosolvens	0.4523	1.46e-09	5.65e-08	2
903	Clostridium saccharobutylicum	[Eubacterium] cellulosolvens	0.3535	5.15e-08	1.43e-06	2
904	Clostridium saccharoperbutylacetonicum	[Eubacterium] cellulosolvens	0.4227	1.23e-10	5.87e-09	2
905	Clostridium sp. CT4	[Eubacterium] cellulosolvens	0.3633	2.43e-08	7.3e-07	2
906	Clostridium sp. DL-VIII	[Eubacterium] cellulosolvens	0.4997	6.68e-11	3.3e-09	2
907	Desulfovibrio vulgaris	[Eubacterium] cellulosolvens	-0.3503	3.27e-07	7.1e-06	1
908	Enterococcus faecium	[Eubacterium] cellulosolvens	0.5138	1.23e-10	5.87e-09	2
909	Faecalibaculum rodentium	[Eubacterium] cellulosolvens	0.4837	2.06e-08	6.3e-07	2
910	Herbinix luporum	[Eubacterium] cellulosolvens	0.8265	6.68e-11	3.3e-09	2
911	Hungateiclostridium clariflavum	[Eubacterium] cellulosolvens	0.5326	1.26e-09	4.93e-08	2
912	Lachnoanaerobaculum umeaense	[Eubacterium] cellulosolvens	0.8345	6.68e-11	3.3e-09	2
913	Lachnoclostridium phytofermentans	[Eubacterium] cellulosolvens	0.851	6.68e-11	3.3e-09	2
914	Lachnoclostridium sp. YL32	[Eubacterium] cellulosolvens	0.4125	1.43e-08	4.57e-07	2
915	Lachnospiraceae bacterium	[Eubacterium] cellulosolvens	0.4081	2.67e-09	9.92e-08	2
916	Lachnospiraceae bacterium KM106-2	[Eubacterium] cellulosolvens	0.6709	6.68e-11	3.3e-09	2
917	Longibaculum sp. KGMB06250	[Eubacterium] cellulosolvens	0.4716	4.47e-09	1.6e-07	2
918	Pseudobutyrivibrio xylanivorans	[Eubacterium] cellulosolvens	0.8356	6.68e-11	3.3e-09	2
919	Roseburia hominis	[Eubacterium] cellulosolvens	0.4538	8.57e-09	2.86e-07	2
920	Roseburia intestinalis	[Eubacterium] cellulosolvens	0.4681	7.32e-09	2.5e-07	2
921	Ruminococcus albus	[Eubacterium] cellulosolvens	0.3947	1.07e-07	2.73e-06	2
922	Candidatus Nitrosotalea okcheonensis	[Eubacterium] eligens	0.3272	1.1e-07	2.78e-06	2
923	Butyrivibrio fibrisolvens	[Eubacterium] eligens	0.4546	2.13e-09	8.04e-08	2
924	Butyrivibrio hungatei	[Eubacterium] eligens	0.4813	5.11e-10	2.19e-08	2
925	Butyrivibrio proteoclasticus	[Eubacterium] eligens	0.4693	1.42e-09	5.51e-08	2
926	Herbinix luporum	[Eubacterium] eligens	0.3489	2.64e-08	7.84e-07	2
927	Lachnospiraceae bacterium KM106-2	[Eubacterium] eligens	0.498	1.77e-10	8.22e-09	2
928	Pseudobutyrivibrio xylanivorans	[Eubacterium] eligens	0.4721	9.4e-10	3.78e-08	2
929	Roseburia intestinalis	[Eubacterium] eligens	0.3526	2.83e-07	6.27e-06	2
930	Methanobrevibacter ruminantium	Aspergillus carbonarius	0.3631	5.25e-08	1.45e-06	2
931	Methanobrevibacter olleyae	Aspergillus niger	0.3494	2.49e-08	7.48e-07	2
932	Methanococcus maripaludis	Aspergillus niger	0.5586	2.78e-10	1.25e-08	2
933	Alistipes megaguti	Aspergillus niger	-0.424	4.69e-08	1.31e-06	1
934	Alistipes onderdonkii	Aspergillus niger	-0.3371	8.17e-08	2.16e-06	1
935	Anaerocolumna sp. CBA3638	Aspergillus niger	0.4996	6.68e-11	3.3e-09	2
936	Butyrivibrio fibrisolvens	Aspergillus niger	0.413	7.73e-10	3.17e-08	2
937	Butyrivibrio hungatei	Aspergillus niger	0.3952	1.55e-08	4.9e-07	2
938	Butyrivibrio proteoclasticus	Aspergillus niger	0.3894	4.01e-09	1.45e-07	2
939	Herbinix luporum	Aspergillus niger	0.4415	6.68e-11	3.3e-09	2
940	Lachnoanaerobaculum umeaense	Aspergillus niger	0.4794	6.68e-11	3.3e-09	2
941	Lachnoclostridium phytofermentans	Aspergillus niger	0.4605	2.78e-10	1.25e-08	2
942	Longibaculum sp. KGMB06250	Aspergillus niger	0.3772	4.01e-07	8.46e-06	2
943	Odoribacter splanchnicus	Aspergillus niger	-0.3815	9.21e-08	2.39e-06	1
944	Pseudobutyrivibrio xylanivorans	Aspergillus niger	0.4432	8.99e-10	3.63e-08	2
945	Streptococcus equinus	Aspergillus niger	0.5021	6.46e-09	2.23e-07	2
946	Streptococcus oralis	Aspergillus niger	0.5247	2.17e-08	6.58e-07	2
947	Streptococcus salivarius	Aspergillus niger	0.4739	1.68e-08	5.25e-07	2
948	Streptococcus sp. FDAARGOS 192	Aspergillus niger	0.3966	2.77e-08	8.18e-07	2
949	[Eubacterium] cellulosolvens	Aspergillus niger	0.5489	1.23e-10	5.87e-09	2
950	Bacteroides coprosuis	Aspergillus nomiae	0.4049	2.27e-07	5.21e-06	2
951	Libanicoccus massiliensis	Aspergillus nomiae	0.323	1.78e-07	4.23e-06	2
952	Petrimonas mucosa	Aspergillus nomiae	0.4346	8.1e-08	2.14e-06	2
953	Prevotella intermedia	Aspergillus nomiae	0.4542	3.2e-08	9.37e-07	2
954	Aspergillus calidoustus	Aspergillus nomiae	0.468	2.38e-07	5.42e-06	2
955	Aspergillus niger	Aspergillus ochraceoroseus	-0.3357	4.15e-07	8.72e-06	1
956	Bacteroides caecimuris	Aspergillus piperis	0.459	1.77e-10	8.22e-09	2
957	Bacteroides dorei	Aspergillus piperis	0.5151	8.99e-10	3.63e-08	2
958	Bacteroides fragilis	Aspergillus piperis	0.3927	6e-10	2.53e-08	2
959	Bacteroides thetaiotaomicron	Aspergillus piperis	0.3413	1.63e-07	3.93e-06	2
960	Methanobrevibacter ruminantium	Aspergillus sclerotioniger	0.3617	2.72e-07	6.06e-06	2
961	Aspergillus carbonarius	Aspergillus sclerotioniger	0.4172	1.25e-07	3.11e-06	2
962	Aspergillus clavatus	Aspergillus sclerotioniger	0.4434	2.39e-07	5.44e-06	2
963	Aspergillus calidoustus	Aspergillus sydowii	0.3741	4.26e-07	8.9e-06	2
964	Aspergillus calidoustus	Blastomyces parvus	0.3186	1.74e-07	4.16e-06	2
965	Aspergillus sclerotioniger	Blastomyces parvus	0.4415	8.57e-09	2.86e-07	2
966	Haloarcula taiwanensis	Botrytis cinerea	-0.3766	6.96e-09	2.39e-07	1
967	Haloferax volcanii	Botrytis cinerea	-0.3318	2.49e-08	7.46e-07	1
968	Methanobrevibacter ruminantium	Botrytis cinerea	0.3748	2.19e-07	5.06e-06	2
969	Methanococcus maripaludis	Botrytis cinerea	0.483	4.3e-09	1.54e-07	2
970	Anaerotignum propionicum	Botrytis cinerea	0.3206	3.77e-07	8.03e-06	2
971	Cloacibacillus porcorum	Botrytis cinerea	-0.4087	4.04e-07	8.51e-06	1
972	Clostridium beijerinckii	Botrytis cinerea	0.3939	1.75e-07	4.18e-06	2
973	Clostridium botulinum	Botrytis cinerea	0.391	2.76e-07	6.12e-06	2
974	Clostridium novyi	Botrytis cinerea	0.4132	3.71e-08	1.07e-06	2
975	Clostridium pasteurianum	Botrytis cinerea	0.4609	9.68e-08	2.5e-06	2
976	Clostridium saccharoperbutylacetonicum	Botrytis cinerea	0.325	1.35e-07	3.33e-06	2
977	Clostridium sp. CT4	Botrytis cinerea	0.5262	4.45e-08	1.25e-06	2
978	Clostridium sp. DL-VIII	Botrytis cinerea	0.4226	1.5e-07	3.66e-06	2
979	Herbinix luporum	Botrytis cinerea	0.3012	2.89e-07	6.39e-06	2
980	Lachnoclostridium phytofermentans	Botrytis cinerea	0.3188	1.63e-07	3.94e-06	2
981	Aspergillus sclerotioniger	Botrytis cinerea	0.4388	2.46e-09	9.19e-08	2
982	Blastomyces parvus	Botrytis cinerea	0.4815	3.98e-08	1.14e-06	2
983	Halobellus limi	Calocera cornea	0.4775	2.46e-09	9.19e-08	2
984	Methanocella paludicola	Calocera cornea	0.5686	2.53e-09	9.42e-08	2
985	Methanothrix soehngenii	Calocera cornea	0.3803	1.25e-07	3.12e-06	2
986	Natronococcus occultus	Calocera cornea	0.3557	2.33e-07	5.34e-06	2
987	Aspergillus clavatus	Calocera cornea	0.4848	1.82e-08	5.61e-07	2
988	Haloarcula taiwanensis	Candida tropicalis	-0.4286	2.24e-09	8.43e-08	1
989	Haloferax volcanii	Candida tropicalis	-0.3816	3.01e-08	8.86e-07	1
990	Halopenitus persicus	Candida tropicalis	-0.3631	6.19e-08	1.68e-06	1
991	Haloplanus rallus	Candida tropicalis	-0.35	1.98e-07	4.61e-06	1
992	Methanobrevibacter olleyae	Candida tropicalis	0.3797	2.75e-08	8.15e-07	2
993	Methanobrevibacter ruminantium	Candida tropicalis	0.4452	1.26e-09	4.93e-08	2
994	Methanococcus maripaludis	Candida tropicalis	0.5654	6.87e-10	2.85e-08	2
995	Natrinema versiforme	Candida tropicalis	-0.3065	2.27e-08	6.86e-07	1
996	Christensenella sp. Marseille-P3954	Candida tropicalis	-0.301	1.27e-07	3.16e-06	1
997	Clostridium baratii	Candida tropicalis	0.3854	1.82e-08	5.61e-07	2
998	Clostridium beijerinckii	Candida tropicalis	0.4205	1.56e-07	3.8e-06	2
999	Clostridium botulinum	Candida tropicalis	0.3524	1.88e-08	5.8e-07	2
1000	Clostridium butyricum	Candida tropicalis	0.367	2.6e-08	7.75e-07	2
1001	Clostridium novyi	Candida tropicalis	0.4151	7.74e-09	2.62e-07	2
1002	Clostridium pasteurianum	Candida tropicalis	0.4286	1.57e-09	6.03e-08	2
1003	Clostridium saccharobutylicum	Candida tropicalis	0.3776	4e-08	1.14e-06	2
1004	Clostridium saccharoperbutylacetonicum	Candida tropicalis	0.4371	2e-08	6.14e-07	2
1005	Clostridium sp. CT4	Candida tropicalis	0.4674	1.7e-08	5.32e-07	2
1006	Clostridium sp. DL-VIII	Candida tropicalis	0.4818	9.67e-09	3.2e-07	2
1007	Flintibacter sp. KGMB00164	Candida tropicalis	-0.3585	7.14e-09	2.45e-07	1
1008	Fusobacterium nucleatum	Candida tropicalis	0.476	3.9e-09	1.41e-07	2
1009	Libanicoccus massiliensis	Candida tropicalis	-0.4058	1.16e-07	2.92e-06	1
1010	Parvimonas micra	Candida tropicalis	0.4004	2.26e-07	5.2e-06	2
1011	Aspergillus carbonarius	Candida tropicalis	0.4237	1.41e-08	4.51e-07	2
1012	Aspergillus piperis	Candida tropicalis	0.3983	3.02e-09	1.11e-07	2
1013	Aspergillus sclerotioniger	Candida tropicalis	0.5334	9.4e-10	3.78e-08	2
1014	Botrytis cinerea	Candida tropicalis	0.6617	6.68e-11	3.3e-09	2
1015	Methanocella paludicola	Capronia epimyces	0.3874	2.78e-07	6.18e-06	2
1016	Methanothrix soehngenii	Capronia epimyces	0.3504	2.58e-08	7.69e-07	2
1017	Christensenella sp. Marseille-P3954	Capronia epimyces	0.3231	3.55e-07	7.64e-06	2
1018	Calocera cornea	Capronia epimyces	0.4606	1.1e-08	3.59e-07	2
1019	Calocera cornea	Cercospora berteroae	0.4082	2.45e-07	5.56e-06	2
1020	Methanothrix soehngenii	Cladophialophora immunda	0.3364	2.46e-07	5.57e-06	2
1021	Aspergillus clavatus	Cladophialophora immunda	0.5552	2.58e-08	7.69e-07	2
1022	Blastomyces parvus	Cladophialophora immunda	0.3911	2.62e-07	5.86e-06	2
1023	Calocera cornea	Cladophialophora immunda	0.4666	1.57e-09	6.03e-08	2
1024	Capronia epimyces	Cladophialophora immunda	0.3985	2e-08	6.14e-07	2
1025	Botrytis cinerea	Colletotrichum graminicola	0.3962	3.42e-07	7.39e-06	2
1026	Aspergillus carbonarius	Colletotrichum nymphaeae	0.4574	2.09e-07	4.86e-06	2
1027	Aspergillus clavatus	Colletotrichum nymphaeae	0.6551	1.73e-09	6.58e-08	2
1028	Candida tropicalis	Colletotrichum nymphaeae	0.4883	1.73e-08	5.4e-07	2
1029	Cladophialophora immunda	Colletotrichum nymphaeae	0.5614	1.94e-08	5.96e-07	2
1030	Colletotrichum graminicola	Colletotrichum nymphaeae	0.4419	9.56e-08	2.47e-06	2
1031	Calocera cornea	Coniophora puteana	0.4329	7.28e-08	1.95e-06	2
1032	Cladophialophora immunda	Coniophora puteana	0.3979	1.51e-07	3.69e-06	2
1033	Aspergillus calidoustus	Cylindrobasidium torrendii	0.3668	4.76e-07	9.81e-06	2
1034	Coniophora puteana	Cylindrobasidium torrendii	0.3982	2.42e-07	5.51e-06	2
1035	Halobellus limi	Cyphellophora europaea	0.5054	2.57e-07	5.79e-06	2
1036	Methanocella paludicola	Cyphellophora europaea	0.5192	1.03e-08	3.39e-07	2
1037	Methanococcoides methylutens	Cyphellophora europaea	0.3454	1.12e-07	2.83e-06	2
1038	Methanothrix soehngenii	Cyphellophora europaea	0.4112	4.6e-08	1.29e-06	2
1039	Bacteroides caecimuris	Cyphellophora europaea	-0.3732	8.93e-08	2.33e-06	1
1040	Calocera cornea	Cyphellophora europaea	0.4254	9.67e-08	2.49e-06	2
1041	Capronia epimyces	Cyphellophora europaea	0.3995	2.07e-08	6.34e-07	2
1042	Cladophialophora immunda	Cyphellophora europaea	0.4673	1.52e-07	3.7e-06	2
1043	Halobellus limi	Diaporthe ampelina	0.3622	4.11e-09	1.48e-07	2
1044	Methanocella paludicola	Diaporthe ampelina	0.3998	8.6e-08	2.25e-06	2
1045	Calocera cornea	Diaporthe ampelina	0.5363	3.5e-09	1.27e-07	2
1046	Calocera cornea	Dothistroma septosporum	0.5844	8.6e-08	2.25e-06	2
1047	Cercospora berteroae	Dothistroma septosporum	0.5584	2.8e-07	6.2e-06	2
1048	Cylindrobasidium torrendii	Dothistroma septosporum	0.3821	2.23e-07	5.14e-06	2
1049	Haloferax volcanii	Emmonsia sp. CAC-2015a	-0.3511	1.14e-07	2.87e-06	1
1050	Halopenitus persicus	Emmonsia sp. CAC-2015a	-0.3205	2.61e-07	5.84e-06	1
1051	Methanobrevibacter ruminantium	Emmonsia sp. CAC-2015a	0.3092	1.83e-07	4.33e-06	2
1052	Methanococcus maripaludis	Emmonsia sp. CAC-2015a	0.4564	8.31e-08	2.19e-06	2
1053	Clostridium beijerinckii	Emmonsia sp. CAC-2015a	0.4278	1.86e-07	4.39e-06	2
1054	Clostridium botulinum	Emmonsia sp. CAC-2015a	0.3434	8.08e-08	2.14e-06	2
1055	Clostridium butyricum	Emmonsia sp. CAC-2015a	0.4759	2.56e-08	7.64e-07	2
1056	Clostridium novyi	Emmonsia sp. CAC-2015a	0.3836	3.16e-07	6.88e-06	2
1057	Clostridium sp. CT4	Emmonsia sp. CAC-2015a	0.4239	2.34e-07	5.34e-06	2
1058	Lachnoclostridium sp. YL32	Emmonsia sp. CAC-2015a	0.4239	1.54e-07	3.75e-06	2
1059	Blastomyces parvus	Emmonsia sp. CAC-2015a	0.4295	4.15e-07	8.72e-06	2
1060	Botrytis cinerea	Emmonsia sp. CAC-2015a	0.597	4.2e-10	1.83e-08	2
1061	Candida tropicalis	Emmonsia sp. CAC-2015a	0.4624	1.26e-09	4.93e-08	2
1062	Colletotrichum graminicola	Emmonsia sp. CAC-2015a	0.4386	7.12e-08	1.91e-06	2
1063	Haloferax volcanii	Eremothecium gossypii	0.4474	1.65e-07	3.98e-06	2
1064	Haloarcula taiwanensis	Erysiphe pulchra	-0.3828	4.22e-08	1.2e-06	1
1065	Haloferax volcanii	Erysiphe pulchra	-0.4528	1.32e-08	4.27e-07	1
1066	Halopenitus persicus	Erysiphe pulchra	-0.313	2.51e-07	5.68e-06	1
1067	Haloplanus rallus	Erysiphe pulchra	-0.4131	1.53e-07	3.72e-06	1
1068	Methanobrevibacter ruminantium	Erysiphe pulchra	0.5216	6e-10	2.53e-08	2
1069	Methanococcus maripaludis	Erysiphe pulchra	0.4572	1.06e-09	4.24e-08	2
1070	Bacteroides caecimuris	Erysiphe pulchra	0.5451	1.65e-08	5.19e-07	2
1071	Bacteroides fragilis	Erysiphe pulchra	0.5793	1.27e-07	3.16e-06	2
1072	Dysosmobacter welbionis	Erysiphe pulchra	-0.4638	3.14e-07	6.84e-06	1
1073	Intestinimonas butyriciproducens	Erysiphe pulchra	-0.5715	9.03e-08	2.35e-06	1
1074	Lachnoclostridium sp. YL32	Erysiphe pulchra	0.5771	8.99e-10	3.63e-08	2
1075	Libanicoccus massiliensis	Erysiphe pulchra	-0.5047	2.02e-09	7.64e-08	1
1076	[Clostridium] bolteae	Erysiphe pulchra	0.5722	2.78e-10	1.25e-08	2
1077	Aspergillus carbonarius	Erysiphe pulchra	0.3515	3.14e-07	6.86e-06	2
1078	Aspergillus niger	Erysiphe pulchra	0.3351	3.41e-07	7.35e-06	2
1079	Aspergillus piperis	Erysiphe pulchra	0.4213	7.38e-08	1.97e-06	2
1080	Aspergillus sclerotioniger	Erysiphe pulchra	0.3634	4.84e-08	1.35e-06	2
1081	Botrytis cinerea	Erysiphe pulchra	0.4675	1.3e-09	5.08e-08	2
1082	Candida tropicalis	Erysiphe pulchra	0.6039	6.87e-10	2.85e-08	2
1083	Colletotrichum graminicola	Erysiphe pulchra	0.4126	2.18e-07	5.05e-06	2
1084	Emmonsia sp. CAC-2015a	Erysiphe pulchra	0.613	6.89e-09	2.37e-07	2
1085	Desulfovibrio desulfuricans	Exophiala oligosperma	0.6051	4.82e-07	9.92e-06	2
1086	Halobellus limi	Fomitopsis pinicola	0.3053	4.52e-07	9.37e-06	2
1087	Methanocella paludicola	Fomitopsis pinicola	0.4863	5.93e-08	1.62e-06	2
1088	Blastomyces parvus	Fomitopsis pinicola	0.3228	4.23e-07	8.85e-06	2
1089	Calocera cornea	Fomitopsis pinicola	0.5928	2.78e-10	1.25e-08	2
1090	Capronia epimyces	Fomitopsis pinicola	0.3135	1.8e-09	6.85e-08	2
1091	Cercospora berteroae	Fomitopsis pinicola	0.4969	2.15e-07	4.97e-06	2
1092	Diaporthe ampelina	Fomitopsis pinicola	0.3493	8.3e-08	2.19e-06	2
1093	Cladophialophora immunda	Fonsecaea erecta	0.5018	2.02e-09	7.64e-08	2
1094	Colletotrichum nymphaeae	Fonsecaea erecta	0.4194	1.1e-07	2.77e-06	2
1095	Haloferax volcanii	Fonsecaea monophora	0.338	4.38e-07	9.12e-06	2
1096	Libanicoccus massiliensis	Fonsecaea monophora	0.4144	6.09e-08	1.66e-06	2
1097	Aspergillus nomiae	Fusarium graminearum	0.3611	7.26e-08	1.94e-06	2
1098	Aspergillus sclerotioniger	Grifola frondosa	0.382	3.75e-07	8.01e-06	2
1099	Capronia epimyces	Grifola frondosa	0.5305	1.62e-07	3.92e-06	2
1100	Erysiphe pulchra	Grifola frondosa	0.3724	2.11e-07	4.9e-06	2
1101	Bacteroides coprosuis	Hyaloscypha variabilis	0.3372	4.64e-08	1.3e-06	2
1102	Petrimonas mucosa	Hyaloscypha variabilis	0.4147	1.59e-08	5.02e-07	2
1103	Porphyromonas gingivalis	Hyaloscypha variabilis	0.3524	1.18e-07	2.97e-06	2
1104	Aspergillus nomiae	Hyaloscypha variabilis	0.3254	7.12e-08	1.91e-06	2
1105	Botrytis cinerea	Hyaloscypha variabilis	0.5408	8.33e-08	2.19e-06	2
1106	Erysiphe pulchra	Hyaloscypha variabilis	0.4283	3.3e-09	1.2e-07	2
1107	Aspergillus clavatus	Hypholoma sublateritium	0.6488	2.27e-07	5.22e-06	2
1108	Calocera cornea	Hypholoma sublateritium	0.4382	2.69e-08	7.99e-07	2
1109	Coniophora puteana	Hypholoma sublateritium	0.3402	3.06e-07	6.71e-06	2
1110	Diaporthe ampelina	Hypholoma sublateritium	0.4283	1e-07	2.57e-06	2
1111	Dothistroma septosporum	Hypholoma sublateritium	0.5076	5.03e-08	1.4e-06	2
1112	Fomitopsis pinicola	Hypholoma sublateritium	0.53	2.03e-07	4.74e-06	2
1113	Fonsecaea erecta	Hypholoma sublateritium	0.4495	3.99e-08	1.14e-06	2
1114	Petrimonas mucosa	Kwoniella heveanensis	0.3938	1.33e-07	3.29e-06	2
1115	Prevotella intermedia	Kwoniella heveanensis	0.3294	4.84e-07	9.94e-06	2
1116	Aspergillus nomiae	Kwoniella heveanensis	0.3735	3.32e-07	7.18e-06	2
1117	Hyaloscypha variabilis	Kwoniella heveanensis	0.4715	9.03e-08	2.35e-06	2
1118	Aspergillus calidoustus	Lachancea sp. PJ-2012a	0.4258	4.33e-07	9.02e-06	2
1119	Anaerotignum propionicum	Lasallia pustulata	0.3208	1.59e-07	3.86e-06	2
1120	Aspergillus clavatus	Lasallia pustulata	0.586	3.51e-08	1.02e-06	2
1121	Botrytis cinerea	Lasallia pustulata	0.447	9.93e-08	2.55e-06	2
1122	Cladophialophora immunda	Lasallia pustulata	0.3773	6.83e-08	1.84e-06	2
1123	Colletotrichum graminicola	Lasallia pustulata	0.3881	4.23e-08	1.2e-06	2
1124	Colletotrichum nymphaeae	Lasallia pustulata	0.4742	1.25e-08	4.06e-07	2
1125	Hypholoma sublateritium	Lasallia pustulata	0.4336	3.01e-08	8.86e-07	2
1126	Methanobrevibacter ruminantium	Lipomyces starkeyi	0.3503	3.22e-07	6.99e-06	2
1127	Bifidobacterium adolescentis	Lipomyces starkeyi	0.3706	3.73e-10	1.65e-08	2
1128	Bifidobacterium breve	Lipomyces starkeyi	0.5491	8.33e-09	2.8e-07	2
1129	Aspergillus calidoustus	Lipomyces starkeyi	0.4052	1.1e-08	3.59e-07	2
1130	Aspergillus sclerotioniger	Lipomyces starkeyi	0.4261	2.97e-07	6.53e-06	2
1131	Aspergillus sydowii	Lipomyces starkeyi	0.3499	5.73e-08	1.57e-06	2
1132	Blastomyces parvus	Lipomyces starkeyi	0.3541	3.09e-07	6.76e-06	2
1133	Hyaloscypha variabilis	Lipomyces starkeyi	0.4098	2.02e-07	4.71e-06	2
1134	Aspergillus nomiae	Lomentospora prolificans	0.3669	7.19e-08	1.93e-06	2
1135	Capronia epimyces	Lomentospora prolificans	0.4181	1.78e-08	5.52e-07	2
1136	Cladophialophora immunda	Lomentospora prolificans	0.3807	8.66e-09	2.89e-07	2
1137	Cylindrobasidium torrendii	Lomentospora prolificans	0.3102	2.8e-07	6.22e-06	2
1138	Dothistroma septosporum	Lomentospora prolificans	0.4166	3.04e-07	6.67e-06	2
1139	Exophiala xenobiotica	Lomentospora prolificans	0.4488	2.69e-07	6.01e-06	2
1140	Fusarium graminearum	Lomentospora prolificans	0.3075	3.3e-08	9.63e-07	2
1141	Grifola frondosa	Lomentospora prolificans	0.4943	2.28e-10	1.03e-08	2
1142	Lipomyces starkeyi	Lomentospora prolificans	0.3925	1.81e-07	4.29e-06	2
1143	Methanococcus maripaludis	Macrophomina phaseolina	0.444	2.26e-08	6.82e-07	2
1144	Anaerocolumna sp. CBA3638	Macrophomina phaseolina	0.5707	1.27e-08	4.11e-07	2
1145	Anaerostipes hadrus	Macrophomina phaseolina	0.4473	8.57e-10	3.48e-08	2
1146	Anaerotignum propionicum	Macrophomina phaseolina	0.5066	1.19e-08	3.87e-07	2
1147	Butyrivibrio fibrisolvens	Macrophomina phaseolina	0.5653	3.72e-08	1.07e-06	2
1148	Butyrivibrio hungatei	Macrophomina phaseolina	0.5548	2.44e-08	7.34e-07	2
1149	Butyrivibrio proteoclasticus	Macrophomina phaseolina	0.5694	2.22e-08	6.7e-07	2
1150	Cellulosilyticum sp. WCF-2	Macrophomina phaseolina	0.4162	1.49e-07	3.62e-06	2
1151	Clostridium sp. DL-VIII	Macrophomina phaseolina	0.4087	1.65e-07	3.98e-06	2
1152	Enterococcus faecium	Macrophomina phaseolina	0.4432	1.69e-07	4.07e-06	2
1153	Faecalibaculum rodentium	Macrophomina phaseolina	0.4276	5.62e-09	1.98e-07	2
1154	Herbinix luporum	Macrophomina phaseolina	0.5833	2.52e-08	7.53e-07	2
1155	Hungateiclostridium clariflavum	Macrophomina phaseolina	0.4173	4.2e-07	8.81e-06	2
1156	Lachnoanaerobaculum umeaense	Macrophomina phaseolina	0.4946	1.79e-08	5.54e-07	2
1157	Lachnoclostridium phytofermentans	Macrophomina phaseolina	0.6472	2.35e-08	7.07e-07	2
1158	Lachnospiraceae bacterium KM106-2	Macrophomina phaseolina	0.4581	3.35e-08	9.78e-07	2
1159	Pseudobutyrivibrio xylanivorans	Macrophomina phaseolina	0.5811	2.15e-08	6.55e-07	2
1160	[Eubacterium] cellulosolvens	Macrophomina phaseolina	0.545	5.81e-09	2.03e-07	2
1161	Aspergillus calidoustus	Macrophomina phaseolina	0.4287	1.07e-07	2.72e-06	2
1162	Aspergillus niger	Macrophomina phaseolina	0.5444	1.06e-09	4.24e-08	2
1163	Halohasta litchfieldiae	Malassezia globosa	0.3514	2.43e-07	5.52e-06	2
1164	Aspergillus sclerotioniger	Malassezia globosa	0.3465	3.94e-07	8.33e-06	2
1165	Colletotrichum nymphaeae	Malassezia globosa	0.5415	1.41e-07	3.45e-06	2
1166	Erysiphe pulchra	Malassezia globosa	0.4724	3.8e-07	8.09e-06	2
1167	Fonsecaea nubica	Malassezia globosa	0.4988	1.72e-07	4.11e-06	2
1168	Haloarcula taiwanensis	Malassezia restricta	0.3907	1.21e-07	3.03e-06	2
1169	Halobellus limi	Malassezia restricta	0.3867	3.44e-09	1.25e-07	2
1170	Haloferax volcanii	Malassezia restricta	0.4578	6.41e-08	1.74e-06	2
1171	Haloplanus rallus	Malassezia restricta	0.4016	2.35e-09	8.8e-08	2
1172	Methanocella paludicola	Malassezia restricta	0.5012	2.88e-09	1.06e-07	2
1173	Methanothrix soehngenii	Malassezia restricta	0.4489	8.22e-09	2.77e-07	2
1174	Natronococcus occultus	Malassezia restricta	0.4263	8.69e-08	2.28e-06	2
1175	Lachnoclostridium sp. YL32	Malassezia restricta	-0.3508	3.28e-07	7.11e-06	1
1176	Libanicoccus massiliensis	Malassezia restricta	0.4947	3.47e-08	1.01e-06	2
1177	Capronia epimyces	Malassezia restricta	0.4037	1.26e-07	3.14e-06	2
1178	Cyphellophora europaea	Malassezia restricta	0.4125	2.02e-09	7.64e-08	2
1179	Haloarcula taiwanensis	Malassezia vespertilionis	0.3374	3.21e-07	6.98e-06	2
1180	Halobellus limi	Malassezia vespertilionis	0.4165	1.39e-08	4.47e-07	2
1181	Haloferax volcanii	Malassezia vespertilionis	0.527	7.11e-08	1.91e-06	2
1182	Clostridium saccharoperbutylacetonicum	Malassezia vespertilionis	-0.3309	2.48e-07	5.61e-06	1
1183	Armillaria solidipes	Malassezia vespertilionis	0.5262	6.26e-08	1.7e-06	2
1184	Coniophora puteana	Malassezia vespertilionis	0.4306	5.27e-09	1.87e-07	2
1185	Cylindrobasidium torrendii	Malassezia vespertilionis	0.4325	4.04e-08	1.15e-06	2
1186	Methanococcus maripaludis	Marssonina brunnea	0.3218	4.75e-07	9.78e-06	2
1187	Clostridium novyi	Marssonina brunnea	0.3869	2.74e-07	6.1e-06	2
1188	Clostridium sp. CT4	Marssonina brunnea	0.4914	4.39e-08	1.24e-06	2
1189	Aspergillus calidoustus	Marssonina brunnea	0.4042	6.03e-09	2.1e-07	2
1190	Aspergillus sclerotioniger	Marssonina brunnea	0.523	2.63e-08	7.84e-07	2
1191	Blastomyces parvus	Marssonina brunnea	0.4663	1.77e-10	8.22e-09	2
1192	Botrytis cinerea	Marssonina brunnea	0.7021	1.77e-10	8.22e-09	2
1193	Candida tropicalis	Marssonina brunnea	0.637	3.5e-09	1.27e-07	2
1194	Clohesyomyces aquaticus	Marssonina brunnea	0.3679	1.31e-07	3.25e-06	2
1195	Emmonsia sp. CAC-2015a	Marssonina brunnea	0.5092	6e-10	2.53e-08	2
1196	Erysiphe pulchra	Marssonina brunnea	0.351	2.26e-08	6.83e-07	2
1197	Hyaloscypha variabilis	Marssonina brunnea	0.5387	9.81e-10	3.94e-08	2
1198	Hypholoma sublateritium	Marssonina brunnea	0.4804	2.23e-08	6.75e-07	2
1199	Lasallia pustulata	Marssonina brunnea	0.4346	1.3e-08	4.2e-07	2
1200	Aspergillus calidoustus	Metarhizium album	0.4546	8.38e-08	2.2e-06	2
1201	Cladophialophora immunda	Metarhizium album	0.3218	2.04e-07	4.75e-06	2
1202	Coniophora puteana	Metarhizium album	0.3989	1.28e-08	4.14e-07	2
1203	Fonsecaea erecta	Metarhizium album	0.4292	1.69e-07	4.06e-06	2
1204	Haloarcula taiwanensis	Meyerozyma guilliermondii	-0.3507	2.87e-08	8.46e-07	1
1205	Haloferax volcanii	Meyerozyma guilliermondii	-0.4	2.88e-08	8.51e-07	1
1206	Methanobrevibacter ruminantium	Meyerozyma guilliermondii	0.5037	5.4e-09	1.9e-07	2
1207	Methanococcus maripaludis	Meyerozyma guilliermondii	0.3769	1.45e-07	3.54e-06	2
1208	Bacteroides caecimuris	Meyerozyma guilliermondii	0.3519	3.43e-08	9.98e-07	2
1209	Bacteroides dorei	Meyerozyma guilliermondii	0.4328	1.2e-07	2.99e-06	2
1210	Christensenella sp. Marseille-P3954	Meyerozyma guilliermondii	-0.3124	1.73e-07	4.14e-06	1
1211	Flintibacter sp. KGMB00164	Meyerozyma guilliermondii	-0.3442	3.73e-08	1.07e-06	1
1212	Intestinimonas butyriciproducens	Meyerozyma guilliermondii	-0.365	3.51e-08	1.01e-06	1
1213	Libanicoccus massiliensis	Meyerozyma guilliermondii	-0.3334	8.38e-08	2.2e-06	1
1214	Aspergillus piperis	Meyerozyma guilliermondii	0.4878	1.54e-09	5.92e-08	2
1215	Botrytis cinerea	Meyerozyma guilliermondii	0.4598	4.17e-09	1.5e-07	2
1216	Candida tropicalis	Meyerozyma guilliermondii	0.5776	1.22e-09	4.82e-08	2
1217	Colletotrichum nymphaeae	Meyerozyma guilliermondii	0.4455	1.39e-07	3.42e-06	2
1218	Emmonsia sp. CAC-2015a	Meyerozyma guilliermondii	0.5383	6.27e-09	2.18e-07	2
1219	Erysiphe pulchra	Meyerozyma guilliermondii	0.4993	4.2e-10	1.83e-08	2
1220	Marssonina brunnea	Meyerozyma guilliermondii	0.4167	2.3e-07	5.26e-06	2
1221	Halohasta litchfieldiae	Moelleriella libera	0.4058	3.57e-08	1.03e-06	2
1222	Methanobrevibacter ruminantium	Moelleriella libera	0.3756	4.67e-07	9.65e-06	2
1223	Aspergillus carbonarius	Moelleriella libera	0.5236	7.3e-10	3.01e-08	2
1224	Aspergillus clavatus	Moelleriella libera	0.4576	3.49e-08	1.01e-06	2
1225	Aspergillus sclerotioniger	Moelleriella libera	0.4929	3.23e-08	9.44e-07	2
1226	Botrytis cinerea	Moelleriella libera	0.4185	2.32e-07	5.32e-06	2
1227	Candida tropicalis	Moelleriella libera	0.4144	4.83e-08	1.35e-06	2
1228	Capronia epimyces	Moelleriella libera	0.4319	3.61e-07	7.75e-06	2
1229	Cercospora berteroae	Moelleriella libera	0.3122	1.46e-07	3.56e-06	2
1230	Colletotrichum graminicola	Moelleriella libera	0.3735	3.22e-07	7e-06	2
1231	Colletotrichum nymphaeae	Moelleriella libera	0.4928	8.57e-10	3.48e-08	2
1232	Emmonsia sp. CAC-2015a	Moelleriella libera	0.4726	6.11e-08	1.67e-06	2
1233	Erysiphe pulchra	Moelleriella libera	0.5157	1.38e-09	5.36e-08	2
1234	Lipomyces starkeyi	Moelleriella libera	0.4312	1.62e-07	3.92e-06	2
1235	Malassezia globosa	Moelleriella libera	0.3421	1.92e-07	4.51e-06	2
1236	Marssonina brunnea	Moelleriella libera	0.3251	3.44e-07	7.42e-06	2
1237	Halobellus limi	Moesziomyces aphidis	0.394	7.32e-09	2.5e-07	2
1238	Natrinema versiforme	Moesziomyces aphidis	0.3591	6.53e-09	2.25e-07	2
1239	Natronococcus occultus	Moesziomyces aphidis	0.4152	1.86e-08	5.72e-07	2
1240	Bifidobacterium adolescentis	Moesziomyces aphidis	0.3057	4.56e-07	9.45e-06	2
1241	Anaerotignum propionicum	Moniliophthora roreri	0.4149	6.8e-08	1.83e-06	2
1242	Blastomyces parvus	Moniliophthora roreri	0.3453	3.6e-07	7.73e-06	2
1243	Botrytis cinerea	Moniliophthora roreri	0.5003	2.19e-08	6.63e-07	2
1244	Cercospora berteroae	Moniliophthora roreri	0.338	2.59e-07	5.81e-06	2
1245	Coniophora puteana	Moniliophthora roreri	0.4207	1.75e-07	4.16e-06	2
1246	Emmonsia sp. CAC-2015a	Moniliophthora roreri	0.4539	1.94e-08	5.96e-07	2
1247	Erysiphe pulchra	Moniliophthora roreri	0.3815	2.35e-07	5.37e-06	2
1248	Hyaloscypha variabilis	Moniliophthora roreri	0.5843	6.76e-08	1.83e-06	2
1249	Hypholoma sublateritium	Moniliophthora roreri	0.4055	1.07e-07	2.73e-06	2
1250	Macrophomina phaseolina	Moniliophthora roreri	0.5305	1.67e-07	4.01e-06	2
1251	Marssonina brunnea	Moniliophthora roreri	0.4879	1.71e-08	5.34e-07	2
1252	Methanobrevibacter ruminantium	Mucor ambiguus	0.5485	2.78e-10	1.25e-08	2
1253	Methanococcus maripaludis	Mucor ambiguus	0.5254	2.28e-10	1.03e-08	2
1254	Anaerocolumna sp. CBA3638	Mucor ambiguus	0.4605	1.09e-08	3.57e-07	2
1255	Herbinix luporum	Mucor ambiguus	0.4092	1.35e-07	3.33e-06	2
1256	Lachnoanaerobaculum umeaense	Mucor ambiguus	0.4951	1.58e-07	3.83e-06	2
1257	Lachnoclostridium phytofermentans	Mucor ambiguus	0.4318	1.44e-08	4.6e-07	2
1258	Lachnoclostridium sp. YL32	Mucor ambiguus	0.5943	2.49e-09	9.29e-08	2
1259	Pseudobutyrivibrio xylanivorans	Mucor ambiguus	0.3378	1.06e-07	2.71e-06	2
1260	[Clostridium] bolteae	Mucor ambiguus	0.4693	9.62e-09	3.19e-07	2
1261	[Eubacterium] cellulosolvens	Mucor ambiguus	0.5149	2.51e-08	7.52e-07	2
1262	Aspergillus carbonarius	Mucor ambiguus	0.4316	1.77e-08	5.49e-07	2
1263	Aspergillus niger	Mucor ambiguus	0.4186	4.19e-08	1.19e-06	2
1264	Aspergillus sclerotioniger	Mucor ambiguus	0.3287	4.02e-07	8.48e-06	2
1265	Candida tropicalis	Mucor ambiguus	0.4229	6.74e-08	1.82e-06	2
1266	Emmonsia sp. CAC-2015a	Mucor ambiguus	0.4196	1.39e-07	3.42e-06	2
1267	Erysiphe pulchra	Mucor ambiguus	0.6396	6.68e-11	3.3e-09	2
1268	Macrophomina phaseolina	Mucor ambiguus	0.3883	2.78e-07	6.16e-06	2
1269	Meyerozyma guilliermondii	Mucor ambiguus	0.5194	2.81e-09	1.04e-07	2
1270	Moelleriella libera	Mucor ambiguus	0.4059	8.09e-08	2.14e-06	2
1271	Aspergillus sydowii	Nadsonia fulvescens	0.3493	1.75e-07	4.16e-06	2
1272	Candida tropicalis	Nadsonia fulvescens	0.4115	1.13e-07	2.84e-06	2
1273	Halobellus limi	Ophiocordyceps australis	0.3531	8.58e-08	2.25e-06	2
1274	Methanocella paludicola	Ophiocordyceps australis	0.5018	4.13e-08	1.18e-06	2
1275	Aspergillus calidoustus	Ophiocordyceps australis	0.4079	8.46e-08	2.22e-06	2
1276	Aspergillus carbonarius	Ophiocordyceps australis	0.4246	1.63e-07	3.94e-06	2
1277	Calocera cornea	Ophiocordyceps australis	0.5218	1.92e-08	5.92e-07	2
1278	Capronia epimyces	Ophiocordyceps australis	0.3612	8.37e-09	2.8e-07	2
1279	Coniophora puteana	Ophiocordyceps australis	0.4574	1.02e-08	3.36e-07	2
1280	Cylindrobasidium torrendii	Ophiocordyceps australis	0.3574	4.24e-07	8.87e-06	2
1281	Dothistroma septosporum	Ophiocordyceps australis	0.3071	6.48e-08	1.76e-06	2
1282	Fomitopsis pinicola	Ophiocordyceps australis	0.3949	1.38e-07	3.38e-06	2
1283	Lipomyces starkeyi	Ophiocordyceps australis	0.426	4.42e-07	9.2e-06	2
1284	Lomentospora prolificans	Ophiocordyceps australis	0.3483	4.52e-07	9.37e-06	2
1285	Bacteroides coprosuis	Parastagonospora nodorum	0.3316	1.41e-07	3.45e-06	2
1286	Petrimonas mucosa	Parastagonospora nodorum	0.3675	9.75e-08	2.51e-06	2
1287	Porphyromonas gingivalis	Parastagonospora nodorum	0.3871	7.04e-08	1.89e-06	2
1288	Aspergillus clavatus	Parastagonospora nodorum	0.4707	2.23e-07	5.14e-06	2
1289	Aspergillus nomiae	Parastagonospora nodorum	0.4192	1.06e-07	2.71e-06	2
1290	Colletotrichum nymphaeae	Parastagonospora nodorum	0.5473	9.4e-10	3.78e-08	2
1291	Dothistroma septosporum	Parastagonospora nodorum	0.3941	3.76e-07	8.01e-06	2
1292	Fonsecaea erecta	Parastagonospora nodorum	0.6249	1.8e-08	5.59e-07	2
1293	Hyaloscypha variabilis	Parastagonospora nodorum	0.4298	3.23e-07	7.01e-06	2
1294	Hypholoma sublateritium	Parastagonospora nodorum	0.6244	1.55e-08	4.89e-07	2
1295	Kwoniella heveanensis	Parastagonospora nodorum	0.4759	7.26e-09	2.48e-07	2
1296	Lasallia pustulata	Parastagonospora nodorum	0.553	3.77e-07	8.03e-06	2
1297	Emmonsia sp. CAC-2015a	Paxillus involutus	0.3835	3.46e-07	7.46e-06	2
1298	Erysiphe pulchra	Paxillus involutus	0.3563	4.46e-07	9.27e-06	2
1299	Lasallia pustulata	Paxillus involutus	0.343	1.25e-07	3.11e-06	2
1300	Marssonina brunnea	Paxillus involutus	0.6032	2.59e-07	5.82e-06	2
1301	Meyerozyma guilliermondii	Paxillus involutus	0.4284	6.58e-09	2.27e-07	2
1302	Lachnoclostridium sp. YL32	Penicillium sp. 'occitanis'	-0.3111	4.64e-08	1.3e-06	1
1303	[Clostridium] bolteae	Penicillium sp. 'occitanis'	-0.3477	2.72e-08	8.08e-07	1
1304	Aspergillus carbonarius	Phialophora americana	0.3122	1.69e-07	4.06e-06	2
1305	Cladophialophora immunda	Phialophora americana	0.4645	8.89e-08	2.32e-06	2
1306	Coniophora puteana	Phialophora americana	0.4504	1.33e-08	4.3e-07	2
1307	Cylindrobasidium torrendii	Phialophora americana	0.4445	1.1e-08	3.59e-07	2
1308	Hypholoma sublateritium	Phialophora americana	0.3179	3.86e-07	8.2e-06	2
1309	Lasallia pustulata	Phialophora americana	0.4131	2.99e-07	6.58e-06	2
1310	Lomentospora prolificans	Phialophora americana	0.3884	3.44e-08	9.99e-07	2
1311	Blastomyces parvus	Protomyces lactucaedebilis	0.3056	1.34e-07	3.31e-06	2
1312	Cylindrobasidium torrendii	Protomyces lactucaedebilis	0.3865	1.67e-07	4.02e-06	2
1313	Malassezia vespertilionis	Protomyces lactucaedebilis	0.3641	1.02e-07	2.62e-06	2
1314	Halobellus limi	Pseudogymnoascus sp. 24MN13	0.4929	1.22e-09	4.82e-08	2
1315	Halohasta litchfieldiae	Pseudogymnoascus sp. 24MN13	0.3883	2.28e-07	5.23e-06	2
1316	Methanocella paludicola	Pseudogymnoascus sp. 24MN13	0.3856	1.56e-08	4.93e-07	2
1317	Natronococcus occultus	Pseudogymnoascus sp. 24MN13	0.3916	8.46e-09	2.83e-07	2
1318	Bifidobacterium adolescentis	Pseudogymnoascus sp. 24MN13	0.4306	3.73e-10	1.65e-08	2
1319	Bifidobacterium breve	Pseudogymnoascus sp. 24MN13	0.4507	3.84e-09	1.39e-07	2
1320	Libanicoccus massiliensis	Pseudogymnoascus sp. 24MN13	0.3446	3.95e-07	8.35e-06	2
1321	Capronia epimyces	Pseudogymnoascus sp. 24MN13	0.3322	3.43e-07	7.39e-06	2
1322	Lipomyces starkeyi	Pseudogymnoascus sp. 24MN13	0.5256	6.68e-11	3.3e-09	2
1323	Haloarcula taiwanensis	Puccinia sorghi	-0.4095	9.05e-08	2.36e-06	1
1324	Haloferax volcanii	Puccinia sorghi	-0.3978	1.53e-08	4.84e-07	1
1325	Halopenitus persicus	Puccinia sorghi	-0.34	7.22e-08	1.93e-06	1
1326	Methanococcus maripaludis	Puccinia sorghi	0.4315	2.84e-08	8.38e-07	2
1327	Anaerotignum propionicum	Puccinia sorghi	0.3681	1.42e-07	3.48e-06	2
1328	Bacteroides dorei	Puccinia sorghi	0.3955	2.84e-07	6.29e-06	2
1329	Clostridium novyi	Puccinia sorghi	0.3479	3.03e-07	6.65e-06	2
1330	Clostridium sp. CT4	Puccinia sorghi	0.401	2.07e-07	4.81e-06	2
1331	Aspergillus sclerotioniger	Puccinia sorghi	0.4923	6.87e-10	2.85e-08	2
1332	Botrytis cinerea	Puccinia sorghi	0.5899	1.23e-10	5.87e-09	2
1333	Candida tropicalis	Puccinia sorghi	0.6095	6.68e-11	3.3e-09	2
1334	Colletotrichum graminicola	Puccinia sorghi	0.5433	2.37e-08	7.14e-07	2
1335	Emmonsia sp. CAC-2015a	Puccinia sorghi	0.613	1.23e-10	5.87e-09	2
1336	Erysiphe pulchra	Puccinia sorghi	0.5875	5.11e-10	2.19e-08	2
1337	Lasallia pustulata	Puccinia sorghi	0.5723	3.75e-07	8.01e-06	2
1338	Marssonina brunnea	Puccinia sorghi	0.4948	2.78e-10	1.25e-08	2
1339	Meyerozyma guilliermondii	Puccinia sorghi	0.472	5.11e-10	2.19e-08	2
1340	Mucor ambiguus	Puccinia sorghi	0.4465	2.86e-07	6.32e-06	2
1341	Paxillus involutus	Puccinia sorghi	0.3787	1.09e-07	2.76e-06	2
1342	Haloarcula taiwanensis	Puccinia striiformis	-0.3544	9.35e-08	2.42e-06	1
1343	Haloferax volcanii	Puccinia striiformis	-0.3864	1.14e-08	3.72e-07	1
1344	Natrialba magadii	Puccinia striiformis	-0.3527	4.17e-07	8.76e-06	1
1345	Alistipes megaguti	Puccinia striiformis	-0.3817	6.03e-09	2.1e-07	1
1346	Christensenella sp. Marseille-P3954	Puccinia striiformis	-0.3352	3.61e-07	7.75e-06	1
1347	Desulfovibrio desulfuricans	Puccinia striiformis	-0.3177	2.58e-07	5.8e-06	1
1348	Eggerthella sp. YY7918	Puccinia striiformis	-0.363	7.98e-08	2.11e-06	1
1349	Flintibacter sp. KGMB00164	Puccinia striiformis	-0.3558	3.88e-08	1.11e-06	1
1350	Intestinimonas butyriciproducens	Puccinia striiformis	-0.3617	1.52e-07	3.69e-06	1
1351	Ruminococcus albus	Puccinia striiformis	-0.3504	4.82e-07	9.92e-06	1
1352	Aspergillus sclerotioniger	Puccinia striiformis	0.3477	1.34e-07	3.32e-06	2
1353	Bipolaris oryzae	Puccinia striiformis	0.4004	1.06e-07	2.71e-06	2
1354	Blastomyces parvus	Puccinia striiformis	0.3858	9.13e-08	2.37e-06	2
1355	Botrytis cinerea	Puccinia striiformis	0.4819	2.34e-08	7.05e-07	2
1356	Candida tropicalis	Puccinia striiformis	0.5334	2.16e-08	6.58e-07	2
1357	Emmonsia sp. CAC-2015a	Puccinia striiformis	0.4966	1.46e-09	5.65e-08	2
1358	Erysiphe pulchra	Puccinia striiformis	0.4551	1.41e-07	3.45e-06	2
1359	Hyaloscypha variabilis	Puccinia striiformis	0.3761	2.35e-07	5.36e-06	2
1360	Marssonina brunnea	Puccinia striiformis	0.5129	2.95e-09	1.08e-07	2
1361	Meyerozyma guilliermondii	Puccinia striiformis	0.3933	2.34e-08	7.05e-07	2
1362	Moniliophthora roreri	Puccinia striiformis	0.6673	5.11e-10	2.19e-08	2
1363	Puccinia sorghi	Puccinia striiformis	0.4531	2.95e-09	1.08e-07	2
1364	Aspergillus clavatus	Pyrenochaeta sp. DS3sAY3a	0.6111	4.18e-08	1.19e-06	2
1365	Calocera cornea	Pyrenochaeta sp. DS3sAY3a	0.5191	6e-10	2.53e-08	2
1366	Capronia epimyces	Pyrenochaeta sp. DS3sAY3a	0.3056	8.74e-08	2.28e-06	2
1367	Cladophialophora immunda	Pyrenochaeta sp. DS3sAY3a	0.5781	2.26e-07	5.2e-06	2
1368	Colletotrichum nymphaeae	Pyrenochaeta sp. DS3sAY3a	0.3991	4.28e-08	1.21e-06	2
1369	Diaporthe ampelina	Pyrenochaeta sp. DS3sAY3a	0.4182	2.46e-08	7.38e-07	2
1370	Dothistroma septosporum	Pyrenochaeta sp. DS3sAY3a	0.3148	6.39e-08	1.73e-06	2
1371	Emmonsia sp. CAC-2015a	Pyrenochaeta sp. DS3sAY3a	0.3814	1.07e-07	2.73e-06	2
1372	Fomitopsis pinicola	Pyrenochaeta sp. DS3sAY3a	0.3449	1.08e-07	2.74e-06	2
1373	Hypholoma sublateritium	Pyrenochaeta sp. DS3sAY3a	0.4951	4.24e-07	8.87e-06	2
1374	Lachancea mirantina	Pyrenochaeta sp. DS3sAY3a	0.3801	3.02e-07	6.63e-06	2
1375	Lasallia pustulata	Pyrenochaeta sp. DS3sAY3a	0.5052	3.6e-08	1.04e-06	2
1376	Lomentospora prolificans	Pyrenochaeta sp. DS3sAY3a	0.4138	1.22e-09	4.82e-08	2
1377	Marssonina brunnea	Pyrenochaeta sp. DS3sAY3a	0.3439	1.98e-07	4.63e-06	2
1378	Moelleriella libera	Pyrenochaeta sp. DS3sAY3a	0.3927	1.03e-07	2.63e-06	2
1379	Puccinia sorghi	Pyrenochaeta sp. DS3sAY3a	0.4859	1.56e-07	3.78e-06	2
1380	Blastomyces parvus	Pyrenophora tritici-repentis	0.4062	5.72e-08	1.57e-06	2
1381	Clostridium novyi	Pyricularia pennisetigena	0.4218	3.44e-09	1.25e-07	2
1382	Clostridium sp. CT4	Pyricularia pennisetigena	0.3805	1.26e-07	3.14e-06	2
1383	Capronia epimyces	Pyricularia pennisetigena	0.3764	2.36e-07	5.38e-06	2
1384	Marssonina brunnea	Pyricularia pennisetigena	0.4174	2.12e-08	6.45e-07	2
1385	Ophiocordyceps australis	Pyricularia pennisetigena	0.3527	7.59e-08	2.02e-06	2
1386	Phialophora americana	Pyricularia pennisetigena	0.3913	4e-07	8.46e-06	2
1387	Aspergillus carbonarius	Rachicladosporium antarcticum	0.4014	2.48e-07	5.62e-06	2
1388	Clavispora lusitaniae	Rachicladosporium antarcticum	0.3786	1.06e-07	2.69e-06	2
1389	Diaporthe ampelina	Rachicladosporium antarcticum	0.3438	4.27e-08	1.21e-06	2
1390	Fomitopsis pinicola	Rachicladosporium antarcticum	0.348	8.04e-09	2.71e-07	2
1391	Haloarcula taiwanensis	Rhodotorula sp. JG-1b	0.3945	2.21e-08	6.7e-07	2
1392	Halobellus limi	Rhodotorula sp. JG-1b	0.6178	1.84e-09	6.99e-08	2
1393	Haloferax volcanii	Rhodotorula sp. JG-1b	0.3928	2.17e-08	6.58e-07	2
1394	Haloplanus rallus	Rhodotorula sp. JG-1b	0.5543	5.11e-10	2.19e-08	2
1395	Methanocella paludicola	Rhodotorula sp. JG-1b	0.6188	2.53e-09	9.42e-08	2
1396	Methanothrix soehngenii	Rhodotorula sp. JG-1b	0.4933	2.28e-10	1.03e-08	2
1397	Natrinema versiforme	Rhodotorula sp. JG-1b	0.3329	2.58e-08	7.69e-07	2
1398	Natronococcus occultus	Rhodotorula sp. JG-1b	0.4788	1.22e-09	4.82e-08	2
1399	Christensenella sp. Marseille-P3954	Rhodotorula sp. JG-1b	0.4939	2.37e-08	7.13e-07	2
1400	Eggerthella sp. YY7918	Rhodotorula sp. JG-1b	0.3729	9.52e-08	2.46e-06	2
1401	Flintibacter sp. KGMB00164	Rhodotorula sp. JG-1b	0.3282	4.7e-07	9.71e-06	2
1402	Libanicoccus massiliensis	Rhodotorula sp. JG-1b	0.5374	2.46e-09	9.19e-08	2
1403	Ruthenibacterium lactatiformans	Rhodotorula sp. JG-1b	0.3757	8.78e-08	2.29e-06	2
1404	Calocera cornea	Rhodotorula sp. JG-1b	0.4837	1.74e-07	4.16e-06	2
1405	Capronia epimyces	Rhodotorula sp. JG-1b	0.3507	3.53e-08	1.02e-06	2
1406	Cladophialophora immunda	Rhodotorula sp. JG-1b	0.3687	1.71e-08	5.34e-07	2
1407	Cyphellophora europaea	Rhodotorula sp. JG-1b	0.4994	1.1e-09	4.37e-08	2
1408	Malassezia restricta	Rhodotorula sp. JG-1b	0.4033	2.15e-08	6.54e-07	2
1409	Pseudogymnoascus sp. 24MN13	Rhodotorula sp. JG-1b	0.5259	2.99e-09	1.1e-07	2
1410	Haloarcula taiwanensis	Rhodotorula taiwanensis	0.3665	1.15e-08	3.73e-07	2
1411	Halobellus limi	Rhodotorula taiwanensis	0.5313	1.77e-10	8.22e-09	2
1412	Haloferax volcanii	Rhodotorula taiwanensis	0.3688	1.73e-07	4.14e-06	2
1413	Halopenitus persicus	Rhodotorula taiwanensis	0.3717	2.52e-08	7.53e-07	2
1414	Haloplanus rallus	Rhodotorula taiwanensis	0.3669	5.59e-09	1.97e-07	2
1415	Methanocella paludicola	Rhodotorula taiwanensis	0.4683	1.22e-09	4.82e-08	2
1416	Methanothrix soehngenii	Rhodotorula taiwanensis	0.4304	6.96e-09	2.39e-07	2
1417	Natrinema versiforme	Rhodotorula taiwanensis	0.6529	2.02e-09	7.64e-08	2
1418	Natronococcus occultus	Rhodotorula taiwanensis	0.4113	6.03e-09	2.1e-07	2
1419	Bacteroides caecimuris	Rhodotorula taiwanensis	-0.4677	3.71e-07	7.93e-06	1
1420	Christensenella sp. Marseille-P3954	Rhodotorula taiwanensis	0.4117	2.39e-09	8.94e-08	2
1421	Desulfovibrio desulfuricans	Rhodotorula taiwanensis	0.4319	1.01e-07	2.59e-06	2
1422	Desulfovibrio vulgaris	Rhodotorula taiwanensis	0.421	1.53e-08	4.84e-07	2
1423	Dysosmobacter welbionis	Rhodotorula taiwanensis	0.3465	2.6e-07	5.82e-06	2
1424	Eggerthella sp. YY7918	Rhodotorula taiwanensis	0.4254	1.22e-07	3.04e-06	2
1425	Intestinimonas butyriciproducens	Rhodotorula taiwanensis	0.3741	3.95e-08	1.13e-06	2
1426	Lachnoclostridium sp. YL32	Rhodotorula taiwanensis	-0.3233	1.48e-07	3.61e-06	1
1427	Libanicoccus massiliensis	Rhodotorula taiwanensis	0.5133	3.26e-10	1.44e-08	2
1428	Ruthenibacterium lactatiformans	Rhodotorula taiwanensis	0.3422	4.81e-07	9.91e-06	2
1429	Calocera cornea	Rhodotorula taiwanensis	0.4166	6.4e-09	2.21e-07	2
1430	Candida tropicalis	Rhodotorula taiwanensis	-0.3586	1.33e-07	3.28e-06	1
1431	Erysiphe pulchra	Rhodotorula taiwanensis	-0.3819	1.92e-07	4.51e-06	1
1432	Fomitopsis pinicola	Rhodotorula taiwanensis	0.438	7.77e-08	2.07e-06	2
1433	Malassezia restricta	Rhodotorula taiwanensis	0.5367	1.1e-09	4.37e-08	2
1434	Pseudogymnoascus sp. 24MN13	Rhodotorula taiwanensis	0.3344	2.97e-07	6.54e-06	2
1435	Rhodotorula sp. JG-1b	Rhodotorula taiwanensis	0.4413	8.22e-09	2.77e-07	2
1436	Aspergillus calidoustus	Rosellinia necatrix	0.4117	7.8e-08	2.07e-06	2
1437	Aspergillus sclerotioniger	Rosellinia necatrix	0.3812	5.85e-08	1.6e-06	2
1438	Aspergillus sydowii	Rosellinia necatrix	0.3175	3.77e-07	8.03e-06	2
1439	Blastomyces parvus	Rosellinia necatrix	0.4133	7.63e-08	2.03e-06	2
1440	Calocera cornea	Rosellinia necatrix	0.4186	4.52e-07	9.37e-06	2
1441	Capronia epimyces	Rosellinia necatrix	0.4153	3.3e-09	1.2e-07	2
1442	Cladophialophora immunda	Rosellinia necatrix	0.3779	8.98e-09	2.99e-07	2
1443	Hypholoma sublateritium	Rosellinia necatrix	0.3874	9.44e-08	2.44e-06	2
1444	Lasallia pustulata	Rosellinia necatrix	0.361	1.54e-07	3.75e-06	2
1445	Lipomyces starkeyi	Rosellinia necatrix	0.5155	4.56e-09	1.63e-07	2
1446	Lomentospora prolificans	Rosellinia necatrix	0.4399	8.36e-08	2.2e-06	2
1447	Macrophomina phaseolina	Rosellinia necatrix	0.4396	2.49e-07	5.64e-06	2
1448	Marssonina brunnea	Rosellinia necatrix	0.4435	4.6e-08	1.29e-06	2
1449	Moelleriella libera	Rosellinia necatrix	0.4867	6.99e-08	1.88e-06	2
1450	Ophiocordyceps australis	Rosellinia necatrix	0.3984	2.47e-07	5.61e-06	2
1451	Parastagonospora nodorum	Rosellinia necatrix	0.4277	3.63e-07	7.77e-06	2
1452	Phialophora americana	Rosellinia necatrix	0.4022	1.66e-08	5.2e-07	2
1453	Aspergillus nomiae	Rutstroemia sp. NJR-2017a BVV2	0.3653	1.64e-07	3.95e-06	2
1454	Aspergillus sydowii	Rutstroemia sp. NJR-2017a BVV2	0.4584	3.82e-07	8.13e-06	2
1455	Coniophora puteana	Rutstroemia sp. NJR-2017a BVV2	0.4474	3.47e-07	7.48e-06	2
1456	Hyaloscypha variabilis	Rutstroemia sp. NJR-2017a BVV2	0.4032	5.57e-08	1.53e-06	2
1457	Hypholoma sublateritium	Rutstroemia sp. NJR-2017a BVV2	0.4885	3.42e-08	9.94e-07	2
1458	Kwoniella heveanensis	Rutstroemia sp. NJR-2017a BVV2	0.3008	2.96e-07	6.51e-06	2
1459	Marssonina brunnea	Rutstroemia sp. NJR-2017a BVV2	0.5658	3.15e-08	9.22e-07	2
1460	Nadsonia fulvescens	Rutstroemia sp. NJR-2017a BVV2	0.3857	7.41e-08	1.98e-06	2
1461	Parastagonospora nodorum	Rutstroemia sp. NJR-2017a BVV2	0.343	2e-07	4.65e-06	2
1462	Puccinia striiformis	Rutstroemia sp. NJR-2017a BVV2	0.4048	3.25e-07	7.04e-06	2
1463	Haloarcula taiwanensis	Saccharomyces paradoxus	-0.4762	1.22e-09	4.82e-08	1
1464	Methanococcus maripaludis	Saccharomyces paradoxus	0.461	2.48e-07	5.62e-06	2
1465	Botrytis cinerea	Saccharomyces paradoxus	0.4697	7.5e-09	2.55e-07	2
1466	Candida tropicalis	Saccharomyces paradoxus	0.4598	7.5e-09	2.55e-07	2
1467	Emmonsia sp. CAC-2015a	Saccharomyces paradoxus	0.3657	4.07e-08	1.16e-06	2
1468	Erysiphe pulchra	Saccharomyces paradoxus	0.4726	1.86e-08	5.73e-07	2
1469	Marssonina brunnea	Saccharomyces paradoxus	0.4401	4.84e-08	1.35e-06	2
1470	Meyerozyma guilliermondii	Saccharomyces paradoxus	0.3352	1.92e-07	4.5e-06	2
1471	Paxillus involutus	Saccharomyces paradoxus	0.3854	3.21e-08	9.4e-07	2
1472	Puccinia sorghi	Saccharomyces paradoxus	0.5073	1.14e-09	4.53e-08	2
1473	Puccinia striiformis	Saccharomyces paradoxus	0.4631	1.26e-08	4.08e-07	2
1474	Haloarcula taiwanensis	Sclerotinia borealis	-0.3044	1.7e-07	4.07e-06	1
1475	Haloplanus rallus	Sclerotinia borealis	-0.3837	1.88e-07	4.42e-06	1
1476	Methanobrevibacter olleyae	Sclerotinia borealis	0.3033	1.81e-07	4.3e-06	2
1477	Methanococcus maripaludis	Sclerotinia borealis	0.3165	1.67e-07	4.01e-06	2
1478	Natrinema sp. J7-2	Sclerotinia borealis	-0.3072	9.16e-08	2.38e-06	1
1479	Clostridium pasteurianum	Sclerotinia borealis	0.3835	7.87e-08	2.09e-06	2
1480	Fusobacterium nucleatum	Sclerotinia borealis	0.3648	9.59e-08	2.48e-06	2
1481	Porphyromonas gingivalis	Sclerotinia borealis	0.4467	5.56e-08	1.53e-06	2
1482	Tannerella forsythia	Sclerotinia borealis	0.3256	1.16e-07	2.91e-06	2
1483	Aspergillus nomiae	Sclerotinia borealis	0.3701	1.03e-08	3.39e-07	2
1484	Aspergillus sclerotioniger	Sclerotinia borealis	0.3568	2.28e-07	5.23e-06	2
1485	Aspergillus sydowii	Sclerotinia borealis	0.4016	6.32e-08	1.72e-06	2
1486	Botrytis cinerea	Sclerotinia borealis	0.579	5.87e-09	2.05e-07	2
1487	Calocera cornea	Sclerotinia borealis	-0.3354	8.94e-08	2.33e-06	1
1488	Candida tropicalis	Sclerotinia borealis	0.5097	7.32e-09	2.5e-07	2
1489	Erysiphe pulchra	Sclerotinia borealis	0.3475	9.36e-08	2.42e-06	2
1490	Hyaloscypha variabilis	Sclerotinia borealis	0.5763	5.11e-10	2.19e-08	2
1491	Marssonina brunnea	Sclerotinia borealis	0.617	5.3e-08	1.46e-06	2
1492	Puccinia sorghi	Sclerotinia borealis	0.5081	9.8e-08	2.52e-06	2
1493	Puccinia striiformis	Sclerotinia borealis	0.4632	1.34e-08	4.32e-07	2
1494	Rhodotorula taiwanensis	Sclerotinia borealis	-0.4216	1.01e-07	2.58e-06	1
1495	Rutstroemia sp. NJR-2017a BVV2	Sclerotinia borealis	0.4434	5.27e-09	1.87e-07	2
1496	Aspergillus clavatus	Sclerotinia sclerotiorum	0.5564	4.2e-10	1.83e-08	2
1497	Botrytis cinerea	Sclerotinia sclerotiorum	0.5371	4.92e-08	1.37e-06	2
1498	Candida tropicalis	Sclerotinia sclerotiorum	0.4977	1.06e-09	4.24e-08	2
1499	Colletotrichum graminicola	Sclerotinia sclerotiorum	0.4261	8.93e-09	2.98e-07	2
1500	Colletotrichum nymphaeae	Sclerotinia sclerotiorum	0.4441	2.2e-08	6.67e-07	2
1501	Emmonsia sp. CAC-2015a	Sclerotinia sclerotiorum	0.535	1.3e-08	4.2e-07	2
1502	Hypholoma sublateritium	Sclerotinia sclerotiorum	0.4328	3.5e-09	1.27e-07	2
1503	Lasallia pustulata	Sclerotinia sclerotiorum	0.512	8.04e-09	2.71e-07	2
1504	Marssonina brunnea	Sclerotinia sclerotiorum	0.5143	4.02e-08	1.15e-06	2
1505	Moniliophthora roreri	Sclerotinia sclerotiorum	0.4759	5.15e-09	1.83e-07	2
1506	Puccinia sorghi	Sclerotinia sclerotiorum	0.5905	1.35e-08	4.34e-07	2
1507	Puccinia striiformis	Sclerotinia sclerotiorum	0.4993	4.24e-09	1.52e-07	2
1508	Pyricularia pennisetigena	Sclerotinia sclerotiorum	0.456	3.04e-07	6.66e-06	2
1509	Saccharomyces paradoxus	Sclerotinia sclerotiorum	0.4928	1.51e-08	4.8e-07	2
1510	Alistipes megaguti	Sphaerulina musiva	-0.3785	1.11e-07	2.81e-06	1
1511	Aspergillus carbonarius	Sphaerulina musiva	0.4261	9.9e-08	2.55e-06	2
1512	Blastomyces parvus	Sphaerulina musiva	0.3153	4.83e-08	1.35e-06	2
1513	Calocera cornea	Sphaerulina musiva	0.4509	1.01e-08	3.33e-07	2
1514	Capronia epimyces	Sphaerulina musiva	0.3821	3.9e-08	1.12e-06	2
1515	Cercospora berteroae	Sphaerulina musiva	0.4059	2.07e-07	4.8e-06	2
1516	Cladophialophora immunda	Sphaerulina musiva	0.3967	6.71e-08	1.82e-06	2
1517	Cyphellophora europaea	Sphaerulina musiva	0.3494	1.48e-08	4.7e-07	2
1518	Fomitopsis pinicola	Sphaerulina musiva	0.3614	8.72e-08	2.28e-06	2
1519	Lomentospora prolificans	Sphaerulina musiva	0.4741	4.89e-09	1.74e-07	2
1520	Moelleriella libera	Sphaerulina musiva	0.4831	2.67e-07	5.96e-06	2
1521	Pyrenochaeta sp. DS3sAY3a	Sphaerulina musiva	0.3282	4.4e-07	9.16e-06	2
1522	Aspergillus carbonarius	Stereum hirsutum	0.3711	4.01e-07	8.46e-06	2
1523	Aspergillus clavatus	Stereum hirsutum	0.3756	1.26e-07	3.14e-06	2
1524	Cladophialophora immunda	Stereum hirsutum	0.3275	1.66e-07	3.99e-06	2
1525	Colletotrichum graminicola	Stereum hirsutum	0.5024	1.73e-07	4.14e-06	2
1526	Fomitopsis pinicola	Stereum hirsutum	0.3162	1.28e-07	3.18e-06	2
1527	Lomentospora prolificans	Stereum hirsutum	0.4573	2.29e-08	6.91e-07	2
1528	Marssonina brunnea	Stereum hirsutum	0.349	1.36e-07	3.34e-06	2
1529	Ophiocordyceps australis	Stereum hirsutum	0.4412	2.02e-07	4.7e-06	2
1530	Methanobrevibacter olleyae	Talaromyces islandicus	0.5046	3.26e-10	1.44e-08	2
1531	Methanobrevibacter ruminantium	Talaromyces islandicus	0.5167	1.69e-09	6.46e-08	2
1532	Methanococcus maripaludis	Talaromyces islandicus	0.6707	6.68e-11	3.3e-09	2
1533	Anaerocolumna sp. CBA3638	Talaromyces islandicus	0.5036	4.2e-10	1.83e-08	2
1534	Butyrivibrio fibrisolvens	Talaromyces islandicus	0.4544	5.11e-10	2.19e-08	2
1535	Butyrivibrio hungatei	Talaromyces islandicus	0.4089	6.4e-09	2.21e-07	2
1536	Butyrivibrio proteoclasticus	Talaromyces islandicus	0.4222	5.22e-08	1.44e-06	2
1537	Clostridium botulinum	Talaromyces islandicus	0.3715	1.05e-08	3.46e-07	2
1538	Clostridium butyricum	Talaromyces islandicus	0.4786	2.24e-09	8.43e-08	2
1539	Clostridium pasteurianum	Talaromyces islandicus	0.3972	7.74e-09	2.62e-07	2
1540	Clostridium saccharoperbutylacetonicum	Talaromyces islandicus	0.458	9.4e-10	3.78e-08	2
1541	Clostridium sp. CT4	Talaromyces islandicus	0.3636	2.08e-07	4.83e-06	2
1542	Clostridium sp. DL-VIII	Talaromyces islandicus	0.4588	1.23e-10	5.87e-09	2
1543	Herbinix luporum	Talaromyces islandicus	0.4681	1.23e-10	5.87e-09	2
1544	Lachnoanaerobaculum umeaense	Talaromyces islandicus	0.4342	1.91e-09	7.26e-08	2
1545	Lachnoclostridium phytofermentans	Talaromyces islandicus	0.4949	1.23e-10	5.87e-09	2
1546	Lachnoclostridium sp. YL32	Talaromyces islandicus	0.4117	1.34e-09	5.22e-08	2
1547	Pseudobutyrivibrio xylanivorans	Talaromyces islandicus	0.3997	4.41e-08	1.24e-06	2
1548	[Eubacterium] cellulosolvens	Talaromyces islandicus	0.4571	2.02e-09	7.64e-08	2
1549	Aspergillus carbonarius	Talaromyces islandicus	0.365	2.91e-07	6.42e-06	2
1550	Aspergillus niger	Talaromyces islandicus	0.7165	6.68e-11	3.3e-09	2
1551	Candida tropicalis	Talaromyces islandicus	0.4861	8.36e-09	2.8e-07	2
1552	Erysiphe pulchra	Talaromyces islandicus	0.56	7.3e-10	3.01e-08	2
1553	Lipomyces starkeyi	Talaromyces islandicus	0.5126	1.49e-08	4.72e-07	2
1554	Macrophomina phaseolina	Talaromyces islandicus	0.4263	5.26e-08	1.45e-06	2
1555	Moelleriella libera	Talaromyces islandicus	0.4628	1.07e-08	3.52e-07	2
1556	Mucor ambiguus	Talaromyces islandicus	0.7202	6.68e-11	3.3e-09	2
1557	Rosellinia necatrix	Talaromyces islandicus	0.4529	1.18e-07	2.96e-06	2
1558	Haloarcula taiwanensis	Trichosporon asahii	0.3643	6.59e-09	2.27e-07	2
1559	Halobellus limi	Trichosporon asahii	0.4896	6e-10	2.53e-08	2
1560	Haloferax volcanii	Trichosporon asahii	0.4302	4.5e-09	1.61e-07	2
1561	Haloplanus rallus	Trichosporon asahii	0.4356	1.02e-09	4.09e-08	2
1562	Methanocella paludicola	Trichosporon asahii	0.6795	1.26e-09	4.93e-08	2
1563	Methanothrix soehngenii	Trichosporon asahii	0.4568	9.81e-10	3.94e-08	2
1564	Natrinema versiforme	Trichosporon asahii	0.3538	5.69e-08	1.56e-06	2
1565	Natronococcus occultus	Trichosporon asahii	0.3987	5.11e-10	2.19e-08	2
1566	Christensenella sp. Marseille-P3954	Trichosporon asahii	0.4101	3.4e-08	9.88e-07	2
1567	Faecalibacterium prausnitzii	Trichosporon asahii	0.4222	5.96e-09	2.08e-07	2
1568	Faecalibaculum rodentium	Trichosporon asahii	0.3731	3.9e-07	8.27e-06	2
1569	Flintibacter sp. KGMB00164	Trichosporon asahii	0.3937	3.17e-08	9.29e-07	2
1570	Libanicoccus massiliensis	Trichosporon asahii	0.4436	2.88e-09	1.06e-07	2
1571	Calocera cornea	Trichosporon asahii	0.5075	2.78e-09	1.03e-07	2
1572	Capronia epimyces	Trichosporon asahii	0.5247	5.37e-09	1.89e-07	2
1573	Cladophialophora immunda	Trichosporon asahii	0.406	2.34e-07	5.35e-06	2
1574	Cyphellophora europaea	Trichosporon asahii	0.449	4.24e-09	1.52e-07	2
1575	Dothistroma septosporum	Trichosporon asahii	0.3074	1.18e-07	2.96e-06	2
1576	Fomitopsis pinicola	Trichosporon asahii	0.4934	6e-10	2.53e-08	2
1577	Malassezia restricta	Trichosporon asahii	0.4431	1.39e-08	4.46e-07	2
1578	Malassezia vespertilionis	Trichosporon asahii	0.3598	3.91e-07	8.29e-06	2
1579	Microbotryum lychnidis-dioicae	Trichosporon asahii	0.3496	1.89e-08	5.83e-07	2
1580	Ophiocordyceps australis	Trichosporon asahii	0.5724	7.98e-09	2.7e-07	2
1581	Pseudogymnoascus sp. 24MN13	Trichosporon asahii	0.465	3.01e-07	6.6e-06	2
1582	Pyrenophora tritici-repentis	Trichosporon asahii	0.3241	2.54e-07	5.72e-06	2
1583	Rhodotorula sp. JG-1b	Trichosporon asahii	0.3987	2.24e-09	8.43e-08	2
1584	Rhodotorula taiwanensis	Trichosporon asahii	0.4825	6.68e-11	3.3e-09	2
1585	Sphaerulina musiva	Trichosporon asahii	0.3308	2.53e-08	7.56e-07	2
1586	Stereum hirsutum	Trichosporon asahii	0.3361	1.51e-07	3.67e-06	2
1587	Bacteroides dorei	Ustilago hordei	-0.382	1.3e-07	3.21e-06	1
1588	Aspergillus calidoustus	Verruconis gallopava	0.3853	3.28e-07	7.11e-06	2
1589	Aspergillus nomiae	Verruconis gallopava	0.3417	1.94e-07	4.54e-06	2
1590	Aspergillus sclerotioniger	Verruconis gallopava	0.3983	2.43e-07	5.53e-06	2
1591	Botrytis cinerea	Verruconis gallopava	0.3842	4.41e-07	9.19e-06	2
1592	Capronia epimyces	Verruconis gallopava	0.4106	1.04e-07	2.66e-06	2
1593	Fusarium graminearum	Verruconis gallopava	0.3038	2.11e-08	6.44e-07	2
1594	Grifola frondosa	Verruconis gallopava	0.375	2.9e-07	6.4e-06	2
1595	Hyaloscypha variabilis	Verruconis gallopava	0.4746	6.98e-08	1.88e-06	2
1596	Kwoniella heveanensis	Verruconis gallopava	0.4062	3.77e-07	8.03e-06	2
1597	Lipomyces starkeyi	Verruconis gallopava	0.4881	1.27e-08	4.11e-07	2
1598	Lomentospora prolificans	Verruconis gallopava	0.4077	2.78e-10	1.25e-08	2
1599	Macrophomina phaseolina	Verruconis gallopava	0.4109	2.74e-09	1.02e-07	2
1600	Pyrenophora tritici-repentis	Verruconis gallopava	0.5026	9.92e-08	2.55e-06	2
1601	Rosellinia necatrix	Verruconis gallopava	0.4132	1.76e-08	5.49e-07	2
1602	Rutstroemia sp. NJR-2017a BVV2	Verruconis gallopava	0.3465	1.99e-07	4.64e-06	2
1603	Sclerotinia borealis	Verruconis gallopava	0.5338	2.04e-08	6.25e-07	2
1604	Sphaerulina musiva	Verruconis gallopava	0.4443	8.92e-09	2.97e-07	2
1605	Talaromyces islandicus	Verruconis gallopava	0.3687	4.22e-07	8.85e-06	2
1606	Halobellus limi	Zymoseptoria tritici	0.3256	4.23e-07	8.86e-06	2
1607	Methanocella paludicola	Zymoseptoria tritici	0.4052	2.6e-08	7.75e-07	2
1608	Natronococcus occultus	Zymoseptoria tritici	0.4033	2.12e-07	4.92e-06	2
1609	Desulfovibrio vulgaris	Zymoseptoria tritici	0.3966	3.94e-07	8.34e-06	2
1610	Aspergillus calidoustus	Zymoseptoria tritici	0.3999	1.14e-08	3.72e-07	2
1611	Blastomyces parvus	Zymoseptoria tritici	0.3097	2.95e-07	6.49e-06	2
1612	Calocera cornea	Zymoseptoria tritici	0.3293	2.75e-07	6.12e-06	2
1613	Capronia epimyces	Zymoseptoria tritici	0.3836	4.76e-09	1.7e-07	2
1614	Cyphellophora europaea	Zymoseptoria tritici	0.4773	6.59e-08	1.79e-06	2
1615	Dothistroma septosporum	Zymoseptoria tritici	0.4214	1.03e-08	3.38e-07	2
1616	Fomitopsis pinicola	Zymoseptoria tritici	0.3297	1.2e-07	3e-06	2
1617	Ophiocordyceps australis	Zymoseptoria tritici	0.4692	3.02e-09	1.11e-07	2
1618	Pyrenochaeta sp. DS3sAY3a	Zymoseptoria tritici	0.3568	1.42e-07	3.48e-06	2
1619	Rhodotorula sp. JG-1b	Zymoseptoria tritici	0.3649	4.78e-07	9.83e-06	2
1620	Rhodotorula taiwanensis	Zymoseptoria tritici	0.353	9.8e-09	3.24e-07	2
1621	Trichosporon asahii	Zymoseptoria tritici	0.4756	8.57e-10	3.48e-08	2
1622	Alistipes finegoldii	Acinetobacter phage ZZ1	0.4017	1.02e-07	2.6e-06	2
1623	Bacteroides dorei	Aeropyrum pernix spindle-shaped virus 1	0.3938	1.15e-07	2.89e-06	2
1624	Methanococcus maripaludis	Bacillus virus Mater	0.3386	9.71e-08	2.5e-06	2
1625	Anaerocolumna sp. CBA3638	Bacillus virus Mater	0.626	7.3e-10	3.01e-08	2
1626	Anaerostipes hadrus	Bacillus virus Mater	0.4089	8.46e-08	2.22e-06	2
1627	Anaerotignum propionicum	Bacillus virus Mater	0.4899	9.63e-09	3.19e-07	2
1628	Butyrivibrio fibrisolvens	Bacillus virus Mater	0.5501	1.26e-09	4.93e-08	2
1629	Butyrivibrio hungatei	Bacillus virus Mater	0.5042	3.3e-09	1.2e-07	2
1630	Butyrivibrio proteoclasticus	Bacillus virus Mater	0.5344	1.02e-09	4.09e-08	2
1631	Cellulosilyticum sp. WCF-2	Bacillus virus Mater	0.6123	1.28e-08	4.14e-07	2
1632	Clostridium beijerinckii	Bacillus virus Mater	0.4292	6.06e-08	1.65e-06	2
1633	Enterococcus faecium	Bacillus virus Mater	0.4072	8.98e-08	2.34e-06	2
1634	Faecalibaculum rodentium	Bacillus virus Mater	0.5	3.84e-09	1.39e-07	2
1635	Herbinix luporum	Bacillus virus Mater	0.4788	7.73e-10	3.17e-08	2
1636	Hungateiclostridium clariflavum	Bacillus virus Mater	0.4937	9.08e-08	2.36e-06	2
1637	Lachnoanaerobaculum umeaense	Bacillus virus Mater	0.5547	7.3e-10	3.01e-08	2
1638	Lachnoclostridium phytofermentans	Bacillus virus Mater	0.5917	1.02e-09	4.09e-08	2
1639	Lachnoclostridium sp. YL32	Bacillus virus Mater	0.3966	2.28e-07	5.24e-06	2
1640	Lachnospiraceae bacterium KM106-2	Bacillus virus Mater	0.4371	1.81e-07	4.3e-06	2
1641	Mogibacterium diversum	Bacillus virus Mater	0.4269	1.26e-09	4.93e-08	2
1642	Pseudobutyrivibrio xylanivorans	Bacillus virus Mater	0.5145	2.74e-09	1.01e-07	2
1643	[Eubacterium] cellulosolvens	Bacillus virus Mater	0.6469	7.73e-10	3.17e-08	2
1644	Aspergillus niger	Bacillus virus Mater	0.4792	4.7e-09	1.68e-07	2
1645	Macrophomina phaseolina	Bacillus virus Mater	0.6702	3.26e-10	1.44e-08	2
1646	Talaromyces islandicus	Bacillus virus Mater	0.4085	1.93e-07	4.52e-06	2
1647	Anaerocolumna sp. CBA3638	Citrobacter virus Moon	0.4432	1.33e-08	4.3e-07	2
1648	Butyrivibrio fibrisolvens	Citrobacter virus Moon	0.4418	3.18e-08	9.32e-07	2
1649	Butyrivibrio hungatei	Citrobacter virus Moon	0.4786	1.01e-08	3.33e-07	2
1650	Butyrivibrio proteoclasticus	Citrobacter virus Moon	0.4678	9.69e-08	2.5e-06	2
1651	Herbinix luporum	Citrobacter virus Moon	0.4941	1.52e-08	4.82e-07	2
1652	Lachnoanaerobaculum umeaense	Citrobacter virus Moon	0.4386	7.86e-09	2.66e-07	2
1653	Lachnoclostridium phytofermentans	Citrobacter virus Moon	0.4456	2.51e-08	7.53e-07	2
1654	Lachnospiraceae bacterium	Citrobacter virus Moon	0.3664	9.4e-09	3.12e-07	2
1655	Lachnospiraceae bacterium KM106-2	Citrobacter virus Moon	0.4396	1.5e-08	4.75e-07	2
1656	Pseudobutyrivibrio xylanivorans	Citrobacter virus Moon	0.4804	7.17e-09	2.45e-07	2
1657	Roseburia intestinalis	Citrobacter virus Moon	0.3263	3.43e-07	7.39e-06	2
1658	[Eubacterium] cellulosolvens	Citrobacter virus Moon	0.4567	5.27e-09	1.87e-07	2
1659	Aspergillus niger	Citrobacter virus Moon	0.4199	3.78e-08	1.09e-06	2
1660	Macrophomina phaseolina	Citrobacter virus Moon	0.5843	1.32e-08	4.27e-07	2
1661	Bacillus virus Mater	Citrobacter virus Moon	0.5335	6.4e-09	2.21e-07	2
1662	Fusarium graminearum	Corynebacterium virus Darwin	-0.3628	2.33e-08	7.02e-07	1
1663	Bacteroides dorei	Cowpea mosaic virus	0.3431	2.44e-07	5.55e-06	2
1664	Aeropyrum pernix spindle-shaped virus 1	Cowpea mosaic virus	0.3693	1.78e-08	5.52e-07	2
1665	Faecalibacterium prausnitzii	Enterobacter phage phiEap-2	0.6704	6.68e-11	3.3e-09	2
1666	Corynebacterium virus Darwin	Enterobacteria phage P4	0.3493	9.97e-09	3.29e-07	2
1667	Haloarcula taiwanensis	Enterobacteria phage vB EcoS NBD2	0.3199	2.6e-07	5.83e-06	2
1668	Faecalibacterium prausnitzii	Enterobacteria phage vB EcoS NBD2	0.3398	3.06e-08	9e-07	2
1669	Lachnoclostridium sp. YL32	Enterobacteria phage vB EcoS NBD2	-0.3581	6.91e-08	1.86e-06	1
1670	Libanicoccus massiliensis	Enterobacteria phage vB EcoS NBD2	0.3476	5.19e-08	1.44e-06	2
1671	Ruminococcus bicirculans	Enterobacteria phage vB EcoS NBD2	0.4312	3.79e-08	1.09e-06	2
1672	Erysiphe pulchra	Enterobacteria phage vB EcoS NBD2	-0.4176	1.7e-08	5.32e-07	1
1673	Meyerozyma guilliermondii	Enterobacteria phage vB EcoS NBD2	-0.3258	4.09e-07	8.61e-06	1
1674	Roseburia hominis	Erwinia virus Asesino	-0.3619	3.1e-07	6.78e-06	1
1675	Ruminococcus albus	Erwinia virus Asesino	-0.3144	2.84e-07	6.29e-06	1
1676	Bacteroides dorei	Erwinia virus Ea2809	0.4132	1.7e-08	5.32e-07	2
1677	Aeropyrum pernix spindle-shaped virus 1	Erwinia virus Ea2809	0.3596	1.02e-08	3.36e-07	2
1678	Cowpea mosaic virus	Erwinia virus Ea2809	0.3787	1.45e-08	4.63e-07	2
1679	Enterobacterial phage mEp390	Escherichia virus 186	0.3017	1.45e-07	3.54e-06	2
1680	Corynebacterium virus Darwin	Escherichia virus RCS47	0.5551	6.68e-11	3.3e-09	2
1681	Enterobacteria phage P4	Escherichia virus RCS47	0.3101	9.32e-08	2.41e-06	2
1682	Enterobacteria phage phi80	Escherichia virus RCS47	0.4002	1.31e-07	3.25e-06	2
1683	Eggerthella sp. YY7918	Lake Sarah-associated circular virus-31	-0.3007	1.42e-08	4.53e-07	1
1684	Methanobrevibacter olleyae	Morganella phage vB MmoM MP1	0.3915	2.04e-07	4.74e-06	2
1685	Methanococcoides methylutens	Morganella phage vB MmoM MP1	0.3546	3.21e-07	6.99e-06	2
1686	Methanococcus maripaludis	Morganella phage vB MmoM MP1	0.3681	3.96e-08	1.13e-06	2
1687	Alistipes finegoldii	Morganella phage vB MmoM MP1	-0.3821	4.16e-07	8.73e-06	1
1688	Alistipes megaguti	Morganella phage vB MmoM MP1	-0.3082	1.05e-08	3.46e-07	1
1689	Alistipes onderdonkii	Morganella phage vB MmoM MP1	-0.3323	3.17e-07	6.91e-06	1
1690	Anaerocolumna sp. CBA3638	Morganella phage vB MmoM MP1	0.5619	2.78e-10	1.25e-08	2
1691	Anaerostipes hadrus	Morganella phage vB MmoM MP1	0.4157	4.48e-08	1.26e-06	2
1692	Butyricimonas faecalis	Morganella phage vB MmoM MP1	-0.3907	1.97e-07	4.6e-06	1
1693	Butyrivibrio fibrisolvens	Morganella phage vB MmoM MP1	0.4759	2.64e-09	9.79e-08	2
1694	Butyrivibrio hungatei	Morganella phage vB MmoM MP1	0.4268	6.28e-09	2.18e-07	2
1695	Butyrivibrio proteoclasticus	Morganella phage vB MmoM MP1	0.4649	3.2e-09	1.17e-07	2
1696	Clostridium saccharobutylicum	Morganella phage vB MmoM MP1	0.3366	3.65e-07	7.83e-06	2
1697	Herbinix luporum	Morganella phage vB MmoM MP1	0.4737	2.28e-10	1.03e-08	2
1698	Lachnoanaerobaculum umeaense	Morganella phage vB MmoM MP1	0.4435	4.2e-10	1.83e-08	2
1699	Lachnoclostridium phytofermentans	Morganella phage vB MmoM MP1	0.55	9.4e-10	3.78e-08	2
1700	Mogibacterium diversum	Morganella phage vB MmoM MP1	0.4357	4.15e-08	1.18e-06	2
1701	Petrimonas mucosa	Morganella phage vB MmoM MP1	-0.4023	2.84e-08	8.39e-07	1
1702	Porphyromonas gingivalis	Morganella phage vB MmoM MP1	-0.4418	2.51e-07	5.68e-06	1
1703	Pseudobutyrivibrio xylanivorans	Morganella phage vB MmoM MP1	0.4218	1.73e-09	6.58e-08	2
1704	Tannerella forsythia	Morganella phage vB MmoM MP1	-0.4739	3.97e-07	8.4e-06	1
1705	[Eubacterium] cellulosolvens	Morganella phage vB MmoM MP1	0.5713	2.78e-10	1.25e-08	2
1706	Aspergillus niger	Morganella phage vB MmoM MP1	0.5407	8.15e-10	3.33e-08	2
1707	Cyphellophora europaea	Morganella phage vB MmoM MP1	0.4223	3.97e-09	1.43e-07	2
1708	Lachancea sp. PJ-2012a	Morganella phage vB MmoM MP1	0.4576	1.7e-07	4.08e-06	2
1709	Macrophomina phaseolina	Morganella phage vB MmoM MP1	0.7383	7.73e-10	3.17e-08	2
1710	Bacillus virus Mater	Morganella phage vB MmoM MP1	0.7361	6.87e-10	2.85e-08	2
1711	Citrobacter virus Moon	Morganella phage vB MmoM MP1	0.4898	2.24e-09	8.43e-08	2
1712	Lachnospiraceae bacterium	Mycobacterium phage Mulciber	0.7074	6.68e-11	3.3e-09	2
1713	Gordonia virus Gustav	Oropouche orthobunyavirus	0.3138	6.3e-08	1.71e-06	2
1714	Alistipes megaguti	Pandoravirus salinus	-0.3882	7.25e-09	2.48e-07	1
1715	Alistipes onderdonkii	Pandoravirus salinus	-0.3822	6.84e-08	1.84e-06	1
1716	Cloacibacillus porcorum	Pandoravirus salinus	-0.3459	2.2e-08	6.67e-07	1
1717	Intestinimonas butyriciproducens	Pandoravirus salinus	-0.4973	1.86e-08	5.72e-07	1
1718	Lachnoclostridium sp. YL32	Pandoravirus salinus	0.4059	7.5e-09	2.55e-07	2
1719	Libanicoccus massiliensis	Pandoravirus salinus	-0.3361	4.4e-08	1.24e-06	1
1720	[Clostridium] bolteae	Pandoravirus salinus	0.3731	3.34e-08	9.73e-07	2
1721	Aspergillus niger	Pandoravirus salinus	0.3075	3.59e-07	7.71e-06	2
1722	Botrytis cinerea	Pandoravirus salinus	0.3414	4.85e-07	9.97e-06	2
1723	Cladophialophora immunda	Pandoravirus salinus	0.4473	1.67e-08	5.25e-07	2
1724	Emmonsia sp. CAC-2015a	Pandoravirus salinus	0.4509	6.8e-08	1.83e-06	2
1725	Erysiphe pulchra	Pandoravirus salinus	0.5332	8.24e-09	2.77e-07	2
1726	Lomentospora prolificans	Pandoravirus salinus	0.4204	2.13e-08	6.48e-07	2
1727	Meyerozyma guilliermondii	Pandoravirus salinus	0.5222	1.52e-08	4.8e-07	2
1728	Moniliophthora roreri	Pandoravirus salinus	0.4046	3.86e-08	1.11e-06	2
1729	Mucor ambiguus	Pandoravirus salinus	0.5185	4.46e-07	9.27e-06	2
1730	Puccinia sorghi	Pandoravirus salinus	0.3909	3.1e-07	6.78e-06	2
1731	Puccinia striiformis	Pandoravirus salinus	0.6342	5.65e-09	1.98e-07	2
1732	Sphaerulina musiva	Pandoravirus salinus	0.402	1.25e-07	3.12e-06	2
1733	Enterobacteria phage vB EcoS NBD2	Pandoravirus salinus	-0.3022	3.66e-07	7.83e-06	1
1734	Morganella phage vB MmoM MP1	Pandoravirus salinus	0.3462	1.92e-07	4.5e-06	2
1735	Butyrivibrio hungatei	Pectobacterium phage CBB	0.3216	1.19e-07	2.98e-06	2
1736	Butyrivibrio proteoclasticus	Pectobacterium phage CBB	0.3075	1.15e-07	2.89e-06	2
1737	Lachnospiraceae bacterium KM106-2	Pectobacterium phage CBB	0.3371	2.92e-08	8.6e-07	2
1738	Pseudobutyrivibrio xylanivorans	Pectobacterium phage CBB	0.3649	9.63e-09	3.19e-07	2
1739	Roseburia intestinalis	Pectobacterium phage CBB	0.4729	4.76e-09	1.7e-07	2
1740	Corynebacterium virus Darwin	Pseudomonas phage OBP	0.6054	6.68e-11	3.3e-09	2
1741	Enterobacteria phage P4	Pseudomonas phage OBP	0.3859	7.62e-09	2.59e-07	2
1742	Enterobacteria phage phi80	Pseudomonas phage OBP	0.4166	6e-10	2.53e-08	2
1743	Escherichia virus RCS47	Pseudomonas phage OBP	0.4833	1.23e-10	5.87e-09	2
1744	Parabacteroides distasonis	Pseudomonas phage PaBG	0.3339	2.72e-07	6.06e-06	2
1745	Parabacteroides sp. CT06	Pseudomonas phage PaBG	0.3727	4.86e-08	1.36e-06	2
1746	Tannerella forsythia	Salmonella phage RE-2010	-0.3681	1.95e-07	4.57e-06	1
1747	Corynebacterium virus Darwin	Salmonella phage RE-2010	0.5719	6.68e-11	3.3e-09	2
1748	Enterobacteria phage P4	Salmonella phage RE-2010	0.3402	2.32e-09	8.69e-08	2
1749	Escherichia virus RCS47	Salmonella phage RE-2010	0.4856	3.26e-10	1.44e-08	2
1750	Pseudomonas phage OBP	Salmonella phage RE-2010	0.4809	6.68e-11	3.3e-09	2
1751	Corynebacterium virus Darwin	Salmonella phage epsilon34	0.6502	6.68e-11	3.3e-09	2
1752	Enterobacteria phage P4	Salmonella phage epsilon34	0.3581	6.09e-09	2.12e-07	2
1753	Enterobacteria phage phi80	Salmonella phage epsilon34	0.4012	1.18e-09	4.68e-08	2
1754	Escherichia virus P1	Salmonella phage epsilon34	0.3055	1.41e-08	4.52e-07	2
1755	Escherichia virus RCS47	Salmonella phage epsilon34	0.5555	2.78e-10	1.25e-08	2
1756	Pseudomonas phage OBP	Salmonella phage epsilon34	0.6081	6.68e-11	3.3e-09	2
1757	Salmonella phage RE-2010	Salmonella phage epsilon34	0.5377	6.68e-11	3.3e-09	2
1758	Corynebacterium virus Darwin	Salmonella virus HK620	0.3267	1.09e-08	3.58e-07	2
1759	Escherichia virus RCS47	Salmonella virus HK620	0.3567	1.28e-08	4.16e-07	2
1760	Pseudomonas phage OBP	Salmonella virus HK620	0.3167	4.73e-08	1.32e-06	2
1761	Salmonella phage epsilon34	Salmonella virus HK620	0.4558	4.37e-09	1.57e-07	2
1762	Corynebacterium virus Darwin	Shigella phage SfIV	0.5403	1.23e-10	5.87e-09	2
1763	Enterobacteria phage P4	Shigella phage SfIV	0.307	2.79e-07	6.18e-06	2
1764	Enterobacteria phage phi80	Shigella phage SfIV	0.34	2.32e-09	8.69e-08	2
1765	Escherichia virus P1	Shigella phage SfIV	0.3182	4.02e-08	1.15e-06	2
1766	Escherichia virus RCS47	Shigella phage SfIV	0.5251	6.68e-11	3.3e-09	2
1767	Escherichia virus pro483	Shigella phage SfIV	0.3167	7.61e-08	2.03e-06	2
1768	Pseudomonas phage OBP	Shigella phage SfIV	0.4626	1.23e-10	5.87e-09	2
1769	Salmonella phage RE-2010	Shigella phage SfIV	0.42	6.68e-11	3.3e-09	2
1770	Salmonella phage epsilon34	Shigella phage SfIV	0.6031	6.68e-11	3.3e-09	2
1771	Salmonella virus HK620	Shigella phage SfIV	0.4057	3.94e-08	1.13e-06	2
1772	Corynebacterium virus Darwin	Shigella virus Sf6	0.3289	6.39e-08	1.73e-06	2
1773	Salmonella phage epsilon34	Shigella virus Sf6	0.3925	6.77e-09	2.33e-07	2
1774	Salmonella virus HK620	Shigella virus Sf6	0.4342	1.77e-10	8.22e-09	2
1775	Shigella phage SfIV	Shigella virus Sf6	0.4134	1.52e-08	4.82e-07	2
1776	Lachnospiraceae bacterium	Simian torque teno virus 33	0.477	6.68e-11	3.3e-09	2
1777	Mycobacterium phage Mulciber	Simian torque teno virus 33	0.5163	6.68e-11	3.3e-09	2
1778	Christensenella sp. Marseille-P3954	Staphylococcus phage SA1	-0.3132	4.67e-07	9.65e-06	1
1779	Eggerthella sp. YY7918	Staphylococcus phage SA1	-0.3382	2.83e-07	6.26e-06	1
1780	Lake Sarah-associated circular virus-31	Staphylococcus phage SA1	0.378	0	0	2
1781	Streptococcus anginosus	Streptococcus phage 20617	0.4256	1.95e-09	7.39e-08	2
1782	Streptococcus equinus	Streptococcus phage 20617	0.5621	6.68e-11	3.3e-09	2
1783	Streptococcus oralis	Streptococcus phage 20617	0.4881	5.11e-10	2.19e-08	2
1784	Streptococcus salivarius	Streptococcus phage 20617	0.5926	6.68e-11	3.3e-09	2
1785	Streptococcus sp. FDAARGOS 192	Streptococcus phage 20617	0.524	6.68e-11	3.3e-09	2
1786	Aspergillus niger	Streptococcus phage 20617	0.4019	3.5e-08	1.01e-06	2
1787	Fusarium graminearum	Streptococcus phage A25	-0.3011	3.89e-07	8.25e-06	1
1788	Puccinia striiformis	Streptococcus phage A25	0.3025	1.39e-07	3.41e-06	2
1789	Corynebacterium virus Darwin	Streptococcus phage A25	0.4299	5.56e-10	2.38e-08	2
1790	Escherichia virus RCS47	Streptococcus phage A25	0.4333	1.77e-10	8.22e-09	2
1791	Pseudomonas phage OBP	Streptococcus phage A25	0.3732	6.68e-11	3.3e-09	2
1792	Salmonella phage RE-2010	Streptococcus phage A25	0.438	4.2e-10	1.83e-08	2
1793	Salmonella phage epsilon34	Streptococcus phage A25	0.5121	6.68e-11	3.3e-09	2
1794	Salmonella virus HK620	Streptococcus phage A25	0.3864	1.65e-08	5.17e-07	2
1795	Shigella phage SfIV	Streptococcus phage A25	0.413	1.02e-09	4.09e-08	2
1796	Corynebacterium virus Darwin	Stx2-converting phage 86	0.3898	1.5e-09	5.78e-08	2
1797	Escherichia virus RCS47	Stx2-converting phage 86	0.4168	8.99e-10	3.63e-08	2
1798	Salmonella phage epsilon34	Stx2-converting phage 86	0.3881	2.16e-08	6.58e-07	2
1799	Salmonella virus HK620	Stx2-converting phage 86	0.3537	4.11e-08	1.17e-06	2
1800	Shigella phage SfIV	Stx2-converting phage 86	0.3722	7.5e-09	2.55e-07	2
1801	Streptococcus phage A25	Stx2-converting phage 86	0.4558	1.64e-08	5.14e-07	2
1802	Lake Sarah-associated circular virus-31	Xylella phage Paz	0.4414	0	0	2
1803	Staphylococcus phage SA1	Xylella phage Paz	0.3565	0	0	2
1804	Escherichia virus pro483	Yersinia virus L413C	0.3323	1.47e-08	4.66e-07	2

## Sheet: Fig4b_crc
Source	Target	corr	pval	fdr	Cor_type
Methanobrevibacter ruminantium	Methanococcus maripaludis	0.6504	6.68e-11	6.64e-09	2
Alistipes dispar	Alistipes finegoldii	0.6338	6.68e-11	6.64e-09	2
Alistipes finegoldii	Alistipes onderdonkii	0.6341	6.68e-11	6.64e-09	2
Alistipes dispar	Alistipes shahii	0.741	6.68e-11	6.64e-09	2
Alistipes finegoldii	Alistipes shahii	0.6329	6.68e-11	6.64e-09	2
Alistipes onderdonkii	Alistipes shahii	0.6302	6.68e-11	6.64e-09	2
Methanococcus maripaludis	Anaerocolumna sp. CBA3638	0.637	6.68e-11	6.64e-09	2
Bacteroides caecimuris	Bacteroides fragilis	0.6122	6.68e-11	6.64e-09	2
Bacteroides caecimuris	Bacteroides thetaiotaomicron	0.701	6.68e-11	6.64e-09	2
Methanococcus maripaludis	Butyrivibrio fibrisolvens	0.6509	6.68e-11	6.64e-09	2
Anaerocolumna sp. CBA3638	Butyrivibrio fibrisolvens	0.9142	6.68e-11	6.64e-09	2
Anaerocolumna sp. CBA3638	Butyrivibrio hungatei	0.9112	6.68e-11	6.64e-09	2
Butyrivibrio fibrisolvens	Butyrivibrio hungatei	0.9759	6.68e-11	6.64e-09	2
Anaerocolumna sp. CBA3638	Butyrivibrio proteoclasticus	0.9066	6.68e-11	6.64e-09	2
Butyrivibrio fibrisolvens	Butyrivibrio proteoclasticus	0.9731	6.68e-11	6.64e-09	2
Butyrivibrio hungatei	Butyrivibrio proteoclasticus	0.9808	6.68e-11	6.64e-09	2
Anaerocolumna sp. CBA3638	Cellulosilyticum sp. WCF-2	0.7209	1.23e-10	1.05e-08	2
Butyrivibrio fibrisolvens	Cellulosilyticum sp. WCF-2	0.6822	1.23e-10	1.05e-08	2
Butyrivibrio hungatei	Cellulosilyticum sp. WCF-2	0.7088	1.23e-10	1.05e-08	2
Butyrivibrio proteoclasticus	Cellulosilyticum sp. WCF-2	0.695	1.77e-10	1.4e-08	2
Methanocella paludicola	Christensenella sp. Marseille-P3954	0.6142	5.56e-10	3.64e-08	2
Christensenella sp. Marseille-P3954	Cloacibacillus porcorum	0.6692	6.68e-11	6.64e-09	2
Cellulosilyticum sp. WCF-2	Clostridium baratii	0.7195	6.68e-11	6.64e-09	2
Anaerocolumna sp. CBA3638	Clostridium beijerinckii	0.6498	6.68e-11	6.64e-09	2
Butyrivibrio fibrisolvens	Clostridium beijerinckii	0.6241	6.68e-11	6.64e-09	2
Butyrivibrio hungatei	Clostridium beijerinckii	0.6327	6.68e-11	6.64e-09	2
Butyrivibrio proteoclasticus	Clostridium beijerinckii	0.624	6.68e-11	6.64e-09	2
Cellulosilyticum sp. WCF-2	Clostridium beijerinckii	0.6843	1.77e-10	1.4e-08	2
Clostridium baratii	Clostridium beijerinckii	0.8795	6.68e-11	6.64e-09	2
Anaerocolumna sp. CBA3638	Clostridium botulinum	0.6135	1.23e-10	1.05e-08	2
Cellulosilyticum sp. WCF-2	Clostridium botulinum	0.7469	6.68e-11	6.64e-09	2
Clostridium baratii	Clostridium botulinum	0.9376	6.68e-11	6.64e-09	2
Clostridium beijerinckii	Clostridium botulinum	0.8718	6.68e-11	6.64e-09	2
Anaerocolumna sp. CBA3638	Clostridium butyricum	0.6443	6.68e-11	6.64e-09	2
Butyrivibrio fibrisolvens	Clostridium butyricum	0.6203	6.68e-11	6.64e-09	2
Cellulosilyticum sp. WCF-2	Clostridium butyricum	0.7252	6.68e-11	6.64e-09	2
Clostridium baratii	Clostridium butyricum	0.9225	6.68e-11	6.64e-09	2
Clostridium beijerinckii	Clostridium butyricum	0.8903	6.68e-11	6.64e-09	2
Clostridium botulinum	Clostridium butyricum	0.9222	6.68e-11	6.64e-09	2
Anaerocolumna sp. CBA3638	Clostridium novyi	0.6034	1.77e-10	1.4e-08	2
Butyrivibrio fibrisolvens	Clostridium novyi	0.6426	6.68e-11	6.64e-09	2
Butyrivibrio hungatei	Clostridium novyi	0.6532	1.23e-10	1.05e-08	2
Butyrivibrio proteoclasticus	Clostridium novyi	0.6235	2.78e-10	2.02e-08	2
Cellulosilyticum sp. WCF-2	Clostridium novyi	0.6967	1.23e-10	1.05e-08	2
Clostridium baratii	Clostridium novyi	0.7902	6.68e-11	6.64e-09	2
Clostridium beijerinckii	Clostridium novyi	0.7553	6.68e-11	6.64e-09	2
Clostridium botulinum	Clostridium novyi	0.837	6.68e-11	6.64e-09	2
Clostridium butyricum	Clostridium novyi	0.7833	6.68e-11	6.64e-09	2
Methanobrevibacter olleyae	Clostridium pasteurianum	0.6513	6.68e-11	6.64e-09	2
Methanococcus maripaludis	Clostridium pasteurianum	0.6032	2.28e-10	1.7e-08	2
Anaerocolumna sp. CBA3638	Clostridium pasteurianum	0.661	6.68e-11	6.64e-09	2
Butyrivibrio fibrisolvens	Clostridium pasteurianum	0.6612	6.68e-11	6.64e-09	2
Butyrivibrio hungatei	Clostridium pasteurianum	0.6781	6.68e-11	6.64e-09	2
Butyrivibrio proteoclasticus	Clostridium pasteurianum	0.651	6.68e-11	6.64e-09	2
Cellulosilyticum sp. WCF-2	Clostridium pasteurianum	0.6338	1.23e-10	1.05e-08	2
Clostridium baratii	Clostridium pasteurianum	0.8374	6.68e-11	6.64e-09	2
Clostridium beijerinckii	Clostridium pasteurianum	0.8502	6.68e-11	6.64e-09	2
Clostridium botulinum	Clostridium pasteurianum	0.8894	6.68e-11	6.64e-09	2
Clostridium butyricum	Clostridium pasteurianum	0.8588	6.68e-11	6.64e-09	2
Clostridium novyi	Clostridium pasteurianum	0.8443	6.68e-11	6.64e-09	2
Butyrivibrio fibrisolvens	Clostridium saccharobutylicum	0.6118	6.68e-11	6.64e-09	2
Butyrivibrio hungatei	Clostridium saccharobutylicum	0.6091	6.68e-11	6.64e-09	2
Cellulosilyticum sp. WCF-2	Clostridium saccharobutylicum	0.6543	6.68e-11	6.64e-09	2
Clostridium baratii	Clostridium saccharobutylicum	0.9252	6.68e-11	6.64e-09	2
Clostridium beijerinckii	Clostridium saccharobutylicum	0.8864	6.68e-11	6.64e-09	2
Clostridium botulinum	Clostridium saccharobutylicum	0.9422	6.68e-11	6.64e-09	2
Clostridium butyricum	Clostridium saccharobutylicum	0.9337	6.68e-11	6.64e-09	2
Clostridium novyi	Clostridium saccharobutylicum	0.784	6.68e-11	6.64e-09	2
Clostridium pasteurianum	Clostridium saccharobutylicum	0.8865	6.68e-11	6.64e-09	2
Methanobrevibacter olleyae	Clostridium saccharoperbutylacetonicum	0.6223	6.68e-11	6.64e-09	2
Methanococcus maripaludis	Clostridium saccharoperbutylacetonicum	0.6353	1.77e-10	1.4e-08	2
Anaerocolumna sp. CBA3638	Clostridium saccharoperbutylacetonicum	0.6675	6.68e-11	6.64e-09	2
Butyrivibrio fibrisolvens	Clostridium saccharoperbutylacetonicum	0.6304	6.68e-11	6.64e-09	2
Butyrivibrio hungatei	Clostridium saccharoperbutylacetonicum	0.6197	6.68e-11	6.64e-09	2
Butyrivibrio proteoclasticus	Clostridium saccharoperbutylacetonicum	0.6064	6.68e-11	6.64e-09	2
Cellulosilyticum sp. WCF-2	Clostridium saccharoperbutylacetonicum	0.7581	1.77e-10	1.4e-08	2
Clostridium baratii	Clostridium saccharoperbutylacetonicum	0.9111	6.68e-11	6.64e-09	2
Clostridium beijerinckii	Clostridium saccharoperbutylacetonicum	0.8993	6.68e-11	6.64e-09	2
Clostridium botulinum	Clostridium saccharoperbutylacetonicum	0.9137	6.68e-11	6.64e-09	2
Clostridium butyricum	Clostridium saccharoperbutylacetonicum	0.9307	6.68e-11	6.64e-09	2
Clostridium novyi	Clostridium saccharoperbutylacetonicum	0.7519	6.68e-11	6.64e-09	2
Clostridium pasteurianum	Clostridium saccharoperbutylacetonicum	0.903	6.68e-11	6.64e-09	2
Clostridium saccharobutylicum	Clostridium saccharoperbutylacetonicum	0.9468	6.68e-11	6.64e-09	2
Cellulosilyticum sp. WCF-2	Clostridium septicum	0.6614	9.4e-10	5.56e-08	2
Clostridium baratii	Clostridium septicum	0.9034	6.68e-11	6.64e-09	2
Clostridium beijerinckii	Clostridium septicum	0.8136	6.68e-11	6.64e-09	2
Clostridium botulinum	Clostridium septicum	0.8981	6.68e-11	6.64e-09	2
Clostridium butyricum	Clostridium septicum	0.8007	6.68e-11	6.64e-09	2
Clostridium novyi	Clostridium septicum	0.7526	6.68e-11	6.64e-09	2
Clostridium pasteurianum	Clostridium septicum	0.7917	6.68e-11	6.64e-09	2
Clostridium saccharobutylicum	Clostridium septicum	0.8513	6.68e-11	6.64e-09	2
Clostridium saccharoperbutylacetonicum	Clostridium septicum	0.8438	6.68e-11	6.64e-09	2
Butyrivibrio fibrisolvens	Clostridium sp. CT4	0.6301	1.77e-10	1.4e-08	2
Butyrivibrio hungatei	Clostridium sp. CT4	0.6235	1.23e-10	1.05e-08	2
Butyrivibrio proteoclasticus	Clostridium sp. CT4	0.6293	1.23e-10	1.05e-08	2
Cellulosilyticum sp. WCF-2	Clostridium sp. CT4	0.7164	2.28e-10	1.7e-08	2
Clostridium baratii	Clostridium sp. CT4	0.8346	6.68e-11	6.64e-09	2
Clostridium beijerinckii	Clostridium sp. CT4	0.8364	6.68e-11	6.64e-09	2
Clostridium botulinum	Clostridium sp. CT4	0.8829	6.68e-11	6.64e-09	2
Clostridium butyricum	Clostridium sp. CT4	0.7885	6.68e-11	6.64e-09	2
Clostridium novyi	Clostridium sp. CT4	0.8931	6.68e-11	6.64e-09	2
Clostridium pasteurianum	Clostridium sp. CT4	0.8294	6.68e-11	6.64e-09	2
Clostridium saccharobutylicum	Clostridium sp. CT4	0.8208	6.68e-11	6.64e-09	2
Clostridium saccharoperbutylacetonicum	Clostridium sp. CT4	0.8259	6.68e-11	6.64e-09	2
Clostridium septicum	Clostridium sp. CT4	0.8365	6.68e-11	6.64e-09	2
Methanobrevibacter olleyae	Clostridium sp. DL-VIII	0.6561	6.68e-11	6.64e-09	2
Anaerocolumna sp. CBA3638	Clostridium sp. DL-VIII	0.6784	6.68e-11	6.64e-09	2
Butyrivibrio fibrisolvens	Clostridium sp. DL-VIII	0.6549	6.68e-11	6.64e-09	2
Butyrivibrio hungatei	Clostridium sp. DL-VIII	0.6159	6.68e-11	6.64e-09	2
Butyrivibrio proteoclasticus	Clostridium sp. DL-VIII	0.6365	6.68e-11	6.64e-09	2
Cellulosilyticum sp. WCF-2	Clostridium sp. DL-VIII	0.7715	2.28e-10	1.7e-08	2
Clostridium baratii	Clostridium sp. DL-VIII	0.9043	6.68e-11	6.64e-09	2
Clostridium beijerinckii	Clostridium sp. DL-VIII	0.8917	6.68e-11	6.64e-09	2
Clostridium botulinum	Clostridium sp. DL-VIII	0.9098	6.68e-11	6.64e-09	2
Clostridium butyricum	Clostridium sp. DL-VIII	0.9452	6.68e-11	6.64e-09	2
Clostridium novyi	Clostridium sp. DL-VIII	0.7899	6.68e-11	6.64e-09	2
Clostridium pasteurianum	Clostridium sp. DL-VIII	0.8904	6.68e-11	6.64e-09	2
Clostridium saccharobutylicum	Clostridium sp. DL-VIII	0.93	6.68e-11	6.64e-09	2
Clostridium saccharoperbutylacetonicum	Clostridium sp. DL-VIII	0.9611	6.68e-11	6.64e-09	2
Clostridium septicum	Clostridium sp. DL-VIII	0.8426	6.68e-11	6.64e-09	2
Clostridium sp. CT4	Clostridium sp. DL-VIII	0.7985	6.68e-11	6.64e-09	2
Desulfovibrio desulfuricans	Desulfovibrio vulgaris	0.6552	1.26e-09	7.2e-08	2
Christensenella sp. Marseille-P3954	Dysosmobacter welbionis	0.736	1.77e-10	1.4e-08	2
Clostridiales bacterium CCNA10	Dysosmobacter welbionis	0.7338	6.68e-11	6.64e-09	2
Christensenella sp. Marseille-P3954	Eggerthella sp. YY7918	0.7155	3.73e-10	2.57e-08	2
Methanocella paludicola	Faecalibaculum rodentium	0.6188	6.02e-09	2.65e-07	2
Christensenella sp. Marseille-P3954	Flintibacter sp. KGMB00164	0.6559	6.68e-11	6.64e-09	2
Clostridiales bacterium CCNA10	Flintibacter sp. KGMB00164	0.6447	1.23e-10	1.05e-08	2
Dysosmobacter welbionis	Flintibacter sp. KGMB00164	0.7188	6.68e-11	6.64e-09	2
Fusobacterium nucleatum	Gemella morbillorum	0.6174	6.68e-11	6.64e-09	2
Anaerocolumna sp. CBA3638	Herbinix luporum	0.9405	6.68e-11	6.64e-09	2
Butyrivibrio fibrisolvens	Herbinix luporum	0.9074	6.68e-11	6.64e-09	2
Butyrivibrio hungatei	Herbinix luporum	0.9283	6.68e-11	6.64e-09	2
Butyrivibrio proteoclasticus	Herbinix luporum	0.9289	6.68e-11	6.64e-09	2
Cellulosilyticum sp. WCF-2	Herbinix luporum	0.7205	1.23e-10	1.05e-08	2
Clostridium beijerinckii	Herbinix luporum	0.6415	6.68e-11	6.64e-09	2
Clostridium botulinum	Herbinix luporum	0.654	6.68e-11	6.64e-09	2
Clostridium butyricum	Herbinix luporum	0.6454	6.68e-11	6.64e-09	2
Clostridium novyi	Herbinix luporum	0.6875	1.23e-10	1.05e-08	2
Clostridium pasteurianum	Herbinix luporum	0.7532	6.68e-11	6.64e-09	2
Clostridium saccharobutylicum	Herbinix luporum	0.6636	6.68e-11	6.64e-09	2
Clostridium saccharoperbutylacetonicum	Herbinix luporum	0.6992	6.68e-11	6.64e-09	2
Clostridium sp. CT4	Herbinix luporum	0.6642	1.23e-10	1.05e-08	2
Clostridium sp. DL-VIII	Herbinix luporum	0.7201	6.68e-11	6.64e-09	2
Anaerocolumna sp. CBA3638	Hungateiclostridium clariflavum	0.6951	1.77e-10	1.4e-08	2
Butyrivibrio fibrisolvens	Hungateiclostridium clariflavum	0.7809	1.77e-10	1.4e-08	2
Butyrivibrio hungatei	Hungateiclostridium clariflavum	0.7476	6.68e-11	6.64e-09	2
Butyrivibrio proteoclasticus	Hungateiclostridium clariflavum	0.7451	1.23e-10	1.05e-08	2
Cellulosilyticum sp. WCF-2	Hungateiclostridium clariflavum	0.6919	1.77e-10	1.4e-08	2
Clostridium baratii	Hungateiclostridium clariflavum	0.6343	1.23e-10	1.05e-08	2
Clostridium beijerinckii	Hungateiclostridium clariflavum	0.6558	6.68e-11	6.64e-09	2
Clostridium botulinum	Hungateiclostridium clariflavum	0.7334	1.23e-10	1.05e-08	2
Clostridium butyricum	Hungateiclostridium clariflavum	0.6028	1.23e-10	1.05e-08	2
Clostridium novyi	Hungateiclostridium clariflavum	0.8305	6.68e-11	6.64e-09	2
Clostridium pasteurianum	Hungateiclostridium clariflavum	0.7188	6.68e-11	6.64e-09	2
Clostridium saccharoperbutylacetonicum	Hungateiclostridium clariflavum	0.6448	6.68e-11	6.64e-09	2
Clostridium sp. CT4	Hungateiclostridium clariflavum	0.781	6.68e-11	6.64e-09	2
Clostridium sp. DL-VIII	Hungateiclostridium clariflavum	0.674	6.68e-11	6.64e-09	2
Herbinix luporum	Hungateiclostridium clariflavum	0.801	6.68e-11	6.64e-09	2
Christensenella sp. Marseille-P3954	Intestinimonas butyriciproducens	0.769	6.68e-11	6.64e-09	2
Dysosmobacter welbionis	Intestinimonas butyriciproducens	0.682	6.68e-11	6.64e-09	2
Anaerocolumna sp. CBA3638	Lachnoanaerobaculum umeaense	0.908	6.68e-11	6.64e-09	2
Butyrivibrio fibrisolvens	Lachnoanaerobaculum umeaense	0.89	6.68e-11	6.64e-09	2
Butyrivibrio hungatei	Lachnoanaerobaculum umeaense	0.8789	6.68e-11	6.64e-09	2
Butyrivibrio proteoclasticus	Lachnoanaerobaculum umeaense	0.854	6.68e-11	6.64e-09	2
Cellulosilyticum sp. WCF-2	Lachnoanaerobaculum umeaense	0.703	1.23e-10	1.05e-08	2
Clostridium beijerinckii	Lachnoanaerobaculum umeaense	0.6679	6.68e-11	6.64e-09	2
Clostridium butyricum	Lachnoanaerobaculum umeaense	0.6112	6.68e-11	6.64e-09	2
Clostridium pasteurianum	Lachnoanaerobaculum umeaense	0.6282	6.68e-11	6.64e-09	2
Clostridium saccharobutylicum	Lachnoanaerobaculum umeaense	0.6289	6.68e-11	6.64e-09	2
Clostridium saccharoperbutylacetonicum	Lachnoanaerobaculum umeaense	0.6384	6.68e-11	6.64e-09	2
Clostridium sp. DL-VIII	Lachnoanaerobaculum umeaense	0.6563	6.68e-11	6.64e-09	2
Herbinix luporum	Lachnoanaerobaculum umeaense	0.8642	6.68e-11	6.64e-09	2
Hungateiclostridium clariflavum	Lachnoanaerobaculum umeaense	0.6817	2.28e-10	1.7e-08	2
Methanococcus maripaludis	Lachnoclostridium phytofermentans	0.633	1.23e-10	1.05e-08	2
Anaerocolumna sp. CBA3638	Lachnoclostridium phytofermentans	0.958	6.68e-11	6.64e-09	2
Anaerostipes hadrus	Lachnoclostridium phytofermentans	0.6498	6.68e-11	6.64e-09	2
Butyrivibrio fibrisolvens	Lachnoclostridium phytofermentans	0.9076	6.68e-11	6.64e-09	2
Butyrivibrio hungatei	Lachnoclostridium phytofermentans	0.9379	6.68e-11	6.64e-09	2
Butyrivibrio proteoclasticus	Lachnoclostridium phytofermentans	0.9156	6.68e-11	6.64e-09	2
Cellulosilyticum sp. WCF-2	Lachnoclostridium phytofermentans	0.7503	6.68e-11	6.64e-09	2
Clostridium baratii	Lachnoclostridium phytofermentans	0.6142	6.68e-11	6.64e-09	2
Clostridium beijerinckii	Lachnoclostridium phytofermentans	0.6634	6.68e-11	6.64e-09	2
Clostridium botulinum	Lachnoclostridium phytofermentans	0.6427	1.23e-10	1.05e-08	2
Clostridium butyricum	Lachnoclostridium phytofermentans	0.6677	6.68e-11	6.64e-09	2
Clostridium pasteurianum	Lachnoclostridium phytofermentans	0.7163	6.68e-11	6.64e-09	2
Clostridium saccharobutylicum	Lachnoclostridium phytofermentans	0.6267	1.23e-10	1.05e-08	2
Clostridium saccharoperbutylacetonicum	Lachnoclostridium phytofermentans	0.6879	6.68e-11	6.64e-09	2
Clostridium sp. DL-VIII	Lachnoclostridium phytofermentans	0.6993	6.68e-11	6.64e-09	2
Herbinix luporum	Lachnoclostridium phytofermentans	0.9392	6.68e-11	6.64e-09	2
Hungateiclostridium clariflavum	Lachnoclostridium phytofermentans	0.6915	6.68e-11	6.64e-09	2
Lachnoanaerobaculum umeaense	Lachnoclostridium phytofermentans	0.9182	6.68e-11	6.64e-09	2
Anaerocolumna sp. CBA3638	Lachnospiraceae bacterium KM106-2	0.7612	6.68e-11	6.64e-09	2
Butyrivibrio fibrisolvens	Lachnospiraceae bacterium KM106-2	0.7822	6.68e-11	6.64e-09	2
Butyrivibrio hungatei	Lachnospiraceae bacterium KM106-2	0.7875	6.68e-11	6.64e-09	2
Butyrivibrio proteoclasticus	Lachnospiraceae bacterium KM106-2	0.7891	6.68e-11	6.64e-09	2
Cellulosilyticum sp. WCF-2	Lachnospiraceae bacterium KM106-2	0.6274	1.23e-10	1.05e-08	2
Herbinix luporum	Lachnospiraceae bacterium KM106-2	0.767	6.68e-11	6.64e-09	2
Lachnoanaerobaculum umeaense	Lachnospiraceae bacterium KM106-2	0.7536	6.68e-11	6.64e-09	2
Lachnoclostridium phytofermentans	Lachnospiraceae bacterium KM106-2	0.7751	6.68e-11	6.64e-09	2
Lachnospiraceae bacterium	Lachnospiraceae bacterium KM106-2	0.6252	6.68e-11	6.64e-09	2
Anaerocolumna sp. CBA3638	Lactobacillus ruminis	0.6713	6.68e-11	6.64e-09	2
Butyrivibrio fibrisolvens	Lactobacillus ruminis	0.7543	6.68e-11	6.64e-09	2
Butyrivibrio hungatei	Lactobacillus ruminis	0.739	6.68e-11	6.64e-09	2
Butyrivibrio proteoclasticus	Lactobacillus ruminis	0.7568	6.68e-11	6.64e-09	2
Cellulosilyticum sp. WCF-2	Lactobacillus ruminis	0.636	2.28e-10	1.7e-08	2
Herbinix luporum	Lactobacillus ruminis	0.7038	6.68e-11	6.64e-09	2
Hungateiclostridium clariflavum	Lactobacillus ruminis	0.6099	6.68e-11	6.64e-09	2
Lachnoanaerobaculum umeaense	Lactobacillus ruminis	0.6121	6.68e-11	6.64e-09	2
Lachnoclostridium phytofermentans	Lactobacillus ruminis	0.725	6.68e-11	6.64e-09	2
Lachnospiraceae bacterium KM106-2	Lactobacillus ruminis	0.6514	1.23e-10	1.05e-08	2
Christensenella sp. Marseille-P3954	Libanicoccus massiliensis	0.6038	5.56e-10	3.64e-08	2
Eggerthella sp. YY7918	Libanicoccus massiliensis	0.7022	1.23e-10	1.05e-08	2
Christensenella sp. Marseille-P3954	Oscillibacter sp. PEA192	0.6468	3.26e-10	2.27e-08	2
Clostridiales bacterium CCNA10	Oscillibacter sp. PEA192	0.7252	6.68e-11	6.64e-09	2
Dysosmobacter welbionis	Oscillibacter sp. PEA192	0.9143	6.68e-11	6.64e-09	2
Flintibacter sp. KGMB00164	Oscillibacter sp. PEA192	0.6607	6.68e-11	6.64e-09	2
Intestinimonas butyriciproducens	Oscillibacter sp. PEA192	0.6224	6.68e-11	6.64e-09	2
Bacteroides thetaiotaomicron	Parabacteroides distasonis	0.6407	6.3e-09	2.74e-07	2
Fusobacterium nucleatum	Parvimonas micra	0.6785	6.68e-11	6.64e-09	2
Gemella morbillorum	Parvimonas micra	0.7452	6.68e-11	6.64e-09	2
Alistipes megaguti	Petrimonas mucosa	0.6555	2.28e-10	1.7e-08	2
Bacteroides coprosuis	Petrimonas mucosa	0.6792	6.68e-11	6.64e-09	2
Bacteroides coprosuis	Porphyromonas gingivalis	0.6743	5.11e-10	3.37e-08	2
Petrimonas mucosa	Porphyromonas gingivalis	0.7386	6.68e-11	6.64e-09	2
Bacteroides coprosuis	Prevotella denticola	0.6383	2.78e-10	2.02e-08	2
Petrimonas mucosa	Prevotella denticola	0.7541	6.68e-11	6.64e-09	2
Porphyromonas gingivalis	Prevotella denticola	0.6251	6.68e-11	6.64e-09	2
Petrimonas mucosa	Prevotella intermedia	0.6161	6.68e-11	6.64e-09	2
Porphyromonas gingivalis	Prevotella intermedia	0.7095	6.68e-11	6.64e-09	2
Prevotella denticola	Prevotella intermedia	0.7617	6.68e-11	6.64e-09	2
Anaerocolumna sp. CBA3638	Pseudobutyrivibrio xylanivorans	0.8957	6.68e-11	6.64e-09	2
Butyrivibrio fibrisolvens	Pseudobutyrivibrio xylanivorans	0.9224	6.68e-11	6.64e-09	2
Butyrivibrio hungatei	Pseudobutyrivibrio xylanivorans	0.9551	6.68e-11	6.64e-09	2
Butyrivibrio proteoclasticus	Pseudobutyrivibrio xylanivorans	0.9513	6.68e-11	6.64e-09	2
Cellulosilyticum sp. WCF-2	Pseudobutyrivibrio xylanivorans	0.7103	6.68e-11	6.64e-09	2
Clostridium novyi	Pseudobutyrivibrio xylanivorans	0.6147	1.77e-10	1.4e-08	2
Clostridium pasteurianum	Pseudobutyrivibrio xylanivorans	0.6317	6.68e-11	6.64e-09	2
Clostridium saccharoperbutylacetonicum	Pseudobutyrivibrio xylanivorans	0.6034	6.68e-11	6.64e-09	2
Herbinix luporum	Pseudobutyrivibrio xylanivorans	0.9267	6.68e-11	6.64e-09	2
Hungateiclostridium clariflavum	Pseudobutyrivibrio xylanivorans	0.7013	1.23e-10	1.05e-08	2
Lachnoanaerobaculum umeaense	Pseudobutyrivibrio xylanivorans	0.8797	6.68e-11	6.64e-09	2
Lachnoclostridium phytofermentans	Pseudobutyrivibrio xylanivorans	0.9252	6.68e-11	6.64e-09	2
Lachnospiraceae bacterium KM106-2	Pseudobutyrivibrio xylanivorans	0.8497	6.68e-11	6.64e-09	2
Lactobacillus ruminis	Pseudobutyrivibrio xylanivorans	0.708	6.68e-11	6.64e-09	2
Butyrivibrio proteoclasticus	Roseburia hominis	0.6074	2.28e-10	1.7e-08	2
Pseudobutyrivibrio xylanivorans	Roseburia hominis	0.621	6.68e-11	6.64e-09	2
Butyrivibrio fibrisolvens	Roseburia intestinalis	0.6213	5.49e-09	2.45e-07	2
Butyrivibrio hungatei	Roseburia intestinalis	0.6002	2.28e-10	1.7e-08	2
Butyrivibrio proteoclasticus	Roseburia intestinalis	0.6396	2.78e-10	2.02e-08	2
Lachnospiraceae bacterium KM106-2	Roseburia intestinalis	0.7226	6.68e-11	6.64e-09	2
Pseudobutyrivibrio xylanivorans	Roseburia intestinalis	0.6789	1.23e-10	1.05e-08	2
Christensenella sp. Marseille-P3954	Ruminococcus albus	0.61	1.23e-10	1.05e-08	2
Streptococcus equinus	Streptococcus salivarius	0.8626	6.68e-11	6.64e-09	2
Streptococcus equinus	Streptococcus sp. FDAARGOS 192	0.7779	6.68e-11	6.64e-09	2
Streptococcus salivarius	Streptococcus sp. FDAARGOS 192	0.8639	6.68e-11	6.64e-09	2
Bacteroides coprosuis	Tannerella forsythia	0.6552	6.68e-11	6.64e-09	2
Butyricimonas faecalis	Tannerella forsythia	0.6005	3.74e-09	1.79e-07	2
Petrimonas mucosa	Tannerella forsythia	0.7873	6.68e-11	6.64e-09	2
Porphyromonas gingivalis	Tannerella forsythia	0.78	6.68e-11	6.64e-09	2
Prevotella denticola	Tannerella forsythia	0.6765	1.77e-10	1.4e-08	2
Flavonifractor plautii	[Clostridium] bolteae	0.6366	1.77e-10	1.4e-08	2
Lachnoclostridium sp. YL32	[Clostridium] bolteae	0.7793	6.68e-11	6.64e-09	2
Methanococcus maripaludis	[Eubacterium] cellulosolvens	0.6084	1.23e-10	1.05e-08	2
Anaerocolumna sp. CBA3638	[Eubacterium] cellulosolvens	0.9144	6.68e-11	6.64e-09	2
Butyrivibrio fibrisolvens	[Eubacterium] cellulosolvens	0.9385	6.68e-11	6.64e-09	2
Butyrivibrio hungatei	[Eubacterium] cellulosolvens	0.8993	6.68e-11	6.64e-09	2
Butyrivibrio proteoclasticus	[Eubacterium] cellulosolvens	0.9121	6.68e-11	6.64e-09	2
Cellulosilyticum sp. WCF-2	[Eubacterium] cellulosolvens	0.602	1.23e-10	1.05e-08	2
Faecalibaculum rodentium	[Eubacterium] cellulosolvens	0.6125	1.23e-10	1.05e-08	2
Herbinix luporum	[Eubacterium] cellulosolvens	0.8797	6.68e-11	6.64e-09	2
Hungateiclostridium clariflavum	[Eubacterium] cellulosolvens	0.709	1.23e-10	1.05e-08	2
Lachnoanaerobaculum umeaense	[Eubacterium] cellulosolvens	0.8289	6.68e-11	6.64e-09	2
Lachnoclostridium phytofermentans	[Eubacterium] cellulosolvens	0.8698	6.68e-11	6.64e-09	2
Lachnospiraceae bacterium KM106-2	[Eubacterium] cellulosolvens	0.7267	6.68e-11	6.64e-09	2
Lactobacillus ruminis	[Eubacterium] cellulosolvens	0.7553	6.68e-11	6.64e-09	2
Pseudobutyrivibrio xylanivorans	[Eubacterium] cellulosolvens	0.8885	6.68e-11	6.64e-09	2
Aspergillus clavatus	Aspergillus sclerotioniger	0.6405	1.3e-07	3.37e-06	2
Aspergillus carbonarius	Botrytis cinerea	0.6065	9.6e-08	2.63e-06	2
Blastomyces parvus	Botrytis cinerea	0.7457	9.81e-10	5.77e-08	2
Botrytis cinerea	Candida tropicalis	0.6523	3.67e-09	1.77e-07	2
Calocera cornea	Coniophora puteana	0.6362	9.81e-10	5.77e-08	2
Halobellus limi	Diaporthe ampelina	0.6205	3.73e-10	2.57e-08	2
Calocera cornea	Diaporthe ampelina	0.6528	6.68e-11	6.64e-09	2
Methanobrevibacter ruminantium	Emmonsia sp. CAC-2015a	0.6031	6.68e-11	6.64e-09	2
Methanococcus maripaludis	Emmonsia sp. CAC-2015a	0.6018	6.68e-11	6.64e-09	2
Botrytis cinerea	Erysiphe pulchra	0.6602	5.21e-09	2.35e-07	2
Candida tropicalis	Erysiphe pulchra	0.6725	2.78e-10	2.02e-08	2
Aspergillus niger	Macrophomina phaseolina	0.6206	3.73e-10	2.57e-08	2
Erysiphe pulchra	Malassezia globosa	0.7915	9.4e-10	5.56e-08	2
Botrytis cinerea	Marssonina brunnea	0.6024	2.26e-08	7.91e-07	2
Anaerocolumna sp. CBA3638	Mucor ambiguus	0.6046	6.68e-11	6.64e-09	2
Butyrivibrio fibrisolvens	Mucor ambiguus	0.6166	3.26e-10	2.27e-08	2
[Eubacterium] cellulosolvens	Mucor ambiguus	0.6256	2.78e-10	2.02e-08	2
Emmonsia sp. CAC-2015a	Nadsonia fulvescens	0.6625	2.46e-09	1.27e-07	2
Halobellus limi	Ophiocordyceps australis	0.6596	1.07e-07	2.87e-06	2
Calocera cornea	Ophiocordyceps australis	0.6003	6.68e-11	6.64e-09	2
Methanocella paludicola	Pseudogymnoascus sp. 24MN13	0.6918	1.23e-10	1.05e-08	2
Colletotrichum graminicola	Puccinia sorghi	0.6074	6.37e-09	2.76e-07	2
Emmonsia sp. CAC-2015a	Puccinia sorghi	0.6931	2.28e-10	1.7e-08	2
Erysiphe pulchra	Pyrenophora tritici-repentis	0.6533	1.22e-08	4.74e-07	2
Pseudogymnoascus sp. VKM F-4520 (FW-2644)	Pyrenophora tritici-repentis	0.6518	2.49e-07	5.75e-06	2
Halobellus limi	Rachicladosporium antarcticum	0.6084	7.87e-08	2.24e-06	2
Natronococcus occultus	Rhodotorula taiwanensis	0.6056	2.79e-08	9.38e-07	2
Blastomyces parvus	Sclerotinia borealis	0.7367	3.5e-09	1.71e-07	2
Botrytis cinerea	Sclerotinia borealis	0.6914	2.79e-08	9.38e-07	2
Capronia epimyces	Sclerotinia borealis	0.6803	1.6e-08	5.96e-07	2
Erysiphe pulchra	Sclerotinia borealis	0.6365	4.63e-09	2.13e-07	2
Marssonina brunnea	Sclerotinia borealis	0.6228	6.68e-11	6.64e-09	2
Botrytis cinerea	Sclerotinia sclerotiorum	0.6673	8.57e-10	5.13e-08	2
Candida tropicalis	Sclerotinia sclerotiorum	0.6748	4.53e-09	2.09e-07	2
Erysiphe pulchra	Sclerotinia sclerotiorum	0.6315	1.31e-08	5.02e-07	2
Capronia epimyces	Sphaerulina musiva	0.7825	6.68e-11	6.64e-09	2
Erysiphe pulchra	Sphaerulina musiva	0.6562	7.04e-09	2.99e-07	2
Pyrenophora tritici-repentis	Sphaerulina musiva	0.7236	9.62e-09	3.91e-07	2
Sclerotinia borealis	Sphaerulina musiva	0.725	2.02e-09	1.08e-07	2
Methanococcus maripaludis	Talaromyces islandicus	0.6523	2.28e-10	1.7e-08	2
Butyrivibrio fibrisolvens	Talaromyces islandicus	0.6628	1.23e-10	1.05e-08	2
Clostridium saccharoperbutylacetonicum	Talaromyces islandicus	0.6167	1.23e-10	1.05e-08	2
[Eubacterium] cellulosolvens	Talaromyces islandicus	0.669	1.23e-10	1.05e-08	2
Aspergillus niger	Talaromyces islandicus	0.7601	7.53e-09	3.17e-07	2
Mucor ambiguus	Talaromyces islandicus	0.632	6.68e-11	6.64e-09	2
Haloferax volcanii	Trichosporon asahii	0.6696	2.88e-09	1.45e-07	2
Methanocella paludicola	Trichosporon asahii	0.679	4.43e-09	2.06e-07	2
Faecalibaculum rodentium	Trichosporon asahii	0.6168	7.73e-10	4.74e-08	2
Methanococcoides methylutens	Bacillus virus Mater	0.6469	1.23e-10	1.05e-08	2
Methanococcus maripaludis	Bacillus virus Mater	0.6133	6.68e-11	6.64e-09	2
Anaerocolumna sp. CBA3638	Bacillus virus Mater	0.7945	6.68e-11	6.64e-09	2
Butyrivibrio fibrisolvens	Bacillus virus Mater	0.73	6.68e-11	6.64e-09	2
Butyrivibrio hungatei	Bacillus virus Mater	0.6677	6.68e-11	6.64e-09	2
Butyrivibrio proteoclasticus	Bacillus virus Mater	0.693	6.68e-11	6.64e-09	2
Cellulosilyticum sp. WCF-2	Bacillus virus Mater	0.6001	4.2e-10	2.85e-08	2
Herbinix luporum	Bacillus virus Mater	0.7966	6.68e-11	6.64e-09	2
Hungateiclostridium clariflavum	Bacillus virus Mater	0.6269	6.68e-11	6.64e-09	2
Lachnoanaerobaculum umeaense	Bacillus virus Mater	0.6073	1.23e-10	1.05e-08	2
Lachnoclostridium phytofermentans	Bacillus virus Mater	0.7701	1.23e-10	1.05e-08	2
Pseudobutyrivibrio xylanivorans	Bacillus virus Mater	0.707	6.68e-11	6.64e-09	2
[Eubacterium] cellulosolvens	Bacillus virus Mater	0.7658	6.68e-11	6.64e-09	2
Aspergillus niger	Bacillus virus Mater	0.6059	1.48e-08	5.57e-07	2
Mucor ambiguus	Bacillus virus Mater	0.6741	9.4e-10	5.56e-08	2
Talaromyces islandicus	Bacillus virus Mater	0.7144	1.77e-10	1.4e-08	2
Aspergillus rambellii	BeAn 58058 virus	0.6316	4.3e-09	2.01e-07	2
Methanococcus maripaludis	Citrobacter virus Moon	0.6773	3.73e-10	2.57e-08	2
Anaerocolumna sp. CBA3638	Citrobacter virus Moon	0.7207	6.68e-11	6.64e-09	2
Herbinix luporum	Citrobacter virus Moon	0.6175	6.68e-11	6.64e-09	2
Lachnoanaerobaculum umeaense	Citrobacter virus Moon	0.6531	6.68e-11	6.64e-09	2
Lachnoclostridium phytofermentans	Citrobacter virus Moon	0.6407	6.68e-11	6.64e-09	2
[Eubacterium] cellulosolvens	Citrobacter virus Moon	0.6423	1.23e-10	1.05e-08	2
Mucor ambiguus	Citrobacter virus Moon	0.6379	6.68e-11	6.64e-09	2
Bacillus virus Mater	Citrobacter virus Moon	0.7082	2.28e-10	1.7e-08	2
Faecalibacterium prausnitzii	Enterobacter phage phiEap-2	0.7509	6.68e-11	6.64e-09	2
Anaerocolumna sp. CBA3638	Morganella phage vB MmoM MP1	0.612	2.78e-10	2.02e-08	2
Lachnoanaerobaculum umeaense	Morganella phage vB MmoM MP1	0.6055	1.77e-10	1.4e-08	2
Citrobacter virus Moon	Morganella phage vB MmoM MP1	0.6714	2.28e-10	1.7e-08	2
Moniliophthora roreri	Pandoravirus salinus	0.6508	6.68e-11	6.64e-09	2
Corynebacterium virus Darwin	Pseudomonas phage OBP	0.661	1.77e-10	1.4e-08	2
Pseudomonas phage OBP	Salmonella phage RE-2010	0.6155	4.2e-10	2.85e-08	2
Corynebacterium virus Darwin	Salmonella phage epsilon34	0.7027	4.2e-10	2.85e-08	2
Escherichia virus RCS47	Salmonella phage epsilon34	0.6105	6.68e-11	6.64e-09	2
Salmonella phage epsilon34	Shigella phage SfIV	0.6201	6.68e-11	6.64e-09	2

## Sheet: Fig4b_ctr
Source	Target	corr	pval	fdr	Cor_type
Halobellus limi	Haloferax volcanii	0.6496	8.15e-10	3.33e-08	2
Halobellus limi	Haloplanus rallus	0.718	6.68e-11	3.3e-09	2
Halobellus limi	Methanocella paludicola	0.6638	6.68e-11	3.3e-09	2
Halohasta litchfieldiae	Methanocella paludicola	0.6353	2.53e-09	9.42e-08	2
Haloplanus rallus	Methanocella paludicola	0.7163	1.23e-10	5.87e-09	2
Methanobrevibacter olleyae	Methanococcus maripaludis	0.6751	1.77e-10	8.22e-09	2
Halobellus limi	Methanothrix soehngenii	0.6191	6.37e-09	2.21e-07	2
Methanocella paludicola	Methanothrix soehngenii	0.6521	1.45e-08	4.63e-07	2
Alistipes dispar	Alistipes finegoldii	0.6171	1.23e-10	5.87e-09	2
Alistipes dispar	Alistipes megaguti	0.6432	6.68e-11	3.3e-09	2
Alistipes dispar	Alistipes shahii	0.6083	6.68e-11	3.3e-09	2
Alistipes finegoldii	Alistipes shahii	0.6779	6.68e-11	3.3e-09	2
Alistipes onderdonkii	Alistipes shahii	0.6154	6.44e-10	2.7e-08	2
Methanococcus maripaludis	Anaerocolumna sp. CBA3638	0.684	6.68e-11	3.3e-09	2
Bacteroides caecimuris	Bacteroides fragilis	0.6296	6.68e-11	3.3e-09	2
Bacteroides caecimuris	Bacteroides thetaiotaomicron	0.6643	6.68e-11	3.3e-09	2
Methanococcus maripaludis	Butyrivibrio fibrisolvens	0.6094	6.68e-11	3.3e-09	2
Anaerocolumna sp. CBA3638	Butyrivibrio fibrisolvens	0.9158	6.68e-11	3.3e-09	2
Anaerocolumna sp. CBA3638	Butyrivibrio hungatei	0.9037	6.68e-11	3.3e-09	2
Butyrivibrio fibrisolvens	Butyrivibrio hungatei	0.9729	6.68e-11	3.3e-09	2
Methanococcus maripaludis	Butyrivibrio proteoclasticus	0.6161	6.68e-11	3.3e-09	2
Anaerocolumna sp. CBA3638	Butyrivibrio proteoclasticus	0.9204	6.68e-11	3.3e-09	2
Butyrivibrio fibrisolvens	Butyrivibrio proteoclasticus	0.9753	6.68e-11	3.3e-09	2
Butyrivibrio hungatei	Butyrivibrio proteoclasticus	0.9776	6.68e-11	3.3e-09	2
Anaerocolumna sp. CBA3638	Cellulosilyticum sp. WCF-2	0.6733	1.77e-10	8.22e-09	2
Butyrivibrio fibrisolvens	Cellulosilyticum sp. WCF-2	0.7178	6.68e-11	3.3e-09	2
Butyrivibrio hungatei	Cellulosilyticum sp. WCF-2	0.7199	1.23e-10	5.87e-09	2
Butyrivibrio proteoclasticus	Cellulosilyticum sp. WCF-2	0.7188	6.68e-11	3.3e-09	2
Christensenella sp. Marseille-P3954	Cloacibacillus porcorum	0.6158	2.28e-10	1.03e-08	2
Clostridium baratii	Clostridium beijerinckii	0.8175	6.68e-11	3.3e-09	2
Clostridium baratii	Clostridium botulinum	0.9021	6.68e-11	3.3e-09	2
Clostridium beijerinckii	Clostridium botulinum	0.7383	8.15e-10	3.33e-08	2
Clostridium baratii	Clostridium butyricum	0.9068	6.68e-11	3.3e-09	2
Clostridium beijerinckii	Clostridium butyricum	0.787	1.1e-09	4.37e-08	2
Clostridium botulinum	Clostridium butyricum	0.9227	6.68e-11	3.3e-09	2
Cellulosilyticum sp. WCF-2	Clostridium novyi	0.6062	1.73e-09	6.58e-08	2
Clostridium baratii	Clostridium novyi	0.8685	6.68e-11	3.3e-09	2
Clostridium beijerinckii	Clostridium novyi	0.828	6.68e-11	3.3e-09	2
Clostridium botulinum	Clostridium novyi	0.8489	6.68e-11	3.3e-09	2
Clostridium butyricum	Clostridium novyi	0.8721	6.68e-11	3.3e-09	2
Butyrivibrio fibrisolvens	Clostridium pasteurianum	0.6308	1.23e-10	5.87e-09	2
Butyrivibrio hungatei	Clostridium pasteurianum	0.6245	6.68e-11	3.3e-09	2
Butyrivibrio proteoclasticus	Clostridium pasteurianum	0.6085	6.68e-11	3.3e-09	2
Clostridium baratii	Clostridium pasteurianum	0.7851	6.68e-11	3.3e-09	2
Clostridium beijerinckii	Clostridium pasteurianum	0.7815	2.28e-10	1.03e-08	2
Clostridium botulinum	Clostridium pasteurianum	0.8902	6.68e-11	3.3e-09	2
Clostridium butyricum	Clostridium pasteurianum	0.8255	6.68e-11	3.3e-09	2
Clostridium novyi	Clostridium pasteurianum	0.8154	6.68e-11	3.3e-09	2
Cellulosilyticum sp. WCF-2	Clostridium saccharobutylicum	0.6287	3.26e-10	1.44e-08	2
Clostridium baratii	Clostridium saccharobutylicum	0.9316	6.68e-11	3.3e-09	2
Clostridium beijerinckii	Clostridium saccharobutylicum	0.8177	6.68e-11	3.3e-09	2
Clostridium botulinum	Clostridium saccharobutylicum	0.8582	6.68e-11	3.3e-09	2
Clostridium butyricum	Clostridium saccharobutylicum	0.8828	6.68e-11	3.3e-09	2
Clostridium novyi	Clostridium saccharobutylicum	0.8829	6.68e-11	3.3e-09	2
Clostridium pasteurianum	Clostridium saccharobutylicum	0.746	6.68e-11	3.3e-09	2
Clostridium baratii	Clostridium saccharoperbutylacetonicum	0.8308	6.68e-11	3.3e-09	2
Clostridium beijerinckii	Clostridium saccharoperbutylacetonicum	0.8508	6.68e-11	3.3e-09	2
Clostridium botulinum	Clostridium saccharoperbutylacetonicum	0.8984	6.68e-11	3.3e-09	2
Clostridium butyricum	Clostridium saccharoperbutylacetonicum	0.9254	6.68e-11	3.3e-09	2
Clostridium novyi	Clostridium saccharoperbutylacetonicum	0.8296	6.68e-11	3.3e-09	2
Clostridium pasteurianum	Clostridium saccharoperbutylacetonicum	0.8992	6.68e-11	3.3e-09	2
Clostridium saccharobutylicum	Clostridium saccharoperbutylacetonicum	0.8698	6.68e-11	3.3e-09	2
Clostridium baratii	Clostridium septicum	0.9283	6.68e-11	3.3e-09	2
Clostridium beijerinckii	Clostridium septicum	0.7182	6.68e-11	3.3e-09	2
Clostridium botulinum	Clostridium septicum	0.8162	6.68e-11	3.3e-09	2
Clostridium butyricum	Clostridium septicum	0.8222	6.68e-11	3.3e-09	2
Clostridium novyi	Clostridium septicum	0.7569	6.68e-11	3.3e-09	2
Clostridium pasteurianum	Clostridium septicum	0.6922	6.68e-11	3.3e-09	2
Clostridium saccharobutylicum	Clostridium septicum	0.8772	6.68e-11	3.3e-09	2
Clostridium saccharoperbutylacetonicum	Clostridium septicum	0.7472	6.68e-11	3.3e-09	2
Clostridium baratii	Clostridium sp. CT4	0.8762	6.68e-11	3.3e-09	2
Clostridium beijerinckii	Clostridium sp. CT4	0.8501	6.68e-11	3.3e-09	2
Clostridium botulinum	Clostridium sp. CT4	0.8848	6.68e-11	3.3e-09	2
Clostridium butyricum	Clostridium sp. CT4	0.8314	1.77e-10	8.22e-09	2
Clostridium novyi	Clostridium sp. CT4	0.8981	6.68e-11	3.3e-09	2
Clostridium pasteurianum	Clostridium sp. CT4	0.8098	6.68e-11	3.3e-09	2
Clostridium saccharobutylicum	Clostridium sp. CT4	0.8799	6.68e-11	3.3e-09	2
Clostridium saccharoperbutylacetonicum	Clostridium sp. CT4	0.8807	6.68e-11	3.3e-09	2
Clostridium septicum	Clostridium sp. CT4	0.8314	6.68e-11	3.3e-09	2
Methanococcus maripaludis	Clostridium sp. DL-VIII	0.6008	6.68e-11	3.3e-09	2
Anaerocolumna sp. CBA3638	Clostridium sp. DL-VIII	0.6153	6.68e-11	3.3e-09	2
Butyrivibrio fibrisolvens	Clostridium sp. DL-VIII	0.6426	6.68e-11	3.3e-09	2
Butyrivibrio hungatei	Clostridium sp. DL-VIII	0.6261	6.68e-11	3.3e-09	2
Butyrivibrio proteoclasticus	Clostridium sp. DL-VIII	0.6324	6.68e-11	3.3e-09	2
Clostridium baratii	Clostridium sp. DL-VIII	0.8052	6.68e-11	3.3e-09	2
Clostridium beijerinckii	Clostridium sp. DL-VIII	0.8237	1.77e-10	8.22e-09	2
Clostridium botulinum	Clostridium sp. DL-VIII	0.8778	6.68e-11	3.3e-09	2
Clostridium butyricum	Clostridium sp. DL-VIII	0.926	6.68e-11	3.3e-09	2
Clostridium novyi	Clostridium sp. DL-VIII	0.846	6.68e-11	3.3e-09	2
Clostridium pasteurianum	Clostridium sp. DL-VIII	0.8875	6.68e-11	3.3e-09	2
Clostridium saccharobutylicum	Clostridium sp. DL-VIII	0.8352	6.68e-11	3.3e-09	2
Clostridium saccharoperbutylacetonicum	Clostridium sp. DL-VIII	0.9217	6.68e-11	3.3e-09	2
Clostridium septicum	Clostridium sp. DL-VIII	0.6947	6.68e-11	3.3e-09	2
Clostridium sp. CT4	Clostridium sp. DL-VIII	0.8287	6.68e-11	3.3e-09	2
Desulfovibrio desulfuricans	Desulfovibrio vulgaris	0.7273	6.68e-11	3.3e-09	2
Christensenella sp. Marseille-P3954	Dysosmobacter welbionis	0.7546	1.23e-10	5.87e-09	2
Clostridiales bacterium CCNA10	Dysosmobacter welbionis	0.738	6.68e-11	3.3e-09	2
Christensenella sp. Marseille-P3954	Eggerthella sp. YY7918	0.6063	6.68e-11	3.3e-09	2
Cloacibacillus porcorum	Eggerthella sp. YY7918	0.6221	2.89e-08	8.52e-07	2
Christensenella sp. Marseille-P3954	Flintibacter sp. KGMB00164	0.689	6.68e-11	3.3e-09	2
Dysosmobacter welbionis	Flintibacter sp. KGMB00164	0.7286	6.68e-11	3.3e-09	2
Clostridium baratii	Fusobacterium nucleatum	0.6172	6.68e-11	3.3e-09	2
Clostridium botulinum	Fusobacterium nucleatum	0.7718	6.68e-11	3.3e-09	2
Clostridium butyricum	Fusobacterium nucleatum	0.6548	1.23e-10	5.87e-09	2
Clostridium novyi	Fusobacterium nucleatum	0.6159	6.68e-11	3.3e-09	2
Clostridium pasteurianum	Fusobacterium nucleatum	0.8277	6.68e-11	3.3e-09	2
Clostridium saccharobutylicum	Fusobacterium nucleatum	0.6177	6.68e-11	3.3e-09	2
Clostridium saccharoperbutylacetonicum	Fusobacterium nucleatum	0.7685	1.77e-10	8.22e-09	2
Clostridium sp. DL-VIII	Fusobacterium nucleatum	0.7329	6.68e-11	3.3e-09	2
Clostridium novyi	Fusobacterium pseudoperiodonticum	0.6556	6.68e-11	3.3e-09	2
Clostridium pasteurianum	Fusobacterium pseudoperiodonticum	0.6051	6.68e-11	3.3e-09	2
Clostridium saccharobutylicum	Fusobacterium pseudoperiodonticum	0.6445	6.68e-11	3.3e-09	2
Fusobacterium nucleatum	Fusobacterium pseudoperiodonticum	0.6522	6.68e-11	3.3e-09	2
Methanococcus maripaludis	Herbinix luporum	0.6729	6.68e-11	3.3e-09	2
Anaerocolumna sp. CBA3638	Herbinix luporum	0.9299	6.68e-11	3.3e-09	2
Butyrivibrio fibrisolvens	Herbinix luporum	0.9075	6.68e-11	3.3e-09	2
Butyrivibrio hungatei	Herbinix luporum	0.91	6.68e-11	3.3e-09	2
Butyrivibrio proteoclasticus	Herbinix luporum	0.9209	6.68e-11	3.3e-09	2
Cellulosilyticum sp. WCF-2	Herbinix luporum	0.7022	1.23e-10	5.87e-09	2
Clostridium butyricum	Herbinix luporum	0.6006	1.23e-10	5.87e-09	2
Clostridium pasteurianum	Herbinix luporum	0.6679	6.68e-11	3.3e-09	2
Clostridium saccharoperbutylacetonicum	Herbinix luporum	0.6356	6.68e-11	3.3e-09	2
Clostridium sp. DL-VIII	Herbinix luporum	0.6767	6.68e-11	3.3e-09	2
Anaerotignum propionicum	Hungateiclostridium clariflavum	0.6349	3.26e-10	1.44e-08	2
Butyrivibrio fibrisolvens	Hungateiclostridium clariflavum	0.6709	3.26e-10	1.44e-08	2
Butyrivibrio hungatei	Hungateiclostridium clariflavum	0.6587	2.78e-10	1.25e-08	2
Butyrivibrio proteoclasticus	Hungateiclostridium clariflavum	0.6831	2.28e-10	1.03e-08	2
Cellulosilyticum sp. WCF-2	Hungateiclostridium clariflavum	0.6525	2.28e-10	1.03e-08	2
Clostridium beijerinckii	Hungateiclostridium clariflavum	0.6145	6.68e-11	3.3e-09	2
Clostridium novyi	Hungateiclostridium clariflavum	0.6304	6.68e-11	3.3e-09	2
Clostridium sp. CT4	Hungateiclostridium clariflavum	0.6484	6.68e-11	3.3e-09	2
Herbinix luporum	Hungateiclostridium clariflavum	0.6155	1.23e-10	5.87e-09	2
Christensenella sp. Marseille-P3954	Intestinimonas butyriciproducens	0.8244	6.68e-11	3.3e-09	2
Cloacibacillus porcorum	Intestinimonas butyriciproducens	0.6371	6.68e-11	3.3e-09	2
Clostridiales bacterium CCNA10	Intestinimonas butyriciproducens	0.6273	6.68e-11	3.3e-09	2
Dysosmobacter welbionis	Intestinimonas butyriciproducens	0.7665	6.68e-11	3.3e-09	2
Eggerthella sp. YY7918	Intestinimonas butyriciproducens	0.6171	1.23e-10	5.87e-09	2
Flintibacter sp. KGMB00164	Intestinimonas butyriciproducens	0.706	6.68e-11	3.3e-09	2
Methanococcus maripaludis	Lachnoanaerobaculum umeaense	0.6898	6.68e-11	3.3e-09	2
Anaerocolumna sp. CBA3638	Lachnoanaerobaculum umeaense	0.8992	6.68e-11	3.3e-09	2
Butyrivibrio fibrisolvens	Lachnoanaerobaculum umeaense	0.916	6.68e-11	3.3e-09	2
Butyrivibrio hungatei	Lachnoanaerobaculum umeaense	0.9136	6.68e-11	3.3e-09	2
Butyrivibrio proteoclasticus	Lachnoanaerobaculum umeaense	0.8884	6.68e-11	3.3e-09	2
Cellulosilyticum sp. WCF-2	Lachnoanaerobaculum umeaense	0.6613	6.68e-11	3.3e-09	2
Clostridium pasteurianum	Lachnoanaerobaculum umeaense	0.6289	6.68e-11	3.3e-09	2
Clostridium saccharoperbutylacetonicum	Lachnoanaerobaculum umeaense	0.6033	6.68e-11	3.3e-09	2
Clostridium sp. DL-VIII	Lachnoanaerobaculum umeaense	0.6398	6.68e-11	3.3e-09	2
Herbinix luporum	Lachnoanaerobaculum umeaense	0.9052	6.68e-11	3.3e-09	2
Methanococcus maripaludis	Lachnoclostridium phytofermentans	0.7055	6.68e-11	3.3e-09	2
Anaerocolumna sp. CBA3638	Lachnoclostridium phytofermentans	0.9535	6.68e-11	3.3e-09	2
Butyrivibrio fibrisolvens	Lachnoclostridium phytofermentans	0.9059	6.68e-11	3.3e-09	2
Butyrivibrio hungatei	Lachnoclostridium phytofermentans	0.906	6.68e-11	3.3e-09	2
Butyrivibrio proteoclasticus	Lachnoclostridium phytofermentans	0.9108	6.68e-11	3.3e-09	2
Cellulosilyticum sp. WCF-2	Lachnoclostridium phytofermentans	0.683	1.23e-10	5.87e-09	2
Clostridium pasteurianum	Lachnoclostridium phytofermentans	0.6375	6.68e-11	3.3e-09	2
Clostridium saccharoperbutylacetonicum	Lachnoclostridium phytofermentans	0.6368	6.68e-11	3.3e-09	2
Clostridium sp. DL-VIII	Lachnoclostridium phytofermentans	0.6876	6.68e-11	3.3e-09	2
Herbinix luporum	Lachnoclostridium phytofermentans	0.9604	6.68e-11	3.3e-09	2
Lachnoanaerobaculum umeaense	Lachnoclostridium phytofermentans	0.9222	6.68e-11	3.3e-09	2
Anaerocolumna sp. CBA3638	Lachnospiraceae bacterium KM106-2	0.7504	6.68e-11	3.3e-09	2
Butyrivibrio fibrisolvens	Lachnospiraceae bacterium KM106-2	0.7393	6.68e-11	3.3e-09	2
Butyrivibrio hungatei	Lachnospiraceae bacterium KM106-2	0.7386	6.68e-11	3.3e-09	2
Butyrivibrio proteoclasticus	Lachnospiraceae bacterium KM106-2	0.7434	6.68e-11	3.3e-09	2
Herbinix luporum	Lachnospiraceae bacterium KM106-2	0.7443	6.68e-11	3.3e-09	2
Lachnoanaerobaculum umeaense	Lachnospiraceae bacterium KM106-2	0.7233	6.68e-11	3.3e-09	2
Lachnoclostridium phytofermentans	Lachnospiraceae bacterium KM106-2	0.7509	6.68e-11	3.3e-09	2
Lachnospiraceae bacterium	Lachnospiraceae bacterium KM106-2	0.6491	6.68e-11	3.3e-09	2
Eggerthella sp. YY7918	Libanicoccus massiliensis	0.6531	2.28e-10	1.03e-08	2
Butyricimonas faecalis	Odoribacter splanchnicus	0.6977	8.45e-09	2.83e-07	2
Clostridiales bacterium CCNA10	Oscillibacter sp. PEA192	0.7378	6.68e-11	3.3e-09	2
Dysosmobacter welbionis	Oscillibacter sp. PEA192	0.8946	6.68e-11	3.3e-09	2
Flavonifractor plautii	Oscillibacter sp. PEA192	0.615	1.18e-08	3.82e-07	2
Flintibacter sp. KGMB00164	Oscillibacter sp. PEA192	0.6692	6.68e-11	3.3e-09	2
Intestinimonas butyriciproducens	Oscillibacter sp. PEA192	0.7169	6.68e-11	3.3e-09	2
Bacteroides caecimuris	Parabacteroides distasonis	0.6313	2.28e-10	1.03e-08	2
Parabacteroides distasonis	Parabacteroides sp. CT06	0.6648	6.68e-11	3.3e-09	2
Gemella morbillorum	Parvimonas micra	0.6671	6.68e-11	3.3e-09	2
Bacteroides coprosuis	Petrimonas mucosa	0.6461	2.88e-09	1.06e-07	2
Alistipes megaguti	Porphyromonas gingivalis	0.6204	1.77e-10	8.22e-09	2
Bacteroides coprosuis	Porphyromonas gingivalis	0.6717	6.68e-11	3.3e-09	2
Petrimonas mucosa	Porphyromonas gingivalis	0.7792	6.68e-11	3.3e-09	2
Porphyromonas asaccharolytica	Porphyromonas gingivalis	0.6727	6.68e-11	3.3e-09	2
Alistipes megaguti	Prevotella denticola	0.6068	1.23e-10	5.87e-09	2
Petrimonas mucosa	Prevotella denticola	0.7167	2.78e-10	1.25e-08	2
Porphyromonas asaccharolytica	Prevotella denticola	0.6922	6.68e-11	3.3e-09	2
Porphyromonas gingivalis	Prevotella denticola	0.7238	6.68e-11	3.3e-09	2
Bacteroides coprosuis	Prevotella intermedia	0.6234	6.68e-11	3.3e-09	2
Petrimonas mucosa	Prevotella intermedia	0.7367	1.77e-10	8.22e-09	2
Porphyromonas asaccharolytica	Prevotella intermedia	0.6801	6.68e-11	3.3e-09	2
Porphyromonas gingivalis	Prevotella intermedia	0.7513	6.68e-11	3.3e-09	2
Prevotella denticola	Prevotella intermedia	0.9189	6.68e-11	3.3e-09	2
Methanococcus maripaludis	Pseudobutyrivibrio xylanivorans	0.6199	6.68e-11	3.3e-09	2
Anaerocolumna sp. CBA3638	Pseudobutyrivibrio xylanivorans	0.9008	6.68e-11	3.3e-09	2
Butyrivibrio fibrisolvens	Pseudobutyrivibrio xylanivorans	0.9421	6.68e-11	3.3e-09	2
Butyrivibrio hungatei	Pseudobutyrivibrio xylanivorans	0.9598	6.68e-11	3.3e-09	2
Butyrivibrio proteoclasticus	Pseudobutyrivibrio xylanivorans	0.9567	6.68e-11	3.3e-09	2
Cellulosilyticum sp. WCF-2	Pseudobutyrivibrio xylanivorans	0.706	6.68e-11	3.3e-09	2
Herbinix luporum	Pseudobutyrivibrio xylanivorans	0.9108	6.68e-11	3.3e-09	2
Hungateiclostridium clariflavum	Pseudobutyrivibrio xylanivorans	0.6266	6.87e-10	2.85e-08	2
Lachnoanaerobaculum umeaense	Pseudobutyrivibrio xylanivorans	0.9017	6.68e-11	3.3e-09	2
Lachnoclostridium phytofermentans	Pseudobutyrivibrio xylanivorans	0.916	6.68e-11	3.3e-09	2
Lachnospiraceae bacterium KM106-2	Pseudobutyrivibrio xylanivorans	0.7715	6.68e-11	3.3e-09	2
Lachnospiraceae bacterium KM106-2	Roseburia intestinalis	0.6372	6.68e-11	3.3e-09	2
Christensenella sp. Marseille-P3954	Ruminococcus albus	0.6474	6.44e-10	2.7e-08	2
Intestinimonas butyriciproducens	Ruminococcus albus	0.6778	7.73e-10	3.17e-08	2
Christensenella sp. Marseille-P3954	Ruthenibacterium lactatiformans	0.7248	6.68e-11	3.3e-09	2
Clostridiales bacterium CCNA10	Ruthenibacterium lactatiformans	0.6371	7.95e-09	2.69e-07	2
Dysosmobacter welbionis	Ruthenibacterium lactatiformans	0.7255	6e-10	2.53e-08	2
Flintibacter sp. KGMB00164	Ruthenibacterium lactatiformans	0.615	6.83e-09	2.35e-07	2
Intestinimonas butyriciproducens	Ruthenibacterium lactatiformans	0.7042	6.68e-11	3.3e-09	2
Oscillibacter sp. PEA192	Ruthenibacterium lactatiformans	0.6503	8.36e-09	2.8e-07	2
Streptococcus equinus	Streptococcus oralis	0.6033	5.11e-10	2.19e-08	2
Streptococcus equinus	Streptococcus salivarius	0.8036	6.68e-11	3.3e-09	2
Streptococcus oralis	Streptococcus salivarius	0.6601	1.23e-10	5.87e-09	2
Streptococcus equinus	Streptococcus sp. FDAARGOS 192	0.8298	6.68e-11	3.3e-09	2
Streptococcus salivarius	Streptococcus sp. FDAARGOS 192	0.9004	6.68e-11	3.3e-09	2
Alistipes megaguti	Tannerella forsythia	0.6462	1.77e-10	8.22e-09	2
Bacteroides coprosuis	Tannerella forsythia	0.7366	1.77e-10	8.22e-09	2
Petrimonas mucosa	Tannerella forsythia	0.7439	6.68e-11	3.3e-09	2
Porphyromonas asaccharolytica	Tannerella forsythia	0.6983	6.68e-11	3.3e-09	2
Porphyromonas gingivalis	Tannerella forsythia	0.817	6.68e-11	3.3e-09	2
Prevotella denticola	Tannerella forsythia	0.6888	6.68e-11	3.3e-09	2
Prevotella intermedia	Tannerella forsythia	0.635	1.77e-10	8.22e-09	2
Lachnoclostridium sp. YL32	[Clostridium] bolteae	0.7966	6.68e-11	3.3e-09	2
Methanococcus maripaludis	[Eubacterium] cellulosolvens	0.621	1.23e-10	5.87e-09	2
Anaerocolumna sp. CBA3638	[Eubacterium] cellulosolvens	0.8677	6.68e-11	3.3e-09	2
Butyrivibrio fibrisolvens	[Eubacterium] cellulosolvens	0.8505	6.68e-11	3.3e-09	2
Butyrivibrio hungatei	[Eubacterium] cellulosolvens	0.8117	6.68e-11	3.3e-09	2
Butyrivibrio proteoclasticus	[Eubacterium] cellulosolvens	0.8393	6.68e-11	3.3e-09	2
Cellulosilyticum sp. WCF-2	[Eubacterium] cellulosolvens	0.6184	1.88e-09	7.12e-08	2
Herbinix luporum	[Eubacterium] cellulosolvens	0.8265	6.68e-11	3.3e-09	2
Lachnoanaerobaculum umeaense	[Eubacterium] cellulosolvens	0.8345	6.68e-11	3.3e-09	2
Lachnoclostridium phytofermentans	[Eubacterium] cellulosolvens	0.851	6.68e-11	3.3e-09	2
Lachnospiraceae bacterium KM106-2	[Eubacterium] cellulosolvens	0.6709	6.68e-11	3.3e-09	2
Pseudobutyrivibrio xylanivorans	[Eubacterium] cellulosolvens	0.8356	6.68e-11	3.3e-09	2
Botrytis cinerea	Candida tropicalis	0.6617	6.68e-11	3.3e-09	2
Aspergillus clavatus	Colletotrichum nymphaeae	0.6551	1.73e-09	6.58e-08	2
Candida tropicalis	Erysiphe pulchra	0.6039	6.87e-10	2.85e-08	2
Emmonsia sp. CAC-2015a	Erysiphe pulchra	0.613	6.89e-09	2.37e-07	2
Desulfovibrio desulfuricans	Exophiala oligosperma	0.6051	4.82e-07	9.92e-06	2
Aspergillus clavatus	Hypholoma sublateritium	0.6488	2.27e-07	5.22e-06	2
Lachnoclostridium phytofermentans	Macrophomina phaseolina	0.6472	2.35e-08	7.07e-07	2
Botrytis cinerea	Marssonina brunnea	0.7021	1.77e-10	8.22e-09	2
Candida tropicalis	Marssonina brunnea	0.637	3.5e-09	1.27e-07	2
Erysiphe pulchra	Mucor ambiguus	0.6396	6.68e-11	3.3e-09	2
Fonsecaea erecta	Parastagonospora nodorum	0.6249	1.8e-08	5.59e-07	2
Hypholoma sublateritium	Parastagonospora nodorum	0.6244	1.55e-08	4.89e-07	2
Marssonina brunnea	Paxillus involutus	0.6032	2.59e-07	5.82e-06	2
Candida tropicalis	Puccinia sorghi	0.6095	6.68e-11	3.3e-09	2
Emmonsia sp. CAC-2015a	Puccinia sorghi	0.613	1.23e-10	5.87e-09	2
Moniliophthora roreri	Puccinia striiformis	0.6673	5.11e-10	2.19e-08	2
Aspergillus clavatus	Pyrenochaeta sp. DS3sAY3a	0.6111	4.18e-08	1.19e-06	2
Halobellus limi	Rhodotorula sp. JG-1b	0.6178	1.84e-09	6.99e-08	2
Methanocella paludicola	Rhodotorula sp. JG-1b	0.6188	2.53e-09	9.42e-08	2
Natrinema versiforme	Rhodotorula taiwanensis	0.6529	2.02e-09	7.64e-08	2
Marssonina brunnea	Sclerotinia borealis	0.617	5.3e-08	1.46e-06	2
Methanococcus maripaludis	Talaromyces islandicus	0.6707	6.68e-11	3.3e-09	2
Aspergillus niger	Talaromyces islandicus	0.7165	6.68e-11	3.3e-09	2
Mucor ambiguus	Talaromyces islandicus	0.7202	6.68e-11	3.3e-09	2
Methanocella paludicola	Trichosporon asahii	0.6795	1.26e-09	4.93e-08	2
Anaerocolumna sp. CBA3638	Bacillus virus Mater	0.626	7.3e-10	3.01e-08	2
Cellulosilyticum sp. WCF-2	Bacillus virus Mater	0.6123	1.28e-08	4.14e-07	2
[Eubacterium] cellulosolvens	Bacillus virus Mater	0.6469	7.73e-10	3.17e-08	2
Macrophomina phaseolina	Bacillus virus Mater	0.6702	3.26e-10	1.44e-08	2
Faecalibacterium prausnitzii	Enterobacter phage phiEap-2	0.6704	6.68e-11	3.3e-09	2
Macrophomina phaseolina	Morganella phage vB MmoM MP1	0.7383	7.73e-10	3.17e-08	2
Bacillus virus Mater	Morganella phage vB MmoM MP1	0.7361	6.87e-10	2.85e-08	2
Lachnospiraceae bacterium	Mycobacterium phage Mulciber	0.7074	6.68e-11	3.3e-09	2
Puccinia striiformis	Pandoravirus salinus	0.6342	5.65e-09	1.98e-07	2
Corynebacterium virus Darwin	Pseudomonas phage OBP	0.6054	6.68e-11	3.3e-09	2
Corynebacterium virus Darwin	Salmonella phage epsilon34	0.6502	6.68e-11	3.3e-09	2
Pseudomonas phage OBP	Salmonella phage epsilon34	0.6081	6.68e-11	3.3e-09	2
Salmonella phage epsilon34	Shigella phage SfIV	0.6031	6.68e-11	3.3e-09	2
