# Supplementary material for: Multi-kingdom microbiota analyses identify bacterial–fungal interactions and biomarkers of colorectal cancer across cohorts
Source: Nat Microbiol. 2022 Jan 27;7(2):238–50. doi: 10.1038/s41564-021-01030-7 (PMC8813618; doi:10.1038/s41564-021-01030-7)
Supplement: Supplementary file 8 — Statistical source data for Fig. 5. [file 41564_2021_1030_MOESM8_ESM.xlsx]

## Sheet: Fig5a
KO	AUS_FC	FRA_FC	GER_FC	CHN_FC	JAP_FC	Meta_FC	AbundanceChange	Pathway	kegg_pathway	kegg_category
K00100	0.118247	0.109153	-0.0642396	0.11761	0.0653905	0.067586	Increased	ko00650	Butanoate metabolism	Carbohydrate metabolism
K01027	0.318061	0.741158	-0.0534631	0.119305	0.29445	0.290586	Increased	ko00650	Butanoate metabolism	Carbohydrate metabolism
K01040	0.47004	1.25043	0.314334	0.305779	-0.281241	0.139909	Increased	ko00650	Butanoate metabolism	Carbohydrate metabolism
K01575	0.00365498	0.308497	-0.032911	0.155745	0.303441	0.19571	Increased	ko00650	Butanoate metabolism	Carbohydrate metabolism
K01615	0.418114	0.929976	0.218222	0.387092	0.172322	0.345842	Increased	ko00650	Butanoate metabolism	Carbohydrate metabolism
K01640	0.461356	0.0805537	0.366206	0.574585	0.201712	0.292837	Increased	ko00650	Butanoate metabolism	Carbohydrate metabolism
K01652	-0.122097	-0.259137	-0.162537	-0.0692832	-0.0675045	-0.112097	Decreased	ko00650	Butanoate metabolism	Carbohydrate metabolism
K04073	-0.313059	0.0757216	-0.438493	-0.113044	0.00643596	-0.159459	Decreased	ko00650	Butanoate metabolism	Carbohydrate metabolism
K08318	0.543042	0.458988	0.305988	-0.379562	0.387022	0.288811	Increased	ko00650	Butanoate metabolism	Carbohydrate metabolism
K14534	0.498236	0.549912	0.0211392	0.443662	0.0920009	0.245409	Increased	ko00650	Butanoate metabolism	Carbohydrate metabolism
K18118	0.696938	-0.103462	0.369623	0.163101	0.163407	0.224366	Increased	ko00650	Butanoate metabolism	Carbohydrate metabolism
K18122	0.0872846	-0.301145	0.375299	0.486101	0.173708	0.141595	Increased	ko00650	Butanoate metabolism	Carbohydrate metabolism
K19709	0.509018	-0.351658	-0.557258	-0.399529	-0.134769	-0.116617	Decreased	ko00650	Butanoate metabolism	Carbohydrate metabolism
K00999	2.16787	0.449861	0.688753	0.889651	-0.127462	0.274068	Increased	ko00562	Inositol phosphate metabolism	Carbohydrate metabolism
K03079	0.240023	0.425794	0.22119	0.169041	0.0854176	0.178226	Increased	ko00053	Ascorbate and aldarate metabolism	Carbohydrate metabolism
K03475	0.0224198	0.511513	0.476661	0.359584	0.206359	0.2491	Increased	ko00053	Ascorbate and aldarate metabolism	Carbohydrate metabolism
K03476	0.175803	0.23863	0.356788	0.162821	0.125011	0.189733	Increased	ko00053	Ascorbate and aldarate metabolism	Carbohydrate metabolism
K13874	-0.108692	-0.205172	-0.370536	-0.459476	-0.208941	-0.22095	Decreased	ko00053	Ascorbate and aldarate metabolism	Carbohydrate metabolism
K20023	0.0945028	0.00666294	-0.283743	0.0358695	-0.0455991	-0.0465475	Decreased	ko00053	Ascorbate and aldarate metabolism	Carbohydrate metabolism
K00276	-0.289295	-0.596471	-0.256255	-0.155885	-0.183863	-0.220218	Decreased	ko00960	Tropane, piperidine and pyridine alkaloid biosynthesis	Biosynthesis of other secondary metabolites
K00808	1.18803	-0.350178	0.127833	0.0511295	0.230161	0.13733	Increased	ko00960	Tropane, piperidine and pyridine alkaloid biosynthesis	Biosynthesis of other secondary metabolites
K00817	-0.0310451	-0.0651934	-0.0736024	-0.0657403	-0.0713396	-0.0691674	Decreased	ko00960	Tropane, piperidine and pyridine alkaloid biosynthesis	Biosynthesis of other secondary metabolites
K01582	-0.254251	-0.195465	-0.143557	-0.179622	-0.0612051	-0.149202	Decreased	ko00960	Tropane, piperidine and pyridine alkaloid biosynthesis	Biosynthesis of other secondary metabolites
K14257	0.612829	1.1552	0.416739	0.900686	0.328028	0.562683	Increased	ko00404	Staurosporine biosynthesis	Biosynthesis of other secondary metabolites
K01623	0.663966	1.83779	1.11769	0.204347	0.0732932	0.597842	Increased	ko00710	Carbon fixation in photosynthetic organisms	Energy metabolism
K01624	0.100012	0.13039	-0.0103747	0.0745036	0.0579512	0.0628114	Increased	ko00710	Carbon fixation in photosynthetic organisms	Energy metabolism
K04041	0.0135379	0.0332804	0.0960993	0.092685	0.0654118	0.0589611	Increased	ko00710	Carbon fixation in photosynthetic organisms	Energy metabolism
K00654	2.21464	0.54362	0.622788	0.888549	-0.14191	0.270629	Increased	ko00600	Sphingolipid metabolism	Lipid metabolism
K00720	0.65401	0.226851	-0.148396	0.258335	-0.0119845	0.106941	Increased	ko00600	Sphingolipid metabolism	Lipid metabolism
K01130	0.496778	0.123672	0.0513289	0.0347158	0.114649	0.151933	Increased	ko00600	Sphingolipid metabolism	Lipid metabolism
K01134	0.396451	0.435764	0.451154	0.336711	0.177042	0.297541	Increased	ko00600	Sphingolipid metabolism	Lipid metabolism
K01186	0.0756821	0.0867691	0.0829154	0.0227604	0.139305	0.105006	Increased	ko00600	Sphingolipid metabolism	Lipid metabolism
K04718	-0.250264	0.151901	0.157369	0.25819	0.149178	0.0776839	Increased	ko00600	Sphingolipid metabolism	Lipid metabolism
K00038	0.121227	2.37053	0.759475	0.229203	-0.253066	0.178092	Increased	ko00140	Steroid hormone biosynthesis	Lipid metabolism
K00803	-0.193817	0.372448	0.480538	0.243954	0.1272	0.191386	Increased	ko00565	Ether lipid metabolism	Lipid metabolism
K01058	0.248181	0.225472	-0.0929906	0.191796	-0.00265976	0.0682854	Increased	ko00565	Ether lipid metabolism	Lipid metabolism
K17717	-0.232834	-0.572557	0.0327176	-0.616032	-0.538967	-0.430314	Decreased	ko00565	Ether lipid metabolism	Lipid metabolism
K03237	0.606894	2.31271	-0.317523	0.559508	0.181273	0.618006	Increased	ko05162	Measles	Infectious disease: viral
K10144	1.34398	-0.264644	0.963408	0.741941	-0.280101	0.0697683	Increased	ko05162	Measles	Infectious disease: viral
K00273	0.31258	0.0109027	0.405839	0.184362	-0.20222	-0.00518477	Increased	ko00472	D-Arginine and D-ornithine metabolism	Metabolism of other amino acids
K00824	-0.101549	-0.215778	0.0764342	-0.258405	-0.115849	-0.124637	Decreased	ko00472	D-Arginine and D-ornithine metabolism	Metabolism of other amino acids
K17898	1.42285	2.28314	0.85006	0.352263	-0.137942	0.805676	Increased	ko00472	D-Arginine and D-ornithine metabolism	Metabolism of other amino acids
K17899	1.54798	3.24696	0.816153	0.425887	-0.220499	1.22597	Increased	ko00472	D-Arginine and D-ornithine metabolism	Metabolism of other amino acids
K21898	0.448968	1.41931	0.52358	0.082277	-0.158668	0.3206	Increased	ko00472	D-Arginine and D-ornithine metabolism	Metabolism of other amino acids
K00129	-0.945403	-1.37759	-0.551942	0.132369	0.386665	0.0144554	Decreased	ko00410	beta-Alanine metabolism	Metabolism of other amino acids
K00276	-0.289295	-0.596471	-0.256255	-0.155885	-0.183863	-0.220218	Decreased	ko00410	beta-Alanine metabolism	Metabolism of other amino acids
K01464	0.145905	0.19727	-0.0241238	0.165085	0.169419	0.144727	Increased	ko00410	beta-Alanine metabolism	Metabolism of other amino acids
K09722	-0.206652	0.831962	1.30364	1.04254	0.50146	0.597507	Increased	ko00410	beta-Alanine metabolism	Metabolism of other amino acids
K14257	0.612829	1.1552	0.416739	0.900686	0.328028	0.562683	Increased	ko00253	Tetracycline biosynthesis	Metabolism of terpenoids and polyketides
K00141	-0.591078	-0.445612	-0.270842	0.201985	0.166092	-0.107688	Decreased	ko00623	Toluene degradation	Xenobiotics biodegradation and metabolism
K03381	-0.457301	-0.271945	-0.122599	-0.00505752	-0.0497443	-0.135422	Decreased	ko00623	Toluene degradation	Xenobiotics biodegradation and metabolism
K15762	0.379588	0.494075	0.538819	0.281761	0.709857	0.606727	Increased	ko00623	Toluene degradation	Xenobiotics biodegradation and metabolism
K01026	0.351418	0.379313	-0.265649	0.331699	0.0918489	0.144185	Increased	ko00643	Styrene degradation	Xenobiotics biodegradation and metabolism
K01040	0.47004	1.25043	0.314334	0.305779	-0.281241	0.139909	Increased	ko00643	Styrene degradation	Xenobiotics biodegradation and metabolism
K20626	0.491023	0.921572	1.4399	1.01636	0.810353	0.887179	Increased	ko00643	Styrene degradation	Xenobiotics biodegradation and metabolism
K18095	1.03434	0.398431	0.311688	2.06768	1.0262	1.01776	Increased	ko01501	beta-Lactam resistance	Drug resistance: antimicrobial
K03800	0.0746008	0.550886	0.196852	0.364695	-0.00570734	0.151183	Increased	ko00785	Lipoic acid metabolism	Metabolism of cofactors and vitamins
K16869	0.139537	0.581818	0.745557	0.452874	0.139555	0.299882	Increased	ko00785	Lipoic acid metabolism	Metabolism of cofactors and vitamins
K09516	0.126567	0.370984	-0.0250928	-0.0430596	0.358414	0.254306	Increased	ko00830	Retinol metabolism	Metabolism of cofactors and vitamins
K11153	1.54245	0.123734	0.389761	0.13409	0.170396	0.264025	Increased	ko00830	Retinol metabolism	Metabolism of cofactors and vitamins

## Sheet: Fig5b
	DRR127476	DRR127488	DRR127524	DRR127532	DRR127535	DRR127537	DRR127546	DRR127552	DRR127583	DRR127588	DRR127596	DRR127597	DRR127613	DRR127616	DRR127619	DRR127628	DRR127634	DRR127649	DRR127672	DRR127683	DRR127692	DRR127704	DRR127707	DRR127713	DRR127721	DRR127724	DRR127728	DRR127731	DRR127736	DRR127748	DRR127751	DRR127752	DRR127755	DRR127756	DRR127762	DRR127763	DRR127776	DRR127777	DRR162775	DRR162776	CCIS00146684ST-4-0	CCIS00281083ST-3-0	CCIS02124300ST-4-0	CCIS02856720ST-4-0	CCIS03473770ST-4-0	CCIS03857607ST-4-0	CCIS05314658ST-4-0	CCIS07277498ST-4-0	CCIS07539127ST-4-0
K00100	0.000559376	0.000622156	0.000453687	0.000545148	0.000535032	0.000547554	0.000554042	0.000741349	0.000663901	0.000881031	0.000532402	0.000465374	0.00048911	0.000620043	0.000649807	0.000923334	0.000869209	0.00093864	0.000800475	0.000878557	0.000675309	0.000752306	0.000660825	0.000822916	0.000814923	0.000658641	0.000751036	0.000834293	0.000872064	0.000618754	0.000509459	0.000977814	0.000574266	0.000519798	0.000605725	0.000659506	0.000456372	0.000582656	0.00073653	0.000790989	0.000550306	0.000407788	0.000830161	0.000737728	0.000602344	0.000340052	0.000519973	0.000465467	0.000594076
K17898	8e-06	1.04e-05	7.23e-06	5.45e-06	3.31e-06	3.69e-06	5.28e-06	3.62e-06	6.98e-06	1.19e-05	5.04e-06	1.01e-05	1.97e-05	7.83e-06	5.82e-06	5.45e-06	3.34e-06	5.84e-06	4.05e-06	8.03e-06	9.67e-06	7.01e-06	1.47e-05	4.39e-06	4.35e-06	4.09e-05	4.3e-06	4.25e-06	6.28e-06	5.94e-06	4.03e-06	2.18e-06	4.7e-06	6.84e-06	5.75e-06	8.14e-06	4.33e-06	5.46e-06	4.28e-06	2.95e-06	3.78e-05	9.67e-06	2.39e-05	9.14e-06	7.94e-06	8.56e-06	6.32e-06	4.9e-06	6.36e-05
K17899	1.72e-06	4.13e-07	6.35e-07	4.28e-07	3.65e-07	1e-07	1.75e-06	2.33e-07	1.25e-06	3.86e-06	1.32e-06	1.33e-06	2.3e-06	1.05e-06	2.43e-06	1.16e-06	7.93e-07	1.29e-06	1.28e-06	3.58e-06	9.75e-07	2.88e-06	1.58e-06	1.68e-06	1.19e-06	3.4e-06	9.59e-07	1.07e-06	1.55e-06	1.36e-06	9.53e-07	4.21e-07	1.67e-06	3.06e-06	8.36e-07	2.09e-06	9.06e-07	5.8e-07	1.01e-06	8.52e-07	9.94e-07	4.62e-06	3.41e-06	1.88e-06	1.4e-06	5.84e-07	7.12e-07	6.77e-07	2.35e-06
[truncated: 936 more columns]

## Sheet: Fig5c&d
	bdhA_CTR	bdhA_CRC	bdhB_CTR	bdhB_CRC	oraE_CTR	oraE_CRC	oraS_CTR	oraS_CRC
1	-10.224	-5.6077	-13.045	-5.6077	-13.587	-13.714	-16.5234	-13.1775
2	-13.125	-7.2924	-16.111	-7.2924	-15.616	-16.489	-17.3803	-14.2393
3	-8.1004	-6.2144	-14.917	-6.2144	-18.486	-18.092	-13.67	-14.2413
4	-8.9	-7.8732	-13.643	-7.8732	-18.014	-16.44	-15.6713	-13.3816
5	-7.8693	-6.9658	-16.696	-6.9658	-20.006	-18.095	-16.2627	-14.9905
6	-7.0571	-6.1684	-16.246	-6.1684	-16.98	-17.719	-13.816	-13.3671
7	-10.12	-7.2507	-16.88	-7.2507	-14.261	-17.254	-16.7769	-12.9479
8	-7.4776	-7.3969	-20.593	-7.3969	-16.176	-20.587	-15.3292	-15.3047
9	-9.5232	-8.89	-15.064	-11.592	-18.246	-18.093	-16.3167	-17.8793
10	-9.8904	-9.9703	-12.935	-11.021	-18.558	-15.823	-15.7461	-13.6468
11	-9.2655	-7.2326	-14.316	-10.266	-16.437	-14.053	-16.6176	-16.734
12	-12.359	-7.9895	-14.878	-6.9105	-17.002	-15.542	-16.8884	-16.7098
13	-11.083	-9.967	-16.38	-12.557	-18.82	-17.73	-20.1097	-14.0037
14	-10.377	-9.5142	-13.303	-14.131	-17.022	-17.416	-16.4345	-16.7698
15	-8.8212	-13.225	-9.6623	-14.077	-15.654	-17.665	-18.5774	-15.9607
16	-8.5245	-7.779	-8.278	-10.559	-19.3746	-12.7831	-16.8656	-17.0911
17	-10.247	-9.3808	-19.383	-11.212	-17.1928	-12.4818	-17.7885	-16.4352
18	-9.6379	-7.8802	-19.722	-9.7839	-13.0666	-12.1546	-16.5935	-17.2647
19	-4.49	-9.9043	-15.274	-13.958	-17.5169	-14.5934	-19.5927	-14.9226
20	-11.74	-10.112	-17.446	-12.541	-13.9444	-12.3622	-17.8763	-17.7061
21	-8.4573	-11.526	-8.6454	-12.315	-14.7666	-12.3049	-19.5774	-16.5163
22	-13.059	-8.9461	-14.148	-8.3163	-16.0693	-13.1852	-17.9548	-17.0962
23	-9.5261	-6.2884	-14.269	-9.1564	-14.8812	-12.7831	-18.7747	-16.5655
24	-8.5775	-8.0636	-19	-15.238	-12.8099	-13.8358	-14.314	-12.96
25	-9.8935	-4.7434	-11.317	-8.4684	-12.546	-12.555	-18.558	-14.795
26	-11.834	-7.3526	-11.897	-17.325	-18.663	-16.051	-12.567	-13.894
27	-6.7388	-5.7554	-14.78	-6.7358	-16.632	-13.047	-14.46	-12.76
28	-8.6311	-6.9203	-11.698	-9.4009	-16.166	-12.871	-15.162	-13.87
29	-7.7516	-6.2222	-13.079	-15.076	-16.196	-16.184	-12.925	-12.714
30	-6.5993	-5.3642	-14.774	-7.8615	-15.943	-15.161	-15.088	-12.029
31	-8.4139	-6.859	-14.56	-9.0623	-18.156	-14.475	-14.554	-14.37
32	-7.4143	-5.765	-17.111	-6.9628	-16.815	-16.145	-14.645	-13.39
33	-7.8726	-6.858	-14.748	-10.985	-15.509	-14.489	-14.581	-13.034
34	-8.3007	-7.7443	-12.893	-10.514	-17.622	-15.167	-20.035	-12.35
35	-8.2848	-5.7261	-15.889	-9.8423	-14.762	-14.874	-17.081	-12.238
36	-10.772	-5.8902	-15.507	-6.3818	-15.821	-13.472	-18.132	-16.271
37	-9.8318	-8.0505	-17.074	-11.862	-16.568	-16.549	-15.519	-16.265
38	-8.0568	-7.6924	-13.468	-13.481	-17.695	-17.678	-10.164	-21.172
39	-7.1905	-11.198	-9.9488	-13.054	-15.557	-18.652	-13.389	-11.934
40	-6.8847	-6.2054	-8.1897	-10.456	-15.258	-14.46	-13.067	-14.928
41	-4.5991	-6.9843	-12.627	-9.1556	-16.026	-12.943	-11.809	-15.117
42	-8.1077	-5.8323	-16.553	-7.7778	-15.212	-12.992	-19.307	-15.115
43	-3.8035	-8.2453	-13.394	-11.542	-19.364	-15.993	-14.736	-12.949
44	-8.0201	-8.1171	-15.383	-10.877	-14.463	-12.87	-13.556	-14.779
45	-6.7768	-7.1058	-7.2728	-9.7796	-15.059	-13.521	-11.161	-14.27
46	-8.1125	-7.047	-12.814	-6.6836	-16.698	-13.816	-19.323	-12.457
47	-7.9098	-4.9434	-12.3	-7.6434	-16.341	-14.317	-16.572	-15.187
48	-6.5058	-6.2562	-14.133	-12.576	-15.047	-15.337

## Sheet: Fig5e
	AUS	FRA	GER	CHI	JAP	Avg
AUS	0.861754	0.85184	0.88	0.915415	0.748255	0.851453
FRA	0.870945	0.893663	0.852308	0.923423	0.733083	0.854684
GER	0.907005	0.838076	0.875513	0.930681	0.746526	0.85956
CHI	0.846791	0.770028	0.820513	0.932673	0.729315	0.819864
JAP	0.887164	0.838849	0.856538	0.931181	0.746814	0.852109
Avg	0.874732	0.838491	0.856974	0.926675	0.740799	0.862083
LOPO	0.905625	0.810084	0.873077	0.924925	0.751706	0.853083
