# Supplementary material for: Multi-kingdom microbiota analyses identify bacterial–fungal interactions and biomarkers of colorectal cancer across cohorts
Source: Nat Microbiol. 2022 Jan 27;7(2):238–50. doi: 10.1038/s41564-021-01030-7 (PMC8813618; doi:10.1038/s41564-021-01030-7)
Supplement: Supplementary file 9 — Statistical source data for Extended Data Fig. 1. [file 41564_2021_1030_MOESM9_ESM.xlsx]

## Sheet: Archaea
	AUS_CRC	AUS_CTR	CHI_CRC	CHI_CTR	FRA_CRC	FRA_CTR	GER_CRC	GER_CTR	JAP_CRC	JAP_CTR
Candidatus Korarchaeota	0.60121	0.859627	0.924951	0.985365	0.562299	0.823038	0.590052	0.557268	1.13987	0.954498
Candidatus Micrarchaeota	0.0424232	0.0494492	0.179606	0.091655	0.0829862	0.100872	0.156081	0.035315	0.167209	0.104517
Crenarchaeota	5.73808	7.42263	7.89387	8.09732	4.39526	5.6377	6.55881	7.80464	25.0963	28.3544
Euryarchaeota	91.028	88.3982	87.4562	87.0747	92.4096	90.1262	89.7897	88.6725	70.681	67.6814
Thaumarchaeota	2.59032	3.27014	3.54541	3.75092	2.54986	3.31221	2.90534	2.93029	2.91565	2.90518

## Sheet: Bacteria
	AUS_CRC	AUS_CTR	CHI_CRC	CHI_CTR	FRA_CRC	FRA_CTR	GER_CRC	GER_CTR	JAP_CRC	JAP_CTR
Firmicutes	46.8128	61.2835	36.812	42.4755	38.7216	49.7067	42.054	48.9111	31.0194	33.5273
Bacteroidetes	24.2256	10.9087	42.0579	39.3437	45.2396	35.6661	44.1293	35.851	54.3429	52.4035
Proteobacteria	13.5495	7.33472	10.0299	11.9272	7.88234	5.3794	5.11256	6.88747	8.27323	7.49943
Actinobacteria	10.9435	17.5627	6.43752	4.67721	4.00553	7.23139	5.17178	6.48435	4.18464	4.62714
Verrucomicrobia	3.34306	1.95382	3.43345	0.517327	2.17555	0.994763	2.42557	0.780429	0.475433	0.389301
Fusobacteria	0.225634	0.131794	0.57031	0.393627	0.951645	0.162152	0.225445	0.127504	0.948799	0.8444
Others	0.899881	0.824716	0.658898	0.665489	1.02373	0.859537	0.881337	0.958066	0.75562	0.708949

## Sheet: Fungi
	AUS_CRC	AUS_CTR	CHI_CRC	CHI_CTR	FRA_CRC	FRA_CTR	GER_CRC	GER_CTR	JAP_CRC	JAP_CTR
Ascomycota	69.1296	68.0869	68.7536	68.6456	68.2661	65.5153	68.0937	69.3532	58.7266	56.6165
Basidiomycota	15.5756	16.5562	15.8449	14.8375	15.6921	15.9191	17.7568	17.7135	13.9413	13.4987
Mucoromycota	6.89753	7.21946	7.12365	7.54707	7.95425	8.8473	6.93135	6.35403	21.2463	24.1485
Chytridiomycota	3.35497	3.27457	3.36804	3.80618	3.4871	4.30686	2.87371	2.55375	2.5012	2.34865
Microsporidia	3.68868	3.56211	3.3108	3.58196	3.12816	3.92538	2.74508	2.4243	2.04668	1.9109
Blastocladiomycota	0.597144	0.536772	0.853601	0.80554	0.692161	0.528494	0.903594	0.969472	0.956148	0.925616
Others	0.756511	0.763949	0.745343	0.776127	0.780133	0.957499	0.695817	0.631793	0.581747	0.551206

## Sheet: Virus
	AUS_CRC	AUS_CTR	CHI_CRC	CHI_CTR	FRA_CRC	FRA_CTR	GER_CRC	GER_CTR	JAP_CRC	JAP_CTR
Myoviridae	27.1804	27.6644	22.1158	21.0946	22.8378	23.1587	25.5931	26.0701	27.7081	28.1353
Siphoviridae	22.2002	23.536	16.7387	19.121	22.022	24.1251	19.4018	20.3292	19.6531	19.8005
Podoviridae	21.7853	13.1785	27.006	29.5972	19.6459	17.0601	19.028	21.5808	19.9277	17.8477
Herelleviridae	4.29212	6.03762	3.08386	3.3328	3.75148	4.22777	4.14867	4.31563	3.59627	3.60101
Baculoviridae	3.02326	3.55752	2.05473	2.25448	2.68682	2.7002	3.08399	3.21588	2.91817	3.03988
Herpesviridae	2.51982	3.08374	2.11719	2.29618	2.34647	2.84598	2.74017	3.02108	3.2156	3.43769
Autographiviridae	1.75954	2.04315	2.8521	2.28126	1.62595	1.67694	2.09778	2.11023	2.55613	2.85337
Poxviridae	2.13968	2.48285	2.9391	1.50513	3.35317	1.73059	1.71516	1.62274	1.4658	1.52577
Phycodnaviridae	1.91495	2.08011	1.79541	1.47871	1.73918	1.90608	2.36096	2.23127	2.08122	2.23453
Other	15.0996	18.4162	21.0925	18.5173	21.7304	22.4746	22.1913	17.7343	18.9592	19.7588
