# Supplementary material for: Multi-kingdom microbiota analyses identify bacterial–fungal interactions and biomarkers of colorectal cancer across cohorts
Source: Nat Microbiol. 2022 Jan 27;7(2):238–50. doi: 10.1038/s41564-021-01030-7 (PMC8813618; doi:10.1038/s41564-021-01030-7)
Supplement: Supplementary file 10 — Statistical source data for Extended Data Fig. 2. [file 41564_2021_1030_MOESM10_ESM.xlsx]

## Sheet: Extended Data Fig2a
	AUS.pval	CHI.pval	FRA.pval	GER.pval	JAP.pval
Acidianus_ambivalens	0.189415	0.0162005	0.0109069	4.33e-06	0.301397
Acidianus_brierleyi	0.852724	0.151298	0.152479	0.00147287	0.0682634
Acidianus_hospitalis	0.287068	0.119987	0.298234	3.49e-09	0.66406
Acidianus_manzaensis	0.510627	0.377155	0.0158867	0.109928	0.162043
Acidianus_sulfidivorans	0.322743	0.0565457	0.0460956	0.0475351	0.0573085
Acidilobus_saccharovorans	0.202382	0.222416	0.316459	0.154019	0.213072
Acidilobus_sp._7A	0.097175	0.00162798	0.650151	0.146652	0.813361
Aciduliprofundum_boonei	0.0462441	0.0865502	0.00138669	0.000248826	0.870551
Aciduliprofundum_sp._MAR08_339	0.041289	0.530599	0.657447	7.89e-11	0.467009
Aeropyrum_camini	0.776637	0.53935	0.906761	1.07e-07	0.949374
Aeropyrum_pernix	0.138034	0.122685	0.506954	1.45e-06	0.996093
Archaeoglobus_fulgidus	0.523433	0.311952	0.997185	0.536235	0.328103
Archaeoglobus_profundus	0.132046	0.275901	0.941877	3.63e-06	0.157057
Archaeoglobus_sulfaticallidus	0.376619	0.855696	0.117731	0.191491	0.114515
Archaeoglobus_veneficus	0.0127324	0.915985	0.503296	2e-06	0.343815
Caldisphaera_lagunensis	0.70179	0.103919	0.0132525	0.0493237	0.832032
Caldivirga_maquilingensis	0.218728	0.870217	0.713811	0.198389	0.453163
Candidatus_Korarchaeum_cryptofilum	0.0545032	0.234272	0.648133	0.488831	0.0142883
Candidatus_Mancarchaeum_acidiphilum	0.640711	0.0427744	0.259324	2.6e-08	0.0503118
Candidatus_Methanomassiliicoccus_intestinalis	0.112554	0.174192	0.0440472	0.367794	0.197929
Candidatus_Methanomethylophilus_alvus	0.188056	0.336677	0.734883	0.235099	0.165652
Candidatus_Methanoplasma_termitum	0.037741	0.686773	0.866834	0.234332	0.796467
Candidatus_Nitrosocosmicus_exaquare	0.361947	0.0141194	0.101217	0.0758689	0.0207658
Candidatus_Nitrosocosmicus_franklandus	0.625263	0.152013	0.0953781	0.0206405	0.492309
Candidatus_Nitrosomarinus_catalina	0.898409	0.963344	0.432993	4e-07	0.14526
Candidatus_Nitrosopelagicus_brevis	0.452564	0.186069	0.15707	0.0268423	0.232285
Candidatus_Nitrosopumilus_koreensis	0.0415218	0.843482	0.521787	0.000158966	0.464439
Candidatus_Nitrosopumilus_sediminis	0.75732	0.515332	0.283532	0.0542733	0.631533
Candidatus_Nitrosopumilus_sp._SW	0.324887	0.0705792	0.00297378	0.00685125	0.400673
Candidatus_Nitrososphaera_evergladensis	0.835551	0.458149	0.572696	0.515538	0.221859
Candidatus_Nitrososphaera_gargensis	0.175812	0.796451	0.213966	0.381519	0.570104
Candidatus_Nitrosotalea_devanaterra	0.00353914	0.0714268	0.00109801	0.268179	0.311298
Candidatus_Nitrosotalea_okcheonensis	0.190421	0.0200591	0.0126191	0.891998	0.0547197
Candidatus_Nitrosotenuis_aquarius	0.841146	0.940014	0.188138	1.03e-06	0.999669
Candidatus_Nitrosotenuis_cloacae	0.825325	0.180833	0.0210477	0.0960242	0.445568
Cuniculiplasma_divulgatum	0.466736	0.160698	0.0187306	0.538615	0.275623
DPANN_group_archaeon_LC1Nh	0.0252579	0.157647	0.053406	0.000563221	0.453461
Desulfurococcus_amylolyticus	0.870456	0.472432	0.329956	0.00343861	0.440067
Desulfurococcus_mucosus	0.23946	0.825964	0.0087949	9.39e-10	0.58448
Ferroglobus_placidus	0.325121	0.986613	0.269215	0.0793168	0.689909
Ferroplasma_acidarmanus	0.346994	0.0230083	0.0277163	8.89e-09	0.409039
Ferroplasma_acidiphilum	NA	0.721903	0.493113	6e-09	0.121146
Fervidicoccus_fontis	0.817704	0.237579	0.534023	0.000388965	0.270912
Geoglobus_acetivorans	0.0348457	0.98991	0.213608	0.00194799	0.176246
Geoglobus_ahangari	0.847748	0.603361	0.59773	0.0756801	0.41894
Halalkaliarchaeum_desulfuricum	0.645555	0.482511	0.457934	0.012327	0.984405
Halalkalicoccus_jeotgali	0.820702	0.921281	0.378345	0.0224244	0.0698984
Halanaeroarchaeum_sulfurireducens	0.0630922	0.562405	0.57055	0.0405283	0.252559
Halapricum_salinum	0.344783	0.289316	0.821925	0.334694	0.37565
Haloarcula_hispanica	0.612423	0.042579	0.387177	0.00174051	0.189363
Haloarcula_marismortui	0.288828	0.279315	0.496743	0.0573819	0.128281
Haloarcula_sp._CBA1115	0.858194	0.371078	0.846703	8.86e-05	0.826547
Haloarcula_taiwanensis	0.38665	0.351928	0.0603817	0.389928	0.0924749
Haloarculaceae_archaeon_HArcel1	0.439556	0.928321	0.441077	0.103496	0.287074
Halobacteriaceae_archaeon_HD8_45	0.95008	0.534593	0.322433	0.307426	0.554901
Halobacterium_hubeiense	0.134467	0.495574	0.319262	0.529033	0.894217
Halobacterium_salinarum	0.0476779	0.138707	0.582543	0.780383	0.00586142
Halobacterium_sp._DL1	0.166765	0.259285	0.696677	0.0347974	0.108957
Halobellus_limi	0.598254	0.188748	0.139721	0.380504	0.0185141
Halobiforma_lacisalsi	0.296931	0.305086	0.833335	0.0118954	0.609081
Halodesulfurarchaeum_formicicum	0.542209	0.517231	0.709505	0.368255	0.394559
Haloferax_gibbonsii	0.750812	0.523059	0.418925	0.0805573	0.994373
Haloferax_mediterranei	0.552027	0.884618	0.846356	0.0215612	0.506105
Haloferax_volcanii	0.48397	0.228464	0.146738	0.73815	0.00554249
Halogeometricum_borinquense	0.00451972	0.672604	0.922211	0.327045	0.108008
Halohasta_litchfieldiae	0.09212	0.994682	0.789535	0.118262	0.203613
Halomicrobium_mukohataei	0.402937	0.644911	0.255041	0.304852	0.65175
Halomicrobium_sp._LC1Hm	0.101136	0.163665	0.601573	0.0963591	0.64513
Halopenitus_persicus	0.652589	0.84093	0.275378	0.169219	0.0159824
Halopiger_xanaduensis	0.121922	0.647782	0.647464	0.291218	0.388827
Haloplanus_aerogenes	0.868318	0.250033	0.194786	0.385308	0.261789
Haloplanus_rallus	0.923261	0.43249	0.376845	0.930041	0.0435086
Haloplanus_sp._CBA1112	0.0972291	0.0919177	0.727579	2.33e-07	0.959071
Haloplanus_sp._CBA1113	0.0219182	0.391591	0.640769	0.00222281	0.153677
Haloprofundus_sp._MHR1	0.112605	0.91954	0.347782	0.0469048	0.0153934
Haloquadratum_walsbyi	0.0518856	0.336139	0.76835	0.689006	0.304114
Halorhabdus_sp._CBA1104	0.0802315	0.614911	0.749939	0.0537244	0.034669
Halorhabdus_tiamatea	0.0543008	0.438616	0.991362	0.404376	0.593725
Halorhabdus_utahensis	0.179475	0.45338	0.640976	0.0724615	0.481563
Halorientalis_sp._IM1011	0.843182	0.295833	0.20518	0.0997116	0.0860436
Halorubrum_ezzemoulense	0.243726	0.893238	0.413182	0.00829044	0.238975
Halorubrum_lacusprofundi	0.0660009	0.198192	0.79623	0.133796	0.954397
Halorubrum_sp._BOL3_1	0.695924	0.975997	0.527972	0.402848	0.736913
Halorubrum_sp._PV6	0.0625737	0.429543	0.964996	0.515619	0.620782
Halorubrum_trapanicum	0.61335	0.794861	0.185466	0.492815	0.355949
Halorussus_sp._RC_68	0.800913	0.491136	0.419597	0.0816848	0.351999
Halorussus_sp._ZS_3	0.602572	0.247222	0.544526	0.220039	0.701175
Halostagnicola_larsenii	0.612292	0.867692	0.556638	0.881859	0.0622685
Halostella_pelagica	0.312708	0.354025	0.478214	0.526975	0.205927
Haloterrigena_daqingensis	0.571768	0.172647	0.422282	0.654814	0.161317
Haloterrigena_turkmenica	0.149267	0.565738	0.397741	0.566126	0.224201
Halovivax_ruber	0.453878	0.442742	0.222372	0.526411	0.115634
Hyperthermus_butylicus	0.193897	0.555536	0.176796	4e-07	0.172709
Ignicoccus_hospitalis	0.101316	0.92725	0.431753	0.0272672	0.600519
Ignicoccus_islandicus	0.663231	0.508084	0.710461	0.00232134	0.927937
Metallosphaera_cuprina	0.115962	0.93621	0.00565612	3.13e-05	0.549292
Metallosphaera_hakonensis	0.889665	0.412253	0.22996	5.25e-05	0.493737
Metallosphaera_sedula	0.0717669	0.0835278	0.731715	0.000122152	0.763831
Methanobacterium_congolense	0.602436	0.0382298	0.266533	0.24648	0.668563
Methanobacterium_formicicum	0.469881	0.128203	0.973995	0.412881	0.0554912
Methanobacterium_lacus	0.137643	0.0869612	0.0233611	0.149516	0.386529
Methanobacterium_paludis	0.00522561	0.174189	0.00244846	0.864526	0.158845
Methanobacterium_sp._MB1	0.393209	0.154411	0.268962	0.887393	0.337755
Methanobacterium_sp._MZ_A1	0.264809	0.247607	0.118053	1.05e-07	0.0694245
Methanobacterium_subterraneum	0.107574	0.0212293	0.241496	7e-06	0.482347
Methanobrevibacter_millerae	0.490804	0.347395	0.00145467	0.315109	0.785717
Methanobrevibacter_olleyae	0.130849	0.177507	0.109458	0.15283	0.430661
Methanobrevibacter_ruminantium	0.0331509	0.0269401	0.105312	0.377136	0.986604
Methanobrevibacter_smithii	0.0166833	0.51607	0.888088	0.522489	0.0228056
Methanobrevibacter_sp._AbM4	0.51165	0.0481416	0.0353808	0.751925	0.472747
Methanobrevibacter_sp._YE315	0.184671	0.211769	0.00757666	0.400958	0.893719
Methanocaldococcus_bathoardescens	0.241617	0.119588	0.193838	0.0329179	0.483759
Methanocaldococcus_fervens	0.386385	0.356693	0.00462842	0.000238567	0.940091
Methanocaldococcus_infernus	0.725655	0.0455789	0.296565	0.123703	0.770684
Methanocaldococcus_jannaschii	0.178756	0.0476857	0.479766	2.24e-06	0.28324
Methanocaldococcus_sp._FS406_22	0.0186044	0.429525	0.00744761	0.000230465	0.949601
Methanocaldococcus_vulcanius	0.274446	0.448685	0.519215	0.0546128	0.84855
Methanocella_arvoryzae	0.106173	0.384939	0.691462	0.000303852	0.289944
Methanocella_conradii	0.967713	0.785147	0.0651444	0.000123897	0.169303
Methanocella_paludicola	0.137977	0.120419	0.784026	0.00244313	0.52472
Methanococcoides_burtonii	0.332543	0.00890275	0.0320842	0.812066	0.712146
Methanococcoides_methylutens	0.110209	0.00101452	0.0224186	0.140349	0.0886478
Methanococcus_aeolicus	0.0013521	0.150216	0.0722267	0.170878	0.00727176
Methanococcus_maripaludis	0.0410234	0.0151607	0.0313595	0.0755512	0.745326
Methanococcus_vannielii	0.719045	0.0693084	6.55e-05	0.865408	0.0537676
Methanococcus_voltae	0.972163	0.118788	0.393189	0.555785	0.0885111
Methanocorpusculum_labreanum	0.205575	0.391508	0.927802	0.374587	0.920795
Methanoculleus_bourgensis	0.831182	0.369963	0.17739	0.0528212	0.867952
Methanoculleus_marisnigri	0.00832161	0.672807	0.353964	0.184289	0.0560017
Methanoculleus_sp._MAB1	0.517941	0.110811	0.613791	0.10782	0.723243
Methanofervidicoccus_sp._A16	0.241784	0.928943	0.290717	0.14439	0.724588
Methanofollis_liminatans	0.0088387	0.722668	0.825649	0.213317	0.587538
Methanohalobium_evestigatum	0.0617487	0.0190593	0.0174768	0.887416	0.493794
Methanohalophilus_halophilus	0.921882	0.164607	0.142917	3.92e-07	0.0368953
Methanohalophilus_mahii	0.389063	0.581649	0.164785	0.0542101	0.395825
Methanohalophilus_portucalensis	0.258895	0.81108	0.405292	0.00305424	0.460871
Methanolacinia_petrolearia	0.263067	0.50281	0.797766	0.94374	0.205648
Methanolinea_tarda	0.941493	0.907709	0.328757	0.727105	0.914458
Methanomassiliicoccaceae_archaeon_DOK	0.0185361	0.369532	0.552143	0.480977	0.756131
Methanomethylovorans_hollandica	0.0336884	0.158239	0.0436951	0.437506	0.230759
Methanoplanus_limicola	0.40657	0.0982369	0.0631379	0.946377	0.953707
Methanopyrus_kandleri	0.984879	0.147706	0.742258	0.839599	0.167644
Methanopyrus_sp._KOL6	NA	0.429978	0.776561	2.98e-09	0.118833
Methanopyrus_sp._SNP6	0.217178	0.243217	0.232542	9.42e-07	0.616477
Methanoregula_boonei	0.0571763	0.248302	0.528976	0.512247	0.0364518
Methanoregula_formicica	0.596645	0.969646	0.988282	0.174228	0.384527
Methanosaeta_harundinacea	0.632016	0.893616	0.0593314	0.142268	0.479386
Methanosalsum_zhilinae	0.0697298	0.12284	0.0157391	0.490036	0.811047
Methanosarcina_acetivorans	0.493525	0.558697	0.681489	0.627262	0.40505
Methanosarcina_barkeri	0.275358	0.846387	0.137118	0.658765	0.994349
Methanosarcina_horonobensis	0.798945	0.16437	0.939521	0.296658	0.638956
Methanosarcina_lacustris	0.115241	0.668187	0.834398	0.678001	0.668493
Methanosarcina_mazei	0.157536	0.213872	0.850066	0.031908	0.200987
Methanosarcina_siciliae	0.422192	0.987188	0.486071	0.665093	0.0119557
Methanosarcina_sp._Kolksee	0.0853051	0.0445991	0.0355378	2.61e-07	0.225085
Methanosarcina_sp._MTP4	0.99115	0.425192	0.688896	0.0592177	0.26924
Methanosarcina_sp._WH1	0.544208	0.0275531	0.670386	0.0111521	0.984155
Methanosarcina_sp._WWM596	0.155344	0.314205	0.977714	2.78e-07	0.608027
Methanosarcina_thermophila	0.172811	0.0232496	0.705389	0.387025	0.847969
Methanosarcina_vacuolata	0.921062	0.877283	0.233425	2.64e-07	0.600392
Methanosphaera_sp._BMS	0.0486559	0.00668902	0.0617336	0.996447	0.402256
Methanosphaera_stadtmanae	0.196335	0.00772673	0.000149402	0.929201	0.198344
Methanosphaerula_palustris	0.72068	0.423301	0.912836	0.121588	0.788712
Methanospirillum_hungatei	0.0731136	0.840351	0.0875599	0.935757	0.201828
Methanothermobacter_marburgensis	0.16251	0.108455	0.552664	5.77e-06	0.914575
Methanothermobacter_sp._CaT2	0.0016291	0.86325	0.00435768	2.15e-12	0.781643
Methanothermobacter_sp._KEPCO_1	0.0232762	0.346295	0.00018786	5.44e-10	0.737458
Methanothermobacter_sp._THM_2	0.714799	0.478548	0.327218	9.52e-08	0.114896
Methanothermobacter_thermautotrophicus	0.0184085	0.851334	0.288151	0.0228096	0.830311
Methanothermobacter_wolfeii	0.81992	0.294409	0.220875	0.167545	0.0501197
Methanothermococcus_okinawensis	0.0433508	0.383952	0.128192	0.0525724	0.210197
Methanothermus_fervidus	0.24798	0.0197609	0.114494	0.395031	0.0562817
Methanothrix_soehngenii	0.958305	0.704651	0.530969	0.419465	0.0696845
Methanotorris_igneus	0.333237	0.0536271	0.298217	0.756368	0.784885
Natrialba_magadii	0.682648	0.56427	0.0595295	0.769086	0.00469502
Natrinema_pallidum	0.540289	0.522002	0.455807	0.259991	0.651214
Natrinema_pellirubrum	0.95579	0.829866	0.310978	0.280016	0.124342
Natrinema_sp._J7_2	0.304833	0.638117	0.293848	0.1976	0.373289
Natrinema_versiforme	0.840143	0.735514	0.530699	0.175116	0.018997
Natronobacterium_gregoryi	0.524331	0.679412	0.81711	0.57203	0.482018
Natronococcus_occultus	0.575994	0.654007	0.255859	0.211628	0.0346099
Natronolimnobius_aegyptiacus	0.351742	0.771057	0.237313	0.790053	0.112199
Natronolimnobius_sulfurireducens	0.191899	0.961439	0.387672	0.585367	0.128784
Natronomonas_moolapensis	0.13484	0.744914	0.0187291	0.690176	0.459851
Natronomonas_pharaonis	0.831209	0.320778	0.517779	0.510632	0.72976
Natronorubrum_aibiense	0.131754	0.666489	0.543001	0.916574	0.83129
Natronorubrum_bangense	0.0215659	0.805924	0.690758	0.849281	0.868872
Nitrosopumilus_adriaticus	0.0443834	0.871178	0.00606738	0.00167805	0.113433
Nitrosopumilus_maritimus	0.671361	0.166345	0.00160834	0.00126855	0.607535
Nitrosopumilus_piranensis	0.0494827	0.0673687	0.0529701	0.0651383	0.372776
Nitrososphaera_viennensis	0.129099	0.929944	0.67309	0.44482	0.703784
Palaeococcus_pacificus	0.0190977	0.283635	0.559421	5.93e-07	0.461952
Picrophilus_torridus	0.0014028	0.00287619	0.000557432	0.148016	0.213701
Pyrobaculum_aerophilum	0.177781	0.695207	0.141901	0.00212435	0.863949
Pyrobaculum_arsenaticum	0.087244	0.0176319	0.105062	7.73e-08	0.400158
Pyrobaculum_ferrireducens	0.82044	0.0779907	0.954129	0.0039995	0.919388
Pyrobaculum_islandicum	0.121108	0.874596	0.0730268	3.97e-07	0.837989
Pyrobaculum_neutrophilum	0.659209	0.00949501	0.168067	1.5e-06	0.0288886
Pyrococcus_abyssi	0.143634	0.313641	0.233713	0.000117489	0.292984
Pyrococcus_furiosus	0.0284203	0.737796	0.593287	0.0430321	0.708651
Pyrococcus_horikoshii	0.304088	0.0268278	0.00427453	0.0363846	0.271745
Pyrococcus_kukulkanii	0.56767	0.0286322	0.0514683	4.69e-06	0.734083
Pyrococcus_sp._NA2	0.691093	0.523578	0.0417325	0.116655	0.479261
Pyrococcus_sp._ST04	0.662864	0.821087	0.277151	7.37e-06	0.80272
Pyrococcus_yayanosii	0.0357787	0.294098	0.104741	0.00257948	0.789792
Pyrodictium_delaneyi	0.0224472	0.46478	0.323977	0.00188009	0.189738
Pyrolobus_fumarii	0.0579572	0.370255	0.507133	8.54e-08	0.865867
Saccharolobus_solfataricus	0.158468	0.53939	0.111313	0.000124908	0.259123
Salarchaeum_sp._JOR_1	0.0102431	0.30102	0.363222	0.383971	0.0552648
Salinarchaeum_sp._Harcht_Bsk1	0.0364893	0.237442	0.907603	0.034666	0.292777
Salinigranum_rubrum	0.304856	0.918077	0.310399	0.0436887	0.892189
Staphylothermus_hellenicus	0.184519	0.653948	0.270858	5.13e-08	0.480473
Staphylothermus_marinus	0.23022	0.848124	0.0338525	0.000615942	0.528572
Stygiolobus_azoricus	0.0967566	0.309952	0.0371686	4.67e-05	0.366892
Sulfodiicoccus_acidiphilus	0.426461	0.255513	0.0751077	0.0447865	0.0735738
Sulfolobus_acidocaldarius	0.017459	0.352073	0.514752	0.47287	0.000202411
Sulfolobus_islandicus	0.322569	0.50939	0.0393717	0.0267324	0.709694
Sulfolobus_sp._A20	0.345232	0.487519	0.43603	2.86e-06	0.539056
Sulfolobus_sp._E11_6	NA	0.830764	0.0361058	1.99e-06	0.177336
Sulfolobus_sp._E5_1_F	0.0493192	0.120303	0.839613	0.00021428	0.0213404
Sulfuracidifex_tepidarius	0.0877323	0.0062988	0.000416164	0.439418	0.0377642
Sulfurisphaera_ohwakuensis	0.0862632	0.356472	0.0140633	2.77e-06	0.483171
Sulfurisphaera_tokodaii	0.18647	0.160618	0.358069	2.32e-07	0.233554
Thermococcus_barophilus	0.496039	0.00199626	0.0272184	0.604995	0.953362
Thermococcus_barossii	0.542394	0.223147	0.50027	0.0844485	0.773591
Thermococcus_celer	0.536318	0.420653	0.827929	0.0778185	0.301243
Thermococcus_chitonophagus	0.749116	0.487628	0.334128	0.139303	0.121625
Thermococcus_cleftensis	0.478183	0.982896	0.230365	0.695434	0.0427113
Thermococcus_eurythermalis	0.11259	0.363524	0.215294	0.758901	0.471589
Thermococcus_gammatolerans	0.360811	0.279877	0.932414	0.288214	0.216881
Thermococcus_gorgonarius	0.0214937	0.171573	0.0101204	0.98013	0.49645
Thermococcus_guaymasensis	0.585046	0.323333	0.353893	0.0140211	0.351572
Thermococcus_kodakarensis	0.337374	0.534898	0.738308	0.000352287	0.00274341
Thermococcus_litoralis	0.372388	0.113782	0.130546	0.108421	0.405103
Thermococcus_nautili	0.92553	0.987086	0.498637	0.0438623	0.896991
Thermococcus_onnurineus	0.265312	0.162631	0.15532	0.272483	0.55274
Thermococcus_pacificus	0.345044	0.140689	0.0160548	0.121366	0.0561076
Thermococcus_paralvinellae	0.324822	0.0458353	0.073084	0.0300273	0.435501
Thermococcus_peptonophilus	0.168995	0.95359	0.281757	0.000395229	0.400939
Thermococcus_piezophilus	0.153146	0.349346	0.719132	1.55e-05	0.313336
Thermococcus_profundus	0.141677	0.542663	0.893758	0.0391907	0.890085
Thermococcus_radiotolerans	0.548411	0.30432	0.00263984	0.376839	0.887588
Thermococcus_sibiricus	0.188457	0.716924	0.308942	0.0543051	0.826949
Thermococcus_siculi	0.827603	0.271345	0.740657	0.607079	0.481413
Thermococcus_sp._2319x1	0.0218473	0.944314	0.125112	0.00154805	0.00974312
Thermococcus_sp._4557	0.536558	0.815301	0.50792	1.4e-08	0.943745
Thermococcus_sp._5_4	0.314588	0.949674	0.00216067	9.9e-06	0.0786043
Thermococcus_sp._AM4	0.207687	0.175716	0.446939	0.592001	0.92991
Thermococcus_sp._EXT12c	0.317195	0.338536	0.535616	0.353732	0.23816
Thermococcus_sp._IOH1	0.00953796	0.116839	0.283879	0.0542309	0.762182
Thermococcus_sp._P6	0.800674	0.0460918	0.012038	5.81e-06	0.168892
Thermococcus_sp._SY113	0.0782121	0.562502	0.422695	0.277214	0.793965
Thermococcus_thioreducens	0.00759303	0.964043	0.957533	0.847777	0.234786
Thermofilum_adornatum	0.384286	0.575968	0.0548967	0.000956654	0.856399
Thermofilum_pendens	0.13947	0.147035	0.897829	0.00797219	0.420262
Thermofilum_uzonense	0.489663	0.992066	0.149857	0.000812279	0.0195411
Thermogladius_calderae	0.201669	0.953215	0.513005	0.944599	0.387217
Thermoplasma_acidophilum	0.867895	0.98591	0.118672	0.00063229	0.898384
Thermoplasma_volcanium	0.033454	0.254974	0.0607616	1.57e-06	0.464293
Thermoplasmatales_archaeon_BRNA1	0.304061	0.159568	0.913802	0.103752	0.659613
Thermoproteus_tenax	0.0307628	0.257318	0.415931	1.76e-09	0.941926
Thermoproteus_uzoniensis	0.280585	0.810986	0.246628	0.519291	0.921778
Vulcanisaeta_distributa	0.722737	0.457968	0.185484	2.28e-06	0.542699
Vulcanisaeta_moutnovskia	0.795928	0.508128	0.026315	0.000736742	0.0436126
anaerobic_archaeon_MK_D1	0.118419	0.615121	0.0446233	0.0164427	0.480033
haloarchaeon_3A1_DGR	0.711085	0.733162	0.129074	0.395367	0.687127
halophilic_archaeon_DL31	0.350282	0.144393	0.279586	0.478661	0.130872
methanogenic_archaeon_ISO4_H5	0.649706	0.393099	0.884842	0.709495	0.476207

## Sheet: Extended Data Fig2b
	AUS.pval	CHI.pval	FRA.pval	GER.pval	JAP.pval
Acanthamoeba_polyphaga_mimivirus	0.77267	0.761073	0.596821	0.00315865	0.979661
Acanthocystis_turfacea_chlorella_virus_1	0.474578	0.021301	0.970753	4.74e-06	0.711335
Achromobacter_phage_JWF	0.876186	0.205256	0.428179	0.16751	0.446596
Achromobacter_phage_phiAxp_1	0.29498	0.144114	0.519869	0.0242603	0.967353
Acidianus_filamentous_virus_3	0.255049	0.658515	0.19211	0.426118	0.371119
Acidianus_rod_shaped_virus_1	0.18469	0.361456	0.88676	4.52e-06	0.818903
Acidovorax_virus_ACP17	0.410709	0.804835	0.0811198	0.739494	0.725543
Acinetobacter_phage_Ac42	0.275766	0.101467	0.324292	3.35e-06	0.723219
Acinetobacter_phage_Acj61	0.429365	0.869323	0.173276	0.113654	0.213073
Acinetobacter_phage_Acj9	0.307182	0.471158	0.0583535	1.2e-09	0.266781
Acinetobacter_phage_Presley	0.733525	0.0642222	0.025103	0.0810225	0.779501
Acinetobacter_phage_ZZ1	0.185529	0.493297	0.832802	0.0495998	0.146676
Acinetobacter_phage_vB_AbaM_Acibel004	0.849832	0.639072	0.384453	0.0362306	0.786534
Acinetobacter_virus_133	0.200519	0.126461	0.441546	2.25e-07	0.788763
Acinetobacter_virus_Loki	0.673114	0.126902	0.514284	0.297985	0.239579
Acinetobacter_virus_ME3	0.204121	0.294387	0.387898	0.00325458	0.976282
Acipenserid_herpesvirus_2	0.30002	0.0158551	0.103503	0.000867504	0.480713
Actinoplanes_phage_phiAsp2	0.498571	0.37224	0.0604243	1.13e-05	0.0994811
Adoxophyes_honmai_entomopoxvirus	NA	0.701715	0.826875	2.45e-05	0.862542
Adoxophyes_orana_granulovirus	0.0274254	0.367658	0.00731155	4.23e-11	0.71578
Aeromonas_phage_CC2	0.0380517	0.27076	0.0512397	0.0402281	0.0720993
Aeromonas_phage_PX29	0.0297549	0.438555	0.761933	0.000168836	0.165343
Aeromonas_phage_phiAS5	0.0519958	0.703929	0.849073	0.00835914	0.408257
Aeromonas_virus_25	0.412785	0.648766	0.231555	1.09e-05	0.997299
Aeromonas_virus_44RR2	0.563685	0.716396	0.2994	0.000134307	0.685327
Aeromonas_virus_65	0.0640907	0.504459	0.045408	0.568653	0.916965
Aeromonas_virus_Aeh1	0.236299	0.102977	0.898051	5.89e-05	0.386393
Aeromonas_virus_Aes508	NA	0.0202317	0.0146607	0.0602863	0.138033
Aeropyrum_pernix_spindle_shaped_virus_1	0.505407	0.365172	0.444393	0.00114392	0.895921
African_eggplant_mosaic_virus	NA	0.0744176	0.884749	0.0601185	0.8157
African_swine_fever_virus	0.833476	0.492952	0.529249	0.745333	0.129037
Aggregatibacter_phage_S1249	0.23088	0.891011	0.270466	3e-08	0.365464
Agrobacterium_phage_7_7_1	0.054641	0.979517	0.0214423	7.91e-07	0.215211
Agrobacterium_virus_Atuph07	0.616785	0.443686	0.465447	0.879726	0.810161
Agrotis_ipsilon_multiple_nucleopolyhedrovirus	NA	0.757095	0.401949	2.07e-05	0.0775966
Agrotis_segetum_nucleopolyhedrovirus_B	0.268989	0.314247	0.0953915	1.26e-06	0.783038
Alcelaphine_gammaherpesvirus_1	0.887951	0.0372365	0.558492	1.69e-06	0.119969
Alphacoronavirus_1	0.239217	0.345435	0.0839781	8.06e-06	0.245358
Alphaproteobacteria_virus_phiJl001	NA	0.39524	0.125754	0.768993	0.512013
Alstroemeria_mosaic_virus	0.922368	0.486917	0.521584	0.0317691	0.403583
Alstroemeria_yellow_spot_virus	NA	0.368212	0.911314	0.117872	0.121157
Alteromonas_phage_vB_AmaP_AD45_P1	0.874711	0.074446	0.36075	0.612404	0.0224541
Amsacta_moorei_entomopoxvirus	0.0921418	0.459631	0.394171	0.000664229	0.938539
Anatid_alphaherpesvirus_1	0.169654	0.478335	0.596683	0.00581033	0.83042
Anguillid_herpesvirus_1	0.188531	0.628216	0.442905	0.000892224	0.538077
Anomala_cuprea_entomopoxvirus	0.659904	0.341017	0.754859	5.72e-06	0.21098
Anopheles_minimus_irodovirus	0.923513	0.959522	0.944176	0.000633328	0.76315
Antheraea_pernyi_nucleopolyhedrovirus	0.567068	0.233713	0.767722	0.0042934	0.354796
Aotine_betaherpesvirus_1	0.374681	0.154855	0.673411	0.016088	0.0984081
Apis_mellifera_filamentous_virus	0.909665	0.78988	0.130967	0.0053856	0.703669
Arthrobacter_virus_Galaxy	0.300227	0.57737	0.50733	1.09e-05	0.177731
Arthrobacter_virus_Gordon	NA	0.396265	0.558536	2.04e-06	0.305227
Arthrobacter_virus_HunterDalle	0.155344	0.848041	0.316768	0.00181582	0.798491
Arthrobacter_virus_Laroye	0.890972	0.295843	0.557794	1.64e-05	0.912822
Arthrobacter_virus_Pumancara	0.00258253	0.114459	0.270071	0.130382	0.142414
Arthrobacter_virus_Tank	0.929297	0.327774	0.413129	0.42893	0.650867
Arthrobacter_virus_Trina	0.243196	0.765422	0.0524852	2.52e-05	0.842676
Artogeia_rapae_granulovirus	0.503554	0.0268066	0.922549	1.9e-05	0.814545
Asian_prunus_virus_1	0.347938	0.72152	0.0566418	2.39e-06	0.992382
Ateline_alphaherpesvirus_1	NA	0.51503	0.573683	0.00345161	0.339985
Ateline_gammaherpesvirus_3	0.122148	0.361681	0.820029	0.115196	0.337442
Aureococcus_anophagefferens_virus	0.753292	0.665651	0.019447	0.000153663	0.318162
Avian_coronavirus	0.226672	0.423922	0.860366	0.000204467	0.772422
Avian_metapneumovirus	NA	0.508587	0.754709	0.00224575	0.865507
Azospirillum_phage_Cd	0.376223	0.11246	0.640777	0.120906	0.366006
Bacillus_phage_0305phi8_36	0.157564	0.656063	0.128387	0.000592694	0.888101
Bacillus_phage_BCD7	0.153999	0.306014	0.412781	0.0224741	0.983274
Bacillus_phage_Belinda	NA	0.0701334	0.376539	0.623326	0.749232
Bacillus_phage_DIGNKC	0.175317	0.468827	0.0474612	1.48e-06	0.708553
Bacillus_phage_Eldridge	0.556495	0.165447	0.812649	0.0177296	0.2353
Bacillus_phage_Nemo	0.283278	0.562283	0.39486	0.226266	0.00517021
Bacillus_phage_PM1	0.776455	0.485857	0.728551	0.297943	0.432491
Bacillus_phage_Waukesha92	NA	0.140277	0.39232	0.811223	0.962778
Bacillus_phage_phIS3501	0.827839	0.28997	0.87136	0.000134799	0.373888
Bacillus_phage_phi4J1	NA	0.15568	0.104442	1.54e-06	0.0344112
Bacillus_phage_vB_BanS_Tsamsa	0.0443176	0.627089	0.99422	8.35e-06	0.361076
Bacillus_virus_Agate	0.688814	0.0511495	0.494376	0.115051	0.523642
Bacillus_virus_Andromeda	0.34944	0.0988959	0.00241652	0.00010048	0.741037
Bacillus_virus_B4	0.429986	0.387635	0.177424	9.68e-06	0.224279
Bacillus_virus_BCP78	NA	0.455926	0.795458	4.45e-07	0.517685
Bacillus_virus_BM15	NA	0.423998	0.38627	0.00910855	0.117521
Bacillus_virus_BPS10C	NA	0.279851	0.174828	1.16e-05	0.0853295
Bacillus_virus_Bc431	0.31616	0.439854	0.0986348	1.01e-05	0.0890544
Bacillus_virus_Bcp1	0.140707	0.251801	0.21938	0.000157043	0.821785
Bacillus_virus_Blastoid	NA	0.862895	0.875417	0.010285	0.222699
Bacillus_virus_Bobb	0.923976	0.456722	0.170061	9.02e-05	0.898302
Bacillus_virus_Bp8pC	NA	0.076861	0.133923	0.00586547	0.10611
Bacillus_virus_CP51	NA	0.831219	0.785548	6.89e-06	0.452279
Bacillus_virus_Camphawk	0.420009	0.740796	0.160496	5.74e-05	0.102119
Bacillus_virus_Deepblue	NA	0.976215	0.534295	1.99e-06	0.791209
Bacillus_virus_G	0.0218745	0.972799	0.411822	0.0304685	0.962142
Bacillus_virus_JL	0.26073	0.0970669	0.300441	2.99e-07	0.458773
Bacillus_virus_Mater	0.00180193	0.933239	0.0840546	0.0202315	0.1438
Bacillus_virus_Moonbeam	0.0381002	0.810661	0.393454	0.00467245	0.801408
Bacillus_virus_NIT1	0.216536	0.66673	0.677521	3.95e-05	0.368104
Bacillus_virus_PBS1	0.0924705	0.1097	0.119212	3.52e-11	0.821139
Bacillus_virus_SIOphi	0.692707	0.0403327	0.660662	0.019261	0.377807
Bacillus_virus_SP15	NA	0.497525	0.638395	8.16e-05	0.233244
Bacillus_virus_SPbeta	0.274112	0.0445512	0.39526	0.0615242	0.881012
Bacillus_virus_Shanette	NA	0.0742145	0.0181762	6.7e-06	0.120764
Bacillus_virus_TsarBomba	0.835427	0.196471	0.252366	0.00278331	0.570103
Bacillus_virus_WPh	NA	0.778361	0.0093855	0.0102973	0.771319
Bacteroides_phage_B124_14	0.0638967	0.20525	0.205026	0.0344831	0.602523
Bacteroides_phage_B40_8	0.755994	0.426741	0.292648	0.000123433	0.511839
Bat_coronavirus_1A	0.145902	0.626163	0.0169919	0.00114251	0.0569765
Bat_coronavirus_HKU10	0.0670308	0.711353	0.421327	0.0571995	0.68357
Bathycoccus_sp._RCC1105_virus_BpV	0.661854	0.815327	0.15242	0.0473404	0.395476
BeAn_58058_virus	0.00487774	0.0425583	0.0458257	2.18e-07	0.742217
Bean_necrotic_mosaic_virus	0.353295	0.940499	0.143579	0.122399	0.698863
Beihai_picorna_like_virus_84	0.0655685	0.893821	0.0131233	2.93e-07	0.912183
Blackberry_Virus_F	NA	0.548174	0.981273	1.87e-05	0.473487
Bovine_alphaherpesvirus_1	0.545774	0.533487	0.102909	0.0507736	0.882866
Bovine_gammaherpesvirus_4	0.157679	0.0814632	0.24053	3.25e-07	0.555285
Brazilian_marseillevirus	0.45008	0.116835	0.0148197	4.47e-07	0.378275
Brevibacillus_phage_Sundance	NA	0.718171	0.90253	7.6e-05	0.831433
Brevibacillus_virus_Abouo	0.117072	0.739605	0.351599	0.670642	0.602827
Brevibacillus_virus_Jenst	0.238248	0.71373	0.295684	4.81e-06	0.0639218
Bufonid_herpesvirus_1	NA	0.579717	0.130748	1.22e-06	0.157833
Bundibugyo_ebolavirus	0.520517	0.653649	0.930778	0.203422	0.62388
Burkholderia_phage_KS9	0.546408	0.965545	0.62739	0.012652	0.781275
Burkholderia_virus_phi6442	0.310951	0.981746	0.208523	0.00160786	0.405543
Cafeteria_roenbergensis_virus	0.234595	0.702642	0.0362803	0.88864	0.67582
Callitrichine_gammaherpesvirus_3	0.349336	0.0513275	0.944144	0.504878	0.24652
Camelpox_virus	0.0927965	0.641498	0.945487	0.284416	0.313485
Campoletis_sonorensis_ichnovirus	0.392126	0.320718	0.166442	9.26e-06	0.24677
Campylobacter_virus_CP21	NA	0.622947	0.463286	5.37e-05	0.620828
Campylobacter_virus_CP81	NA	0.988273	0.0303152	5.1e-07	0.573565
Canarypox_virus	0.477069	0.449715	0.310572	0.0102992	0.0735802
Canid_alphaherpesvirus_1	0.513649	0.592759	0.863505	0.448163	0.895149
Cardiovirus_B	0.0150163	0.486555	0.0164846	4.08e-07	0.0482279
Catopsilia_pomona_nucleopolyhedrovirus	0.105095	0.703555	0.774906	0.00221619	0.0633816
Caulobacter_phage_CcrColossus	0.636441	0.85867	0.0944606	0.21754	0.395282
Caulobacter_phage_Cr30	0.628488	0.45423	0.714927	0.0220537	0.508167
Caulobacter_virus_Rogue	0.00510257	0.318433	0.031624	0.00802755	0.148715
Caulobacter_virus_phiCbK	0.120179	0.522981	0.914923	1.86e-06	0.732092
Caviid_betaherpesvirus_2	0.266541	0.247192	0.00204509	1.18e-10	0.147075
Cedratvirus_A11	0.141213	0.0482075	0.0834699	0.159238	0.78308
Cellulophaga_phage_phi14:2	0.346296	0.179152	0.988864	0.0249929	0.706865
Cellulophaga_virus_Cba172	0.00864725	0.778134	0.0247962	0.668333	0.755239
Cercopithecine_alphaherpesvirus_9	0.190083	0.292599	0.115688	2.45e-06	0.11863
Cercopithecine_betaherpesvirus_5	0.702959	0.441826	0.76522	0.11187	0.181529
Chaco_sripuvirus	0.324859	0.553366	0.58676	5.15e-05	0.522277
Changjiang_picorna_like_virus_1	0.141375	0.164913	0.209169	0.00531978	0.0170447
Cherax_quadricarinatus_iridovirus	0.978611	0.377646	0.488685	0.00117013	0.591098
Cherry_necrotic_rusty_mottle_virus	0.70644	0.0789495	0.87845	0.17183	0.846397
Chinook_salmon_nidovirus_1	NA	0.186557	0.0698044	0.0104134	0.355179
Choristoneura_biennis_entomopoxvirus	0.834399	0.408846	0.816958	0.00423857	0.784534
Choristoneura_fumiferana_granulovirus	0.0300424	0.00181441	0.420356	0.541385	0.55677
Choristoneura_fumiferana_multiple_nucleopolyhedrovirus	NA	0.369709	0.899922	6.48e-06	0.145118
Choristoneura_murinana_nucleopolyhedrovirus	0.573711	0.636852	0.0198458	0.0239397	0.294075
Choristoneura_rosaceana_entomopoxvirus	0.635051	0.129991	0.70642	0.126933	0.53533
Chrysochromulina_ericina_virus	0.0211641	0.391586	0.840542	0.268819	0.318085
Chrysodeixis_includens_nucleopolyhedrovirus	NA	0.861497	0.0262352	2.85e-05	0.00891049
Citrobacter_phage_CR44b	NA	0.0471015	0.267579	0.000877998	0.895005
Citrobacter_phage_Margaery	0.373696	0.770931	0.369956	0.000234289	0.624281
Citrobacter_phage_SH4	NA	0.0993209	0.457858	0.926571	0.293914
Citrobacter_virus_CF1	0.629518	0.49788	0.28423	0.187533	0.26413
Citrobacter_virus_Merlin	0.0257395	0.679006	0.49868	1.17e-06	0.735824
Citrobacter_virus_Moon	0.063226	0.434588	0.150494	2.46e-05	0.0445743
Clanis_bilineata_nucleopolyhedrovirus	0.0353909	0.611576	0.987366	1.54e-05	0.232481
Clavibacter_virus_CN1A	0.324859	0.724348	0.517993	0.0161757	0.369357
Clostera_anachoreta_granulovirus	0.0251193	0.440075	0.103327	0.129754	0.487946
Clostera_anastomosis_granulovirus_A	0.0811284	0.158461	0.996824	0.0139541	0.485201
Clostera_anastomosis_granulovirus_B	0.350299	0.791658	0.246476	0.000290493	0.0796099
Clostridium_phage_c_st	0.0643927	0.195976	5.9e-05	0.00382459	0.167275
Clostridium_phage_phiCD211	0.200991	0.610473	0.95704	0.0555881	0.980863
Clostridium_phage_phiCD505	NA	0.722155	0.693136	2.56e-07	0.20781
Clostridium_phage_phiCT453A	0.118382	0.584419	0.313444	4.27e-06	0.193655
Clostridium_phage_phiCT9441A	0.710734	0.335864	0.769598	2.63e-06	0.252253
Clostridium_phage_phiSM101	0.138038	0.639908	0.182588	0.166348	0.294319
Clostridium_phage_vB_CpeS_CP51	0.467738	0.222761	0.277906	0.00150641	0.0511499
Cnaphalocrocis_medinalis_granulovirus	0.765213	0.809404	0.545177	5.25e-05	0.572225
Cod_iridovirus	0.400859	0.553355	0.175822	5.87e-08	0.888831
Common_bottlenose_dolphin_gammaherpesvirus_1_strain_Sarasota	NA	0.0159256	0.223751	4.87e-08	0.843663
Corynebacterium_virus_Darwin	0.282014	0.905424	0.02105	0.0948442	0.462791
Corynebacterium_virus_Poushou	0.257196	0.16637	0.33164	9.28e-08	0.370829
Cotesia_congregata_bracovirus	0.836608	0.670966	0.265791	0.00108701	0.528381
Cotia_virus	0.94171	0.912501	0.357279	3.07e-06	0.743974
Cowpea_mosaic_virus	0.107115	0.609854	0.706722	0.00109782	0.285928
Cricetid_gammaherpesvirus_2	0.568366	0.853468	0.689957	0.000899162	0.738682
Crohivirus_B	NA	0.0259788	0.771652	0.00171963	0.879062
Cronobacter_phage_CR5	0.543718	0.766107	0.202095	0.818594	0.985539
Cronobacter_phage_Dev_CD_23823	NA	0.781295	0.628124	0.0359511	0.174993
Cronobacter_phage_ENT47670	0.492928	0.38106	0.0738978	2.64e-05	0.404794
Cronobacter_phage_S13	0.109536	0.820342	0.314023	0.0670322	0.827851
Cronobacter_phage_vB_CsaM_GAP32	0.434116	0.17038	0.296504	0.393623	0.0505624
Cronobacter_phage_vB_CskP_GAP227	0.326073	0.40852	0.591318	8.59e-05	0.70181
Cronobacter_virus_CR9	0.277704	0.637606	0.110204	2.29e-09	0.523799
Cryptophlebia_leucotreta_granulovirus	NA	0.0374986	0.681343	0.222633	0.250536
Culex_theileri_flavivirus	0.489589	0.547517	0.437585	0.000110471	0.067759
Cyanophage_NATL1A_7	0.495734	0.335677	0.0484911	0.042209	0.649521
Cyanophage_P_RSM1	NA	0.0912233	0.110465	3.39e-07	0.558245
Cyanophage_P_RSM6	0.0287867	0.706801	0.0259264	2.79e-06	0.77377
Cyanophage_P_TIM40	0.197073	0.73417	0.812182	0.00116371	0.0339499
Cyanophage_S_RIM32	0.97264	0.964258	0.420389	0.107481	0.592826
Cyanophage_S_RIM50	0.698089	0.466545	0.86648	0.0188443	0.147082
Cyanophage_S_TIM5	0.0259623	0.931964	0.0364064	0.000218432	0.669966
Cyanophage_Syn30	0.885043	0.331482	0.620456	0.0259632	0.267871
Cydia_pomonella_granulovirus	0.750332	0.462625	0.56734	0.00126912	0.53412
Cynomolgus_cytomegalovirus	0.323063	0.802728	0.864963	0.00548917	0.836374
Cypovirus_15	0.0419252	0.327522	0.00337677	1.33e-07	0.502503
Cyprinid_herpesvirus_1	0.48709	0.505589	0.444986	0.0463434	0.216088
Cyprinid_herpesvirus_2	0.741364	0.466943	0.377424	0.00224471	0.0490786
Cyprinid_herpesvirus_3	0.574949	0.845006	0.794793	0.228207	0.073623
Delftia_virus_PhiW14	0.915453	0.0758438	0.436576	1.83e-09	0.828568
Dickeya_virus_Limestone	0.256248	0.497818	0.0332032	4.48e-07	0.432561
Dickeya_virus_RC2014	0.300389	0.0805548	0.999046	0.872992	0.0210664
Dinoroseobacter_virus_D5C	0.916895	0.973165	0.604948	4.82e-05	0.580472
Dishui_lake_phycodnavirus_1	0.904547	0.117247	0.0495751	0.0011409	0.46985
Drosophila_innubila_nudivirus	0.216536	0.332923	0.469464	0.00962034	0.684831
Ectocarpus_siliculosus_virus_1	0.168556	0.760937	0.237321	0.024813	0.24143
Edwardsiella_phage_PEi20	0.612953	0.569475	0.788742	0.0118232	0.975812
Eimeria_stiedai_RNA_virus_1	0.327518	0.5988	0.891846	2.32e-05	0.600805
Elephant_endotheliotropic_herpesvirus_5	0.210996	0.878386	0.509537	0.0178369	0.879381
Elephantid_betaherpesvirus_1	NA	0.127134	0.613111	8.98e-08	0.779894
Emiliania_huxleyi_virus_86	0.0255859	0.326265	0.499278	0.0127665	0.334608
Enterobacter_phage_Tyrion	0.0888178	0.603751	0.476657	0.00130738	0.39822
Enterobacter_phage_phiEap_2	0.36576	0.0405664	0.0527913	0.00217086	0.123275
Enterobacter_virus_EcL1	0.275069	0.35178	0.730693	7.13e-06	0.256981
Enterobacter_virus_PG7	0.265447	0.800358	0.539962	1.19e-05	0.967141
Enterobacteria_phage_285P	0.183075	0.701031	0.1314	0.0716668	0.286266
Enterobacteria_phage_BP_4795	0.958716	0.946685	0.516133	0.00298471	0.071451
Enterobacteria_phage_HK140	0.544382	0.573963	0.912711	0.497301	0.705538
Enterobacteria_phage_HK225	0.232383	0.676468	0.254091	0.658723	0.0571591
Enterobacteria_phage_IME10	0.776351	0.724609	0.991171	0.771499	0.58933
Enterobacteria_phage_P4	0.0105455	0.876489	0.723015	0.752197	0.188361
Enterobacteria_phage_P88	0.450911	0.0518472	0.556653	0.787794	0.789969
Enterobacteria_phage_SfI	0.165925	0.931324	0.0580677	0.0872628	0.198958
Enterobacteria_phage_SfV	0.185419	0.564824	0.0757891	0.527322	0.022655
Enterobacteria_phage_VT2phi_272	0.186299	0.502303	0.524533	0.00285562	0.241551
Enterobacteria_phage_YYZ_2008	0.110479	0.707486	0.319807	0.125682	0.909537
Enterobacteria_phage_cdtI	0.361495	0.930703	0.0757444	0.904876	0.918819
Enterobacteria_phage_mEp237	0.571857	0.388797	0.189955	0.490858	0.639304
Enterobacteria_phage_mEp460	0.323631	0.917219	0.169996	0.655358	0.829386
Enterobacteria_phage_phi80	0.259909	0.809589	0.0353921	0.000150766	0.993671
Enterobacteria_phage_phi92	0.132003	0.169835	0.325831	0.127846	0.0173155
Enterobacteria_phage_phiP27	0.740549	0.760077	0.896408	0.0173462	0.751587
Enterobacteria_phage_vB_EcoP_ACG_C91	0.187632	0.808758	0.0340072	6.21e-05	0.982358
Enterobacteria_phage_vB_EcoS_NBD2	0.158159	0.297176	0.739583	0.192851	0.15105
Enterobacterial_phage_mEp390	0.363485	0.893306	0.161815	0.0458056	0.196325
Enterococcus_phage_EFC_1	0.339039	0.226799	0.253617	0.0107596	0.842859
Enterococcus_phage_IME_EFm1	0.155344	0.633277	0.48495	0.00101514	0.910676
Enterococcus_phage_phiEf11	0.578922	0.0855811	0.658673	0.0772322	0.639151
Enterococcus_virus_EF24C	NA	0.217499	0.627053	0.00112227	0.162098
Enterococcus_virus_EFDG1	0.484343	0.4254	0.976384	3.26e-05	0.118303
Eptesicus_fuscus_gammaherpesvirus	0.693086	0.241427	0.277598	0.55692	0.486466
Eptesipox_virus	0.24527	0.668105	0.232403	0.00204321	0.330975
Equid_alphaherpesvirus_3	0.453874	0.48711	0.732102	0.00062011	0.999764
Equid_alphaherpesvirus_8	0.232033	0.130921	0.696295	7.15e-05	0.139544
Equid_alphaherpesvirus_9	NA	0.728974	0.966217	0.00219413	0.352765
Equid_gammaherpesvirus_2	0.19456	0.472804	0.319103	0.000648102	0.534918
Equid_gammaherpesvirus_5	0.00469854	0.733492	0.00352533	0.00442404	0.501291
Erinnyis_ello_granulovirus	NA	0.492126	0.623535	0.00619582	0.990947
Erwinia_phage_PEp14	0.136722	0.705963	0.85294	8.71e-07	0.317673
Erwinia_phage_vB_EamM_Y2	0.163092	0.497868	0.284964	0.00049132	0.363848
Erwinia_phage_vB_EamM_Caitlin	0.39273	0.637257	0.27993	0.21436	0.578353
Erwinia_phage_vB_EamM_ChrisDB	0.169435	0.586787	0.987192	0.000197053	0.387807
Erwinia_phage_vB_EamM_EarlPhillipIV	NA	0.0222863	0.717319	0.00357637	0.799835
Erwinia_phage_vB_EamM_Kwan	0.0475981	0.954885	0.049496	0.318311	0.618003
Erwinia_phage_vB_EamM_Phobos	0.776053	0.942685	0.368196	0.00870443	0.102555
Erwinia_phage_vB_EamP_S6	0.635137	0.942846	0.607859	0.406917	0.569773
Erwinia_virus_Asesino	0.709419	0.382199	0.0977281	0.347294	0.362083
Erwinia_virus_Deimos	0.581724	0.47939	0.217795	0.00168307	0.673535
Erwinia_virus_Ea214	0.611831	0.72097	0.777415	0.000124379	0.722665
Erwinia_virus_Ea2809	0.114897	0.302836	0.442556	0.00512626	0.991201
Erwinia_virus_EaH1	0.120409	0.389975	0.868882	8.33e-05	0.10778
Erwinia_virus_EaH2	0.529079	0.358806	0.492073	0.0372449	0.878065
Erwinia_virus_Frozen	0.429986	0.728557	0.00661151	9.95e-05	0.983551
Erwinia_virus_Risingsun	0.932493	0.749348	0.293591	4.88e-07	0.37805
Escherichia_phage_HK639	0.0703314	0.736687	0.711766	0.411596	0.380106
Escherichia_phage_TL_2011b	0.0175538	0.569652	0.19647	0.83451	0.851528
Escherichia_phage_phAPEC8	0.170765	0.426542	0.170709	0.000316916	0.255473
Escherichia_virus_121Q	0.0337279	0.823898	0.223741	7.56e-06	0.119346
Escherichia_virus_186	0.276458	0.602129	0.625395	0.000234348	0.0788312
Escherichia_virus_4MG	NA	0.405888	0.973939	1.69e-05	0.713434
Escherichia_virus_APEC7	0.670322	0.0375313	0.00630029	2.15e-05	0.027065
Escherichia_virus_Alf5	0.444538	0.101703	0.543297	0.00280243	0.135528
Escherichia_virus_Av05	0.353295	0.391186	0.627343	0.00362779	0.420844
Escherichia_virus_CC31	0.553421	0.0628412	0.0255465	0.00140907	0.406658
Escherichia_virus_ECB2	0.225407	0.275501	0.458538	0.281281	0.290008
Escherichia_virus_FFH1	0.416755	0.24224	0.0892963	7.43e-07	0.483187
Escherichia_virus_HK022	0.899402	0.445314	0.184869	0.5564	0.222224
Escherichia_virus_HK578	0.205346	0.616388	0.490754	0.0149675	0.485972
Escherichia_virus_HK97	0.0958866	0.983784	0.988652	0.658706	0.710636
Escherichia_virus_IME08	0.325891	0.224522	0.128897	0.000380499	0.75936
Escherichia_virus_JS98	0.741478	0.880277	0.712625	0.886025	0.891392
Escherichia_virus_K1E	0.222238	0.976981	0.0327457	0.294912	0.645779
Escherichia_virus_N4	0.358971	0.678285	0.875436	0.611246	0.207872
Escherichia_virus_P1	0.551119	0.740448	0.803336	0.00356798	0.569444
Escherichia_virus_P2	0.225133	0.854557	0.582161	0.357935	0.75872
Escherichia_virus_PA28	0.397275	0.653034	0.609772	0.00513096	0.268103
Escherichia_virus_PBECO4	0.47322	0.178848	0.21567	2.79e-05	0.790615
Escherichia_virus_Pollock	0.648603	0.570807	0.0314866	0.0601514	0.240827
Escherichia_virus_RB49	0.0236495	0.457751	0.0610702	3.29e-05	0.991167
Escherichia_virus_RCS47	0.177365	0.465992	0.0168213	0.617778	0.483061
Escherichia_virus_T4	0.642083	0.330496	0.913165	0.646352	0.839234
Escherichia_virus_T5	NA	0.129618	0.204577	0.0004581	0.828426
Escherichia_virus_VR20	0.254194	0.0473853	0.199335	4.22e-09	0.415701
Escherichia_virus_VR5	NA	0.95996	0.681528	2.04e-05	0.219868
Escherichia_virus_VpaE1	NA	0.997035	0.124587	1.89e-05	0.225241
Escherichia_virus_fiAA91ss	0.231144	0.777684	0.612808	0.00373034	0.374295
Escherichia_virus_phiV10	0.00214604	0.950451	0.161926	0.000221888	0.828472
Escherichia_virus_pro483	0.580085	0.41592	0.40922	0.00694413	0.386342
Esparto_virus	0.49699	0.070331	0.516346	0.0472052	0.77497
Euproctis_pseudoconspersa_nucleopolyhedrovirus	0.215107	0.454603	0.384954	0.00195208	0.892467
Felid_alphaherpesvirus_1	0.80502	0.960288	0.0874216	0.0860427	0.975285
Flamingopox_virus_FGPVKD09	0.232946	0.270376	0.556569	3.48e-10	0.470287
Fowlpox_virus	0.777987	0.390094	0.284771	0.000163639	0.141455
Fox_fecal_rhabdovirus	0.219003	0.994132	0.627072	0.50286	0.0793839
Fruit_bat_alphaherpesvirus_1	0.0696997	0.868815	0.439091	0.92941	0.29319
Gallid_alphaherpesvirus_1	0.581949	0.171783	0.0622529	0.0376123	0.423676
Gallid_alphaherpesvirus_2	0.571674	0.469637	0.679154	0.581505	0.184645
Gallid_alphaherpesvirus_3	0.429986	0.047955	0.627553	9.92e-09	0.166003
Gammapapillomavirus_11	0.325891	0.650809	0.0422185	1.48e-05	0.0984508
Glossina_hytrovirus	0.276458	0.894725	0.920726	0.00611518	0.894881
Golden_Marseillevirus	0.0353471	0.650551	0.581707	0.0278945	0.863749
Gordonia_phage_Blueberry	NA	0.0759382	0.0120494	0.000600079	0.409814
Gordonia_phage_GTE5	0.172977	0.28884	0.588562	0.0692598	0.0478343
Gordonia_virus_Bantam	0.12232	0.588475	0.00132259	0.0127355	0.127829
Gordonia_virus_Britbrat	0.155584	0.175081	0.80626	5.5e-05	0.918899
Gordonia_virus_GMA6	0.753408	0.924232	0.00806531	0.00149573	0.141337
Gordonia_virus_GordTnk2	NA	0.126237	0.616705	5.69e-06	0.0433859
Gordonia_virus_Gsput1	NA	0.801239	0.147981	0.00584099	0.0980084
Gordonia_virus_Gustav	0.386431	0.696238	0.149897	1.63e-05	0.840726
Gordonia_virus_Jumbo	0.275833	0.452011	0.595916	0.337215	0.363505
Gordonia_virus_OneUp	0.89442	0.433856	0.918489	1.85e-08	0.672273
Gordonia_virus_Twister6	0.68857	0.970339	0.518226	0.75419	0.830162
Gordonia_virus_Woes	0.918164	0.342026	0.889462	1.53e-06	0.885522
Gordonia_virus_Yvonnetastic	NA	0.111423	0.0178182	1.98e-06	0.837789
Grapevine_asteroid_mosaic_associated_virus	NA	0.86892	0.716803	0.000353519	0.397362
Grapevine_virus_J	NA	0.0202826	0.0934818	0.00907817	0.00234244
Gryllus_bimaculatus_nudivirus	0.390544	0.542672	0.750825	0.0246339	0.796826
Haliotid_herpesvirus_1	0.371233	0.325073	0.972218	0.00153607	0.93924
Haloarcula_hispanica_icosahedral_virus_2	0.168922	0.382691	0.46655	0.0120234	0.145487
Halocynthia_phage_JM_2012	0.193313	0.736922	0.920212	0.000726997	0.133787
Halovirus_HCTV_1	0.543397	0.934877	0.551548	0.0119883	0.350639
Halovirus_HCTV_2	0.44627	0.537512	0.7115	5.48e-05	0.0530042
Halovirus_HGTV_1	0.381938	0.694267	0.753216	0.00117201	0.974543
Halovirus_HRTV_8	0.307182	0.772557	0.785097	0.186596	0.324894
Halovirus_HSTV_2	NA	0.276341	0.118854	2.39e-06	0.899724
Hanko_virus	NA	0.0768397	0.624385	0.50174	0.152531
Helicoverpa_armigera_nucleopolyhedrovirus	0.0642153	0.160513	0.5298	0.00212955	0.950634
Heliothis_virescens_ascovirus_3a	0.45915	0.717891	0.326921	0.000468077	0.222585
Heliothis_zea_nudivirus	0.198088	0.483512	0.167327	0.00156593	0.409486
Hemileuca_species_nucleopolyhedrovirus	0.30192	0.504609	0.0538496	0.0013125	0.415952
Hepacivirus_C	NA	0.671474	0.252889	1.18e-05	0.874456
Heterosigma_akashiwo_virus_01	0.528799	0.202886	0.0259748	0.191815	0.506142
Horsefly_horwuvirus	NA	0.767203	0.24703	3.77e-05	0.987104
Hubei_odonate_virus_7	NA	0.612577	0.0120505	0.00792063	0.257828
Human_alphaherpesvirus_2	NA	0.912771	0.422	9.29e-05	0.91309
Human_alphaherpesvirus_3	0.225122	0.343523	0.62192	0.66678	0.907305
Human_betaherpesvirus_5	0.0173063	0.999213	0.3313	0.00115199	0.95574
Human_betaherpesvirus_6A	0.215107	0.144831	0.856118	0.000850413	0.537111
Human_gammaherpesvirus_4	0.935474	0.400416	0.869162	1.46e-08	0.986611
Human_gammaherpesvirus_8	0.0551947	0.876881	0.377614	6.6e-05	0.846797
Human_mastadenovirus_B	0.386734	0.115764	0.0110346	3.64e-11	0.886963
Human_mastadenovirus_E	NA	0.350873	0.0626303	0.000201279	0.583394
Human_mastadenovirus_G	0.187876	0.139607	0.705182	3.6e-05	0.333528
Hyphantria_cunea_nucleopolyhedrovirus	0.224106	0.913782	0.656695	0.0292304	0.526593
Hyposoter_fugitivus_ichnovirus	0.0308227	0.547389	0.767938	0.0907612	0.266734
Ictalurid_herpesvirus_2	0.412785	0.881133	0.982331	3.53e-05	0.603442
Infectious_spleen_and_kidney_necrosis_virus	0.848649	0.302296	0.0280397	7.88e-05	0.685735
Invertebrate_iridescent_virus_3	0.108744	0.598249	0.638483	0.0381086	0.278976
Invertebrate_iridescent_virus_31	0.0575011	0.969513	0.160788	0.00300649	0.712989
Invertebrate_iridescent_virus_6	0.12165	0.257925	0.535056	0.00156672	0.618035
Invertebrate_iridescent_virus_9	0.849808	0.62433	0.747683	8.02e-07	0.18384
Invertebrate_iridovirus_25	0.161281	0.467969	0.887934	0.753183	0.966823
Jingmen_picorna_like_virus	NA	0.0526453	0.0185291	0.00324654	0.100027
Kaumoebavirus	0.379846	0.563021	0.811158	5.88e-06	0.571968
Klebsiella_phage_vB_KpnM_KpV477	0.180397	0.591448	0.824363	8.72e-09	0.604457
Klebsiella_virus_IME260	0.60332	0.00417484	0.140803	5.06e-09	0.992873
Klebsiella_virus_JD18	0.237667	0.205324	0.499809	1.32e-07	0.824672
Klebsiella_virus_K5	0.125365	0.806034	0.269383	0.462482	0.186455
Klebsiella_virus_K64_1	0.291954	0.703445	0.0390421	1.11e-06	0.376535
Klebsiella_virus_KP32	0.445116	0.671577	0.648619	0.00135187	0.320872
Klebsiella_virus_KpV80	0.157679	0.579205	0.674362	0.0077099	0.940364
Klebsiella_virus_PKO111	0.212462	0.74977	0.188558	0.00572168	0.188785
Klebsiella_virus_RaK2	0.119964	0.546453	0.397064	0.00314924	0.223687
Lactobacillus_phage_JCL1032	0.275833	0.0541683	0.0190772	0.0103664	0.129741
Lactobacillus_phage_LfeInf	0.298368	0.502264	0.112942	0.10731	0.80629
Lactobacillus_phage_Lrm1	0.912202	0.385012	0.143517	0.00831399	0.125057
Lactobacillus_phage_phiAQ113	0.223387	0.148194	0.783263	0.000540897	0.0702223
Lactobacillus_phage_phiadh	0.249944	0.240242	0.0282217	0.000967908	0.702599
Lactobacillus_prophage_Lj965	0.338575	0.299205	0.728814	0.0322403	0.136648
Lactobacillus_virus_Lb338_1	0.0752119	0.891717	0.850281	0.530504	0.603718
Lactobacillus_virus_Ld25A	0.209562	0.197572	0.806669	7.7e-06	0.743203
Lactococcus_phage_50101	0.479059	0.12453	0.0167853	1.08e-06	0.652624
Lactococcus_phage_63301	0.0519321	0.00154733	0.0996602	0.325601	0.0853025
Lactococcus_phage_949	0.201316	0.0410985	0.822078	0.000196989	0.829362
Lactococcus_phage_BK5_T	0.476073	0.814122	0.0825085	0.383593	0.831363
Lactococcus_phage_P335_sensu_lato	0.205085	0.760615	0.635776	0.821408	0.928542
Lactococcus_phage_TP901_1	0.641289	0.480906	0.205081	0.0546916	0.911646
Lactococcus_phage_Tuc2009	0.738214	0.00150659	0.355981	0.175167	0.962407
Lactococcus_phage_WRP3	0.29498	0.0581245	0.117054	0.107687	0.533446
Lactococcus_phage_bIL309	0.0985873	0.194698	0.130554	0.658689	0.174949
Lactococcus_phage_bIL310	0.396833	0.935837	0.308428	0.706169	0.164832
Lactococcus_phage_bIL312	0.816112	0.536262	0.508064	0.532535	0.430995
Lactococcus_phage_ul36	0.385178	0.929713	0.303652	0.373947	0.50813
Lactococcus_virus_Bibb29	0.0171348	0.0148121	0.169996	0.000889342	0.622277
Lactococcus_virus_KSY1	0.210698	0.271908	0.32545	2.05e-05	0.453315
Lactococcus_virus_bIL170	0.09853	0.378069	0.204707	0.000167066	0.158672
Lake_Sarah_associated_circular_virus_31	NA	0.22946	0.24294	4.13e-07	0.299283
Lake_Sinai_virus_1	0.981998	0.891794	0.388819	0.00111222	0.765663
Lambdina_fiscellaria_nucleopolyhedrovirus	0.545774	0.261846	0.0285725	1.64e-07	0.92084
Lausannevirus	0.398464	0.549329	0.389957	0.000232079	0.378452
Leucania_separata_nucleopolyhedrovirus	0.912959	0.977387	0.758187	0.0480988	0.124778
Leuconostoc_virus_Ln9	0.0309174	0.84375	0.11534	3.32e-05	0.171598
Listeria_phage_vB_LmoS_188	0.44627	0.160008	0.959095	0.000316397	0.619107
Lonomia_obliqua_nucleopolyhedrovirus	0.0757769	0.0372632	0.276318	2.36e-05	0.855708
Lophuromys_jeilongvirus_2	0.346598	0.67979	0.290062	9.89e-05	0.454842
Lymantria_xylina_nucleopolyhedrovirus	0.701643	0.721521	0.967395	0.000301399	0.077743
Lymphocystis_disease_virus_1	0.0990647	0.236865	0.557685	0.000174624	0.465565
Lymphocystis_disease_virus_Sa	0.00669279	0.510143	0.00391792	0.00360729	0.743766
Macacine_betaherpesvirus_3	NA	0.183487	0.70288	9.25e-06	0.192163
Macacine_betaherpesvirus_9	NA	0.0338102	0.333683	0.0291162	0.764513
Macacine_gammaherpesvirus_5	0.744497	0.900216	0.824633	0.207043	0.406354
Macropodid_alphaherpesvirus_1	0.993202	0.115512	0.588003	0.217461	0.790726
Maize_rough_dwarf_virus	0.225407	0.827697	0.344728	0.0569143	0.8329
Malacosoma_neustria_nucleopolyhedrovirus	NA	0.422275	0.0719592	3.4e-10	0.193138
Mamestra_configurata_nucleopolyhedrovirus_A	0.156968	0.923475	0.408877	0.00808579	0.87873
Mamestra_configurata_nucleopolyhedrovirus_B	NA	0.956792	0.2147	0.000684246	0.941676
Marseillevirus_marseillevirus	NA	0.938942	0.605108	5.3e-07	0.843295
Maruca_vitrata_nucleopolyhedrovirus	0.215107	0.715188	0.782456	0.00463453	0.85853
Megavirus_chiliensis	0.116414	0.43813	0.435651	0.631391	0.823645
Melanoplus_sanguinipes_entomopoxvirus	0.157679	0.288376	0.920278	1.85e-06	0.634465
Meleagrid_alphaherpesvirus_1	0.0534994	0.668569	0.804024	0.595637	0.706644
Microbacterium_phage_vB_MoxS_ISF9	0.158712	0.565272	0.0266249	1.01e-07	0.0343448
Microbacterium_virus_Hamlet	0.922937	0.284308	0.536023	9.34e-07	0.0194631
Microbacterium_virus_Pikmin	0.0608949	0.00945267	0.269735	0.026436	0.669332
Micromonas_pusilla_virus_12T	0.256451	0.795261	0.521008	0.00975455	0.644528
Micromonas_pusilla_virus_SP1	0.30002	0.99334	0.550795	0.000139409	0.488078
Micromonas_sp._RCC1109_virus_MpV1	0.297386	0.510608	0.101254	0.0066833	0.249082
Mimivirus_terra2	0.287066	0.999004	0.203241	0.891788	0.970706
Mocis_latipes_granulovirus	0.202895	0.677634	0.779837	0.795996	0.815916
Mollivirus_sibericum	0.0363881	0.704532	0.444054	0.170211	0.145143
Molluscum_contagiosum_virus	0.209307	0.57751	0.70155	2.01e-05	0.38934
Morganella_phage_vB_MmoM_MP1	0.00074957	0.65001	0.360624	0.0042733	0.165465
Morganella_phage_vB_MmoP_MP2	NA	0.493735	0.337267	0.757369	0.159813
Moumouvirus	0.841316	0.928682	0.0582054	0.301925	0.0419969
Mulberry_vein_banding_virus	NA	0.850566	0.0670644	0.00533359	0.729854
Mule_deerpox_virus	0.643057	0.363738	0.0502863	2.6e-06	0.455586
Murid_betaherpesvirus_1	0.590811	0.124817	0.503664	1.05e-06	0.961988
Murid_betaherpesvirus_2	0.634137	0.119521	0.735691	1.41e-08	0.0391795
Murine_coronavirus	0.705014	0.118987	0.063	1.26e-05	0.0280995
Murine_orthopneumovirus	NA	0.868132	0.659772	0.00021923	0.525524
Murine_roseolovirus	0.103473	0.313474	0.437703	0.042598	0.779915
Murmansk_poxvirus	0.230524	0.111841	0.0021808	0.000352925	0.975753
Musca_hytrovirus	NA	0.870022	0.975939	0.00965665	0.576966
Mycobacterium_phage_Adzzy	0.255049	0.897647	0.215459	0.000397023	0.849118
Mycobacterium_phage_Bactobuster	0.324859	0.793245	0.771203	0.000394904	0.164324
Mycobacterium_phage_Catdawg	0.111863	0.486683	0.537508	0.0027247	0.559203
Mycobacterium_phage_EagleEye	0.569832	0.198496	0.2417	0.649176	0.134831
Mycobacterium_phage_HINdeR	0.147847	0.173095	0.444791	0.0631827	0.278673
Mycobacterium_phage_Jolie2	NA	0.804222	0.742901	6.64e-09	0.598085
Mycobacterium_phage_Luchador	NA	0.709136	0.48609	3.72e-06	0.228118
Mycobacterium_phage_MOOREtheMARYer	0.274112	0.223748	0.836992	0.396413	0.799322
Mycobacterium_phage_Mulciber	0.753557	0.00513535	0.105495	0.409251	0.897953
Mycobacterium_phage_Murucutumbu	0.717511	0.152199	0.832786	0.0895986	0.97221
Mycobacterium_phage_Myrna	0.0201113	0.412158	0.928408	5.17e-05	0.865015
Mycobacterium_phage_Phlei	0.488462	0.73367	0.815882	0.00392373	0.38394
Mycobacterium_phage_Redno2	NA	0.970979	0.683294	5.15e-07	0.653969
Mycobacterium_phage_Tonenili	0.216344	0.0723228	0.751237	0.320166	0.36136
Mycobacterium_phage_UnionJack	0.304171	0.164399	0.937048	0.0633618	0.365901
Mycobacterium_phage_Whirlwind	0.204044	0.457619	0.264158	1.71e-08	0.949324
Mycobacterium_virus_32HC	NA	0.546199	0.206461	1.48e-06	0.655223
Mycobacterium_virus_Acadian	NA	0.807116	0.114872	0.461819	0.243145
Mycobacterium_virus_Baee	NA	0.995352	0.796706	0.000135656	0.893837
Mycobacterium_virus_Bron	0.46672	0.970176	0.749591	0.117372	0.758471
Mycobacterium_virus_D29	0.831088	0.0738083	0.139876	0.00721594	0.0349596
Mycobacterium_virus_Giles	0.163856	0.106653	0.0144394	4.07e-05	0.2369
Mycobacterium_virus_Littlee	0.116628	0.1758	0.76869	0.672672	0.311247
Mycobacterium_virus_Lukilu	NA	0.19578	0.243281	4.62e-05	0.0374786
Mycobacterium_virus_Marvin	0.0246366	0.902041	0.137553	0.0021805	0.708306
Mycobacterium_virus_Nigel	0.4631	0.782358	0.629564	0.00839971	0.104433
Mycobacterium_virus_Omega	NA	0.0136611	0.84115	3.69e-05	0.0488888
Mycobacterium_virus_Phayonce	0.55188	0.846207	0.00793272	0.0836825	0.911065
Mycobacterium_virus_Plot	0.576217	0.760451	0.535217	3.16e-07	0.861335
Mycobacterium_virus_Rey	0.287973	0.125707	0.772943	0.0637165	0.384583
Mycobacterium_virus_Stinger	0.0602472	0.123802	0.556611	0.060427	0.563047
Mycobacterium_virus_Trixie	NA	0.722427	0.6365	0.021729	0.997617
Mycobacterium_virus_Wildcat	0.635254	0.322576	0.745433	0.886347	0.741634
Myotis_gammaherpesvirus_8	0.440524	0.196984	0.963671	0.00947946	0.8923
Mythimna_separata_entomopoxvirus	0.282401	0.325392	0.111061	0.000782414	0.26575
Mythimna_unipuncta_nucleopolyhedrovirus	0.691722	0.625815	0.119215	0.0909397	0.940593
Myxoma_virus	0.694409	0.426449	0.783726	0.0111166	0.215665
NY_014_poxvirus	0.155344	0.878589	0.433367	0.00086058	0.791152
Natrialba_phage_PhiCh1	NA	0.0666226	0.0725292	2.33e-05	0.105305
Neodiprion_abietis_NPV	0.402172	0.890716	0.584554	0.0969493	0.0952679
Nile_crocodilepox_virus	0.970422	0.257952	0.696956	7.57e-06	0.432687
Norwalk_virus	0.088972	0.321065	0.878563	0.0428293	0.283651
Noumeavirus	0.476717	0.057732	0.489414	6.38e-08	0.591434
Only_Syngen_Nebraska_virus_5	0.192964	0.400133	0.484506	0.0175715	0.535773
Orf_virus	0.312211	0.737054	0.989316	0.0834856	0.893689
Orgyia_leucostigma_nucleopolyhedrovirus	0.462418	0.0705421	0.635269	0.0313399	0.0631751
Orgyia_pseudotsugata_multiple_nucleopolyhedrovirus	NA	0.877219	0.793631	7.55e-07	0.974828
Oropouche_orthobunyavirus	NA	0.577058	0.0210766	0.00170151	0.922648
Orpheovirus_IHUMI_LCC2	0.0302676	0.415188	0.412568	0.371316	0.401035
Oryctes_rhinoceros_nudivirus	0.973875	0.962739	0.841493	0.00958827	0.653145
Ostreid_herpesvirus_1	0.164827	0.57201	0.927832	0.0759223	0.735652
Ostreococcus_lucimarinus_virus_7	0.476733	0.735633	0.152914	0.00848556	0.926065
Ostreococcus_tauri_virus_2	NA	0.963247	0.928537	0.00013941	0.406476
Ovine_gammaherpesvirus_2	0.0631679	0.131256	0.172996	0.0121101	0.142942
Oxyplax_ochracea_nucleopolyhedrovirus	0.47322	0.315323	0.286959	0.0145479	0.374134
Pacmanvirus_A23	0.634797	0.592244	0.830331	1.4e-07	0.687382
Pan_troglodytes_polyomavirus_8	0.631666	0.401843	0.00325043	0.0279723	0.0379819
Pandoravirus_dulcis	0.956254	0.73223	0.6973	0.0269366	0.662522
Pandoravirus_inopinatum	0.0984407	0.567393	0.718142	0.0711835	0.989187
Pandoravirus_macleodensis	0.0636131	0.551914	0.932152	0.160449	0.00979412
Pandoravirus_neocaledonia	0.19395	0.910565	0.198704	0.0842551	0.840492
Pandoravirus_quercus	0.24935	0.715096	0.849403	0.000754409	0.434597
Pandoravirus_salinus	0.00343204	0.751179	0.863955	0.00573324	0.0319907
Panine_alphaherpesvirus_3	0.369508	0.795253	0.358163	0.132836	0.495284
Panine_betaherpesvirus_2	0.833754	0.554272	0.997368	0.00853764	0.668774
Pantoea_virus_Limelight	NA	0.0360192	0.319944	7.97e-06	0.957696
Papiine_alphaherpesvirus_2	NA	0.963823	0.0570302	0.00650999	0.433783
Parabacteroides_phage_YZ_2015b	0.586894	0.95671	0.379975	0.466115	0.451288
Paramecium_bursaria_Chlorella_virus_1	0.490878	0.0383251	0.253075	0.0169706	0.46881
Paramecium_bursaria_Chlorella_virus_A1	0.025117	0.155962	0.257628	0.2404	0.531419
Paramecium_bursaria_Chlorella_virus_AR158	0.167412	0.737162	0.886666	1.48e-06	0.316759
Paramecium_bursaria_Chlorella_virus_NY2A	0.189593	0.225221	0.395468	9.03e-08	0.38005
Pectobacterium_bacteriophage_PM2	0.486277	0.217642	0.120169	4.87e-06	0.394894
Pectobacterium_phage_CBB	0.125193	0.322333	0.618733	0.617426	0.261147
Pectobacterium_phage_ZF40	0.0537324	0.668734	0.767084	0.0758814	0.398828
Pectobacterium_virus_My1	0.743444	0.899153	0.016236	2.29e-09	0.826633
Pelagibacter_phage_HTVC008M	0.457427	0.607949	0.479947	1.99e-05	0.921933
Pelagibacter_phage_HTVC011P	0.98326	0.646415	0.236612	4.19e-05	0.796639
Pelagibacter_phage_HTVC019P	0.708622	0.0481631	0.733171	0.000753233	0.0274398
Penguinpox_virus	0.921009	0.993636	0.890796	0.0494389	0.430589
Pennisetum_mosaic_virus	NA	0.790786	0.554014	0.0126822	0.735307
Peridroma_alphabaculovirus	0.543067	0.519361	0.225109	0.011306	0.689089
Perigonia_lusca_nucleopolyhedrovirus	0.668357	0.0433323	0.660444	0.0587777	0.088759
Phaeocystis_globosa_virus	0.0804382	0.365808	0.218942	0.00228456	0.611578
Phthorimaea_operculella_granulovirus	0.276458	0.710085	0.263101	8.39e-06	0.890046
Picornavirales_Bu_3	0.247733	0.00263709	0.0440206	0.639011	0.180551
Pigeonpox_virus	0.467193	0.111307	0.161843	0.000481315	0.592024
Pithovirus_sibericum	0.0899858	0.571122	0.494238	5.23e-06	0.961456
Planktothrix_phage_PaV_LD	0.538841	0.564706	0.151616	0.365466	0.782916
Plodia_interpunctella_granulovirus	0.38726	0.637254	0.454936	6.58e-07	0.890746
Plutella_xylostella_granulovirus	0.0218339	0.488384	0.992267	0.518171	0.494301
Potato_virus_A	0.347341	0.406588	0.425307	0.0426814	0.959332
Primate_erythroparvovirus_2	0.899886	0.00380124	0.104075	0.468296	0.81706
Prochlorococcus_phage_MED4_213	0.672959	0.194085	0.616986	1.73e-05	0.971781
Prochlorococcus_phage_P_HM1	0.497145	0.424356	0.286375	0.0987189	0.708179
Prochlorococcus_phage_P_HM2	0.115438	0.641271	0.221809	3.22e-07	0.753647
Prochlorococcus_phage_P_SSM2	0.333833	0.90282	0.0911167	0.026367	0.651899
Prochlorococcus_phage_P_SSM3	0.325891	0.268492	0.101112	8.09e-07	0.706379
Prochlorococcus_phage_P_SSM4	0.29498	0.109409	0.719029	5.98e-05	0.37476
Prochlorococcus_phage_P_SSM7	0.0665951	0.389402	0.392378	0.00224814	0.258316
Prochlorococcus_phage_P_TIM68	0.0588715	0.165001	0.0492763	6.71e-08	0.756297
Prochlorococcus_phage_Syn33	0.326886	0.551575	0.153292	0.000486935	0.0973762
Prochlorococcus_virus_PSSP7	0.11717	0.374433	0.0424368	0.0010425	0.391512
Propionibacterium_virus_Pacnes201215	0.18469	0.468217	0.438408	1.51e-05	0.309585
Proteus_phage_VB_PmiS_Isfahan	0.439822	0.136141	0.372698	4.59e-06	0.31082
Proteus_phage_vB_PmiM_Pm5461	0.208511	0.665033	0.243092	5.13e-05	0.651762
Proteus_virus_PM135	0.194852	0.0929358	0.489666	0.00255727	0.67791
Providencia_phage_Redjac	NA	0.991146	0.329738	0.00912118	0.300973
Providencia_virus_PR1	0.64963	0.915484	0.0101848	5.95e-06	0.763556
Pseudoalteromonas_phage_H101	0.985457	0.425676	0.696162	1.47e-05	0.418484
Pseudocowpox_virus	0.295794	0.921665	0.529998	0.0384136	0.888533
Pseudomonas_phage_201phi2_1	0.911893	0.559246	0.173966	8.74e-08	0.810118
Pseudomonas_phage_Lu11	0.780156	0.955853	0.0379234	0.00798529	0.795674
Pseudomonas_phage_OBP	0.305943	0.744611	0.350775	0.0182132	0.300488
Pseudomonas_phage_PAJU2	0.232033	0.108747	0.00539158	6.38e-05	0.497905
Pseudomonas_phage_PPPL_1	0.494673	0.429736	0.424409	0.0784418	0.954196
Pseudomonas_phage_PPpW_3	0.957789	0.84616	0.037132	0.00396967	0.871887
Pseudomonas_phage_PaBG	0.713432	0.256792	0.177597	0.00870668	0.4778
Pseudomonas_phage_PaMx42	0.156566	0.186031	0.393334	4.85e-08	0.938506
Pseudomonas_phage_PhiPA3	0.0749763	0.629244	0.840456	0.000918786	0.870706
Pseudomonas_phage_YMC11/02/R656	NA	0.542162	0.955678	0.462203	0.780567
Pseudomonas_phage_YMC11/07/P54_PAE_BP	0.145658	0.894525	0.0524141	0.000942219	0.446913
Pseudomonas_phage_phi15	0.324859	0.794603	0.0912091	0.00376459	0.458961
Pseudomonas_phage_phi2	0.975917	0.946217	0.288507	0.00977249	0.541949
Pseudomonas_phage_phi3	0.428364	0.297991	0.694936	0.0416976	0.889939
Pseudomonas_phage_phiPSA1	0.125136	0.880088	0.0134181	1.4e-06	0.769944
Pseudomonas_virus_Bf7	0.47322	0.306412	0.266572	3.29e-05	0.240096
Pseudomonas_virus_Bjorn	NA	0.40987	0.57393	0.00977526	0.249132
Pseudomonas_virus_D3	0.522858	0.710261	0.449862	0.113728	0.308413
Pseudomonas_virus_DL60	0.183142	0.752583	0.373224	0.000147436	0.143615
Pseudomonas_virus_EL	0.912857	0.881634	0.27004	0.402662	0.526121
Pseudomonas_virus_KPP21	0.861044	0.314578	0.835953	0.0314288	0.397354
Pseudomonas_virus_Noxifer	0.292795	0.740478	0.317036	0.142631	0.558527
Pseudomonas_virus_PMW	0.174928	0.706916	0.762543	0.138514	0.27093
Pseudomonas_virus_PaMx11	0.100561	0.937995	0.52988	0.000225674	0.677174
Pseudomonas_virus_PaMx28	0.844766	0.653565	0.469701	0.0697912	0.738896
Pseudomonas_virus_Psa374	0.22414	0.883778	0.969471	0.0202808	0.404042
Pseudomonas_virus_SM1	0.291857	0.714045	0.981008	3.14e-05	0.529648
Pseudomonas_virus_SN	0.18469	0.482528	0.626739	6.5e-05	0.534116
Pseudomonas_virus_nickie	0.157679	0.00924378	0.266311	0.000311602	0.0166119
Pseudomonas_virus_pf16	0.952402	0.403205	0.623375	0.022366	0.991613
Pseudomonas_virus_tabernarius	NA	0.75853	0.0287926	2.45e-05	0.0504654
Psittacid_alphaherpesvirus_1	0.286871	0.0539508	0.383685	0.225655	0.986571
Psychrobacter_phage_pOW20_A	0.722984	0.924668	0.657391	0.0365034	0.98
Pteropine_orthoreovirus	NA	0.821278	0.464228	3.02e-05	0.408777
Pteropox_virus	0.0594355	0.220844	0.00216113	5.81e-11	0.589225
Rabbit_fibroma_virus	0.0639537	0.37592	0.211138	0.0411969	0.552771
Raccoonpox_virus	0.169438	0.383852	0.682604	0.109131	0.652172
Ralstonia_phage_RSJ2	0.487023	0.92917	0.0316358	0.0762859	0.456716
Ralstonia_phage_RSP15	0.910889	0.106263	0.435371	1.3e-08	0.835452
Ralstonia_phage_RSY1	NA	0.509387	0.484686	3.79e-07	0.287395
Ralstonia_virus_RP12	0.265526	0.168615	0.316427	8.43e-05	0.720734
Ralstonia_virus_RSF1	0.291334	0.681437	0.306099	0.000352947	0.280461
Ralstonia_virus_RSL1	0.0628853	0.746317	0.0896915	0.426632	0.87427
Ralstonia_virus_RSL2	0.948869	0.986961	0.343639	0.1204	0.920645
Ranid_herpesvirus_1	0.743966	0.265668	0.986381	0.0162933	0.105297
Ranid_herpesvirus_2	0.861888	0.986877	0.967023	0.00228496	0.115514
Ranid_herpesvirus_3	0.411612	0.271928	0.458302	2.03e-05	0.713406
Raspberry_leaf_blotch_emaravirus	0.668285	0.505957	0.908269	2.82e-09	0.659388
Rattus_norvegicus_polyomavirus_2	NA	0.840308	0.565041	0.0166271	0.211846
Rhizobium_phage_RHEph10	0.22551	0.0784277	0.196409	2.83e-05	0.161536
Rhizobium_phage_vB_RleM_P10VF	NA	0.559095	0.132767	0.00106054	0.543484
Rhodobacter_phage_RcapNL	0.355526	0.464114	0.952006	0.0681971	0.226079
Rhodobacter_virus_RcCronus	0.323063	0.609194	0.26786	0.00165989	0.396592
Rhodococcus_phage_E3	0.307182	0.26053	0.873821	5.78e-07	0.987894
Rhodococcus_virus_Trina	0.000864843	0.163102	0.10274	0.101	0.0738412
Rhodococcus_virus_Weasel	0.881749	0.0739546	0.643085	0.000624098	0.848142
Rhodothermus_phage_RM378	0.581038	0.549895	0.240214	5.57e-08	0.706048
Rice_gall_dwarf_virus	0.870387	0.163711	0.853437	0.000770476	0.608294
Rosellinia_necatrix_megabirnavirus_2_W8	0.109019	0.39087	0.000880675	5.01e-07	0.785952
Rotavirus_D	0.0516446	0.997624	0.715874	0.0019652	0.24894
Saimiriine_alphaherpesvirus_1	0.666448	0.169367	0.895602	0.00472702	0.353275
Saimiriine_betaherpesvirus_4	0.375605	0.225744	0.207672	0.0693275	0.199892
Salinibacter_virus_M8CC19	0.954966	0.326901	0.566805	0.00156793	0.974882
Salinivibrio_phage_CW02	0.155344	0.19699	0.520784	3.92e-07	0.752284
Salmon_gill_poxvirus	0.701034	0.820378	0.874149	0.00928565	0.209866
Salmonella_phage_118970_sal3	0.126043	0.964823	0.551084	0.33362	0.863623
Salmonella_phage_19	0.0103406	0.572559	0.557775	0.0236637	0.197065
Salmonella_phage_21	NA	0.0694865	0.732288	0.123552	0.934803
Salmonella_phage_7_11	0.916606	0.249557	0.169101	0.0035223	0.00219617
Salmonella_phage_RE_2010	0.0673573	0.966916	0.43448	0.628624	0.0610576
Salmonella_phage_SEN22	0.18344	0.616003	0.499892	0.232307	0.948648
Salmonella_phage_SPN3UB	0.0522445	0.317833	0.81091	0.0498037	0.227696
Salmonella_phage_SSU5	0.992662	0.781294	0.282485	0.0532644	0.672161
Salmonella_phage_epsilon34	0.238025	0.847526	0.154277	0.084548	0.128118
Salmonella_phage_vB_SemP_Emek	0.127908	0.305419	0.963365	0.00375317	0.970558
Salmonella_phage_vB_SnwM_CGG4_1	0.249283	0.0234229	0.314519	0.000304131	0.507023
Salmonella_phage_vB_SosS_Oslo	0.157679	0.73097	0.0103389	0.00268457	0.21382
Salmonella_virus_9NA	NA	0.265784	0.708498	2.5e-06	0.179129
Salmonella_virus_FSL_SP_076	0.634586	0.454551	0.664051	7.21e-05	0.479193
Salmonella_virus_FSLSP088	NA	0.0522345	0.581624	0.840246	0.443202
Salmonella_virus_HK620	0.0591242	0.880948	0.192884	0.00032152	0.0589825
Salmonella_virus_LSPA1	NA	0.25123	0.233297	0.25849	0.105534
Salmonella_virus_SEN34	0.0582458	0.296201	0.219659	0.0970047	0.600504
Salmonella_virus_SJ46	0.519167	0.436934	0.571914	0.241176	0.859552
Salmonella_virus_SKML39	0.478474	0.0829057	0.908159	2.49e-06	0.708476
Salmonella_virus_SP101	NA	0.962432	0.201494	0.0078762	0.422214
Salmonella_virus_SPN1S	0.906143	0.346237	0.107483	1.04e-05	0.906074
Salmonella_virus_SPN3US	0.109871	0.887115	0.719199	9.65e-09	0.37501
San_Miguel_sea_lion_virus_8	0.0889105	0.89121	0.746902	0.00388891	0.952903
Scale_drop_disease_virus	0.18183	0.647785	0.781502	0.00471589	0.196889
Sclerotinia_sclerotiorum_mycoreovirus_4	0.80465	0.987033	0.849083	0.0180698	0.645472
Serratia_phage_PS2	0.622929	0.0860322	0.687554	0.000139654	0.587216
Serratia_virus_BF	0.843676	0.918259	0.591189	0.0140041	0.25479
Serratia_virus_CHI14	0.486686	0.946215	0.356582	0.00401412	0.674419
Serratia_virus_IME250	0.142503	0.432222	0.842594	0.000267139	0.578995
Serratia_virus_MAM1	0.072281	0.858728	0.897917	0.000743482	0.52314
Shewanella_phage_Spp001	NA	0.481122	0.982871	4.73e-07	0.248142
Shewanella_sp._phage_1/4	NA	0.606016	0.255791	5.05e-06	0.290729
Shewanella_sp._phage_1/40	0.282401	0.366772	0.879001	2.49e-05	0.788188
Shewanella_sp._phage_3/49	0.0700931	0.935316	0.0646116	1.93e-08	0.742597
Shigella_phage_SfII	0.0727328	0.958943	0.113782	0.132299	0.98758
Shigella_phage_SfIV	0.0545329	0.982618	0.0359234	0.215746	0.590103
Shigella_virus_7502Stx	0.0813749	0.564274	0.27235	0.361638	0.809888
Shigella_virus_SP18	0.155344	0.25998	0.882629	1.23e-06	0.987973
Shigella_virus_Sf6	0.109645	0.378788	0.434739	0.00034867	0.884157
Shigella_virus_pSf1	0.153195	0.10648	0.318086	4.21e-07	0.516924
Short_finned_eel_ranavirus	NA	0.783308	0.690335	3.09e-08	0.500455
Simian_torque_teno_virus_33	0.103959	0.0919793	0.248163	0.42305	0.122944
Sinorhizobium_phage_phiLM21	0.286255	0.323616	0.57079	0.0892332	0.710396
Sinorhizobium_phage_phiM9	0.651731	0.151054	0.863421	0.00012815	0.314021
Sinorhizobium_virus_N3	0.295772	0.659191	0.0101539	1.5e-10	0.0275961
Skunkpox_virus	0.494267	0.633133	0.888373	0.0109334	0.336072
Sphenicid_alphaherpesvirus_1	0.136682	0.00681062	0.744687	0.000547628	0.477315
Sphingobium_virus_Lacusarx	0.584547	0.0606339	0.157095	0.00864687	0.956772
Sphingomonas_phage_PAU	0.00495098	0.804939	0.933847	0.248222	0.42431
Spissistilus_festinus_reovirus	0.129351	0.303984	0.691218	6.82e-06	0.64288
Spodoptera_exigua_multiple_nucleopolyhedrovirus	NA	0.806589	0.0514624	0.0758915	0.0866695
Spodoptera_frugiperda_ascovirus_1a	0.411557	0.606047	0.884326	0.00247848	0.15572
Spodoptera_frugiperda_multiple_nucleopolyhedrovirus	0.210505	0.67246	0.135765	0.165936	0.101981
Spodoptera_littoralis_nucleopolyhedrovirus	0.127968	0.0197214	0.00199737	0.488021	0.353549
Spodoptera_litura_granulovirus	0.602996	0.840326	0.108203	0.0155255	0.661802
Spodoptera_litura_nucleopolyhedrovirus	0.208006	0.782177	0.195353	0.0054187	0.760632
Squash_mild_leaf_curl_virus	0.208	0.915127	0.395751	0.00173968	0.485456
Squirrelpox_virus	0.350981	0.807429	0.982388	0.174444	0.624327
Squirrelpox_virus_Berlin_2015	0.999645	0.460107	0.148538	5.74e-06	0.156627
Staphylococcus_phage_SA1	0.353295	0.841215	0.145251	6.31e-08	0.317298
Staphylococcus_phage_SPbeta_like	0.458947	0.218467	0.735221	0.0170821	0.267495
Staphylococcus_phage_StB27	NA	0.789157	0.221683	0.000531962	0.832476
Staphylococcus_virus_CNPH82	0.274112	0.382959	0.982973	0.000110108	0.259726
Staphylococcus_virus_MCE2014	0.769918	0.771212	0.000601448	7.98e-06	0.48623
Staphylococcus_virus_Sextaec	0.818785	0.920301	0.0488428	1.21e-05	0.944558
Staphylococcus_virus_Twort	0.977667	0.629041	0.261829	3.66e-06	0.528947
Stenotrophomonas_phage_IME15	0.0251952	0.13239	0.0771542	3.99e-08	0.588221
Stenotrophomonas_virus_DLP5	0.157679	0.239489	0.244298	1.05e-05	0.0396555
Streptocarpus_flower_break_virus	NA	0.905754	0.665301	0.00223259	0.978998
Streptococcus_phage_20617	0.00811887	0.76059	0.0326231	0.860179	0.046009
Streptococcus_phage_5093	0.53914	0.466213	0.0703759	0.961893	0.409767
Streptococcus_phage_A25	0.0875165	0.85016	0.655748	0.00365323	0.665049
Streptococcus_phage_Dp_1	0.0401381	0.969521	0.173538	0.0268825	0.311977
Streptococcus_phage_EJ_1	0.0828002	0.0661621	0.63355	0.043341	0.217812
Streptococcus_phage_PH10	0.710742	0.315627	0.985374	0.885688	0.267977
Streptococcus_phage_PH15	0.229399	0.572445	0.190482	0.577492	0.586127
Streptococcus_phage_SM1	0.34511	0.381871	0.620701	3.63e-05	0.899696
Streptococcus_phage_SpSL1	0.0238797	0.058326	0.511285	0.66058	0.975694
Streptococcus_phage_TP_778L	0.846567	0.623679	0.0365543	0.00618522	0.0724332
Streptococcus_phage_YMC_2011	0.417173	0.182071	0.134525	0.0171209	0.501774
Streptococcus_phage_phiARI0468_4	NA	0.00388648	0.497444	1.69e-07	0.282305
Streptococcus_phage_phiARI0923	0.453874	0.351129	0.160423	0.178996	0.540752
Streptococcus_phage_phiNJ2	0.481346	0.172881	0.23114	3.06e-05	0.0367193
Streptococcus_virus_7201	0.469756	0.03021	0.176226	0.0622236	0.819417
Streptococcus_virus_9872	0.429365	0.203574	0.232733	0.92134	0.264006
Streptococcus_virus_9874	0.870203	0.986086	0.0149581	4.08e-06	0.105717
Streptococcus_virus_ALQ132	0.450727	0.0193019	0.183255	0.000302909	0.203994
Streptococcus_virus_DT1	0.5448	0.875657	0.116575	0.0051642	0.881439
Streptococcus_virus_O1205	0.985543	0.764315	0.0123458	0.0515399	0.267359
Streptococcus_virus_Sfi21	0.694438	0.938213	0.638265	0.0846007	0.62404
Streptococcus_virus_phiAbc2	0.257759	0.684855	0.021762	0.00704057	0.192516
Streptomyces_phage_SF3	NA	0.656476	0.0314738	7.57e-08	0.242505
Streptomyces_virus_BillNye	0.483066	0.557996	0.300218	3.12e-07	0.985665
Streptomyces_virus_Bing	0.130135	0.628683	0.502196	0.25142	0.781179
Streptomyces_virus_Danzina	0.0875953	0.876176	0.159203	0.00145053	0.730749
Streptomyces_virus_Mildred21	0.1215	0.203524	0.725928	0.00167418	0.296719
Streptomyces_virus_Peebs	0.390118	0.335641	0.766809	0.00713358	0.150874
Streptomyces_virus_Scap1	0.29999	0.921648	0.151373	0.01373	0.0558997
Streptomyces_virus_phiHau3	NA	0.422875	0.103259	5.64e-09	0.286127
Stx2_converting_phage_1717	0.313695	0.476841	0.261795	0.47374	0.718582
Stx2_converting_phage_86	0.176248	0.514862	0.680706	0.00776113	0.828457
Stygiolobus_rod_shaped_virus	0.1173	0.585161	0.16579	6.3e-08	0.807331
Suid_alphaherpesvirus_1	0.17842	0.458105	0.0564147	0.038947	0.697655
Sulfitobacter_phage_EE36phi1	0.545774	0.490207	0.47157	0.0592988	0.654738
Sulfitobacter_phage_phiCB2047_B	0.478474	0.73613	0.420642	0.000366972	0.234035
Sulfolobus_islandicus_rod_shaped_virus_1	0.133876	0.887634	0.0336743	0.00320288	0.320031
Swinepox_virus	0.764418	0.861934	0.688767	4.61e-07	0.240438
Synechococcus_phage_ACG_2014b	0.171723	0.0830155	0.835622	0.010391	0.986009
Synechococcus_phage_ACG_2014c	0.275069	0.764076	0.267161	2.89e-05	0.429839
Synechococcus_phage_ACG_2014d	0.992059	0.471464	0.97172	0.000462297	0.130906
Synechococcus_phage_ACG_2014e	0.223387	0.907712	0.218386	0.000220325	0.905702
Synechococcus_phage_ACG_2014f	0.306927	0.842343	0.58215	0.0481166	0.214912
Synechococcus_phage_ACG_2014g	0.155344	0.5898	0.219246	3.07e-07	0.352347
Synechococcus_phage_ACG_2014h	0.658967	0.227608	0.433254	7.52e-05	0.270451
Synechococcus_phage_ACG_2014i	NA	0.791494	0.266708	0.920491	0.640042
Synechococcus_phage_S_CAM1	0.0962948	0.300675	0.402343	0.0866767	0.448698
Synechococcus_phage_S_CAM22	0.938292	0.294375	0.589959	8.76e-08	0.900478
Synechococcus_phage_S_CAM3	0.372041	0.657842	0.215001	0.0122339	0.686414
Synechococcus_phage_S_CAM7	0.0867352	0.934226	0.0934001	0.885982	0.896232
Synechococcus_phage_S_CAM8	NA	0.284479	0.526795	0.260437	0.000700948
Synechococcus_phage_S_CAM9	0.2081	0.187706	0.223657	0.00438629	0.986297
Synechococcus_phage_S_CBP2	0.31616	0.608058	0.332685	0.0047068	0.301567
Synechococcus_phage_S_CBP3	NA	0.411091	0.819017	6.88e-06	0.672444
Synechococcus_phage_S_CBS2	0.417419	0.850552	0.695855	0.00169356	0.0475086
Synechococcus_phage_S_CRM01	0.0799475	0.414824	0.827074	0.518599	0.961516
Synechococcus_phage_S_IOM18	0.135279	0.121717	0.234405	0.000199836	0.563063
Synechococcus_phage_S_MbCM100	0.150971	0.530427	0.0966569	6.26e-08	0.131912
Synechococcus_phage_S_PM2	0.914519	0.850579	0.120944	0.107018	0.69073
Synechococcus_phage_S_RIM2_R1_1999	0.245894	0.554673	0.681931	0.0254545	0.536501
Synechococcus_phage_S_RIM8_A.HR1	0.339865	0.882225	0.744836	0.0143145	0.392694
Synechococcus_phage_S_RSM4	0.502319	0.603647	0.0653147	0.17861	0.561153
Synechococcus_phage_S_SKS1	0.273088	0.394855	0.142205	3.3e-07	0.666927
Synechococcus_phage_S_SM1	0.643856	0.672626	0.961833	8.64e-09	0.683761
Synechococcus_phage_S_SM2	0.210019	0.577973	0.961267	0.00206998	0.526585
Synechococcus_phage_S_SSM4	0.104445	0.576667	0.32165	0.740228	0.884977
Synechococcus_phage_S_SSM5	0.337451	0.629077	0.746636	0.00591411	0.612676
Synechococcus_phage_S_SSM7	0.364588	0.892507	0.222639	5.97e-06	0.302596
Synechococcus_phage_S_ShM2	0.275705	0.560241	0.686453	0.000115243	0.186352
Synechococcus_phage_S_WAM1	NA	0.952209	0.208904	0.0184658	0.724514
Synechococcus_phage_S_WAM2	0.598389	0.93579	0.311142	4.41e-05	0.774958
Synechococcus_phage_Syn19	0.304073	0.126208	0.319051	0.803256	0.757275
Synechococcus_phage_metaG_MbCM1	0.323307	0.559588	0.041027	0.00135489	0.91819
Synechococcus_phage_syn9	0.167735	0.467146	0.395365	0.104995	0.812374
Tanapox_virus	0.348461	0.0344293	0.72662	7.36e-06	0.799834
Tapara_virus	0.0355332	0.664835	0.187768	0.586448	0.644542
Tea_plant_line_pattern_virus	NA	0.0275166	0.672046	0.786792	0.796235
Tea_plant_necrotic_ring_blotch_virus	NA	0.115324	0.576935	0.94699	0.141763
Testudinid_herpesvirus_3	0.642954	0.670056	0.754336	5.19e-05	0.255646
Thalassomonas_phage_BA3	0.412785	0.376096	0.0246868	3.37e-08	0.24386
Thermus_phage_TMA	NA	0.588216	0.078088	0.129282	0.214061
Thermus_virus_IN93	NA	0.0220215	0.0340184	0.000184315	0.938674
Thermus_virus_P23_77	0.011815	0.123221	0.996828	0.00886488	0.901185
Thiafora_orthonairovirus	0.453874	0.00382894	0.467337	0.241589	0.0734397
Thysanoplusia_orichalcea_nucleopolyhedrovirus	0.636023	0.950969	0.238547	2.59e-07	0.772032
Tipula_oleracea_nudivirus	0.031275	0.0528275	0.933936	0.000295199	0.713316
Tokyovirus_A1	0.667193	0.644848	0.509612	0.000719347	0.602038
Tomelloso_virus	0.997637	0.142173	0.806238	0.00598215	0.797021
Torque_teno_canis_virus	NA	0.00637176	0.0300168	0.000506421	0.150117
Trichoplusia_ni_ascovirus_2c	0.717731	0.610128	0.718606	5.09e-05	0.0519293
Trichoplusia_ni_single_nucleopolyhedrovirus	NA	0.599859	0.407414	0.0119781	0.247895
Tsukamurella_phage_TPA2	0.65333	0.349697	0.845503	0.0109106	0.731711
Tsukamurella_virus_TIN2	0.938422	0.519047	0.272375	0.0013204	0.361132
Tunisvirus	0.0178705	0.732999	0.200398	6.66e-05	0.219584
Tupaiid_betaherpesvirus_1	0.0876138	0.149526	0.169666	0.00904269	0.957531
Turkeypox_virus	0.899439	0.867918	0.749567	0.043979	0.0792887
Urbanus_proteus_nucleopolyhedrovirus	0.213319	0.658786	0.6984	3.76e-06	0.422753
Vaccinia_virus	NA	0.821454	0.66184	8.5e-07	0.488337
Vesicular_exanthema_of_swine_virus	0.442068	0.2397	0.0468603	0.00271172	0.0742434
Vibrio_phage_11895_B1	0.799471	0.149689	0.504237	8.37e-07	0.696876
Vibrio_phage_ICP1	0.0719684	0.0982388	0.00158592	0.000102534	0.585273
Vibrio_phage_ICP2	NA	0.261637	0.800744	0.00190379	0.277458
Vibrio_phage_JA_1	0.22414	0.895784	0.195033	0.00211134	0.20543
Vibrio_phage_SHOU24	0.167409	0.872593	0.525696	2.87e-10	0.448648
Vibrio_phage_SIO_2	0.0817737	0.0401063	0.47071	0.00214076	0.348735
Vibrio_phage_VH7D	0.0698762	0.578528	0.259373	0.00511395	0.250346
Vibrio_phage_VP93	0.30002	0.370377	0.174189	0.0168061	0.655147
Vibrio_phage_VvAW1	NA	0.601788	0.411742	1.98e-06	0.874749
Vibrio_phage_douglas_12A4	0.838453	0.790876	0.125542	2.66e-06	0.297373
Vibrio_phage_eugene_12A10	0.160945	0.514611	0.800165	0.00433797	0.284074
Vibrio_phage_henriette_12B8	0.324859	0.957781	0.0180117	0.00219145	0.678202
Vibrio_phage_phi_1	0.0623578	0.612067	0.0787141	1.18e-07	0.435327
Vibrio_phage_qdvp001	0.32016	0.127392	0.427094	1.01e-05	0.278573
Vibrio_virus_Aphrodite1	0.701561	0.346165	0.705168	0.0766844	0.607083
Vibrio_virus_Ceto	0.287665	0.115657	0.304595	0.482343	0.178746
Vibrio_virus_KVP40	0.0193192	0.773679	0.128346	0.00108483	0.19478
Vibrio_virus_Thalassa	0.473865	0.925026	0.554993	2.24e-06	0.222191
Vibrio_virus_VP4B	0.209965	0.517636	0.924732	0.0185419	0.0711887
Vibrio_virus_nt1	0.548368	0.901414	0.139882	0.00854475	0.827779
Vibrio_virus_pTD1	0.188821	0.614009	0.404117	0.00125821	0.437322
Vibrio_virus_pVp1	NA	0.97961	0.917599	9.74e-07	0.926538
Volepox_virus	NA	0.358452	0.411702	1.55e-05	0.292527
Wenling_crustacean_virus_5	0.324859	0.307201	0.556149	0.00391159	0.747535
Wenzhou_picorna_like_virus_31	0.556663	0.97064	0.148015	0.0197203	0.417514
Wenzhou_picorna_like_virus_32	0.950595	0.795696	0.113032	0.000108502	0.0183497
Wenzhou_picorna_like_virus_46	NA	0.898179	0.306516	0.0036407	0.14593
White_spot_syndrome_virus	0.255028	0.128861	0.688951	0.00795371	0.172227
Wuhan_Louse_Fly_Virus_9	0.525711	0.828217	0.143353	0.183543	0.910433
Wuhan_arthropod_virus_1	0.797684	0.809358	0.520629	0.000715276	0.196731
Xanthomonas_virus_OP2	0.135376	0.944185	0.755907	0.0175722	0.12868
Xanthomonas_virus_phil7	0.721027	0.405728	0.982978	0.000599672	0.652794
Xestia_c_nigrum_granulovirus	NA	0.320228	0.878228	0.647437	0.146478
Xingshan_alphanemrhavirus	0.0450725	0.301736	0.245691	0.271907	0.82835
Xipapillomavirus_2	0.52529	0.53073	0.167058	0.000224293	0.965171
Xylella_phage_Paz	0.353295	0.588218	0.0953918	4.49e-08	0.682617
Yaba_monkey_tumor_virus	0.29498	0.783421	0.224136	0.12341	0.56232
Yellow_oat_grass_mosaic_virus	0.867053	0.546834	0.409675	0.0893085	0.97896
Yellowstone_lake_phycodnavirus_1	0.411321	0.242921	0.181637	0.0157972	0.673627
Yellowstone_lake_phycodnavirus_2	0.534904	0.578435	0.033526	1.83e-07	0.753428
Yellowstone_lake_phycodnavirus_3	0.4639	0.158991	0.738016	7.22e-09	0.10905
Yersinia_phage_phiR1_37	0.0382676	0.937354	0.164161	0.230886	0.719702
Yersinia_virus_L413C	0.0613949	0.884384	0.28372	0.00578124	0.691764
Yersinia_virus_R1RT	0.249488	0.141271	0.0752361	0.010639	0.424945
Yersinia_virus_TG1	0.0381439	0.587587	0.182001	0.000184255	0.626114
Yersinia_virus_Yen9_04	0.165047	0.952863	0.591978	8.82e-06	0.0244093
Yokapox_virus	0.624431	0.793724	0.434061	0.00243156	0.120698
Zirqa_virus	0.955233	0.11108	0.148034	0.0215003	0.00742839
uncultured_crAssphage	0.0392317	0.781096	0.57536	0.959004	0.135101
