# Supplementary material for: Multi-kingdom microbiota analyses identify bacterial–fungal interactions and biomarkers of colorectal cancer across cohorts
Source: Nat Microbiol. 2022 Jan 27;7(2):238–50. doi: 10.1038/s41564-021-01030-7 (PMC8813618; doi:10.1038/s41564-021-01030-7)
Supplement: Supplementary file 11 — Statistical source data for Extended Data Fig. 3. [file 41564_2021_1030_MOESM11_ESM.xlsx]

## Sheet: CRC_Bacteria_marker_FC
	AUS	FRA	GER	CHI	JAP	ALL
Parvimonas_micra	2.47352	4.60145	3.90601	2.44466	2.08944	3.1607
Gemella_morbillorum	2.07619	3.26998	3.35579	2.35021	1.74542	2.46814
Fusobacterium_nucleatum	1.38817	1.61282	2.55754	1.41129	1.41722	1.64629
Porphyromonas_asaccharolytica	7.36283	3.92262	6.05984	2.21978	2.31069	3.8533
Pseudobutyrivibrio_xylanivorans	-0.342766	-0.628746	-0.363873	-0.481654	-0.201419	-0.387858
Butyrivibrio_hungatei	-0.322541	-0.703037	-0.344201	-0.414584	-0.159449	-0.373028
Roseburia_intestinalis	-0.348133	-1.02568	-0.536082	-0.737665	-0.412026	-0.577755
Mogibacterium_diversum	0.13349	0.100191	0.331076	0.621179	0.680444	0.474448
Eubacterium_eligens	0.566456	-1.28232	-0.358972	-1.19602	-0.642559	-0.693875
Alistipes_onderdonkii	1.49916	1.45041	0.958482	1.77788	0.479511	0.924191
Ruminococcus_bicirculans	-0.527688	-1.06058	0.665492	-0.817389	-0.629146	-0.399246
Anaerotignum_propionicum	0.00247801	0.256451	0.0298878	0.403158	0.379139	0.259844
Eubacterium_callanderi	0.0965107	-0.261834	0.139842	0.545011	0.325392	0.212146
Clostridium_butyricum	0.0143991	-0.0796948	-0.511456	-0.271775	-0.079305	-0.172002
Streptococcus_anginosus	0.391943	1.47452	0.456966	1.71442	0.77177	0.79848
Cellulosilyticum_sp._WCF_2	-0.267156	-0.462788	-0.209208	-0.509395	0.0395151	-0.189221
Ruthenibacterium_lactatiformans	0.332961	0.935963	0.81575	1.32071	0.289661	0.698138
Flavonifractor_plautii	0.57943	1.80637	0.147732	0.589939	0.259285	0.472444
Ruminococcus_albus	-0.123455	-0.393647	-0.370572	-0.433535	-0.209421	-0.323929
Cloacibacillus_porcorum	0.430686	2.70076	1.67669	2.68395	0.950264	2.00762
Desulfovibrio_vulgaris	0.958108	0.732105	-0.227101	1.20488	0.196955	0.448589
Roseburia_hominis	-0.141666	-0.291442	-0.207762	-0.201423	-0.306147	-0.263265
Bifidobacterium_breve	-2.60606	-1.73881	-0.299681	-0.785307	-1.36638	-1.55576
Butyricimonas_faecalis	1.41017	0.624012	0.290331	0.509747	0.282894	0.409985
Streptococcus_salivarius	-0.829401	-1.6203	-0.529314	-0.163891	-0.33637	-0.499932
Anaerostipes_hadrus	-1.16254	-1.05608	-0.622807	-0.035339	-0.158789	-0.822549
Faecalibacterium_prausnitzii	-0.165788	-0.217163	-0.692848	-0.732232	-0.288454	-0.434543
Enterococcus_faecium	-0.213876	0.340658	-0.219246	0.446707	-0.878818	-0.345786
