# Supplementary material for: Multi-kingdom microbiota analyses identify bacterial–fungal interactions and biomarkers of colorectal cancer across cohorts
Source: Nat Microbiol. 2022 Jan 27;7(2):238–50. doi: 10.1038/s41564-021-01030-7 (PMC8813618; doi:10.1038/s41564-021-01030-7)
Supplement: Supplementary file 12 — Statistical source data for Extended Data Fig. 4. [file 41564_2021_1030_MOESM12_ESM.xlsx]

## Sheet: Extended Data Fig4a
	AUS	FRA	GER	CHI	JAP	ALL
Methanocella_paludicola	-0.252352	0.139587	-0.443343	-0.170211	-0.106175	-0.172872
Pyrobaculum_arsenaticum	1.57537	0.67043	1.12653	0.636366	0.25847	0.665226
Thermofilum_uzonense	2.15134	0.548503	0.267152	-0.105114	1.06187	0.658107
Pyrobaculum_neutrophilum	-0.171407	0.401874	1.94904	0.625938	0.33706	0.480758
Sulfurisphaera_tokodaii	1.89586	0.661886	1.80923	0.410666	0.518966	0.804108
Candidatus_Nitrosotalea_devanaterra	-1.3152	-1.024	-0.406249	-0.270456	-0.137924	-0.487641
Sulfuracidifex_tepidarius	-0.706988	-1.24763	-0.123933	-0.644863	-0.246316	-0.460084
Thermococcus_sp._5_4	0.433671	1.05469	0.788495	0.136331	0.507575	0.533479
Methanococcoides_methylutens	-0.289892	-0.600598	-0.241901	-0.344407	-0.126655	-0.250154
Thermococcus_kodakarensis	0.170373	0.0452687	0.542624	0.174187	0.689869	0.46815
Thermococcus_sp._P6	-0.117449	0.707291	1.04043	0.428158	0.125433	0.337552
Natrialba_magadii	-0.0529053	0.483548	-0.0635812	0.0298575	0.208081	0.164921
Picrophilus_torridus	-1.1895	-1.0474	0.103831	-0.377893	-0.312779	-0.569364
Thermococcus_pacificus	-0.276454	0.729501	0.0501303	0.459069	0.272459	0.293419
Methanobrevibacter_smithii	0.89732	0.15033	0.448427	0.592809	0.884087	0.355676
Natrinema_versiforme	0.0131144	0.244469	0.0395317	-0.0183572	0.225647	0.149787
Halobellus_limi	-0.00958295	0.40179	0.0578652	0.154882	0.113753	0.125367
Halohasta_litchfieldiae	-0.361374	-0.0408395	-0.252428	0.0464126	-0.131435	-0.137256
Candidatus_Nitrosotalea_okcheonensis	-0.323808	-0.827524	-0.202253	-0.405553	-0.155695	-0.282936
Thermococcus_gorgonarius	-0.758648	-0.730123	-0.211457	-0.188531	-0.112474	-0.338148

## Sheet: Extended Data Fig4b
	AUS	FRA	GER	CHI	JAP	ALL
Chrysodeixis_includens_nucleopolyhedrovirus	0	1.70275	0.929429	0.198595	1.50709	1.2154
BeAn_58058_virus	1.46927	5.10264	2.53454	2.64555	0.027788	2.63581
Bacillus_virus_Mater	-0.596174	-0.332206	-0.575976	-0.0939975	-0.215209	-0.45222
Vibrio_phage_ICP1	3.00674	1.47534	1.34102	1.16691	-0.132549	0.800232
Picornavirales_Bu_3	0	-0.606562	-1.87067	-1.28753	-1.13052	-1.44128
Enterobacter_phage_phiEap_2	-0.587985	-0.442232	-1.28007	-0.652794	-0.356583	-0.675622
Corynebacterium_virus_Poushou	0	0.667409	10.0551	0.221431	0.507617	1.1828
Pandoravirus_salinus	-0.503853	0.0145224	-0.713574	-0.0402772	-0.214614	-0.327437
Pandoravirus_macleodensis	-0.429149	-0.018356	-0.556039	-0.206357	-0.515441	-0.482765
Tsukamurella_virus_TIN2	0.387779	0.323037	0.51417	-0.132875	0.317837	0.308032
Actinoplanes_phage_phiAsp2	1.1438	1.2787	2.03052	0.589733	0.504331	0.958481
Spodoptera_exigua_multiple_nucleopolyhedrovirus	0	0.809796	0.109345	-1.05303	1.2748	0.703285
Natrialba_phage_PhiCh1	0	2.16476	5.86187	1.41659	1.29796	1.56866
Streptococcus_phage_20617	-1.2846	-1.48092	-0.306721	-0.420473	-0.512233	-0.839538
Citrobacter_virus_Moon	-0.352458	-0.350427	-1.15513	-0.250327	-0.256389	-0.503352
Salmonella_phage_19	1.97878	-0.170554	0.536167	0.588615	0.359438	0.442591
Squirrelpox_virus_Berlin_2015	-1.2144	0.66233	2.65698	0.545583	0.62934	1.03555
Moumouvirus	-0.0718543	-0.475022	-0.888153	0.00734825	-0.174928	-0.314292
Perigonia_lusca_nucleopolyhedrovirus	0.0509388	0.422955	-0.512987	0.545915	0.68624	0.225461
Salmonella_virus_HK620	2.6962	0.667994	9.06421	0.655157	1.73609	1.54145
Salmonella_virus_SEN34	0	1.55711	0.279177	0.796006	1.39642	1.63127
