# Supplementary material for: Multi-kingdom microbiota analyses identify bacterial–fungal interactions and biomarkers of colorectal cancer across cohorts
Source: Nat Microbiol. 2022 Jan 27;7(2):238–50. doi: 10.1038/s41564-021-01030-7 (PMC8813618; doi:10.1038/s41564-021-01030-7)
Supplement: Supplementary file 13 — Statistical source data for Extended Data Fig. 5. [file 41564_2021_1030_MOESM13_ESM.xlsx]

## Sheet: Sheet1
	AUS	FRA	GER	CHI	JAP	Rmean
Archaea	0.705141	0.720846	0.79369	0.706282	0.587935	0.702779
Bacteria	0.833333	0.824199	0.774667	0.797308	0.641056	0.774113
Fungi	0.810041	0.724224	0.764306	0.821282	0.603207	0.744612
Virus	0.747412	0.67505	0.785957	0.840385	0.595973	0.728955
AB	0.835231	0.812187	0.817043	0.789487	0.66835	0.78446
AF	0.837992	0.745495	0.793071	0.795256	0.614457	0.757254
AV	0.756039	0.716216	0.823075	0.884231	0.604118	0.756736
BF	0.845411	0.820571	0.794618	0.814872	0.659779	0.78705
BV	0.830573	0.817818	0.794309	0.835385	0.66181	0.787979
FV	0.831263	0.711962	0.767089	0.862051	0.613484	0.75717
ABF	0.847308	0.81031	0.864522	0.800256	0.636369	0.791753
ABV	0.865597	0.816817	0.795546	0.843077	0.661169	0.796441
AFV	0.829365	0.739865	0.761676	0.871795	0.61167	0.762874
BFV	0.824362	0.818569	0.846737	0.844231	0.657	0.79818
ABFV	0.863182	0.818819	0.795391	0.85859	0.660783	0.799353
