# Supplementary material for: Multi-kingdom microbiota analyses identify bacterial–fungal interactions and biomarkers of colorectal cancer across cohorts
Source: Nat Microbiol. 2022 Jan 27;7(2):238–50. doi: 10.1038/s41564-021-01030-7 (PMC8813618; doi:10.1038/s41564-021-01030-7)
Supplement: Supplementary file 14 — Statistical source data for Extended Data Fig. 6. [file 41564_2021_1030_MOESM14_ESM.xlsx]

## Sheet: Sheet1
	Gemella_morbillorum	Parvimonas_micra	Ruminococcus_bicirculans	Aspergillus_rambellii	Roseburia_intestinalis	Sistotremastrum_suecicum	Fusobacterium_nucleatum	Talaromyces_islandicus	Pseudobutyrivibrio_xylanivorans	Streptococcus_anginosus	Eubacterium_eligens	Pyrobaculum_arsenaticum	Aspergillus_niger	Faecalibacterium_prausnitzii	Cellulosilyticum_sp._WCF_2	Mogibacterium_diversum
DRR127476	0.0116195	0.100884	0.213431	0.025637	0.444475	0.0748644	0.0736587	0.774497	0.0258717	0.0226874	0.533165	0.0669382	0.762432	3.04672	0.0112665	0.029512
DRR127488	0.00700537	0.00383007	0.378255	0.00786414	1.86035	0.0456869	0.012328	0.61902	0.0561838	0.0593098	3.13102	0.075027	1.08847	8.60478	0.00892745	0.00981456
DRR127524	0.00795263	0.0090135	0.423556	0.00569266	1.39149	0.0904226	0.0127541	0.633618	0.0292016	0.0127619	4.01745	0.020495	1.02583	10.6103	0.00786619	0.0124947
DRR127532	0.00472658	0.00702813	0.0273603	0.00534881	0.48164	0.0624665	0.0143482	1.00901	0.039463	0.00865605	0.133411	0.0237669	1.74257	1.64071	0.0108678	0.0365665
DRR127535	0.00265018	0.00413429	1.97085	0.00663478	0.919317	0.0411356	0.0194417	0.623448	0.0562263	0.00856539	0.68786	0.0329777	0.611284	11.46	0.00826857	0.00455832
DRR127537	0.00207976	0.00840754	0.403486	0.00559123	1.28046	0.0294937	0.00631514	1.75467	0.0108097	0.00991837	0.16549	0.00766888	1.71944	1.62039	0.00339463	0.0110499
DRR127546	0.00291332	0.0108209	0.0372535	0.0598395	0.784891	0.0374081	0.0149597	0.671533	0.0459842	0.00439773	0.408586	0.0236496	0.6988	4.60098	0.0123146	0.0142892
DRR127552	0.00185956	0.00415802	0.012243	0.0201968	0.144087	0.043051	0.0138947	0.863677	0.0343498	0.00318781	0.708075	0.0243149	0.630086	3.64986	0.00659507	0.00731118
DRR127583	0.00188229	0.00280884	7.83395	0.00161758	2.16672	0.058952	0.00874752	1.24734	0.0410455	0.0037135	0.627633	0.217303	1.21732	10.0928	0.0185456	0.00915608
DRR127588	0.00166711	0.00327131	0.0376672	0	1.84782	0.0452701	0.0063932	1.04712	0.0445951	0.00103801	2.30729	0.0549898	1.33405	3.72851	0.0207366	0.0208074
DRR127596	0.00510403	0.00825738	0.0101861	0.00113099	0.22116	0.0245587	0.141967	2.19655	0.0181868	0.165199	0.221483	0.0198501	4.78507	4.02347	0.297896	0.00997339
DRR127597	0.00651372	0.00939187	0.231043	0.0192361	0.968777	0.0308623	0.0294211	1.27719	0.0780132	0.0086513	1.36684	0.146811	1.16283	10.4564	0.0160739	0.0113948
DRR127613	0.00299649	0.00605567	0.0679288	0.000840887	1.48643	0.0533123	0.0105943	1.15555	0.0532598	0.00575476	0.628347	0.0331266	1.44801	19.6524	0.00896439	0.0117979
DRR127616	0.00402357	0.00650331	2.41232	0.0136795	1.2553	0.0896412	0.0155743	2.38072	0.0453472	0.00245574	2.10442	0.0457865	1.62127	13.1768	0.0113828	0.0109428
DRR127619	0.00322757	0.00428939	0.00607593	0.026324	0.154292	0.0827967	0.00556188	0.769245	0.0182362	0.00377533	0.118561	0.047999	0.673848	0.0360174	0.00729786	0.00230059
DRR127628	0.00139936	0.00399416	0.349418	0.0165448	0.528705	0.0361804	0.00753826	1.40776	0.0362005	0.00490831	2.70057	0.197283	1.99411	11.5422	0.00620922	0.00663114
DRR127634	0.00421395	0.00772134	0.028354	0.0332024	0.289202	0.203305	0.0153004	1.05009	0.0229709	0.00476294	0.0645513	0.0199047	0.740078	2.8197	0.00843807	0.0143854
DRR127649	0.00149041	0.00443812	0.0897009	0.021794	0.562405	0.0460517	0.0131708	1.1475	0.0441825	0.0109849	2.27425	0.127372	1.17252	11.4222	0.0130825	0.00644742
DRR127672	0.0023801	0.00218298	0.0159014	0.00221928	0.173872	0.120507	0.00515446	0.938089	0.0114114	0.00121195	0.0793246	0.0739446	0.703955	1.94495	0.00500114	0.00736664
DRR127683	0.000568795	0.000765416	0.00804037	0.027078	0.0485863	0.0880584	0.00120781	0.713713	0.0029774	0.000400263	0.0032021	0.121197	0.341226	1.0213	0.00205749	0.00577924
DRR127692	0.00244036	0.00305045	4.17782	0.00355843	1.10327	0.0454688	0.0172655	1.07722	0.0679518	0.00702823	3.65162	0.176056	0.995767	5.49785	0.00695502	0.0081508
DRR127704	0.000981042	0.00197718	0.0122027	0.0429746	0.598247	0.0646835	0.00418829	1.00747	0.0221791	0.00223376	1.52734	0.0821001	0.941233	3.32505	0.00710878	0.0180436
DRR127707	0.0285366	0.0519925	0.0168717	0.00803364	1.23648	0.0905219	0.00698783	1.19845	0.0308524	0.00862252	0.0788035	0.0195678	1.00119	3.82222	0.00870829	0.0864018
DRR127713	0.00144657	0.00311071	0.00817371	0.0971271	0.903871	0.0441673	0.00388104	0.980268	0.00967908	0.00167002	0.0215574	0.0187809	0.679072	4.54385	0.00178763	0.00265205
DRR127721	0.00666781	0.00392975	0.0159389	0.0205244	0.227152	0.0323901	0.0195211	3.1497	0.020656	0.00106401	0.197417	0.00314693	1.3931	0.131945	0.0110374	0.0101436
DRR127724	0.00247102	0.00362723	0.0080014	0.00375649	0.160095	0.0503604	0.0179469	0.636373	0.0198654	0.00156038	0.0467448	0.0376694	0.587304	3.9776	0.00288542	0.00686054
DRR127728	0.00603463	0.0590753	0.0118303	0.00637356	0.285833	0.0161395	0.0178649	0.403076	0.0155401	0.00327532	0.173712	0.00304173	0.293184	1.15176	0.00695802	0.0290814
DRR127731	0.00243278	0.00287308	0.00475438	0.0149762	0.158909	0.0535653	0.00592852	0.8123	0.0096911	0.00466543	2.85779	0.0601898	0.778764	11.1039	0.00337565	0.00377148
DRR127736	0.00140478	0.00529315	0.00477315	0.114825	0.115518	0.0501414	0.0202956	0.462937	0.00689195	0.00150567	0.0172842	0.00801912	0.351141	0.0324031	0.00694628	0.00280956
DRR127748	0.00510209	0.00623277	0.0187637	0.0164893	0.474419	0.0702671	0.0123254	1.39935	0.0527122	0.00310237	0.0849694	0.0101307	1.2412	0.202616	0.0112694	0.0171378
DRR127751	0.00226926	0.00415017	0.00466485	0.0105214	2.08595	0.0114537	0.00808512	0.984548	0.0120247	0.0271609	2.71716	0.0264086	1.6406	5.32799	0.00381329	0.0242553
DRR127752	0.00651704	0.010574	0.0182983	0.00437572	0.534274	0.0923763	0.0826054	0.756999	0.0936012	0.00672475	2.41847	0.0132342	0.650888	0.307261	0.0158122	0.00817226
DRR127755	0.0036223	0.0113633	0.433839	0.0043085	1.53702	0.0165812	0.0206949	1.40823	0.086696	0.00546102	4.45608	0.0155727	1.1962	13.4006	0.0412886	0.0194446
DRR127756	0.00580835	0.0223931	5.04757	0.0410539	2.46278	0.0278313	0.21954	1.31778	0.0314951	0.0573843	0.195	0.0470187	1.89893	3.89084	0.0174925	0.38919
DRR127762	0.00269598	0.00795643	5.20328	0.0200324	1.40797	0.0322414	0.0134329	0.706704	0.0808231	0.00282749	7.77084	0.00423303	0.767275	7.55237	0.0652296	0.00667889
DRR127763	0.00243514	0.00516	0.0330115	0.038691	0.657692	0.0424658	0.00957614	0.915643	0.0454456	0.00250561	2.55613	0.047598	0.823162	10.3291	0.00635016	0.00322598
DRR127776	0.00482361	0.0145922	0.0348817	0.00304748	1.34044	0.0168103	0.00792407	0.837466	0.0699939	0.0131057	0.828714	0.00504217	1.2301	17.6042	0.00771171	0.0119953
DRR127777	0.00810361	0.00786571	2.52279	0.00619183	1.00749	0.0197918	0.0194115	1.26689	0.0584129	0.0262438	4.43987	0.0203765	1.55172	12.0295	0.0130847	0.0200657
DRR162775	0.00586013	0.00467268	0.0159997	0.00863504	0.329401	0.0822773	0.0212815	3.08711	0.0627265	0.00934537	1.35851	0.0302415	1.61492	0.239232	0.0158609	0.0053358
DRR162776	0.00412716	0.00561066	0.00716072	0.0941759	0.26081	0.0702039	0.00532537	0.798212	0.0184391	0.00528733	0.0405489	0.0572501	0.541084	0.0730907	0.00352806	0.00815923
CCIS00146684ST-4-0	0.00743456	0.0173994	1.86101	0.0395786	1.09325	0.0516721	0.0273047	1.27641	0.0569611	0.00836481	0.761793	0.0649902	1.03766	11.4093	0.0167073	0.0272824
CCIS00281083ST-3-0	0.00278386	0.00569312	0.125048	0.446307	11.6236	0.0229034	0.0231737	0.472305	0.0670634	0.0049658	0.972545	0	0.885186	5.42263	0.0155244	0.00930461
CCIS02124300ST-4-0	0.00400245	0.00875933	0.129605	0.136198	2.92672	0.0586497	0.0151575	1.33819	0.107433	0.0123817	3.08256	0.0837631	1.45011	15.8898	0.0168737	0.0434626
CCIS02856720ST-4-0	0.0050667	0.00412227	0.117402	0.0397103	5.59332	0.041862	0.0097888	1.07218	0.0530663	0.018161	0.212533	0.105236	1.40903	6.77245	0.0182567	0.0059154
CCIS03473770ST-4-0	0.00748942	0.0125451	1.15927	0.0453632	1.26501	0.0272948	0.0251306	1.34782	0.0708335	0.0604263	0.923498	0.0122332	1.50506	13.6412	0.0204648	0.0838492
CCIS03857607ST-4-0	0.0286603	0.0338767	0.224413	0.0430627	3.71999	0.0660295	0.0417919	1.05121	0.191079	0.016765	7.77276	0.04	1.18997	15.5506	0.0374951	0.0411888
CCIS05314658ST-4-0	0.00321013	0.00606199	0.888082	0.0659759	1.45913	0.0662277	0.0131701	1.5882	0.0506313	0.00674988	1.3134	0.0230972	1.1921	10.37	0.0117012	0.0193826
CCIS07277498ST-4-0	0.00564819	0.00817309	0.400715	0.0929981	3.76148	0.0646849	0.01666	1.35468	0.0687707	0.0142883	1.58721	0.0391244	0.929328	11.0763	0.018623	0.0281899
CCIS07539127ST-4-0	0.00636528	0.0124419	2.63477	0.0906674	1.38677	0.0499129	0.017039	1.4461	0.0620578	0.103093	1.26894	0.020872	1.77809	6.95027	0.0157183	0.0162307
CCIS07648107ST-4-0	0.00238925	0.00481104	1.42452	0.059457	5.45589	0.0276704	0.0145894	1.37323	0.0420234	0.00546206	3.45532	0.0364598	2.3394	10.4569	0.0160737	0.0093747
CCIS09568613ST-4-0	0.0125587	0.253189	2.68749	0.0488791	1.29229	0.027867	0.0359918	1.01022	0.0462193	0.0124038	0.727597	0.029838	0.739147	8.00926	0.0129225	0.0265727
CCIS10706551ST-3-0	0.00432221	0.0109967	6.5943	0.0299162	3.2281	0.0552799	0.0236889	1.22981	0.0970293	0.00294028	15.4577	0.0140602	0.823995	5.25214	0.0235713	0.00470445
CCIS11354283ST-4-0	0.00371291	0.00669346	0.131766	0.238002	1.04725	0.047504	0.0108747	1.10658	0.0613227	0.0103808	1.09355	0.0574219	1.12129	8.82934	0.0134125	0.0294308
CCIS11362406ST-4-0	0.00873082	0.0126799	0.772559	0.0219753	1.0176	0.0555242	0.0215795	1.07137	0.0633041	0.0456399	2.78535	0.0101475	1.26841	6.12217	0.0157065	0.0478507
CCIS11558985ST-4-0	0.00462376	0.00749798	0.667126	0.202212	2.1835	0.0613063	0.00984457	0.839995	0.0205084	0.00624832	0.887997	0.0248139	0.559173	5.28126	0.00502643	0.00341575
CCIS13047523ST-4-0	0.00588387	0.0136158	0.0741068	0.10577	1.05561	0.0261781	0.0075074	1.36893	0.0476063	0.00986785	2.6594	0.0508879	1.33323	7.22175	0.00927486	0.00845734
CCIS15794887ST-4-0	0.00507472	0.0127018	5.61339	0.215843	1.14002	0.0372652	0.0289919	1.16629	0.072037	0.00611068	0.906498	0.0343503	0.787736	17.2603	0.0162751	0.0125216
CCIS16326685ST-4-0	0.00609965	0.0131551	0.12155	0.0895576	0.285994	0.0502397	0.0172544	1.18921	0.0371793	0.00610951	1.07951	0.123484	0.716773	8.59738	0.00805075	0.0240833
CCIS16383318ST-4-0	0.0412716	0.0151739	0.0540958	0.0276758	0.942551	0.0546374	0.0274898	1.30666	0.0512672	0.30806	0.424634	0.0692086	2.69223	1.83517	0.0117782	0.0156748
CCIS16561622ST-4-0	0.00465126	0.0111153	0.182556	0.120866	1.02755	0.0352907	0.014735	1.16404	0.0644319	0.008903	4.99791	0.0694139	1.0525	3.13873	0.0126538	0.029136
CCIS20795251ST-4-0	0.00585131	0.0126476	0.374894	0.113068	0.593397	0.0277531	0.0242548	1.41618	0.0368737	0.00469632	0.346611	0.00930076	0.803297	4.68293	0.0106049	0.0138312
CCIS21126322ST-4-0	0.0112355	0.0294912	0.595558	0.090045	7.81684	0.0441972	0.0557983	1.29547	0.123946	0.00857927	3.17885	0.00450849	1.06238	13.0813	0.0422034	0.0339129
CCIS23164343ST-4-0	0.0084535	0.0141765	0.272803	0.0199302	2.30835	0.0573502	0.0229597	1.3402	0.13097	0.00329686	2.18359	0.0485455	1.10755	2.83214	0.0286066	0.011091
CCIS27304052ST-3-0	0.0113702	0.0197133	0.574215	0.077178	1.45251	0.0416667	0.044558	0.89536	0.0961671	0.00797393	9.6093	0.00157644	0.647254	4.24789	0.0322464	0.0110195
CCIS27927933ST-4-0	0.0048348	0.0110279	2.07387	0.0419184	0.236233	0.0218448	0.0169448	1.09991	0.0388257	0.00840794	0.118264	0.0263185	0.545529	0.849419	0.0112628	0.0668031
CCIS29210128ST-4-0	0.00464121	0.00523029	0.036612	0.0708611	1.75268	0.0265293	0.0159497	1.4078	0.0229383	0.00391826	0.0374689	0.0214804	0.634608	1.97845	0.00553376	0.0120672
CCIS29688262ST-20-0	0.0351386	0.0186148	0.695688	0.0449698	2.15698	0.120471	0.0350491	1.49844	0.0930359	0.0158651	0.45434	0.0188197	4.41937	1.69992	0.0257769	0.229997
CCIS32452666ST-4-0	0.00417112	0.00782199	0.120059	0.0426749	5.45577	0.0516908	0.016794	1.34456	0.112921	0.00410723	3.0812	0.0300398	1.32202	6.34359	0.0431076	0.01464
CCIS34604008ST-4-0	0.00887461	0.0101413	0.563779	0.0626064	2.00322	0.0479017	0.0176384	1.12513	0.114665	0.0250722	3.64825	0.0281421	1.45309	19.8551	0.0208288	0.0326168
CCIS36699628ST-4-0	0.00572995	0.00841351	0.0715798	0.0451985	1.29719	0.0493075	0.0192025	0.901112	0.0601268	0.00775631	0.475942	0.285342	0.895931	2.4277	0.0137122	0.0184905
CCIS36797902ST-4-0	0.012943	0.0168734	0.88552	0.284153	0.226374	0.0473588	0.0225927	1.14516	0.031009	0.00452667	0.160832	0.00587516	0.962131	3.15752	0.00874162	0.244847
CCIS41692898ST-4-0	0.0072004	0.00545642	3.0158	0.0338637	7.34205	0.0476027	0.0137907	1.22896	0.0665303	0.0103545	0.331978	0.0177629	1.07609	9.65811	0.0125647	0.0148094
CCIS44093303ST-4-0	0.00183921	0.00194614	0.0112063	0.0104031	0.309877	0.0532538	0.00397782	0.801532	0.0152355	0.00217283	0.0399836	0.101439	0.616753	0.282229	0.0050899	0.010321
CCIS45571137ST-3-0	0.0142882	0.0163294	0.669669	0.166458	2.77107	0.033783	0.0434906	0.931181	0.131887	0.00737545	3.8388	0.014171	0.404781	6.00193	0.022208	0.013499
CCIS45793747ST-4-0	0.00376033	0.00602043	15.0688	0.0283944	4.09146	0.0530937	0.0137067	1.32345	0.0449389	0.0216317	3.12786	0.0112259	1.85886	9.68264	0.0113394	0.0227714
CCIS48174381ST-4-0	0.00561592	0.00620564	0.0927398	0.0372713	1.09276	0.0665558	0.0217379	1.1137	0.0573023	0.0123841	0.208714	0.0424809	1.65768	2.98614	0.0186986	0.0154597
CCIS50003399ST-4-0	0.00298152	0.00715438	0.624631	0.0156245	4.84115	0.0305494	0.0185068	1.4834	0.0724704	0.0123484	2.4925	0.00197056	1.67509	19.7355	0.021709	0.0220052
CCIS50471204ST-4-0	0.00360325	0.00753784	0.120595	0.0316286	6.33984	0.0678299	0.0123629	1.25047	0.0535104	0.00640924	0.77237	0.00996784	1.45377	5.8311	0.0130514	0.0206048
CCIS51595129ST-4-0	0.0072459	0.0136266	0.671008	0.085331	2.34618	0.0712927	0.0302814	1.28079	0.13081	0.00816024	2.7373	0.0197977	1.22161	8.03186	0.0243332	0.0169595
CCIS63448910ST-4-0	0.0165809	0.030051	0.0273838	0.0561749	0.536228	0.0312332	0.0139805	1.83332	0.0604545	0.00973348	0.124907	0.00239687	7.6791	0.443797	0.0154994	0.0116777
CCIS63468405ST-4-0	0.00642664	0.0144721	1.96071	0.0455497	0.823573	0.0386261	0.0278596	0.827	0.0890907	0.0458768	3.42554	0.0333946	1.00464	8.65701	0.0167465	0.0249052
CCIS63910149ST-4-0	0.0105185	0.0240422	0.332314	0.734633	1.64951	0.0471481	0.0236184	1.16226	0.0858044	0.00974788	1.62894	0.0586029	1.25765	8.33116	0.0231946	0.0117129
CCIS64773582ST-4-0	0.00315302	0.00664487	0.822157	0.0522712	1.35113	0.0437813	0.0159957	1.0644	0.0722936	0.00215535	1.80806	0.0282016	0.935222	8.59238	0.0180381	0.010772
CCIS64785924ST-20-0	0.0098551	0.014442	1.43535	0.161515	1.2199	0.0362823	0.0290203	1.24881	0.104364	0.0183023	8.24368	0.0116812	1.72283	4.06816	0.0464597	0.0514554
CCIS71578391ST-4-0	0.00589774	0.0302664	4.26743	0.0932971	6.36252	0.0413234	0.0306472	1.38092	0.0942261	0.00912205	0.5234	0.0338019	1.08229	18.5722	0.0406037	0.0446705
CCIS74239020ST-4-0	0.0279345	0.0293764	1.09275	0.153531	2.02348	0.0515305	0.0646818	1.51708	0.143245	0.0088452	4.0164	0.039418	1.01958	15.3649	0.0474972	0.0245234
CCIS78100604ST-4-0	0.0047178	0.00647456	0.244792	0.156923	3.56701	0.059732	0.0139982	1.11567	0.066341	0.00502198	2.64116	0.107637	1.05655	9.29341	0.0176793	0.0186477
CCIS79210440ST-3-0	0.00824333	0.0267621	0.128768	0.0833681	1.01761	0.0494033	0.0528723	0.708114	0.0490957	0.0222762	5.87167	0.00263026	0.695763	2.96286	0.0166784	0.0194581
CCIS80834637ST-4-0	0.00527226	0.0165902	0.12687	0.0237241	3.68268	0.0400019	0.0153704	1.31088	0.0693658	0.0127454	0.169128	0.0139945	1.24785	11.562	0.0124404	0.0184595
CCIS81139242ST-4-0	0.0141105	0.0172812	0.530251	0.0719216	2.25167	0.0333834	0.0180226	1.25703	0.121741	0.00354931	4.22247	0.0269245	0.906507	11.7206	0.0262886	0.0317624
CCIS82507866ST-3-0	0.00915341	0.0126716	0.494782	0.293543	2.83507	0.0653569	0.0304802	0.91387	0.0754689	0.00572866	2.91384	0.00575341	0.609622	4.18344	0.0292971	0.00725423
CCIS82944710ST-20-0	0.00475608	0.0134035	0.165436	0.0151327	1.25463	0.0336281	0.0176732	1.08451	0.0663689	0.00875551	1.57783	0	1.42751	1.90535	0.0143763	0.0165922
CCIS88007743ST-4-0	0.00256353	0.00735866	3.73014	0.0455969	0.669878	0.0336715	0.00413127	0.873823	0.0169285	0.0300168	0.482654	0.0397496	0.748022	1.96836	0.00478492	0.0168366
CCIS88317640ST-4-0	0.0103084	0.0480859	1.99089	0.0204622	1.47401	0.115704	0.0326132	1.3985	0.0606583	0.0532971	0.171104	0.0187603	3.27116	4.81015	0.0159148	0.0616362
CCIS90164298ST-4-0	0.0141289	0.0205604	3.28493	0.0524067	0.83216	0.0531977	0.0591946	1.2811	0.12282	0.0265511	5.27389	0.0312463	0.846812	17.3852	0.0200292	0.0497338
CCIS93040568ST-20-0	0.00581274	0.0129911	0.0619092	0.0216197	0.728413	0.0523423	0.0124309	1.05026	0.0463619	0.00815885	0.118601	0.0162153	2.94027	6.18209	0.0137615	0.00861406
CCIS94417875ST-3-0	0.0292352	0.0631045	1.52155	0.0682557	1.26164	0.0473095	0.157007	0.738895	0.0562989	0.0128963	1.30886	0.00223625	0.495125	8.1909	0.0412841	0.017504
CCIS94603952ST-4-0	0.00278268	0.00512238	0.913412	0.0187212	1.76944	0.057278	0.00708149	1.41256	0.075407	0.00492897	1.45046	0.0160137	1.55475	16.1904	0.0113429	0.00839172
CCIS95097901ST-4-0	0.00483576	0.0043114	0.126235	0.00673657	7.35525	0.0343565	0.0100114	1.35068	0.0972591	0.014585	0.237933	0.124582	1.66326	4.37653	0.0143131	0.0252858
CCIS95409808ST-4-0	0.0182108	0.0360841	0.304073	0.109926	1.21661	0.0286229	0.0755227	1.18987	0.148878	0.0568871	2.68512	0.00944647	1.07362	6.92509	0.0314442	0.0901829
CCIS98482370ST-3-0	0.00764989	0.0112671	1.95688	0.052241	4.40005	0.0854853	0.0231227	0.845355	0.104052	0.00636914	2.50707	0.0368134	0.52894	7.35149	0.0347187	0.010471
ERR710432	0.0140949	0.0234741	0.240429	0.101411	0.695566	0.0328573	0.0639291	1.22201	0.0435395	0.00730887	0.317836	0	0.897694	6.45042	0.0120351	0.0146596
ERR688646	0.00322009	0.00636423	22.0665	0	3.09071	0.0267772	0.0140651	1.48351	0.0719052	0.00860463	3.29974	0	1.56083	14.3204	0.0201483	0.00607564
ERR688648	0.000418772	0.00426129	0.000667772	2.51249	0.0171753	0.11719	0.00488379	1.09511	0.00129593	0.0163944	0.00321436	0	0.358971	0.0320814	0	0.000588545
ERR710426	0.00385268	0.00538546	0.096348	0.0843391	0.778997	0.0535527	0.0329342	1.50569	0.07724	0.00829569	0.236795	0	1.64332	0.600397	0.0135983	0.0130183
ERR688507	0.00404387	0.00473834	1.58419	0.155446	3.31207	0.0497992	0.0127899	1.49135	0.0670602	0.0043694	0.304686	0	2.05971	11.9441	0.0194887	0.0121678
ERR688622	0.0164798	0.0309861	0.0769682	0	1.94328	0.0527598	0.0503038	1.42424	0.125039	0.0643059	0.349735	0	1.31407	4.92927	0.0345298	0.0237257
ERR688529	0.00776312	0.0194297	0.279757	0	1.41452	0.0446234	0.0421286	1.56008	0.0863346	0.033119	0.754619	0	1.86569	17.1616	0.0257386	0.0108465
ERR688535	0.00904854	0.00872586	0.107735	0.0371709	1.02257	0.0542392	0.0223861	1.71328	0.0696253	0.0446309	0.268754	0	4.17831	10.1678	0.0173374	0.0104536
ERR688595	0.00198601	0.00346711	0.083724	0	1.88936	0.0281547	0.00853313	0.493868	0.0435577	0.00246569	0.188318	0	0.745953	4.80471	0.0101994	0.00426657
ERR688599	0.00823747	0.0136613	0.105468	0	0.987629	0.0535648	0.0226951	2.05927	0.127252	0.106158	0.193452	0	3.19222	3.30381	0.0191382	0.00749424
ERR688616	0.00219018	0.00388303	3.08355	0	1.36737	0.052198	0.0133898	1.18639	0.0953447	0.00354829	0.131306	0	1.60135	9.41359	0.0376252	0.00743132
ERR688550	0.0063923	0.00741888	0.296522	0.343376	1.90843	0.0620559	0.0243098	1.55476	0.0929318	0.00356657	0.214576	0	1.48029	11.7113	0.0222566	0.0161713
ERR688591	0.00410348	0.00370637	0.124225	0	0.862216	0	0.0127782	1.75748	0.0840464	0.00487123	0.133597	0	2.27224	0.497863	0.0157874	0.0174464
ERR688593	0.00551814	0.00918822	0.28175	0	3.92241	0.0310603	0.0277599	1.61486	0.0875093	0.00788677	0.274215	0	1.66296	20.5439	0.0247015	0.0184155
ERR688520	0.00531724	0.00700802	0.587998	0.140305	1.77007	0.0325158	0.0179457	1.36618	0.081426	0.0131765	0.209459	0	1.50853	21.2285	0.0189951	0.00971328
ERR688551	0.0115341	0.0168842	5.91131	0.0922367	1.91614	0.0445811	0.0314091	1.24545	0.0578375	0.0144653	0.569474	0	1.36715	15.3159	0.0180042	0.0112005
ERR688605	0.00600153	0.0089522	0.365548	0	0.702859	0.0453475	0.0240284	1.68703	0.0547598	0.00601267	0.299487	0	1.30412	13.7877	0.0232267	0.0120253
ERR688608	0.0106266	0.00836172	3.44636	0	1.16198	0.030937	0.0149738	1.48038	0.1053	0.00781429	0.245538	0	2.19985	12.8642	0.0220153	0.0213712
ERR688510	0.0143054	0.0124078	0.0335297	0.0801653	1.52813	0.0325533	0.0368643	1.51096	0.08808	0.00992074	0.271655	0	1.41928	1.65109	0.0237195	0.0288963
ERR688544	0.0060444	0.0124658	1.84294	0.377323	1.46217	0.028735	0.0183412	1.61387	0.0937986	0.0133107	1.40979	0	1.36891	9.40994	0.0184452	0.010269
ERR688557	0.00345222	0.00394661	0.0463621	0	0.836904	0.0229877	0.00784209	0.626032	0.0329964	0.0027703	0.134952	0	0.884835	0.437657	0.00920593	0.00389547
ERR688561	0.00729639	0.00756594	0.0768491	0.263707	1.41125	0	0.0285814	1.37384	0.131772	0.0291019	0.147573	0	1.64574	0.492687	0.0205042	0.00685024
ERR688565	0.0177509	0.0315477	0.574134	0.13025	1.7053	0.0449674	0.0512332	1.5599	0.132781	0.0230713	2.36437	0	1.28678	7.69107	0.0274364	0.052648
ERR688514	0.00800297	0.010089	0.241034	0.13482	1.36683	0.0493707	0.0266197	1.54378	0.120268	0.00886887	0.262721	0	1.70003	21.0755	0.0279317	0.0152844
ERR688523	0.0152847	0.017603	0.933995	0.0466756	1.43605	0.0289787	0.0345652	1.56153	0.107878	0.00832967	0.423369	0	1.50711	15.2718	0.0534614	0.0187214
ERR688543	0.00167365	0.00225579	0.0143079	0.146243	0.190851	0.0318527	0.00344736	0.994641	0.0214027	0.0020011	0.0290524	0	0.899315	1.83942	0.00384758	0.00120976
ERR688619	0.00297765	0.00592236	10.82	0.317071	0.799953	0.0526682	0.0108566	1.31543	0.0326817	0.00281295	0.571735	0	1.20903	6.94224	0.00842569	0.00687758
ERR688506	0.0132187	0.020253	0.633583	0.0883609	2.78568	0.053706	0.0464166	1.72367	0.0901989	0.00808231	0.42992	0.099766	2.7733	7.20949	0.024889	0.0136531
ERR688509	0.0086184	0.0147773	0.272916	0.0602863	3.78478	0.0476388	0.0362376	1.84232	0.108914	0.0111384	0.506197	0	1.75905	23.0225	0.0239702	0.0180734
ERR688528	0.00913214	0.0194533	0.184494	0.107783	2.35048	0.0350294	0.0402305	1.51704	0.162797	0.00860505	0.762797	0	1.44407	11.7482	0.0286467	0.0145501
ERR688530	0.00703523	0.00580755	0.580433	0	1.41587	0.0672208	0.0199215	1.45066	0.0892203	0.0051197	0.239093	0	1.66826	14.1747	0.0190421	0.0181192
ERR688594	0.00262165	0.00362251	0.180476	0.10991	0.646009	0.0176778	0.0099563	1.68349	0.0476976	0.0796429	0.0908466	0	1.37502	0.673981	0.0120925	0.0102999
ERR688606	0.00131613	0.00279259	0.0695409	0.051475	0.436934	0	0.00495719	1.2808	0.0321015	0.00563863	0.0576624	0	1.56958	3.3565	0.00311327	0.0050908
ERR688624	0.00658014	0.00852732	1.13519	0	1.1586	0.0472152	0.0154656	1.3277	0.0854522	0.0870973	0.649844	0.0519051	1.37532	11.4447	0.0151298	0.0136639
ERR710429	0.0102162	0.0130652	0.494621	0.38627	4.30791	0	0.0332673	1.57655	0.0664051	0.00709376	0.588811	0	1.48511	24.4595	0.0249936	0.0107486
ERR688539	0.00718053	0.0115718	0.168885	0	2.64407	0.0418825	0.0356099	1.13495	0.0830762	0.00622909	0.217742	0	1.06606	1.50578	0.0181587	0.00670075
ERR688562	0.00513595	0.00466265	0.0678099	0	0.618866	0.0190051	0.00804611	1.12115	0.074078	0.00666458	0.116285	0	1.18601	2.39711	0.012389	0.0103423
ERR688563	0.00411118	0.00292649	0.0477076	0.139477	0.361118	0.124257	0.017354	1.15943	0.0226243	0.00184427	0.0615332	0	1.79889	1.66397	0.0125897	0.0104573
ERR688518	0.00538618	0.00459232	0.572402	0	1.51671	0.0349642	0.0170428	1.41877	0.0866813	0.00478325	0.374119	0.114789	1.82436	13.1922	0.0231525	0.0232932
ERR688552	0.0111443	0.00542464	0.186117	0.0710635	1.11084	0.0293177	0.0180784	1.44644	0.0948745	0.253392	0.346541	0	3.04936	1.65331	0.0209949	0.0401968
ERR688556	0.00955952	0.010386	0.217665	0	0.809887	0.0289002	0.0302351	2.12005	0.0592855	0.548667	0.208119	0	3.84129	5.69739	0.0150969	0.0704567
ERR688564	0.0060614	0.0109625	0.671568	0.0535297	1.49666	0.0268615	0.0189116	1.24007	0.0896221	0.011837	0.185548	0	1.17301	18.7294	0.0215006	0.0118803
ERR688596	0.00476892	0.00501644	0.386901	0	0.881401	0.0441293	0.0208743	1.65336	0.0800486	0.0146698	0.152127	0	1.74099	5.568	0.0156186	0.0147688
ERR688610	0.0106925	0.023345	0.276496	0.499124	0.776869	0.0555673	0.0500071	1.39213	0.0665546	0.00900881	0.612474	0.0180875	0.957604	8.4226	0.0290745	0.0284588
ERR688614	0.0046813	0.00765933	0.124038	0.667687	2.44621	0.0455174	0.0100589	1.69892	0.0489019	0.00357793	1.05825	0	1.47577	8.47375	0.0102839	0.00576325
ERR688617	0.00449997	0.00443568	1.21118	0.118807	1.16587	0.0343093	0.0126428	1.40867	0.0746673	0.0395462	0.388369	0.266602	2.10818	4.85595	0.0176677	0.00687852
ERR710427	0.00577567	0.0124018	0.394914	0.093103	2.13917	0.0349977	0.0259064	1.76155	0.1017	0.00479437	1.06536	0	1.77344	25.1983	0.023327	0.010813
ERR688533	0.0115403	0.00798681	1.43261	0	1.01495	0.0599118	0.0240117	1.62395	0.0639372	0.00929375	0.438011	0.140915	1.73292	9.05806	0.0355349	0.0294359
ERR688590	0.00355789	0.0071978	0.15707	0.0997907	3.3273	0.0507556	0.0121604	1.52496	0.0370143	0.0678869	0.376603	0	2.68259	7.0561	0.0149083	0.01255
ERR688603	0.00948878	0.00635093	0.811135	0	1.52818	0.0430637	0.0190635	1.43959	0.140354	0.00465305	0.54864	0	2.65652	4.12829	0.0270693	0.017774
ERR688532	0.00147443	0.000666271	0.0096671	0	0.171293	0.0173303	0.00190628	1.83277	0.00985217	0.0436037	0.0256144	0	1.46114	2.03011	0.0022024	0.00089453
ERR688537	0.00845749	0.00817169	0.106729	0.0613057	1.75515	0.052797	0.0259758	1.42203	0.193527	0.0208632	0.34935	0	2.12344	0.829765	0.0374395	0.0165022
ERR688559	0.00841607	0.0146935	3.22234	0.0374633	1.65489	0.0419992	0.040506	1.56657	0.10126	0.0148222	1.60558	0.0487094	1.20118	16.2572	0.026268	0.038199
ERR688600	0.00486165	0.00850427	1.06744	0.146683	2.48383	0.0321305	0.0253967	1.04494	0.0528251	0.00986843	0.332203	0	1.49163	7.66741	0.01875	0.018184
ERR688607	0.0052963	0.00876297	0.0467313	0	7.04854	0.0582041	0.0183926	1.01209	0.111497	0.00907938	0.196417	0	2.45156	0.40483	0.0435397	0.0205386
ERR688511	0.00858638	0.00882227	0.170147	0.0645315	1.11643	0.0502211	0.019685	1.71211	0.107507	0.0107094	0.224626	0	2.74542	6.37535	0.0378013	0.0132098
ERR688566	0.00690781	0.00686427	0.25408	0	3.34815	0.0390014	0.0132642	1.46936	0.146486	0.0150782	0.295367	0	2.48216	13.8599	0.030374	0.0169212
ERR710428	0.00640732	0.00777606	2.67277	0.1181	2.25713	0.0345976	0.0167027	1.38624	0.0358056	0.0282477	0.415385	0	1.19375	14.798	0.00820256	0.00640732
ERR688516	0.00607619	0.0104896	1.30878	0	1.53069	0	0.018041	1.41473	0.0955562	0.00892675	0.634249	0	1.32095	15.6282	0.0285431	0.0143153
ERR688554	0.00355337	0.00463422	0.0268799	0.0500425	0.476901	0.0433567	0.0159372	1.85785	0.0567126	0.0480094	0.122051	0	3.3176	0.313156	0.00907063	0.00606122
ERR688598	0.00904308	0.0107377	0.142958	0	6.42307	0.113908	0.0224967	1.54379	0.091378	0.0701616	0.223346	0	2.71859	0.804827	0.0159179	0.0130984
ERR688612	0.00287898	0.00648845	0.0679032	0	0.703288	0.0394625	0.013267	1.44275	0.0673553	0.0108499	0.1321	0	1.41231	8.21479	0.0138148	0.0238913
ERR710430	0.0197343	0.0208459	0.973878	0.0936361	3.71466	0.0638085	0.0324288	1.70659	0.128877	0.0190094	0.452585	0	1.7772	5.57431	0.0329604	0.0140315
ERR1018193	0.00122405	0.00379592	0.0324785	0.0122466	4.2697	0.0322594	0.00801132	0.434307	0.0326711	0.00107276	1.11057	0.0178661	0.463281	0.334832	0.00761935	0.00186358
ERR1018195	0.000602569	0.00240485	0.139427	0.0380252	0.177953	0.0926707	0.00916882	0.983619	0.0100374	0.00097171	2.41352	0.0952244	0.763022	2.88683	0.00234513	0.00127571
ERR1018203	0.00519051	0.00542473	0.00941395	0.0456287	0.656702	0.0952005	0.0140983	1.18184	0.0244113	0.00305991	0.0619764	0.0331036	0.741888	0.653506	0.00553806	0.00406477
ERR1018205	0.00190869	0.0021134	0.00649074	0.408759	0.214219	0.0516328	0.00664127	1.45053	0.0149323	0.00493128	1.00994	0.0174125	1.32904	2.85928	0.00441346	0.00335977
ERR1018209	0.00482031	0.00199417	0.111083	0.0479161	0.192539	0.157824	0.00458533	0.964311	0.0110569	0.00244508	0.0605873	0.0248808	0.781332	5.43393	0.00231807	0.00255305
ERR1018217	0.0114079	0.0111679	0.709482	0.0573577	3.11245	0.0176485	0.0455116	0.958368	0.106159	0.00833593	2.38508	0.023156	0.927082	15.9578	0.0476076	0.0147199
ERR1018232	0.00476633	0.00688963	3.68601	0.153859	1.31044	0.0210366	0.0156363	1.46596	0.0642947	0.00231978	1.16756	0.037954	1.61015	28.6741	0.0127271	0.00601496
ERR1018233	0.00531627	0.00525801	0.0175218	0.065917	0.512799	0.064368	0.297658	1.00097	0.0156721	0.00663199	0.109229	0.0358667	1.04314	0.436459	0.00672423	0.00730684
ERR1018234	0.000812773	0.00186938	0.00906481	0.00115366	0.0531649	0.0160964	0.0023666	0.0386752	0.00469974	0.00197934	0.0792071	0	0.164974	0.0535952	0.000726714	0.00140084
ERR1018235	0.00236319	0.00461111	2.73572	0.198781	1.55943	0.0247026	0.0132727	1.5367	0.047091	0.0043072	3.23986	0.0159479	1.58295	20.3357	0.00906503	0.00462683
ERR1018236	0.00161264	0.0023387	0.0138641	0.155551	0.361223	0.291438	0.00659575	0.749137	0.0156219	0.00103178	0.0978816	0.0107434	0.789692	10.4852	0.00571683	0.00259092
ERR1018237	0.000941372	0.0015261	0.010098	0.202517	0.145606	0.027945	0.00771344	0.802828	0.0149832	0.00116116	0.0741486	0.0780913	0.914945	4.84468	0.00376134	0.00282412
ERR1018238	0.00305531	0.00357396	0.0135697	0.0181393	0.993668	0.0133505	0.0083078	1.39556	0.052987	0.00199915	0.291782	0.0270704	2.08036	26.1107	0.0108822	0.00667642
ERR1018239	0.00398773	0.00529724	4.76869	0.605492	0.562728	0.0437638	0.00885586	1.11422	0.0374284	0.00528984	0.102985	0.0339919	0.868629	4.94642	0.0173566	0.00516407
ERR1018240	0.00889223	0.009316	4.53469	0.0470839	2.60695	0.0292967	0.0328874	1.26935	0.0517417	0.00694011	1.45065	0.007217	1.13908	12.2952	0.0133244	0.0055507
ERR1018242	0.0034954	0.00456343	0.0827761	0.00676881	0.554493	0.0108556	0.011962	0.47139	0.0464046	0.00337241	2.53384	0.0178653	0.654531	10.4856	0.00928222	0.00630466
ERR1018243	0.000835205	0.0018488	0.00345434	0.00996868	0.0533558	0.0179436	0.00148796	1.15016	0.00707086	0.000871694	0.0207747	0.0183531	0.544511	0.062243	0.00141904	0.000741954
ERR1018244	0.00134252	0.0186788	0.0277024	0.379212	0.793826	0.0456082	0.0166619	1.0674	0.0192489	0.0038743	0.131616	0.0905245	0.896748	6.13199	0.0047264	0.00412563
ERR1018245	0.00506434	0.00602381	15.698	0.129303	3.35245	0.0273139	0.0128819	1.20707	0.0620653	0.00823477	5.42922	0.0266777	1.16548	12.0747	0.0195565	0.00642429
ERR1018246	0.00300774	0.00943337	1.98085	0.0717115	3.02023	0.0438116	0.0180304	1.66244	0.071454	0.00707704	3.4542	0.0389579	1.76053	23.7374	0.0139209	0.00500218
ERR1018247	0.00125771	0.00256357	0.0950447	0.00547503	0.532675	0.0140059	0.00471191	0.470725	0.0180894	0.00178126	0.729227	0.0524292	0.632302	3.65225	0.0028103	0.00210622
ERR1018248	0.0191114	0.0476751	1.16444	0.0394157	1.48066	0.0253075	0.0517084	1.5042	0.0617708	0.00692892	0.356984	0.476352	0.820603	11.8097	0.0346343	0.0173637
ERR1018249	0.00398238	0.00833588	0.143551	0.0346609	2.98123	0.0321452	0.0304888	0.969946	0.0981893	0.00433923	3.02798	0.0193755	0.940875	15.4724	0.0189841	0.00566669
ERR1018250	0.00404059	0.00598007	0.0680354	0.0359127	6.24745	0.0112527	0.0132046	1.75637	0.0534166	0.0024486	0.23197	0.158954	2.35827	43.9828	0.0165987	0.00374159
ERR1018251	0.00248436	0.00354022	18.44	0.0314644	1.07968	0.0295429	0.0135708	1.03016	0.0297502	0.00743756	0.283085	0.0138958	0.863949	6.50637	0.0206047	0.00503859
ERR1018252	0.00648029	0.00392436	0.749101	0.0599678	0.96079	0.0221377	0.02617	1.90804	0.0611273	0.0028839	5.58992	0.265727	1.74579	34.3181	0.0179593	0.00894574
ERR1018253	0.0045172	0.0111989	1.69926	0.0535346	1.21223	0.0438984	0.0232918	1.15314	0.0742751	0.00469366	4.61971	0.184871	1.01475	7.27031	0.0219273	0.00809332
ERR1018254	0.427864	1.71552	15.5177	0.189952	0.636839	0.026045	0.205306	1.57191	0.0603618	0.0998022	0.200098	0.0459442	1.24194	5.40917	0.0120444	0.0142821
ERR1018255	0.00186257	0.00469402	5.69908	0.43878	0.368188	0.0471283	0.011735	1.15806	0.0199538	0.00324906	0.175082	0.0250729	0.918189	4.75444	0.00651483	0.00344117
ERR1018256	0.00486987	0.00556708	0.103387	0.0517555	2.8353	0.0285287	0.0170393	1.58852	0.0443254	0.00367617	4.32439	0.108247	1.73091	24.9208	0.00990876	0.0119264
ERR1018257	0.0111153	0.0109798	0.483038	0.290209	5.49661	0.0376688	0.0231788	1.39852	0.0685507	0.00794703	1.07858	0.497164	1.52603	20.5918	0.0177755	0.0107165
ERR1018258	0.00179183	0.00342136	0.856269	0.0133627	0.391009	0.0357308	0.00693362	0.95224	0.0292342	0.00116859	4.69898	0.115618	0.639959	0.18019	0.00795938	0.00242806
ERR1018259	0.00502543	0.0114727	0.134814	0.019533	2.45309	0.0219204	0.0436565	1.08126	0.064834	0.0039421	5.7968	0.0813319	1.09493	10.4515	0.0128494	0.00539406
ERR1018260	0.00321273	0.00213993	0.0207749	0.108381	0.486291	0.0835486	0.01788	1.63152	0.00941681	0.00109551	0.0343864	0.00557802	0.778394	0.299964	0.00630626	0.00253726
ERR1018261	0.00216171	0.00559591	0.039639	0.0526424	0.775532	0.0549202	0.0129626	1.0364	0.0556601	0.0032119	14.1065	0.0332853	1.39553	10.3368	0.00851651	0.0046377
ERR1018262	0.00459624	0.0108115	0.193386	0.046335	3.48775	0.0540064	0.0236158	1.44789	0.10588	0.0173115	4.60355	0.0108004	2.49503	12.2165	0.0184206	0.00962542
ERR1018263	0.00351104	0.00535219	2.49425	0.143358	1.93601	0.044596	0.0158486	1.58134	0.0377284	0.00425729	6.9557	0.0278913	1.69446	20.7024	0.00709548	0.00976851
ERR1018264	0.00191073	0.00210977	0.809926	0.0442627	0.45364	0.0170812	0.00614354	0.545263	0.0203281	0.00944752	1.27228	0.0297587	1.11013	5.64909	0.00278649	0.00275995
ERR1018265	0.00393501	0.0139818	0.488228	0.119026	1.11964	0.0650328	0.0130728	1.17701	0.0170916	0.00440745	0.922305	0.0484271	0.890588	6.3565	0.00664406	0.00312169
ERR1018266	0.00654259	0.0101513	1.89349	0.0777698	0.724403	0.0908876	0.0185878	1.14125	0.0432018	0.00494482	0.37799	0.0457673	0.901006	4.97415	0.0127477	0.00808527
ERR1018267	0.0077542	0.0220518	1.39174	0.0334073	1.38968	0.0350502	0.055619	1.083	0.048921	0.00772844	3.1845	0.282708	0.901175	4.8063	0.0100599	0.0109357
ERR1018268	0.00481844	0.00817827	0.452229	0.0160292	1.1995	0.0403937	0.0193542	1.19215	0.0677096	0.00303793	2.96939	0.0685783	1.25477	10.7646	0.0156323	0.00823862
ERR1018269	0.00206685	0.0043805	0.0602719	0.0810667	1.14506	0.0391207	0.00729877	1.34249	0.0518934	0.001345	0.272658	0.178988	1.09125	7.24959	0.0101677	0.0039918
ERR1018270	0.00152324	0.00870795	2.32523	0.246636	3.79464	0.0513995	0.0128527	1.16797	0.0631784	0.00352371	4.30037	0.0245728	1.23135	8.90986	0.0162261	0.00552419
ERR1018271	0.00186157	0.00279235	0.498814	0.0102136	0.572361	0.0225403	0.00556322	0.295371	0.0470619	0.000980903	0.9886	0.0607378	0.51056	3.36986	0.00636513	0.0035155
ERR1018272	0.00693089	0.0195318	0.280609	0.243871	1.0315	0.0511281	0.029643	1.26026	0.0544834	0.00718788	2.00573	0.0206326	0.864354	7.78379	0.0136208	0.0050275
ERR1018273	0.00852121	0.0134456	2.18551	0.197469	1.7703	0.0544743	0.0222391	1.33016	0.0870956	0.00395992	10.6627	0.171333	1.18059	13.8241	0.0169857	0.00932681
ERR1018274	0.00281708	0.00941665	0.474536	0.0380089	1.41476	0.0567666	0.0157472	1.31575	0.093937	0.00114741	10.4028	0.0785565	1.11188	4.04472	0.0107698	0.00659165
ERR1018275	0.0042597	0.00795143	2.6111	0.146679	1.29035	0.0664205	0.0207207	1.42555	0.055474	0.040002	3.84886	0.161512	1.36245	11.9181	0.0108794	0.00727576
ERR1018276	0.00151818	0.00581737	0.331756	0.00834309	1.56402	0.0699093	0.00941269	1.4704	0.0271408	0.00220826	2.80698	0.0434889	1.32224	6.04578	0.00634874	0.00248429
ERR1018277	0.0180686	0.0106248	0.0345324	0.0600863	0.610118	0.0359476	0.0283965	2.02939	0.0529827	0.0398413	2.49859	0.0159909	3.70243	18.6044	0.0173263	0.0233421
ERR1018278	0.00287388	0.00410555	0.0319765	0.0388255	5.81202	0.0196088	0.0115527	1.16418	0.0271954	0.00135639	0.189759	0.0218882	1.13241	7.37673	0.00709896	0.00142395
ERR1018308	0.00682073	0.0166099	0.903264	0.0684836	2.57103	0.0290593	0.0260572	1.72967	0.122465	0.00344372	0.787053	0.044276	1.83869	17.201	0.0197284	0.0107481
ERR1018309	0.0116543	0.0135949	2.4338	0.0126644	1.93542	0.0157818	0.0334908	1.69196	0.162982	0.0194387	0.884714	0.0200393	1.55655	9.99906	0.0353533	0.0290856
CCMD10032470ST-11-0	0.00124957	0.00153356	0.271886	0	3.67095	0.0513206	0.00408004	1.9064	0.0292986	0.00106971	0.492463	0	2.5321	29.9197	0.0070525	0.00475215
CCMD10191450ST-11-0	0.00169649	0.00247688	0.221969	0	1.01552	0.0242459	0.00484066	1.08575	0.0241128	0.00384539	0.156485	0.137014	1.61226	45.1271	0.00462577	0.0038567
CCMD15562448ST-11-0	0.0025866	0.00499569	0.371051	0	4.44846	0.0532513	0.00637775	1.54999	0.0515292	0.00404474	0.526107	0	1.19023	13.3702	0.0125653	0.0115763
CCMD17410933ST-11-0	0	0	1.20794	0	11.5496	0	0.0304716	7.05477	0.0899774	0	0.564874	0	8.17918	15.2375	0	0
CCMD18579000ST-11-0	0.00472383	0.0107785	0.541397	0	1.12455	0.0510877	0.0162775	1.64778	0.0728318	0.0125774	2.45028	0	1.76888	16.9881	0.01657	0.0198606
CCMD18829815ST-11-0	0.00305207	0.00531552	0.0814944	0	2.87544	0.0239731	0.0181588	1.84762	0.0613077	0.00353344	2.30748	0.180018	2.0944	11.6755	0.016049	0.00547939
CCMD22852639ST-11-0	0.00144436	0.00170177	0.323808	0	0.536472	0.019266	0.00318903	0.813393	0.016746	0.00366095	0.181846	0.182341	1.0178	14.8497	0.00311753	0.00413287
CCMD23541216ST-11-0	0.00985059	0.0157456	0.926301	0	1.22439	0.0648927	0.0333345	1.59446	0.132781	0.00706631	2.44583	0	1.73647	9.19529	0.0433004	0.0129997
CCMD25475945ST-11-0	0.00664477	0.00490606	0.974245	0.043982	2.55829	0.0228332	0.0108974	1.06623	0.0659493	0.00446307	0.954798	0	1.07241	5.65663	0.0132342	0.0117502
CCMD26625622ST-11-0	0.0046568	0.00505595	9.73211	0	4.75891	0.0546278	0.0103447	1.70084	0.0349703	0.00598731	0.193412	0	1.49189	4.40135	0.0135823	0.00600949
CCMD27867141ST-11-0	0.00441903	0.00799207	0.287326	0	0.574822	0.0591743	0.014959	1.78679	0.0436329	0.00782287	1.84537	0.259583	1.61737	8.27817	0.00878829	0.00795226
CCMD28738636ST-11-0	0.00341653	0.00404922	0.431061	0	2.26306	0.0954183	0.00970729	1.68974	0.0533991	0.00390461	0.67772	0	1.82396	9.60996	0.01175	0.00509768
CCMD29706695ST-11-0	0.00888811	0.0184389	0.113557	0.208308	1.26806	0.0709791	0.0373067	1.5978	0.0794083	0.00806947	1.11203	0	1.25319	12.2934	0.0220838	0.0221423
CCMD30626189ST-11-0	0.00515263	0.0143837	0.763614	0	1.28695	0.170962	0.0403147	1.04021	0.0914047	0.0103724	0.694078	0	0.955475	9.31927	0.0160118	0.00941572
CCMD30627121ST-11-0	0.00444148	0.0163447	0.965445	0.0952397	1.16418	0.0567446	0.0335332	1.40008	0.0966022	0.0141461	0.652631	0	1.59427	7.21372	0.0372196	0.024517
CCMD31009081ST-11-0	0.00592329	0.0102922	0.153768	0	2.08837	0.0492786	0.0208085	1.74846	0.106913	0.745929	1.04702	0	1.7022	18.2222	0.0218308	0.0126728
CCMD31134579ST-11-0	0.00664524	0.0129304	0.124017	0.236311	1.0524	0.0672185	0.0282668	1.28041	0.0629825	0.00373181	0.714036	0	1.43043	7.77405	0.0187409	0.016875
CCMD32288175ST-11-0	0.00510617	0.00826528	0.396424	0.0730195	1.01284	0.0715493	0.021843	1.49494	0.0560776	0.00486117	0.40897	0	1.31631	13.8381	0.0160148	0.00760767
CCMD32965613ST-11-0	0.00817715	0.0142588	0.637727	0.0429495	2.303	0.0742668	0.0333464	1.9746	0.165992	0.00726605	1.11319	0	2.17378	25.6001	0.0527984	0.0178462
CCMD35081859ST-11-0	0.00245761	0.00262454	1.39529	0	1.49313	0.0394871	0.00289349	1.74216	0.0335534	0.00105724	0.443177	0.0947858	2.33465	38.7406	0.00665874	0.00384871
CCMD35801800ST-11-0	0.00209214	0.00524695	0.0926436	0.165689	8.65278	0.079225	0.00797006	1.39488	0.0426813	0.00654209	2.48481	0	1.38503	8.93189	0.0110169	0.0116562
CCMD37575804ST-11-0	0.00324033	0.00396236	4.94015	0.0650621	3.23406	0.0408797	0.0190457	1.93363	0.0842133	0.00320511	0.934526	0	1.97297	19.3892	0.0252006	0.00652468
CCMD38158721ST-11-0	0.00395575	0.00512516	0.213033	0.132306	2.57227	0.0363753	0.0168625	1.74815	0.0608378	0.00495191	0.924289	0	1.80022	15.7831	0.0311119	0.00861892
CCMD39157124ST-11-0	0.00433109	0.0133904	0.327152	0	4.08387	0.0325273	0.0250186	1.74681	0.111132	0.00543558	1.12507	0	1.84351	17.1388	0.0326383	0.00837675
CCMD39882286ST-11-0	0.0179174	0.0318081	0.34862	0.063374	0.787725	0.0253496	0.0769486	1.45899	0.151596	0.0128248	1.02483	0	1.60275	32.0198	0.0564594	0.0238392
CCMD41202658ST-11-0	0.00453501	0.00779317	1.49653	0.141117	1.33191	0	0.019527	1.20246	0.0725602	0.00365443	2.28325	0	1.38314	16.3831	0.0194169	0.00953233
CCMD41521570ST-11-0	0.00539927	0.00864838	0.350124	0	2.94735	0.0912112	0.021836	1.6483	0.142436	0.00617969	8.26921	0	2.17121	23.9253	0.0352306	0.0099544
CCMD45004878ST-11-0	0.0223518	0.0277499	0.291415	0.184932	1.43593	0.0532178	0.0847685	1.69605	0.0729871	0.010632	0.693193	0	1.36983	13.1014	0.0242606	0.027011
CCMD45812507ST-11-0	0.00801464	0.00859472	1.85502	0	10.9058	0.050622	0.02125	2.10526	0.0726171	0.00485377	0.392421	0	2.01954	17.7651	0.0216052	0.0144548
CCMD46727384ST-11-0	0.00319105	0.00480904	1.72484	0	1.49369	0.0627911	0.0123822	1.30085	0.0584389	0.00276408	0.224048	0	1.37379	10.4314	0.0155507	0.0079102
CCMD49025643ST-11-0	0.00160162	0.00198848	6.86506	0	0.481144	0.047117	0.00445668	1.43142	0.0341989	0.00318777	0.0667574	0.108365	1.45837	8.04358	0.00598867	0.00796942
CCMD49942357ST-11-0	0.00461323	0.00350958	0.0510876	0	3.84679	0.0969236	0.0114227	1.81094	0.0423688	0.00189827	0.236798	0.268334	1.98258	11.3458	0.00779172	0.0114117
CCMD50300306ST-11-0	0.0018576	0.00906082	1.67704	0	0.827608	0	0.00386221	1.25029	0.0652165	0.00491797	0.363208	0	1.91949	34.1018	0.0143129	0.00521197
CCMD50529145ST-11-0	0.00139899	0.00422673	0.264974	0	1.7186	0.0563922	0.00382489	1.80985	0.0371476	0.00211336	0.166271	0	2.17145	26.2751	0.0114003	0.0083344
CCMD50538120ST-11-0	0.0019069	0.00269966	0.937082	0.143656	0.856992	0	0.00567786	0.964635	0.032096	0	0.912057	0	1.27211	45.1362	0.00914885	0.00396379
CCMD51154251ST-11-0	0.00140967	0.0014491	1.2135	0	0.648883	0.0932344	0.00328266	1.58642	0.0307466	0.00125195	0.322036	0.116602	2.18508	26.7598	0.00601328	0.00329252
CCMD51228890ST-11-0	0.00517075	0.00530847	1.46431	0	1.91962	0.052209	0.0118063	1.70389	0.0516574	0.0065855	0.213616	0	1.43676	11.8433	0.011581	0.00823814
CCMD53508245ST-11-0	0.00258598	0.0138004	2.03323	0.25675	0.740732	0.0682523	0.0123975	1.48132	0.0466829	0.0116454	0.557676	0.08103	1.24726	13.1617	0.013513	0.00986223
CCMD53522274ST-11-0	0.00521131	0.00912769	0.419447	0	7.58389	0.0393269	0.0252985	1.74774	0.112059	0.00975936	8.33473	0	1.93543	20.5571	0.0231193	0.0119228
CCMD54057834ST-11-0	0.00435521	0.00998512	0.278787	0	1.7614	0.0613753	0.0164648	1.83109	0.0956907	0.00368245	1.93568	0.19648	1.75119	20.3163	0.0153141	0.0134374
CCMD56948710ST-11-0	0.00314885	0.0063099	4.53534	0	3.38438	0.0736978	0.0101178	1.76549	0.0765488	0.00927568	1.10754	0	1.8373	12.963	0.0128395	0.0108257
CCMD59540613ST-11-0	0.00287465	0.0028295	0.517046	0	1.73806	0.0921239	0.00821759	1.94947	0.053926	0.00457536	0.436149	0	2.26689	9.55654	0.0116341	0.0184971
CCMD66848156ST-11-0	0.00374457	0.00688801	3.61681	0	2.53079	0.0443557	0.0108079	1.82477	0.0642965	0.00308082	1.0789	0	1.771	19.4541	0.013776	0.00950546
CCMD67373733ST-11-0	0.0104239	0.0186496	0.583171	0	1.74414	0.0478464	0.0315205	1.67221	0.0819119	0.00604143	1.73758	0.0704181	1.69901	13.8383	0.0218846	0.0158156
CCMD68973846ST-11-0	0.0021681	0.00596226	0.0577364	0	0.630504	0	0.0136373	1.47404	0.0347979	0.00251499	0.432513	0.315746	1.43232	16.0415	0.0155886	0.00622243
CCMD72666896ST-11-0	0.00222705	0.00865241	2.20259	0.128282	0.671141	0.158214	0.0145511	1.2422	0.0274169	0.00257315	0.0592427	0	0.88148	0.648855	0.00970575	0.0108343
CCMD73128545ST-11-0	0.0046556	0.00705164	0.11733	0	3.21684	0.0447945	0.016196	1.52759	0.0665584	0.00633889	3.16021	0	1.53053	7.50959	0.0223529	0.0138606
CCMD74592084ST-11-0	0.00244434	0.00352042	1.1306	0	11.9853	0.0365364	0.0121789	1.95703	0.0502907	0.00274365	3.38728	0	2.22647	27.6098	0.0119865	0.00486017
CCMD75147712ST-11-0	0.00171451	0.00553239	0.00993356	0.158781	2.00327	0.11335	0.331272	0.806755	0.0161199	0.00768879	0.0315152	0	0.676426	0.181296	0.0126025	0.00205034
CCMD76409700ST-11-0	0.0038391	0.012861	0.490074	0.076701	1.39102	0.0351355	0.0208463	1.9026	0.105742	0.00401826	2.83249	0	1.58661	13.6423	0.0197714	0.0080877
CCMD85481373ST-11-0	0.00338991	0.00881906	0.489259	0	5.17038	0	0.0137715	1.08243	0.0812254	0.00572047	3.20675	0	1.09233	12.5527	0.0204719	0.00746839
CCMD85661207ST-11-0	0.00329947	0.00849519	0.778789	0	5.88374	0.0742236	0.0172179	1.8102	0.0782897	0.00402004	0.565259	0	1.77122	18.079	0.0238421	0.0121107
CCMD89107682ST-11-0	0.00499874	0.00737786	3.36241	0.133222	4.93606	0.0349314	0.0121189	1.73356	0.0609468	0.00374476	0.855385	0	1.97474	28.5012	0.0149103	0.0143778
CCMD89643949ST-11-0	0.00229128	0.00495211	1.93013	0	2.2236	0.0739372	0.00722861	1.64376	0.0567941	0.00508516	0.278605	0	1.81435	28.324	0.00842599	0.0117668
CCMD89967135ST-11-0	0.0133012	0.0150427	0.509271	0	0.961087	0.0457804	0.0208705	1.79967	0.0592658	0.100815	0.142789	0.0699899	1.89167	16.9238	0.0145353	0.0635304
CCMD93755960ST-11-0	0.00579811	0.00863292	2.70851	0	1.70081	0.021426	0.0151698	2.2529	0.0999331	0.00565356	0.601727	0	1.86549	24.9316	0.0277217	0.0171213
CCMD98198513ST-11-0	0.00235052	0.00372498	5.14065	0	4.35297	0	0.0118124	2.04201	0.0452974	0	1.03112	0	1.89704	13.0263	0.00754956	0.00599583
CCMD98702133ST-11-0	0.00268584	0.00345516	0.226252	0.150057	0.772653	0.0964416	0.0132875	1.99955	0.0396263	0.0157439	0.168594	0	1.78259	15.5922	0.0125384	0.00337418
CCMD99440714ST-11-0	0.00185821	0.002884	1.5392	0	5.91651	0.0575257	0.00651633	1.91233	0.0602782	0.00231225	1.8954	0	1.92671	18.0061	0.0113426	0.0062725
CCMD99929634ST-11-0	0.0056644	0.00792758	1.53173	0	2.71725	0.050072	0.0206014	1.80531	0.0880181	0.00509538	1.07115	0	1.75622	17.0648	0.0196056	0.00775946
MMPU29365221ST	0.00376227	0.00168641	0.0259389	1.18929	0.218102	0.0225312	0.00814088	0.830008	0.0244415	0.00164103	6.57726	0.00796376	0.763629	12.0369	0.00570958	0.0137711
MMPU68403337ST	0.0012286	0.00378905	1.07755	0.0370537	1.05273	0.0156728	0.00585048	1.005	0.0259899	0.00253292	1.96411	0.187248	1.02502	19.5807	0.00751271	0.00348964
MMPU72854103ST	0.00129695	0.0026162	2.14911	0.0214423	0.889967	0.0355491	0.00338173	1.37259	0.0363926	0.00152178	1.26689	0.0253847	1.26434	8.53558	0.00733761	0.00328325
MMPU84450604ST	0.000701036	0.00255687	1.8036	0.0293753	7.13498	0.0250311	0.00534317	1.3645	0.0517084	0.00354596	3.93763	0.030262	1.54893	18.2035	0.0174188	0.00535081
MMPU99077057ST	0.000803496	0.00227552	0.726401	0.0513742	2.00117	0.0432764	0.00358121	1.30759	0.0420831	0.00237282	1.12248	0.0632025	1.38219	15.7813	0.00617373	0.00324223
DRR173016	0.00165458	0.00745063	0.0141592	0.0710858	0.724927	0.0533144	0.00507405	1.01141	0.0298928	0.00250694	0.369463	0	0.839963	0.665633	0.00679882	0.0060668
DRR173017	0.00138806	0.00231898	0.00635849	0.0507097	0.0151357	0	0.017222	0.182154	0.00107222	0.00373198	0.0168313	0	0.226525	0.0521147	0.00238548	0.00190339
DRR171467	0.00543142	0.0110115	0.0390219	0	0.911189	0.00889841	0.0234467	0.81842	0.0512462	0.00366249	22.3481	0	0.769245	1.3428	0.00986573	0.00646689
DRR171469	0.00422933	0.00927628	1.41344	0.0444776	8.52063	0.053828	0.00728426	0.882223	0.0428879	0.00204405	0.240373	0	0.881844	10.6136	0.00878571	0.0125914
DRR171474	0.00170283	0.00317678	0.100412	0	0.950983	0.0570984	0.00534651	0.76461	0.0381213	0.00753455	0.462656	0	0.690835	2.34963	0.00859653	0.00426622
DRR171477	0.0130684	0.01555	0.0326254	0.0435586	0.438716	0.0564241	0.0107082	1.01894	0.0478642	0.0107841	0.22157	0	0.99413	1.19316	0.00856806	0.0720127
DRR171479	0.013833	0.0886846	0.0038087	0.0147927	0.0525372	0	0.0490194	0.968656	0.00393213	0.284216	0.0239807	0	0.688645	2.15211	0.00224819	0.0162046
DRR171487	0.00184622	0.00226688	2.55819	0.165818	1.317	0.0843062	0.00903247	1.13068	0.049369	0	1.76317	0	1.12835	9.30857	0.00833138	0.00515307
DRR171488	0.00295054	0.00689111	0.0080114	0	0.0817098	0.0297232	0.00470263	0.0592371	0.00579036	0.00401873	0.00939875	0	0.0765058	0.120699	0.00218197	0.0282223
DRR171497	0.00217494	0.00755542	0.606396	0.0398377	0.405477	0.0357587	0.0212021	1.00492	0.0256941	0.00538048	1.98426	0	1.18439	6.15797	0.00857892	0.0246777
DRR171499	0.00218968	0.00566201	2.78816	0.0408298	1.44432	0.0605494	0.0104903	0.632167	0.0523415	0.00175907	4.43256	0	0.697772	4.59511	0.0094092	0.00475499
DRR171500	0.00234441	0.00626823	7.22798	0	2.64085	0.0557397	0.00956275	1.23454	0.0414468	0.00341174	2.48768	0	1.17436	11.4557	0.00839671	0.0149055
DRR171503	0.00137076	0.00214948	0.0419975	0.0426438	0.228618	0.0401353	0.0105021	0.711088	0.019708	0.00258684	0.435448	0	0.538602	0.294575	0.00419229	0.00589907
DRR171506	0.00293363	0.00769973	0.0341024	0.050125	1.84067	0.0602567	0.0108519	1.40901	0.0927582	0.00912872	1.2346	0	1.24886	2.01353	0.0172067	0.0161812
DRR171509	0.00556754	0.00899733	0.224698	0.0510784	0.608941	0.0191708	0.0163385	1.25175	0.03041	0.0314672	0.219519	0.138438	0.892493	4.47131	0.00756434	0.0643204
DRR171513	0.0032583	0.00527821	0.0394123	0.170887	0.927919	0.065773	0.0122998	1.1415	0.0743519	0.00605973	2.76173	0	1.22018	6.69911	0.0202231	0.0148487
DRR171514	0.00196212	0.00431086	1.48235	0	0.941305	0.0325711	0.00619566	1.55184	0.0453897	0.00413688	0.183163	0	1.29834	7.38139	0.0115697	0.0220183
DRR171515	0.00462516	0.00394356	0.024343	0	3.8929	0.0239445	0.0126583	2.50261	0.0703918	0.00444665	0.451684	0	1.96734	13.5455	0.0154416	0.0102159
DRR171517	0	0.00238575	0.3473	0	0.290246	0.221147	0.0143349	0.785117	0.0284455	0.00216145	0.309455	0	0.844919	2.68197	0.00811564	0.00334413
DRR171518	0	0.000916661	0.0116722	0	0.236896	0	0.00381942	1.30203	0.0145902	0.00233749	0.0258651	0	0.910209	4.53197	0.00470553	0.00227638
DRR171523	0.0025236	0.0025909	0.312893	0	18.3878	0.0281544	0.00985887	1.90263	0.0693935	0.00557436	0.524023	0	2.03573	15.8741	0.0111038	0.0100944
DRR171525	0.00123287	0.00261453	0.0279521	0.254243	5.499	0.0389098	0.00538849	1.74007	0.0290468	0.00489959	0.055511	0	1.51313	6.43984	0.00741847	0.0148476
DRR171527	0.00386604	0.00704925	0.024582	0	2.33025	0.0245025	0.0052317	1.1923	0.0446753	0.00529196	0.24825	0	1.10165	6.156	0.0127429	0.0139177
DRR171530	0	0	0.465812	0	0.0555646	0.0606368	0.00313645	1.02237	0.00486424	0	0.00723034	0.26694	0.589751	1.90378	0.00188187	0.00588772
DRR171538	0.00186076	0.00627466	5.62707	0	1.57297	0.0604937	0.00775677	0.848662	0.0492128	0.00168767	2.49109	0	1.13163	2.93241	0.0060042	0.00545246
DRR171539	0.00178287	0.00257376	1.02732	0	0.668561	0.044468	0.00522795	1.06792	0.042333	0	1.33496	0	1.03014	4.41877	0.00658186	0.00518773
DRR171543	0.00417311	0.00298645	0.119537	0	0.711071	0.108715	0.0141016	0.947647	0.144022	0.00166133	0.740975	0.303144	1.28385	4.32566	0.0149322	0.00745623
DRR171545	0.00418847	0.0160282	0.217801	0	0.306692	0.0582744	0.0410968	1.377	0.0292156	0.0082318	0.055404	0.114187	0.982032	5.79963	0.0124617	0.0463013
DRR171546	0.00675694	0.00358644	0.0168045	0	0.123686	0.0466278	0.0185515	1.9029	0.0136803	0.0102972	0.0387761	0	1.1415	1.53626	0.0107408	0.0124971
DRR171552	0.0030693	0.00435807	0.0210442	0	3.89227	0	0.00574011	1.60131	0.116345	0.00432416	0.697987	0	1.77648	6.99436	0.0359753	0.00829221
DRR171555	0.00155622	0.00320702	0.0216152	0.0875186	0.259949	0.0783809	0.00407541	0.938743	0.0308579	0.000937173	1.94602	0	0.724312	1.9755	0.00684394	0.00450531
DRR171560	0	0	0.00591704	0.163564	0.508091	0	0.00356011	1.33085	0.00890029	0.00298324	0.0301786	0	0.713014	0.53461	0	0.0135647
DRR171562	0.0142619	0.0411707	0.0221879	0.326383	0.426764	0.1609	0.0264118	1.56572	0.0356051	0.00797573	0.0586875	0	1.22254	2.09245	0.00867143	0.0557804
DRR171563	0.00173585	0.00294918	0.0271714	0	0.36142	0.0727625	0.00668657	1.33425	0.0248864	0.00962689	5.6778	0	1.38897	7.20384	0.00774048	0.00822758
DRR171564	0.00139382	0.00457671	0.0131268	0	0.45998	0.0207417	0.00625137	1.04998	0.0340133	0.00253799	0.501472	0	1.22993	0.149284	0.0140006	0.0349806
DRR171565	0.00224379	0.00247648	0.193365	0	5.67386	0.0646467	0.00973973	1.96901	0.0464382	0.00214407	5.19051	0.258966	1.5488	4.93249	0.0118506	0.0090749
DRR171566	0.00652365	0.00626379	0.449366	0	0.406189	0.0405548	0.0170545	1.33474	0.0392239	0.0035969	0.128394	0	0.89042	5.42674	0.0100522	0.0119532
DRR171567	0.00148916	0.00458426	0.0982648	0	1.42731	0.0793283	0.010463	1.39434	0.0366838	0.0043896	3.42423	0	1.37109	12.8081	0.00925613	0.00952865
DRR171568	0.00320362	0.00694118	0.157056	0	0.500892	0.0679291	0.0149305	1.2617	0.0470853	0.00510206	1.48029	0	1.16231	9.6918	0.00913625	0.0078904
DRR171569	0.00443968	0.00410365	1.3307	0	0.423521	0.0593312	0.00956161	1.94373	0.050761	0.0032483	0.283773	0.26293	1.61423	7.78796	0.00956161	0.00453133
DRR171571	0.000995069	0.00132372	0.0215264	0	0.375168	0.0532048	0.00248311	1.19091	0.0174639	0.00136936	0.975716	0	0.935821	1.82763	0.00324995	0.0281815
DRR171572	0.00241574	0.00566994	0.671178	0	4.47448	0.0564316	0.00834303	1.44424	0.0711938	0.00405944	1.70091	0	1.29027	7.6966	0.0121451	0.0175162
DRR171576	0	0	0	3.26497	0.404415	0	0.0441334	1.84952	0	0	0.0840233	0	2.86865	3.65119	0	0
DRR171578	0.00306118	0.0566792	0.00261147	0	0.0459808	0.0596053	0.00622493	0.65183	0.00400005	0.00400794	0.0320241	0	0.591678	3.73944	0.00418151	0.00256413
DRR171580	0.012786	0.0255232	0.055215	0	0.465793	0.104769	0.0142486	1.31797	0.0348232	0.0165523	0.0582622	0.146209	1.01111	5.22835	0.00763015	0.0464391
DRR171581	0.000678468	0.0030436	0.0119778	0.083337	0.194226	0.0249781	0.00332893	0.801831	0.0168285	0.00287239	0.145452	0.102199	0.539158	1.17067	0.00314505	0.00744413
DRR171582	0.0044585	0.00482846	0.0310103	0	0.299222	0.0946877	0.0224822	1.78759	0.0186593	0.00214387	1.6715	0	1.16639	5.1619	0.00746561	0.00673518
DRR171585	0.00351337	0.00528064	0.401117	0	0.958199	0.053072	0.0126884	1.8437	0.057886	0.00576744	0.250021	0.19141	1.88687	23.3284	0.023874	0.0139053
DRR171586	0.00288501	0.00366964	0.197171	0	0.446404	0.0769952	0.00960866	1.55865	0.0590522	0.00793076	0.549396	0.109715	1.76415	7.90419	0.0410299	0.00879989
DRR171587	0	0.000708587	0.00231151	0	0.0794512	0.0299229	0.00238718	2.27942	0.00566182	0.0040245	0.0299671	0.318273	1.16332	0.436765	0.00143093	0.0101885
DRR171588	0.00181206	0.0040346	0.379793	0	0.473679	0.0607831	0.00797909	0.746229	0.0203332	0.00388442	3.26101	0.109781	0.96914	3.94301	0.00383437	0.00689785
DRR171589	0.0145667	0.0297377	0.0210231	0.0886948	1.74988	0.0539409	0.175707	1.40319	0.0520011	0.0147416	0.730099	0	1.36988	6.36558	0.0102412	0.150279
DRR171591	0.00479951	0.0167482	0.706864	0	0.6277	0.0486579	0.0208461	1.34441	0.050289	0.00416477	0.561821	0	0.957929	4.91361	0.00716028	0.00799547
DRR171592	0.000994205	0.00504824	0.0138706	0	0.279999	0.0565194	0.00417952	1.32103	0.020386	0.00207528	0.0627121	0	0.878741	0.732015	0.00697874	0.0115347
DRR171594	0.00857267	0.00271533	0.0292867	0.0371613	0.197249	0.113022	0.0334373	1.87818	0.0271048	0.00206559	0.0532592	0	1.29616	3.87502	0.00876662	0.0213929
DRR171598	0.000924573	0.00440892	0.433472	0.0677556	1.0358	0.0204801	0.00826767	0.586704	0.0456021	0.0014136	2.20023	0	0.541865	3.73976	0.00832116	0.00605939
DRR171599	0.00683357	0.0150814	0.018741	0.107658	0.598126	0.027411	0.0091762	1.22535	0.0282843	0.00576481	0.0588248	0	1.24998	8.57489	0.00685516	0.0269672
DRR171601	0.00309701	0.00282714	0.141049	0.120692	0.655962	0.0767889	0.0115013	1.07054	0.0262089	0.000950948	0.813883	0	0.950012	2.24647	0.00592415	0.00592415
DRR171604	0.00191367	0.00239847	1.32012	0	2.43728	0.0577696	0.0126472	1.37182	0.0258558	0.0049075	0.0988645	0.127141	1.37085	5.17506	0.0113545	0.00573251
DRR171605	0.00278956	0.00780383	2.05036	0	0.502226	0.0593003	0.0107585	1.54801	0.022499	0.00372811	0.675883	0	1.04725	3.64481	0.00531842	0.00471879
DRR171606	0.000659519	0.0062407	0.0262489	0.0522105	5.6625	0.0270003	0.0106348	1.34315	0.0491837	0.0080956	6.4005	0	1.29169	15.2919	0.010676	0.0122341
DRR171607	0.000710406	0.00278949	0.014736	0	0.715145	0.0588879	0.00373452	1.48479	0.0223876	0.00119922	0.235092	0	1.24961	6.02278	0.00842711	0.00270476
DRR171608	0.00503211	0.00806428	0.166821	0	1.01082	0.071898	0.0181672	0.867632	0.0869264	0.0063353	0.852684	0	1.03273	13.4714	0.0149415	0.00612885
DRR171610	0.00469635	0.0173954	0.25852	0.30302	1.66881	0.110352	0.0316319	1.84851	0.0845553	0.0076342	4.98526	0.0500565	1.35309	8.8805	0.019512	0.0130045
DRR171613	0.00516077	0.0046589	0.0276693	0	0.886896	0.0218071	0.0418449	1.54494	0.0644671	0.0251126	5.72739	0	2.11462	9.6253	0.0140051	0.00883487
DRR171616	0.005962	0.00463383	0.0174728	0	0.252834	0.0877564	0.0215852	1.19039	0.0185648	0.0111173	0.511541	0	0.906725	0.107975	0.00714259	0.00846092
DRR171617	0.000871994	0.0020547	0.0669631	0.339866	2.63939	0.204744	0.0199356	0.495604	0.0412343	0.00126289	0.0959795	0	0.855497	6.40721	0.00367841	0.00554268
DRR171619	0.00409013	0.00546431	3.01006	0	3.8936	0.0444108	0.0159457	1.76062	0.0620455	0.0168402	0.657882	0	1.5229	7.31658	0.0141891	0.012964
DRR171620	0.00724703	0.00785904	1.42072	0	2.51506	0.0792928	0.0232637	1.77496	0.0488858	0.00248534	0.977462	0	1.25749	3.60605	0.014091	0.011852
DRR171621	0.00461696	0.00773841	1.36302	0.0522016	9.94095	0.0347046	0.0187722	1.45022	0.13997	0.00836443	2.60478	0	1.47567	10.6874	0.0382921	0.0268497
DRR171623	0	0.00149018	0.0127744	0	0.26837	0.0491602	0.00357839	0.727069	0.0225684	0.00164704	3.82606	0.109516	0.915	5.5358	0.00314702	0.00198037
DRR171624	0.00484792	0.00301454	0.00592638	0	0.273389	0.0872726	0.00503794	0.906541	0.011709	0.0033124	0.117608	0	0.644723	0.339827	0.00364621	0.013075
DRR171625	0.00143857	0.00376288	2.74621	0	0.327674	0.0449258	0.00780515	1.08617	0.0217867	0.00757926	0.061074	0.0879555	1.02123	3.6117	0.00978467	0.0076387
DRR171626	0.0209753	0.0158854	0.0330931	0.158147	2.90969	0	0.022696	0.941423	0.0441422	0.00476381	0.540955	0	1.10678	8.69508	0.0100348	0.020939
DRR171628	0.00139701	0.00417757	3.00129	0.0278505	0.277135	0.0528198	0.00724561	0.733929	0.0262648	0.00154076	2.16186	0.0776066	0.542177	1.53314	0.00620347	0.001406
DRR171629	0.0011514	0.00240139	0.0232292	0.0217946	0.785798	0.103257	0.0088879	0.84481	0.018454	0.00152995	0.144296	0.0513547	0.539596	0.348643	0.0109896	0.0126733
DRR171631	0.00667536	0.0194535	0.0457933	0	0.270917	0.0472916	0.0325782	0.635252	0.0418755	0.0221206	1.95211	0.0897795	0.798266	4.42772	0.00721783	0.00964387
DRR171637	0.00234672	0.00245819	0.0334173	0.0374446	0.199683	0.0348533	0.00626575	0.723757	0.0242592	0.0013083	0.161777	0	0.54962	3.19649	0.00772658	0.00908768
DRR171639	0.00428194	0.00955409	0.0211153	0	0.175225	0.0598404	0.00443583	1.01141	0.0200649	0.0385843	0.0342087	0.113527	0.704193	4.02355	0.00730607	0.0074265
DRR171640	0.0199133	0.0110934	0.0284858	0	1.411	0.0804585	0.0151389	0.735922	0.0346042	0.0203078	0.130038	0.0711217	0.940037	7.00149	0.19026	0.0133201
DRR171641	0.0014453	0.0040528	0.0231322	0	0.183546	0.0552141	0.0038144	0.863122	0.0193774	0.0022201	0.0434633	0	0.687985	10.4852	0.006407	0.0210984
DRR171642	0.000660808	0.00358066	9.18876	0	0.291009	0.0537994	0.0199549	1.33717	0.0292984	0.0637372	0.352833	0.0759319	1.01511	3.55415	0.00877491	0.00865966
DRR171643	0.00675158	0.00845525	0.0223607	0	0.724249	0.0339227	0.00730369	0.950699	0.0545253	0.00244508	0.108932	0	0.992096	3.24136	0.0121781	0.0314548
DRR171644	0.00355875	0.00361856	1.63005	0	0.23352	0	0.00625622	1.79269	0.0189182	0.00363651	0.0390027	0	1.62304	8.60532	0.00846923	0.0079728
DRR171645	0.00494844	0.00788084	0.116536	0	1.38681	0.0643896	0.0224054	1.06389	0.110259	0.0134982	2.41792	0.0749564	2.03276	8.89243	0.01578	0.0113081
DRR171646	0.00186219	0.0091275	0.0120997	0	0.527597	0.0636718	0.0207777	0.892333	0.0176496	0.00487106	0.0284649	0	0.703731	4.027	0.00755885	0.0129803
DRR171647	0.0563086	0.0336341	0.0481042	0.199666	0.415304	0	0.0124495	0.970581	0.0526962	0.0182049	0.0869835	0	0.841492	1.97941	0.00887795	0.0906979
DRR171648	0.00412494	0.00452648	0.44058	0	10.1243	0.03241	0.00797245	1.43007	0.0994877	0.0187265	3.07265	0	1.8236	1.97744	0.0157113	0.0304297
DRR171650	0.00198906	0.00415893	0.038058	0.0792513	0.754044	0.0440048	0.00692447	1.14754	0.0487904	0.00430785	0.174303	0	1.25392	13.3568	0.0211563	0.015253
DRR171651	0.00653716	0.00944867	0.698114	0	0.58807	0.0658077	0.0309719	1.26896	0.049232	0.00593289	0.504328	0.0675923	1.34444	1.69983	0.0167549	0.00828407
DRR171652	0.00188216	0.00486466	2.74279	0.132353	0.726109	0.0140241	0.0148932	1.16911	0.0594667	0.00430484	7.23293	0.097129	1.22696	12.5008	0.0117177	0.00598431
DRR171653	0.00580718	0.00654427	0.881361	0	1.26358	0.0301418	0.013495	1.06216	0.0384252	0.0028657	0.227823	0	0.84694	15.401	0.00918953	0.0169669
DRR171654	0.00214321	0.00356351	0.770117	0	7.50061	0.0509915	0.00750123	1.07195	0.0602054	0.00270452	9.20654	0	1.09472	6.47394	0.0105034	0.00364005
DRR171655	0.00242843	0.00293189	0.0329023	0	1.34617	0.0681325	0.00685588	1.3085	0.0650642	0.00362784	0.521706	0	1.35799	1.05098	0.0127567	0.00895114
DRR171656	0.00692622	0.0240805	0.203688	0	0.958569	0	0.0308928	1.32961	0.0491097	0.00753345	0.781125	0	1.15584	5.00215	0.0186533	0.0272874
DRR171657	0.00353186	0.00700036	0.457574	0	0.830778	0.127443	0.0149668	0.764973	0.0574758	0.0083941	2.02214	0.133075	0.888021	3.61374	0.0121794	0.00726961
DRR171659	0	0.00402594	2.13426	0	0.311601	0.0255834	0.00496532	1.62241	0.0396018	0.00267054	0.34091	0	1.57679	21.4344	0.00798477	0.00333482
DRR171662	0.0020681	0.00468488	0.167491	0.068347	4.86627	0.0739227	0.00940352	1.00524	0.0694206	0.00151098	3.15728	0	0.810452	2.85531	0.0100366	0.0140209
DRR171663	0	0.0026972	0.00915208	0	0.103572	0.0352253	0.00410709	1.04267	0.00387415	0.0039048	0.0113466	0	0.870352	2.5812	0.00136699	0.0113098
DRR171673	0.00242157	0.00713472	2.25489	0	0.63207	0.0462735	0.0092211	1.00182	0.0411734	0.0031193	3.72375	0.0767449	0.751683	3.3471	0.00905009	0.00881067
DRR171676	0.00234223	0.00285902	0.0773519	0	1.21513	0.0394101	0.00878544	1.8617	0.0654574	0.00894382	0.743637	0	2.15287	17.1599	0.0186712	0.0142117
DRR171686	0.00602029	0.00632502	4.77035	0	0.545015	0.0234496	0.0276264	2.1193	0.0677766	0.00465272	1.82653	0	1.74671	13.6985	0.0171764	0.0103906
DRR171689	0.00199746	0.00741255	0.0837087	0	1.09498	0.0324193	0.00974484	1.21452	0.073629	0.00737791	5.18208	0	1.29717	11.5742	0.013301	0.00502252
DRR171691	0.00254596	0.00488381	2.22513	0	5.47567	0.0746081	0.00836631	1.33364	0.0321888	0.00501562	3.01914	0.183448	1.15281	8.18325	0.00798476	0.0123622
DRR171694	0.00696917	0.00439852	0.0283934	0	6.26383	0.0401973	0.0201454	3.00562	0.0454256	0.00389473	1.83958	0	2.44596	13.7174	0.0140029	0.00962379
DRR171698	0.00392393	0.00652481	0.077608	0	1.53936	0.126277	0.0200494	1.05472	0.0834317	0.00624211	4.02571	0	1.46943	12.162	0.0159106	0.00652481
DRR171700	0.00896187	0.00465011	0.0532594	0.0924541	0.912705	0.0246876	0.0333836	2.54497	0.0258532	0.00249857	0.102389	0	1.29005	3.78082	0.011712	0.00524005
DRR171705	0.00174469	0.00257366	4.59289	0	0.325187	0.0392724	0.00693057	1.21929	0.0329853	0.00454969	1.66322	0	1.70598	16.4755	0.00892588	0.00270861
DRR171710	0.00729417	0.00767866	0.272168	0	7.56376	0.0212077	0.023183	1.47151	0.143452	0.00387891	3.67048	0.14816	1.43589	18.571	0.0253656	0.0204802
DRR171711	0.00462813	0.0100631	0.851043	0	1.06677	0.0553106	0.0188779	0.704203	0.0450938	0.00310572	1.12639	0.228998	0.775478	6.68245	0.016305	0.00805355
DRR171712	0.00617573	0.0143947	0.134619	0	0.975997	0.0449119	0.0274041	1.28357	0.0749977	0.00829973	4.27378	0.101418	0.853464	4.29357	0.0438189	0.0421451
DRR171713	0.00195847	0.00366381	1.26611	0	1.03881	0.0232983	0.0172066	1.06099	0.0408348	0.262508	0.520747	0	2.21574	4.65728	0.0108382	0.0162273
DRR171714	0.00109363	0.00282265	0.005071	0	0.21107	0.0339992	0.00117916	0.730365	0.0130502	0.00197952	0.0275117	0	0.723256	0.0825413	0.00308537	0.00964102
DRR171715	0.00551534	0.00896055	0.0322475	0	2.28574	0.040228	0.00891571	1.0145	0.0799798	0.0198343	2.26977	0	1.16415	9.78924	0.0160976	0.0201257
DRR171716	0.00192789	0.00406202	0.126882	0	0.429686	0.0357152	0.00694937	1.06578	0.0277885	0.00210723	0.112392	0.10382	1.02573	8.7282	0.00621408	0.00592714
DRR171717	0.00308371	0.00626455	0.765667	0.0712471	0.586035	0.0397445	0.00460534	1.26047	0.0251068	0.00357743	0.213286	0	1.30076	17.4967	0.00832036	0.0168512
DRR171718	0.00367729	0.0195694	0.0336614	0	0.276183	0	0.00491163	0.784683	0.0196465	0.0691228	0.00951467	0	0.802333	7.50332	0.00619739	0.0731087
DRR171719	0.000607214	0.00405699	0.0186301	0	0.299917	0.0340038	0.00482434	1.09221	0.0232676	0.00156808	0.872533	0.11205	0.821364	4.77634	0.00773363	0.0062523
DRR171720	0.00417283	0.0119747	0.0292307	0.116723	0.762958	0.0938461	0.0155618	0.923265	0.0470306	0.00345121	1.51161	0	0.650243	1.41622	0.00789596	0.0135748
DRR171721	0.00772886	0.0256019	0.357943	1.27263	0.788634	0	0.0103374	1.85144	0.058836	0.0327511	0.272153	0	1.91637	7.48473	0.0236696	0.151293
DRR171722	0.0019609	0.00380812	0.0288593	0	0.399938	0.025117	0.00980448	0.757668	0.042344	0.00386496	5.80694	0	1.07371	13.9584	0.00839775	0.0194242
DRR171723	0.00131087	0.000967381	0.00155622	0	0.0296173	0	0.00234835	0.899994	0.00274091	0.00199084	0.00500514	0	0.571907	0.00881158	0	0.000785121
DRR171724	0.00093266	0.00486699	0.0312495	0	0.547375	0.0144384	0.00680199	0.822911	0.047571	0.00298022	3.16928	0	0.92824	7.10353	0.0103236	0.00573533
DRR171725	0.00360276	0.00765709	1.14033	0	6.76409	0.0172145	0.0193881	1.05587	0.0771795	0.00988549	1.39798	0	0.940207	8.51781	0.0156185	0.0108475
DRR171726	0.00924882	0.024031	2.6259	0	0.792562	0.0233375	0.0116259	1.48172	0.042978	0.007441	0.0576104	0	1.3817	11.9093	0.0121453	0.0933172
DRR171727	0.00203812	0.00244718	0.0220318	0	0.517145	0.0137338	0.0113819	0.378851	0.0207759	0.00094012	0.228399	0	0.518617	2.03673	0.0048226	0.00373177
DRR171733	0.00413153	0.00551942	0.0218335	0.0267912	2.55541	0.0344034	0.00657961	0.692913	0.0207283	0.00524955	0.0863574	0.0692884	0.584463	9.21429	0.00808315	0.0298653
DRR171737	0.00159256	0.00191511	0.0133318	0	0.643556	0.0378056	0.00445514	0.695914	0.0180826	0.000873557	0.051681	0	0.588022	5.80185	0.00522118	0.00620225
DRR171741	0.00131966	0.00428207	2.17631	0	0.501316	0.0174674	0.00640718	0.400944	0.0182477	0.00474167	0.147588	0.0624825	0.471743	6.13736	0.00713072	0.00624336
DRR171745	0.0709297	0.0904973	0.0163913	0	0.301937	0.055684	0.0186221	2.05529	0.0325701	0.0539011	0.10879	0	2.09408	1.98631	0.00796724	0.235278
DRR171747	0.00417325	0.0115201	3.14862	0.0388161	1.4254	0.0303562	0.0179228	0.953084	0.0975716	0.00549822	1.32345	0	0.999465	12.479	0.0205172	0.0298554
DRR171755	0.00205832	0.00338153	1.61181	0	2.40128	0.0385272	0.0106347	0.73158	0.0297415	0.00103529	2.56392	0	0.674062	5.11923	0.00728376	0.00189292
DRR171762	0.0062936	0.00453378	0.0513182	0	0.412425	0.0433936	0.0244585	0.582855	0.0517656	0.00481714	1.0256	0.178298	0.812028	5.52504	0.00873946	0.00483206
DRR171763	0.00232453	0.01374	0.215226	0	12.6995	0.0268169	0.0316334	1.43153	0.0648976	0.0166952	0.608703	0	2.13971	15.4326	0.0216686	0.0313812
DRR171765	0.00134681	0.00410011	0.0406772	0	1.14126	0.0146819	0.0114905	0.310736	0.0422968	0.00233561	1.92859	0	0.370021	3.88726	0.0274307	0.0217536
DRR171770	0.00124434	0.00526964	0.138255	0	0.326542	0.0238626	0.00756624	0.826902	0.0236675	0.00705681	2.19757	0.106833	0.839838	20.5212	0.00690649	0.0174124
DRR171771	0.00347789	0.00288477	0.0140194	0	0.740441	0.0301171	0.00955747	0.572224	0.032029	0.0050416	0.249033	0	0.669231	5.24913	0.00771068	0.0291712
DRR171772	0.00230465	0.0655368	0.506459	0	0.203402	0	0.0620563	0.826307	0.0184937	0.0122476	0.0395271	0	0.610985	3.99518	0.00646243	0.00583218
DRR171773	0.00981945	0.0151648	1.02374	0	0.833772	0.0488268	0.01399	0.942624	0.064546	0.0125802	6.94079	0	1.10332	11.4696	0.0200207	0.0100838
DRR171777	0.00310376	0.00311793	0.0187596	0	0.591462	0.0240068	0.0116875	1.17157	0.0346894	0.00185186	9.98738	0	1.06023	16.9	0.00739801	0.0161707
DRR171779	0.00205774	0.00504751	1.5655	0	0.862064	0.0507897	0.00822489	0.895587	0.0594625	0.00149489	0.445119	0.106533	0.95436	7.65666	0.00938086	0.0048962
DRR171782	0.0037652	0.00886473	0.0436763	0	2.87193	0.0580151	0.0103048	1.45066	0.0604546	0.0356835	0.399283	0	2.95706	11.8811	0.0125969	0.0159988
DRR171783	0.000997874	0.00611396	0.00599516	0.0873912	0.14786	0.0446344	0.00371431	0.65074	0.01064	0.0027006	0.0298214	0	0.499086	0.19097	0.0068782	0.00624859
DRR171786	0.00322733	0.00600742	0.0345215	0	0.708978	0.056248	0.0118335	0.603949	0.0451826	0.00821336	1.05601	0	0.558986	3.09406	0.0138219	0.0214188
DRR171791	0.00838617	0.0116595	2.41362	0	2.09172	0.0619485	0.019517	1.72547	0.0631352	0.0147301	2.60821	0	1.66049	13.6709	0.0424378	0.0118623
DRR171793	0.00182563	0.00320556	2.33912	0	0.232566	0.0715419	0.00861388	1.02571	0.0155993	0.00288843	0.0861731	0	0.874037	6.65384	0.00577687	0.00549403
DRR171796	0.00731621	0.00713685	0.515354	0	2.51202	0.0235108	0.014302	1.232	0.0816583	0.00722181	4.79922	0	1.36749	10.8851	0.0144625	0.0172663
DRR171798	0	0.00158889	0.00319833	0	0.0527827	0.0789193	0.00261619	0.703509	0.00552688	0.00135604	0.00317094	0.284937	0.615821	0.0640693	0	0.00891697
DRR171801	0.00192296	0.00435958	0.0405533	0	0.506712	0.0281591	0.0138295	0.985179	0.0304248	0.0197827	0.714786	0.192969	0.863803	11.8978	0.0090616	0.0180837
DRR171802	0.0192049	0.187442	0.0314009	0	1.46384	0.0441038	0.06561	0.978402	0.0800108	0.024392	0.696355	0	1.14541	3.47145	0.0189496	0.0798367
DRR171807	0.00495833	0.00401649	0.00180468	0.0372112	0.0144314	0.148679	0.0396605	2.43973	0.00278298	0	0.00669009	0	1.08078	0.0037309	0.00418663	0.0036276
DRR171810	0.0078421	0.00465337	0.0380974	0	0.380522	0.0533713	0.0184126	1.36764	0.0386497	0.156775	0.415899	0	1.73883	6.59719	0.0102023	0.0181615
DRR171812	0.00427871	0.00541335	7.893	0.0751454	0.4007	0.0372327	0.0149062	1.88272	0.0307132	0.0106794	6.47857	0	3.49783	8.70844	0.0108613	0.00726687
DRR171813	0.00363807	0.00714912	0.0864971	0	1.66619	0.076262	0.0171379	1.8879	0.0818883	0.0544803	0.377116	0	1.96174	7.31806	0.0144978	0.0065957
DRR171816	0	0.000714194	0	0	0.0228975	0.100345	0.00603097	1.24543	0.00253936	0.00384511	0.00139953	0	0.855331	3.02756	0.0035854	0.00406153
DRR171817	0.00135372	0.00951441	2.40837	0.0348578	13.0979	0.0179571	0.0108105	0.77155	0.0299258	0.00362911	0.371849	0	0.840662	6.6954	0.0081799	0.0150637
DRR171821	0.00484559	0.00963723	0.048357	0	0.656743	0.110796	0.0146356	1.24751	0.0418213	0.00487256	1.09234	0	1.0597	2.99255	0.0397086	0.0140153
DRR171825	0.00602484	0.00680714	3.00264	0	1.65371	0.0867093	0.0107536	1.29998	0.110128	0.00442522	1.18681	0	1.24883	7.07373	0.0178176	0.0299841
DRR171829	0.00859602	0.0133624	0.00277718	0	0.0871724	0.0687813	0.00975317	1.15878	0.0332765	0.155963	0.0144479	0.158798	2.84252	0.264542	0.0156657	0.0100673
DRR171833	0.00623648	0.011705	0.0252588	0	0.363301	0.196276	0.0340766	1.12299	0.0235379	0.0189725	0.0391042	0	0.987175	0.768189	0.00628626	0.0657284
DRR171834	0.00307891	0.00475581	0.0699489	0	0.588552	0.0327317	0.0193531	0.693981	0.0408505	0.00540183	0.139389	0	0.837618	8.93815	0.00830205	0.0221709
DRR171838	0.00170838	0.00339767	0.00983034	0	3.33731	0.120779	0.0218272	1.14083	0.0387106	0.00118346	0.0844741	0	1.0349	7.86659	0.0111092	0.00538283
DRR171840	0.00188414	0.00227421	0.345246	0	0.259253	0.0932663	0.00489433	1.03062	0.0165524	0.00108927	1.80631	0	0.934225	4.47814	0.0144328	0.0112974
DRR171842	0	0.00113411	0.00559441	0.0826643	0.0466125	0.0743099	0.0065839	0.895016	0.00503116	0.00242805	0.00810619	0.180196	0.455753	0.34355	0.00190286	0.00164407
DRR171843	0.00572309	0.00299078	0.0778955	0	0.612432	0.155178	0.0170093	1.1169	0.057994	0.00176	0.816309	0.202609	1.1108	9.19809	0.0107816	0.0110031
DRR171845	0.0123935	0.00452461	0.159394	0	0.685725	0.0908386	0.0343116	0.84483	0.0784266	0.00214755	2.74764	0	0.810135	10.2449	0.0125083	0.0133115
DRR171849	0.00703956	0.00977364	4.65587	0.0188432	8.46416	0.0104106	0.01953	1.84955	0.127305	0.0117192	0.805479	0	2.42473	13.788	0.193982	0.072249
DRR171850	0.00286665	0.00322498	0.63236	0	0.364781	0.0460688	0.00898387	0.982252	0.0161334	0.0286238	3.54348	0	1.03984	2.75865	0.00656087	0.00830987
DRR171852	0.000543226	0.00200651	0.0098417	0	0.321649	0.0304884	0.00309786	0.949304	0.0386719	0.00323489	0.696446	0.101949	0.871373	3.43099	0.00714514	0.0101941
DRR171855	0.0114052	0.006342	0.0610871	0	0.246439	0.0594862	0.0308633	0.529464	0.0202702	0.00276491	0.846752	0.139835	0.852389	5.38528	0.00964261	0.00623832
DRR171856	0.00511822	0.00462575	0.0196726	0	0.288248	0.0967048	0.0192505	1.7769	0.0197078	0.00389583	0.123822	0	1.01314	1.01681	0.00766854	0.00998142
DRR171862	0.00466519	0.0145034	0.489928	0.0689847	0.951782	0.107015	0.0290895	1.07545	0.0793319	0.00318886	4.62273	0	0.973599	8.40985	0.0265857	0.0110784
DRR171863	0	0.00174117	0.00564306	0	0.0867752	0.101286	0.0119679	0.800486	0.00656609	0.00157335	0.0114015	0	0.497282	0.0933413	0.00270615	0.0025698
DRR171864	0.0060543	0.00767633	0.0913615	0	0.965633	0.196248	0.0397962	0.650839	0.0670123	0.00296114	4.12455	0	0.756676	3.94848	0.00758202	0.0080724
DRR171865	0.000491953	0.000681621	0.00308211	0	0.244008	0.0484343	0.00585601	0.322354	0.00984498	0.00791866	2.78492	0	0.322805	2.29279	0.00209821	0.00188483
DRR171870	0.00155912	0.00596491	0.558116	0	1.24175	0.0374916	0.00923404	1.16675	0.0322085	0.00261531	0.218529	0	1.02919	7.34749	0.0286476	0.0132274
DRR171872	0.00638293	0.00533036	0.34457	0.043513	2.67062	0.0846739	0.0336015	0.944853	0.0674729	0.0462054	0.841832	0	1.5159	14.3624	0.0205117	0.0100804
DRR171876	0.00284234	0.00406903	0.0346167	0	0.506654	0.105793	0.0376236	0.748127	0.0476765	0.00366512	0.437974	0	1.07061	1.79067	0.00577444	0.00887109
DRR171886	0.0029791	0.0045882	0.880359	0	2.23278	0.019414	0.00832338	0.657304	0.0453715	0.0036641	1.25278	0.098204	0.968407	6.44315	0.0106239	0.0119099
DRR171890	0.00791115	0.00506477	0.0293447	0.0413243	0.275659	0.064151	0.00682643	1.42274	0.0223388	0.0459336	0.0458113	0	2.8313	5.93587	0.00802534	0.026588
DRR171897	0.000463005	0.00136859	0.00115751	0	0.238938	0.0907156	0.00591694	2.10622	0.0085656	0.0539606	0.0118134	0	4.79743	11.1131	0.000793237	0.132665
DRR171899	0.000678972	0.00306827	0.0460584	0	0.610078	0.0450805	0.00278464	1.20003	0.0103221	0.0026987	0.0774372	0.163641	1.05265	2.82931	0.00292216	0.0193636
DRR171902	0.146395	0.0447651	0.0318804	0	0.344058	0.0339065	0.0581161	0.702567	0.0318559	0.0125411	0.155156	0	0.759078	6.04532	0.0218181	0.169464
DRR171915	0.00431812	0.0100043	0.401836	0	0.689251	0.0358271	0.0182869	1.62904	0.0963201	0.00657954	2.47169	0	1.25083	8.82098	0.0194594	0.0122192
DRR171917	0.00247453	0.00393636	0.0117738	0	6.45902	0.0203496	0.00329791	0.851271	0.0192018	0.00297208	0.266585	0	0.90968	0.520356	0.00397158	0.001999
DRR171919	0.00436686	0.00663713	0.0232734	0	4.14909	0.0118252	0.0197749	0.772577	0.0471174	0.0146017	0.337092	0	1.19449	10.3615	0.0122074	0.0426265
DRR171921	0.00517197	0.00525416	0.782882	0.0191981	5.53714	0.0350685	0.0217798	1.31264	0.0349945	0.0107901	0.253873	0.067983	1.04139	14.3551	0.0286836	0.0158212
DRR171922	0.00355359	0.0110815	0.156036	0.0772893	0.946509	0	0.0138026	0.676018	0.0632038	0.00975671	1.80849	0	0.609785	5.74684	0.0194955	0.0200863
DRR171923	0.00119688	0.0058669	6.56002	0	1.07714	0.0389042	0.00697566	0.860961	0.0377934	0.0017329	1.34482	0	0.848936	9.95584	0.00701972	0.00624138
DRR171925	0.00275596	0.0100091	0.0997739	0.0329396	0.889795	0.0321263	0.0145928	0.858869	0.0370671	0.00242156	0.186921	0.0514466	0.668145	7.19013	0.00902318	0.00480852
DRR171928	0.00177741	0.00359522	0.00869855	0.0280174	1.81167	0.0337724	0.00360196	0.662877	0.0297515	0.00892073	0.368968	0	0.701648	0.418507	0.00449066	0.0260687
DRR171930	0.0059524	0.0170629	0.162756	0	0.607084	0.0317275	0.0270472	1.04628	0.0840575	0.00826499	0.582269	0.135921	0.820812	3.71757	0.0160775	0.0129706
DRR171931	0.00497547	0.00701885	0.0281721	0	9.74547	0.0532692	0.0133062	1.14724	0.104684	0.00460064	1.53834	0	0.913396	2.74091	0.017526	0.00400818
DRR171933	0.00528224	0.019067	4.41791	0	3.16809	0.0186291	0.0190797	1.03434	0.0643288	0.0671927	1.18811	0.0861388	0.76981	4.35791	0.0415388	0.026443
DRR171934	0.00728585	0.00437151	2.16494	0	1.11004	0.0228655	0.0178243	0.511786	0.0607718	0.0032396	6.23994	0.110276	0.843648	10.8689	0.0139732	0.0154044
DRR171935	0.00228885	0.00413227	10.9168	0	1.04322	0.0196886	0.0141649	0.724985	0.0573927	0.00396095	4.53886	0.108095	0.684093	5.2637	0.00857293	0.00464624
DRR171936	0.00193459	0.00527077	0.0205007	0	0.325258	0.0530084	0.00922877	0.664963	0.0270744	0.00404684	0.209626	0	0.699673	0.531508	0.00761004	0.0097519
DRR171938	0.00480146	0.01169	0.3657	0	1.95151	0.01746	0.0326045	0.836345	0.145569	0.00980838	2.79657	0	0.79511	12.4514	0.0177676	0.0127066
DRR171939	0.00299064	0.00820113	0.0371132	0	0.656044	0.0413521	0.0156238	0.920186	0.0290046	0.0117621	5.42512	0	1.27079	8.93006	0.00999705	0.0126485
DRR171941	0.00189816	0.00368785	0.305433	0	0.503911	0.0209535	0.00705805	0.764126	0.0170524	0.1757	0.961546	0	0.96724	6.15556	0.0036956	0.00185942
DRR171942	0.00578358	0.00847197	0.047436	0.0716713	0.57314	0.0551741	0.0175983	0.680053	0.0494169	0.00320131	0.359891	0	0.784352	10.7095	0.00951549	0.00787062
DRR171943	0.000617151	0.00445823	0.0168197	0	0.722914	0.0796757	0.00334367	0.547943	0.0299733	0.00136326	0.116061	0	0.528996	6.77864	0.0127483	0.0169302
DRR171948	0.00334106	0.00632025	0.0554263	0	0.774167	0.0133933	0.0122365	1.06408	0.0568738	0.00443511	0.930961	0	1.0142	15.0933	0.0160741	0.01004
DRR171950	0.00481404	0.00764824	0.0373622	0	1.19588	0.0240309	0.0131852	0.999786	0.0691382	0.00476475	0.252055	0	1.03007	2.74952	0.0310119	0.00943092
DRR171951	0.00100174	0.0010938	0.00676313	0	0.481162	0.0582417	0.00597256	0.624178	0.0191468	0.00129956	0.241025	0	0.568031	4.43672	0.00282654	0.00360086
DRR171952	0.00399479	0.00686354	2.37993	0.636155	3.05843	0	0.0188479	1.20489	0.097725	0.349719	1.31187	0	1.77406	12.4609	0.0136735	0.0299475
DRR171953	0.0157343	0.0142595	0.04064	0.0244739	0.889343	0.0449538	0.0464102	0.93723	0.0706338	0.00309708	0.539566	0	0.730392	3.31277	0.0232466	0.0189973
DRR171954	0.00377355	0.00642153	0.0358667	0	0.977869	0.0396975	0.0192357	0.967046	0.0302533	0.00333342	1.27202	0.0514668	0.700549	12.0408	0.0113567	0.0100508
DRR171957	0.00740041	0.0128617	6.41058	0	2.04808	0.0347595	0.0253078	1.49852	0.0834425	0.00495669	0.554041	0.0904919	1.30764	14.3145	0.0508432	0.013762
DRR171959	0.00624403	0.00823382	4.63005	0	0.592218	0.0370414	0.00820032	1.19396	0.0379801	0.00662591	0.76953	0.337436	0.961824	6.15735	0.00865589	0.0233883
DRR171964	0.00350384	0.016119	0.0731204	0.0596274	0.758071	0.0466961	0.0120432	0.649196	0.0426508	0.0141271	0.847652	0	0.860646	3.49773	0.00968321	0.0334738
DRR171965	0.0149331	0.00913531	0.0120206	0	0.202533	0.0971105	0.197594	1.31502	0.0249638	0.0127442	0.0363784	0	0.799436	0.101447	0.0138296	0.0456132
DRR127478	0.0103458	0.0114903	0.0176693	0.00212413	0.534292	0.0389425	0.0104729	0.852911	0.0535466	0.0160161	0.180381	0.023351	0.738491	1.79826	0.0162181	0.0134203
DRR127481	0.00116743	0.00419078	0.880863	0.045422	0.147785	0.0368227	0.00882559	0.519156	0.00899023	0.00209539	0.687189	0.105226	0.379362	3.62441	0.0026841	0.00165137
DRR127485	0.0270779	0.0896593	10.823	0.0140601	3.36055	0.0329652	0.0210856	0.999597	0.0735564	0.0134518	2.27264	0.0249386	0.862226	9.75159	0.0312544	0.0251822
DRR127491	0.0134201	0.034594	0.0486851	0.324116	1.78649	0.0294015	0.0621052	0.879594	0.0767928	0.0169242	0.46856	0.00590912	0.954848	12.1795	0.0150355	0.0228142
DRR127507	0.332137	0.260232	0.0135755	0.0278689	0.353946	0.0682505	0.151231	0.914556	0.031235	0.121368	0.280003	0.00681385	1.08253	9.57446	0.00727491	0.0216624
DRR127509	0.00623681	0.0203763	0.0179554	0.0944559	0.72109	0.0515629	0.0198593	0.815271	0.0328581	0.00454631	0.181458	0.035178	0.638071	0.626488	0.0107831	0.0126952
DRR127514	0.137088	0.178143	0.301729	0.157919	7.43486	0.0689567	0.0398752	1.88184	0.0349882	0.0923891	0.353842	0.0159744	1.57366	4.01463	0.00872072	0.417921
DRR127515	0.0480636	0.025568	4.10969	0.0719335	0.834824	0.0443632	0.0174564	1.06313	0.0394789	0.0114338	0.7246	0.0434495	0.882752	7.89236	0.00892488	0.0121195
DRR127517	0.00580169	0.00561474	1.99002	0.00483366	0.726608	0.0420318	0.0135726	0.809323	0.036069	0.00931636	4.98794	0.0591312	1.00498	7.09797	0.00914811	0.0638062
DRR127519	0.0471248	0.0411736	0.0073958	0.00524533	0.208973	0.0730925	0.0551157	0.85248	0.0135774	0.00805331	0.0248894	0.0194618	1.09935	8.19266	0.00325396	0.0265788
DRR127521	0.0784668	0.255404	0.0295469	0.0452094	0.428702	0.0577605	0.173606	1.07119	0.0484184	0.168848	0.0794627	0.0324128	1.15572	4.78537	0.0158553	0.0172739
DRR127536	0.00313567	0.00514377	0.00737358	0.0450122	0.261984	0.0234846	0.0207778	0.639825	0.0223234	0.00466233	0.046788	0.041918	0.634998	6.3583	0.00437727	0.0063917
DRR127557	0.00704739	0.0133544	0.0219785	0.0357685	0.366889	0.0832047	0.0119422	0.713456	0.0282307	0.00582712	0.123096	0.0297742	0.73201	5.22217	0.00926855	0.00722563
DRR127559	0.00262112	0.00528344	0.0484247	0.0438858	0.539975	0.0717253	0.00747595	0.997775	0.0257908	0.00147541	0.667865	0.11928	0.788979	3.33574	0.00590163	0.0018628
DRR127567	0.285596	0.387665	0.00118381	0.00657149	0.0302779	0.0258795	0.0901221	0.123436	0.00375479	0.0269153	0.0224416	0.00878426	0.197551	1.45124	0.001438	0.0791482
DRR127579	0.000868804	0.00225475	0.00629538	0.00496934	0.103215	0.0432746	0.125459	1.04211	0.0196998	0.0024823	0.462562	0.0835379	1.05847	3.58311	0.00508871	0.0784613
DRR127580	0.00168657	0.0047681	0.612421	0.0422749	0.686575	0.0829983	0.0077393	1.0305	0.0288687	0.0106159	0.390811	0.0631403	1.48912	3.99563	0.00651772	0.0101667
DRR127594	0.0229095	0.00349148	0.0567366	0.0115208	1.0465	0.0788579	0.0118845	1.13381	0.049485	0.0116965	0.287658	0.0116981	1.25875	15.317	0.0100179	0.00699639
DRR127603	0.00403462	0.0116463	0.880274	0.0224663	1.32242	0.112331	0.018239	1.01839	0.0651778	0.0156393	0.455413	0.0220835	0.997837	10.2787	0.0166584	0.0440064
DRR127617	0.0329224	0.145685	0.097953	0.0522662	0.619227	0.109	0.0366402	1.18358	0.0587626	0.0105389	0.310481	0.197857	1.06677	1.73369	0.0161923	0.019864
DRR127625	0.0117284	0.012437	1.95595	0.0260408	9.8411	0.0661035	0.0188781	1.21244	0.0631388	0.00582331	1.86425	0.0159747	1.15781	7.17985	0.0176698	0.0116194
DRR127638	0.00201169	0.00648328	0.01059	0.059673	0.521403	0.119041	0.00909952	0.790362	0.0279135	0.00126122	0.0327395	0.0610638	0.470077	0.868915	0.00203254	0.00731714
DRR127646	0.00708799	0.0132756	1.06286	0.0313393	0.565427	0.0401996	0.0215152	1.95944	0.0663884	0.0124066	1.54177	0.0720394	1.40879	6.05349	0.0137153	0.0110665
DRR127647	0.00251393	0.004389	0.0155399	0.0215308	0.267754	0.0736873	0.0121382	1.26252	0.0164608	0.00400735	0.0266742	0.0386363	0.737244	0.741235	0.00657935	0.0257781
DRR127666	0.0127034	0.0127177	0.591172	0.0498282	0.930348	0.0880126	0.0298794	1.22276	0.0312512	0.187907	0.200482	0.102123	1.31625	6.22113	0.00680182	0.00907385
DRR127669	0.0562711	0.0161172	2.43835	0.20917	0.532763	0.0598102	0.00908169	1.34391	0.0273082	0.00949851	0.0941136	0.070166	1.15424	6.60947	0.00775543	0.0227232
DRR127674	0.0753907	0.129565	1.50435	0.0523623	0.45528	0.0753727	0.851181	1.12914	0.0254943	0.0330114	0.223259	0.188946	0.704082	0.717391	0.00592415	0.00568142
DRR127685	0.00666679	0.0122789	0.0501934	0.000734084	1.008	0.0680601	0.0438346	1.24218	0.0222945	0.656402	0.157447	0.0192795	3.14408	3.06017	0.00783695	0.0481918
DRR127700	0.136308	0.608599	0.032885	0.0282711	0.259654	0.0510155	0.448517	1.93051	0.0223262	0.0160972	0.196766	0.267816	1.14594	2.417	0.025195	0.0197629
DRR127708	0.00277838	0.00335792	0.0706528	0.0716936	0.288117	0.0881524	0.009409	0.997015	0.0241191	0.00582949	0.0475905	0.0652098	0.848049	3.66251	0.0153578	0.00738061
DRR127718	0.000721087	0.000935036	0.004485	0.06532	0.0442003	0.0269143	0.00366883	0.461928	0.00530118	0.00248022	0.0460545	0.0210356	0.299988	0.600689	0.00209195	0.00045167
DRR127720	0.00543038	0.102169	0.0513287	0.0116422	0.272063	0.142224	0.0787925	1.15305	0.02013	0.124059	0.0563912	0.172365	0.985026	4.24972	0.0129321	0.01334
DRR127754	0.0453315	0.0802852	0.0424266	0.081238	0.385481	0.0382216	0.0375429	0.910057	0.0403005	0.0134826	0.423476	0.108117	0.634698	1.03624	0.00824113	0.0332171
DRR127767	0.00770242	0.252428	0.250831	0.0172412	0.516783	0.0371976	0.0157881	1.29649	0.0367599	0.0112981	0.433535	0.0929792	1.00488	4.13882	0.0111065	0.0251789
DRR127774	0.00683295	0.0170518	0.0688552	0.203557	1.26668	0.0624496	0.0106345	0.834251	0.0698208	0.00772527	0.346525	0.0124292	0.824399	18.6264	0.0166362	0.0106222
DRR127789	0.00750262	0.0116822	0.0767771	0.0791347	0.14945	0.0493046	0.0149299	0.759044	0.0204933	0.0127742	0.0476986	0.0477964	0.509121	1.47433	0.00553518	0.0061
DRR162777	0.0088716	0.0235174	0.0172866	0.0108942	3.0202	0.0380139	0.00795848	1.50433	0.0506603	0.00430599	1.45518	0.0127514	2.09192	6.68781	0.00909541	0.0236785
DRR162778	0.0263312	0.0148035	2.18154	0.0168974	0.338706	0.0609608	0.0177551	1.73186	0.0271957	0.016902	1.73469	0.134223	2.12726	8.90087	0.00876381	0.0407082
DRR162779	0.00688325	0.00968301	0.0181923	0.091147	0.925082	0.0928668	0.00892499	1.17219	0.0334382	0.00279976	0.0686858	0.103688	0.832706	1.01941	0.00676099	0.00959743
CCIS02379307ST-4-0	0.143197	0.0676158	0.416846	31.5913	0.764837	0.0160637	0.0551369	0.291154	0.0579248	0.0837232	0.928035	0	0.176199	3.04744	0.0127443	0.00517738
CCIS06260551ST-3-0	0.0135308	0.176181	0.0984546	0.229121	0.317873	0.0696269	0.0770901	0.883695	0.0271634	0.206777	0.229871	0.00258527	0.571993	0.980018	0.0202708	0.161124
CCIS11015875ST-4-0	0.002564	0.028861	0.3745	0.00509357	0.577722	0.0616322	0.0073544	1.40633	0.0333868	0.00335784	0.217329	0.0596717	1.2222	12.012	0.00588535	0.00995491
CCIS12370844ST-4-0	0.00622704	0.00431103	0.108255	47.4756	0.462477	0.00396445	0.0529298	0.0268363	0.0292192	0.00958006	0.209564	0	0.0280561	1.6698	0.0129331	0.00670604
CCIS12656533ST-4-0	0.00824163	0.301013	0.625564	0.527834	0.341328	0.0566014	0.0291337	1.03055	0.0322964	0.0557397	1.54342	0.00492176	1.03222	1.57011	0.00866488	0.0863901
CCIS14449628ST-4-0	0.0372	0.088369	1.75204	0.0157732	0.578616	0.0689742	0.0514978	0.812719	0.0281706	0.109579	0.557198	0.185891	1.23004	6.13104	0.0087968	0.0118841
CCIS15704761ST-4-0	0.00267999	0.0038652	0.007297	0.334694	0.114329	0.071298	0.0640279	1.05839	0.0120378	0.00590836	0.038882	0.271347	1.14335	0.140952	0.0644171	0.00215814
CCIS17669415ST-4-0	0.0365331	0.0264521	10.5924	0.331207	1.24776	0.0343006	0.0311955	1.38081	0.121029	0.219066	0.399261	0.107834	1.98258	5.87814	0.0122123	0.1528
CCIS21278152ST-4-0	0.00810862	0.339857	0.142798	0.023735	0.978292	0.100608	0.131025	1.33412	0.099572	0.0376001	2.789	0.00723627	1.18073	11.4123	0.0220113	0.0726863
CCIS22416007ST-4-0	0.00404503	0.00695024	0.0640949	0.00604039	0.779916	0.0880728	0.0230137	1.10812	0.047989	0.00466	0.494988	0.0422114	0.788758	14.7595	0.0122835	0.0119707
CCIS22958137ST-20-0	0.0128661	0.0145232	0.15252	0.11179	1.19836	0.202007	0.0259998	0.975058	0.0728684	0.0204108	0.287336	0.0292037	0.706206	2.50014	0.0160878	0.0260976
CCIS24254057ST-4-0	0.000227686	0.00241757	0.0267033	0.107171	0.0596871	0.0554704	0.00202104	0.902336	0.00375554	0.00173451	0.016176	0.166241	0.536662	0.627345	0.00162962	0.0179872
CCIS33816588ST-4-0	1.83476	2.70335	0.103025	1.38116	0.676175	0.0592781	0.695085	1.03662	0.0336812	0.0487816	1.4716	0.00654899	0.637507	3.26931	0.0128093	0.041183
CCIS34055159ST-4-0	0.00158545	0.03992	0.0230057	0.0158289	1.75822	0.0242182	0.0379674	0.501619	0.0450769	0.0634014	0.114536	0.0250086	0.61527	13.7508	0.0128839	0.00535716
CCIS35100175ST-4-0	0.0408411	0.542225	0.117807	0.0706427	1.5303	0.0852148	0.56395	1.15974	0.0803516	0.145052	0.487669	0.0156408	1.11223	17.396	0.0240699	0.0735403
CCIS38765456ST-20-0	0.711099	0.145521	0.135036	2.10413	2.24336	0.0513241	0.142711	0.97812	0.101032	0.0838245	1.86468	0.0158155	0.557492	4.65958	0.0290557	0.0917327
CCIS40244499ST-3-0	0.044451	0.0337035	0.0797862	0.144568	0.851275	0.071022	0.0387355	1.01486	0.0302605	0.022281	0.531122	0.0531478	0.959337	5.53555	0.0125587	0.00411789
CCIS41222843ST-4-0	0.00390719	0.0120158	0.165693	0.0235851	1.69908	0.0617789	0.0187785	1.143	0.0761929	0.00524228	0.297508	0.00524277	1.41123	6.0657	0.0239554	0.0374099
CCIS41288781ST-4-0	0.00287285	0.00408797	0.0184281	0.0224157	0.198428	0.0483043	0.00568936	1.04786	0.0238438	0.00775749	0.0398094	0.185599	0.861585	0.282649	0.00427306	0.0166577
CCIS41548810ST-4-0	0.00161023	0.00518116	0.275795	0.142299	0.924396	0.0367223	0.00829743	1.22733	0.0452854	0.00635568	3.26995	0.0375229	1.02335	9.78775	0.00998344	0.00562634
CCIS44757994ST-4-0	0.000470157	0.00123305	0.0457383	0.13936	0.0893032	0.0559148	0.00128628	0.564483	0.0081967	0.00421367	0.0382868	0.0242939	0.589453	4.20029	0.00184515	0.00212014
CCIS46047672ST-4-0	0.011034	0.01503	0.131008	0.323877	0.181796	0.0741921	0.00543252	0.844648	0.0157302	0.417266	0.0320156	0.015751	0.731458	1.26697	0.00529972	0.0504379
CCIS46467422ST-4-0	0.000347509	0.000695019	0.0112444	0.117746	0.408795	0.0404204	0.00322687	0.94197	0.0205527	0.00094324	0.114529	0.0212947	0.643211	1.814	0.00397153	0.00166308
CCIS47284573ST-4-0	0.0096433	0.0156317	0.355298	0.0235624	2.2341	0.085358	0.0231242	1.17723	0.0703989	0.00847654	0.594946	0.00479587	0.948719	6.93031	0.0172202	0.015702
CCIS48725289ST-4-0	0.00486952	0.0119224	4.06497	0.0474154	6.52696	0.0459786	0.0220062	1.24477	0.0721953	0.0114197	2.58044	0.0599825	0.874071	11.5708	0.0152262	0.0176538
CCIS50148151ST-4-0	0.000959831	0.00501765	0.0328372	0.112449	0.262604	0.0465554	0.00497864	1.22691	0.0307224	0.0055639	0.0491699	0.207074	1.18108	8.12934	0.00481476	0.00669541
CCIS52370277ST-4-0	0.00217642	0.0884336	0.0613922	0.212619	0.901885	0.0630441	0.00599827	1.00376	0.0285557	0.0191748	0.0671807	0.0760512	0.902396	8.9744	0.0054935	0.01435
CCIS53043478ST-4-0	0.162314	0.592643	5.61309	0.109025	0.798125	0.104405	0.218612	1.16	0.0415782	0.0299911	0.343678	0.0400732	0.887441	9.46576	0.0107999	0.0234104
CCIS53355328ST-4-0	0.00866649	0.46587	0.666268	0.289384	0.622752	0.0326485	0.216312	0.937901	0.0410281	0.0501955	0.272235	0.00558266	0.775401	1.98511	0.0255486	0.102412
CCIS55230578ST-4-0	0.017685	0.0190747	0.125434	0.104004	1.142	0.0280218	0.0374723	1.08854	0.0657993	0.399784	1.9347	0.0139093	0.834725	9.23937	0.0171268	0.022139
CCIS58234805ST-4-0	0.936814	16.3203	0.180338	4.49584	0.930621	0.040741	0.882199	0.701999	0.0210808	0.163911	3.6471	0	0.693493	0.728473	0.0200872	0.158843
CCIS59132091ST-4-0	0.00741615	0.0238407	0.265555	0.0372946	1.77627	0.0403622	0.0300259	1.07848	0.145935	0.0136075	2.22769	0.00122428	1.14855	2.86129	0.027166	0.0519559
CCIS61287323ST-4-0	0.00469635	0.00900624	0.286738	0.254561	1.11002	0.0358455	0.0873908	0.655187	0.0568939	0.00866178	1.1453	0.0207377	0.600748	5.67331	0.0116275	0.0446111
CCIS62605362ST-3-0	0.00780777	0.0265751	0.148382	0.0669376	1.99636	0.0382699	0.0257884	1.31342	0.119966	0.0078424	6.16003	0.0171031	1.00713	8.59384	0.0230819	0.0285592
CCIS62794166ST-4-0	0.00277355	0.00763339	1.39416	0.132271	0.500932	0.0584163	0.0103456	1.03439	0.0397869	0.0031049	1.09836	0.00977947	0.907539	5.31163	0.00889744	0.0442908
CCIS65479369ST-4-0	0.257173	0.423317	0.0198542	6.10273	1.19073	0.0438257	0.0783417	0.769871	0.0622146	0.37453	0.126436	0.0425098	0.566082	5.2012	0.0155775	0.0207621
CCIS71301801ST-4-0	0.00494656	0.0492318	0.028356	0.0771432	0.49717	0.0447123	0.0203819	0.923031	0.0167738	0.00193036	0.226328	0.0830824	0.466505	1.72885	0.00527834	0.00185873
CCIS72607085ST-4-0	0.00119845	0.00100797	0.0173497	0.0132064	1.6099	0.0295709	0.00256357	0.416577	0.00557159	0.000841295	0.0190006	0.0804829	0.79497	0.216864	0.00159529	0.000936536
CCIS76845094ST-20-0	0.00506132	1.06309	1.76807	0.0452224	2.94177	0.0492236	0.160258	1.28093	0.0744816	0.156714	0.32185	0.0294914	1.14554	11.6078	0.0230049	0.0248544
CCIS77252613ST-4-0	0.0125126	0.0420468	0.108761	0.0431193	2.50913	0.0831116	0.0205658	0.99701	0.0784198	0.00628123	0.585669	0.144506	0.989274	13.6698	0.016431	0.0223046
CCIS78318719ST-4-0	0.00232173	0.0124561	0.277308	0.0166675	2.46671	0.0542249	0.00929854	1.25517	0.0932757	0.00551412	3.02299	0.0409787	1.19628	13.7774	0.0182837	0.0203964
CCIS81887263ST-4-0	0.143049	0.203569	0.332446	0.218421	1.02359	0.0300251	0.0963726	1.05539	0.0749097	0.011536	1.40274	0.00654961	0.881773	12.3417	0.0181209	0.0360128
CCIS82146115ST-4-0	0.00975084	0.013104	0.114656	0.0450744	10.889	0.0655947	0.0145081	1.17965	0.0625482	0.00680291	1.0783	0.0338834	1.27822	6.94063	0.0188455	0.0593397
CCIS83870198ST-4-0	0.00149874	0.0025594	0.217462	0.0117529	0.828616	0.0347402	0.00572405	1.12897	0.032298	0.00301478	0.547866	0.0331416	1.14124	31.7515	0.0125722	0.00483057
CCIS84543192ST-4-0	0.00266913	0.00678404	0.0700202	0.337216	0.904813	0.066625	0.0133901	1.19224	0.0589433	0.0241111	0.463205	0.179992	1.08353	9.91515	0.0218869	0.0462204
CCIS85214191ST-3-0	0.000427633	0.0011034	0.012829	0.0835298	0.831973	0.0854814	0.00250772	0.423114	0.00562258	0.000644089	0.011979	0.0442968	0.356368	0.360848	0.00239685	0.00309902
CCIS87116798ST-4-0	0.0341423	0.013527	0.117312	7.95604	0.51618	0.0569985	0.0756978	0.676065	0.0435491	0.0233325	0.745873	0.00749184	0.521129	2.74046	0.0178095	0.0493527
CCIS87167916ST-4-0	0.000214974	0.00011943	0.013615	0.0952691	0.177079	0.017863	0.000346347	0.290911	0.00302158	0.000621036	0.00224528	0.355411	0.274749	7.8529	0.00250803	0.00218557
CCIS87252800ST-4-0	0.0021129	0.00244829	0.0508103	0.0302776	0.132627	0.0557383	0.009005	0.732167	0.00962545	0.0046618	0.0386527	0.165784	0.724598	1.02818	0.00333705	0.00410842
CCIS87605453ST-4-0	0.00131149	0.00248446	0.039206	0.0535817	0.27578	0.0629097	0.0131322	0.782684	0.0202782	0.00130716	0.042989	0.0214483	0.614129	1.82539	0.00607698	0.00295625
CCIS91228662ST-4-0	0.035642	0.0431212	0.0352494	0.954854	0.482145	0.0600102	0.0149635	1.21372	0.0201964	0.0166382	1.53018	0.0728934	0.930882	12.412	0.00924842	0.00487518
CCIS98512455ST-4-0	0.00839261	0.0100018	0.0738376	0.0845575	0.667212	0.0685812	0.0115244	1.29759	0.0695299	0.0114748	0.151735	0.017323	1.24888	6.72016	0.018741	0.00665962
CCIS98832363ST-4-0	0.00902212	0.0162091	0.499589	0.0925986	1.08656	0.0492938	0.0320242	1.17407	0.0692465	0.00564964	3.81892	0.0371864	0.943031	11.5707	0.0191396	0.0262304
ERR688583	0.0807322	0.0596	0.103293	0.137363	0.581065	0.0631658	0.183491	0.669202	0.0288541	0.012606	0.289435	0	0.880407	6.7912	0.00758674	0.00364859
ERR688649	0.00568537	0.0357592	4.88286	0.687012	4.30876	0.0637229	0.022574	1.42125	0.0981029	0.0533364	0.698249	0	2.00983	5.72413	0.0155208	0.0108124
ERR688573	0.0124802	0.0139073	0.283272	0	0.751411	0.0300741	0.0167524	1.25277	0.0550746	0.00609011	0.316831	0	1.36753	4.97608	0.0131074	0.00886248
ERR688618	0.30597	0.383671	6.14308	0.198179	1.54932	0.0288906	0.622769	1.33454	0.0765429	0.0329076	5.97983	0.00967124	1.58062	9.72765	0.0160613	0.0133543
ERR688579	0.0415834	0.0379297	1.12655	1.63905	1.35577	0.039157	0.0299602	1.44819	0.0560383	0.0165329	0.576733	0	1.15621	15.5352	0.0135186	0.00711325
ERR688635	0.00499969	0.00865473	2.1635	0.55384	0.677795	0.0663744	0.0139478	1.33644	0.0432981	0.0118208	1.08168	0.0404763	1.23827	11.7306	0.0102072	0.00892366
ERR688567	0.00349309	0.00888459	0.144688	0	0.433731	0.0824655	0.0228949	1.11683	0.0242618	0.0107545	0.167374	0	1.03461	2.15251	0.014352	0.00758418
ERR688568	0.0138901	0.0150827	0.256028	0.872889	3.40514	0.0560421	0.0444628	1.05177	0.160936	0.0189952	0.32369	0	1.36814	4.65087	0.0293074	0.0332635
ERR688577	0.00190301	0.0129898	0.062313	0.0476217	0.35666	0.061331	0.0128277	0.776919	0.0252325	0.0132858	0.0692414	0.158178	1.00871	5.93938	0.00515223	0.0103045
ERR688576	0.0506255	0.0798044	3.44349	0	2.31337	0.0480613	0.113837	1.57216	0.113652	0.0951039	0.554176	0	1.61121	23.3494	0.0244811	0.0130235
ERR688547	0.198341	0.496281	0.401005	0	1.78298	0.0876047	0.099969	1.50285	0.127578	0.874854	0.436209	0	1.0972	9.36969	0.045977	0.0358656
ERR688582	0.032186	0.27652	2.03571	0.398815	1.04274	0.0178201	0.216165	1.30265	0.0411852	0.0642343	0.222341	0	0.891007	5.18622	0.0186757	0.0224062
ERR688571	0.00784587	0.00935775	0.0303252	0.102534	0.509321	0.024559	0.0299114	1.22099	0.0427783	0.0107741	0.0918508	0	1.13913	0.870088	0.014721	0.00830739
ERR688647	0.0267409	0.0439963	0.146612	0.208745	1.12759	0.0493397	0.0663639	1.25247	0.0586533	0.00531591	1.02946	0	1.2798	3.05255	0.0126104	0.00964676
ERR688505	0.00744577	0.00566228	0.0953608	0	2.20348	0.056925	0.0168247	1.70077	0.0772016	0.0279497	0.208182	0	3.98732	17.8038	0.0184211	0.00843106
ERR688570	0.00702112	0.0200673	0.0894647	0.0861672	0.612417	0.0301966	0.0477995	0.469878	0.0378388	0.101478	0.324053	0	0.92359	10.0741	0.011054	0.00725192
ERR688639	0.00441208	0.00531067	0.201078	0	2.4449	0.0516235	0.00857256	1.50263	0.0474905	0.00412453	0.13832	0	1.57563	14.5467	0.0116547	0.0151323
ERR688515	0.0132077	0.0332255	0.265053	0.135445	1.32681	0.0692001	0.032577	1.36824	0.136352	0.0133993	0.54122	0.155818	1.32908	12.3755	0.0292898	0.0314861
ERR688517	0.174243	0.148866	0.203504	0.402383	0.860731	0	0.0650043	1.27887	0.0496609	0.0331073	1.4414	0.0131661	0.940654	6.93139	0.0215119	0.048314
ERR688644	0.00183415	0.00397589	0.0766583	0.113488	0.137618	0.0409302	0.011677	0.712558	0.0099568	0.00127593	0.0165985	0	0.449116	5.98501	0	0.00485309
ERR688642	0.00766324	0.0182636	0.43836	0.121511	0.536426	0.0481459	0.0334986	1.06817	0.0384576	0.00328662	0.0701673	0.00928486	0.6928	5.41831	0.0222825	0.0224322
ERR688521	0.0241052	0.0181702	0.0791738	0.0865325	1.73204	0.0838811	0.0364906	1.27412	0.108205	0.0180199	0.28966	0	1.73836	9.37959	0.0337001	0.0185029
ERR688548	0.0135431	0.0178987	0.053041	0	0.63707	0.0527059	0.021361	0.679851	0.0576602	0.00897485	0.166158	0	0.644106	3.04772	0.0236068	0.0162908
ERR688641	0.00452245	0.00894937	0.032955	0.0813025	0.957327	0.0675761	0.0156853	1.4938	0.0716745	0.00710217	0.195294	0.141377	1.53788	2.45102	0.0154942	0.0168796
ERR688580	0.00239224	0.00689956	0.618335	0	0.281978	0.0288503	0.00689227	0.810015	0.0274086	0.00636714	0.0597257	0	0.561844	4.16422	0.00711836	0.0112829
ERR688572	0.0147951	0.00971148	0.513911	0.0706981	1.3598	0.0313091	0.0276532	1.4378	0.0993323	0.0117274	0.255785	0	1.57677	10.2411	0.0209656	0.0239281
ERR688578	0.00171816	0.00385845	4.82787	0	1.1036	0.0648589	0.00712443	1.09689	0.027098	0.00194033	0.718945	0	1.2222	10.86	0.00968685	0.00270314
ERR688636	0.00959569	0.00735416	0.148256	0.217138	4.2487	0.032811	0.0468434	1.27503	0.121978	0.00346246	0.357063	0	2.47754	10.4847	0.0272895	0.0171406
ERR688640	0.00622277	0.00790442	0.090414	0.0251984	4.8263	0.0137331	0.0208129	0.628951	0.0354916	0.0130106	0.61664	0	1.31296	2.26046	0.0140046	0.0142361
ERR688643	0.00383415	0.00472725	0.063456	0.173656	0.650251	0.0717516	0.0153982	0.901502	0.039712	0.00217115	0.144712	0.227047	1.16897	20.3182	0.0120876	0.00526619
ERR688650	0.00129459	0.00164576	0.0206192	0.133699	0.628806	0.0489985	0.00474859	1.12524	0.0249065	0.00181348	2.8708	0.174915	1.03266	6.74411	0.00454942	0.00250009
ERR688513	0.013569	0.00662764	0.0461713	0.100555	0.378743	0.0624945	0.0947347	0.836393	0.0277851	0.0406613	0.0768257	0	0.781886	0.409476	0.00656882	0.00530734
ERR688569	0.00561288	0.113767	0.0581289	0.898187	0.615875	0.0237595	0.135168	1.02789	0.0339461	0.00760505	0.321397	0	1.17123	2.88268	0.0161746	0.00893317
ERR688574	0.0832018	0.160478	1.14048	0.561037	0.668705	0.0288506	0.0585176	1.42775	0.0500132	0.0141944	0.409244	0.218042	1.01049	2.83098	0.0141126	0.0158626
ERR688558	0.0271411	0.0449276	0.398848	0	0.979505	0.0266498	0.118209	1.33804	0.0810796	0.0238842	0.232907	0	0.869894	9.187	0.03038	0.0676538
ERR688575	0.0117652	0.0231377	0.744574	1.72323	2.69301	0.060166	0.023266	1.22512	0.0424845	0.0143931	1.46109	0	0.823794	7.33955	0.016802	0.00977158
ERR688581	0.00838173	0.157468	3.31149	0.0985301	0.442043	0.0994021	0.0526258	1.22334	0.0351164	0.107856	0.262933	0	1.74891	3.3351	0.00747692	0.0449104
ERR688634	0.0118571	0.0157218	0.548419	0	4.76896	0.0793879	0.0437851	1.29034	0.0987323	0.053473	0.778612	0	1.29916	13.0748	0.0260626	0.0188388
ERR688638	0.00183211	0.00281633	0.0206133	0.0166688	0.0126628	0.00740145	0.00239878	0.037878	0.000801015	0.0214527	0.0141072	0	0.276404	0.143245	0	0.000809536
ERR688651	0.0252536	0.00965159	0.137087	0.45197	1.21779	0.0402293	0.0218086	1.18006	0.0993345	0.00683299	0.308552	0.33654	1.31141	9.42613	0.0231183	0.0115449
ERR688637	0.0737214	0.095681	0.549003	0.0908441	1.35245	0.0529924	0.105606	0.757271	0.0973036	0.0520458	2.54892	0	1.36361	9.31416	0.0223517	0.014536
ERR688525	0.0187508	0.0370817	0.362015	0.252943	1.39625	0.0524976	0.0865994	1.31745	0.142125	0.010514	2.00404	0	1.10269	14.9786	0.0371302	0.0426537
ERR688527	0.00517923	0.0144541	0.166272	0.549625	2.32195	0.0599893	0.0299421	1.29273	0.082629	0.00373779	0.962252	0.127384	1.09451	9.1385	0.0143746	0.00899654
ERR688541	0.00516639	0.00524246	0.229796	0.036831	0.591315	0.0384752	0.00820889	0.6794	0.0431098	0.00260953	0.334242	0	0.814392	4.59916	0.0103796	0.0119886
ERR688553	0.0134518	0.0216251	0.542259	0.0327673	1.23771	0.0702772	0.0472659	1.20075	0.140606	0.0339276	0.370337	0	0.923305	8.21963	0.0350202	0.0456341
ERR688534	0.0013759	0.00218246	0.0175968	0	0.198045	0	0.0282666	0.198449	0.020823	0.00427531	0.0399064	0	0.63872	1.19033	0.00597278	0.00808144
ERR1018185	0.248199	0.823239	0.154029	0.0333773	0.53801	0.0359985	0.0315315	0.927748	0.0363985	0.0170604	0.621216	0.0581418	0.941378	5.53787	0.0152764	0.00951746
ERR1018186	0.0723935	0.197841	0.102971	0.112799	1.12374	0.0977989	0.407535	1.09589	0.0380808	0.00573537	3.57744	0.0190466	0.846591	6.752	0.011479	0.00341134
ERR1018187	1.08508	2.07174	0.129423	0.163864	0.455249	0.0355393	0.0567166	1.25601	0.041009	0.0421586	0.12981	0.00453291	0.803146	3.63445	0.00957296	0.0357732
ERR1018188	0.0137072	0.432508	0.276887	0.0630319	0.5596	0.0928044	0.0794994	1.20029	0.0922228	0.168651	0.896639	0.0394936	1.17347	7.89997	0.0200798	0.0207684
ERR1018189	0.028479	0.268045	0.261623	0.0329615	0.579561	0.0216852	0.0379098	1.30762	0.0284583	0.00560243	7.93007	0.044688	0.809075	4.86252	0.013477	0.0130308
ERR1018190	0.00136831	0.00364035	0.121182	0.056467	0.210644	0.11227	0.00730615	0.662656	0.00919633	0.000591875	0.0363207	0.0498097	0.506542	1.16228	0.00141286	0.00092918
ERR1018191	0.00489658	0.00835555	0.185826	0.0353114	0.386769	0.0121695	0.0254239	0.719595	0.032307	0.00203879	0.0852981	0.623243	0.722189	0.444587	0.00674369	0.026391
ERR1018192	0.0807916	0.112753	0.00975306	0.148439	2.46765	0.099242	0.0463805	1.51436	0.0396733	0.00263106	0.306596	0.49902	0.912404	0.149011	0.00541765	0.00185989
ERR1018194	0.00657983	0.00556855	0.021425	0.0143877	0.572886	0.0261594	0.0825493	0.580739	0.0163685	0.0119798	0.324136	0.106737	1.2433	1.95491	0.00466747	0.00458968
ERR1018196	0.0212365	0.0200023	0.114109	0.0484973	1.20405	0.123075	0.0232474	1.23032	0.0308546	0.0126504	1.18225	0.0335465	1.04668	6.79982	0.00896912	0.00932023
ERR1018197	0.00397121	0.0093416	10.1634	0.0912541	0.366415	0.0379322	0.0134363	1.39742	0.0225721	0.00242799	8.3046	0.0497146	0.935301	6.20065	0.00663926	0.00313444
ERR1018198	0.249813	0.563525	0.0278844	0.0760856	0.828026	0.0334316	0.212681	0.998335	0.0336298	0.0131657	0.113091	0.10279	0.833483	8.86924	0.0102219	0.0122013
ERR1018199	0.00174219	0.00416397	0.00358324	12.6025	0.137065	0.0485652	0.0628797	0.507338	0.00573318	0.0131344	0.022006	0.0456621	0.34912	0.107633	0.00234764	0.00549842
ERR1018200	0.0213954	0.0176107	0.234272	0.266736	0.94003	0.0436915	0.0193401	1.08456	0.0715293	0.01283	0.165694	0.245082	1.15215	2.12091	0.0173662	0.0260855
ERR1018201	0.001497	0.001497	0.248958	0.0344204	0.469231	0.0544764	0.0113449	0.643418	0.0160776	0.000771993	0.0746953	0.0523359	0.606016	3.06078	0.00225556	0.00140301
ERR1018202	0.145797	0.0354168	0.0455493	0.165091	0.111216	0.0510418	0.0046513	0.287928	0.00655198	0.00384151	0.0790856	0.0490655	0.334483	1.05463	0.0012515	0.00110427
ERR1018204	0.000380902	0.00173457	0.00186935	0.903416	0.0247059	0.01992	0.00577799	0.575717	0.00560805	0.0234753	0.00485796	0.0894597	0.911833	0.0578619	0.000474662	0.000451222
ERR1018206	0.00388668	0.00539817	0.0240758	0.0187472	0.646496	0.0788287	0.0199408	0.950914	0.027833	0.00434013	0.292268	0.00287472	0.675126	12.5755	0.00660736	0.00223484
ERR1018207	0.061642	0.0749552	0.0545813	3.24195	2.53201	0.0668571	0.325212	1.23964	0.0176054	0.0157473	0.0574056	0.163316	0.541047	4.00974	0.00562071	0.00318662
ERR1018208	0.00190708	0.00284738	0.143567	0.0151677	0.130589	0.0028313	0.00469486	0.098792	0.00941621	0.000893944	0.0661717	0.119159	0.386978	0.951163	0.00231763	0.00298644
ERR1018210	0.00105033	0.00248198	0.00735228	0.02797	0.103113	0.0965117	0.00470974	0.923624	0.00816177	0.0330686	0.0247395	0.1291	0.730293	0.16444	0.00211403	0.00182636
ERR1018211	1.19717	5.54607	8.85965	0.269123	0.505511	0.0264605	0.342493	1.33529	0.0356841	0.0935242	0.199005	0.0571487	1.01841	3.55429	0.0111854	0.0108438
ERR1018212	0.00547803	0.0197655	0.944985	0.084949	0.792751	0.0429599	0.0106555	1.34049	0.0330742	0.00230111	1.44124	0.0623423	0.961137	2.72746	0.00819987	0.00688617
ERR1018213	0.0102772	0.0163287	0.0250432	0.018256	0.846214	0.0162917	0.0212799	0.52457	0.0395859	0.0234087	0.127831	0.0163876	1.40871	1.66807	0.00869056	0.0569192
ERR1018214	0.00372113	0.00421649	0.0281886	0.057081	0.156883	0.116655	0.00833273	1.37618	0.00732431	0.00264194	0.343275	0.109365	0.524448	0.58539	0.00521311	0.00286014
ERR1018215	0.00489845	0.0108889	0.053155	0.00858581	2.29399	0.0279039	0.018144	1.27124	0.0638218	0.00692817	1.65602	0.00334504	1.33116	11.1594	0.0175949	0.0198344
ERR1018216	0.0274178	0.021263	0.0191707	0.446165	0.643329	0.101444	0.0179589	1.53502	0.0386116	0.0034087	0.0707632	0.344631	1.19253	2.60974	0.00704407	0.00777637
ERR1018218	0.00073609	0.00717543	0.0226159	0.311014	0.936816	0.034081	0.0154173	1.0236	0.0245692	0.000880989	0.0613447	0.0676119	1.21874	11.7975	0.00442813	0.00220247
ERR1018219	0.00139069	0.000810265	0.0101283	0.0938157	0.243177	0.0482825	0.00714435	0.918569	0.00974655	0.000864802	0.104625	0.284801	0.722003	0.351881	0.00221654	0.010401
ERR1018220	0.0133043	0.0137009	0.257002	0.0494057	1.50599	0.0299217	0.0292241	1.35204	0.0936305	0.00585427	0.798692	0.127596	1.06605	10.2759	0.0336432	0.0113686
ERR1018221	0.00810148	0.0142277	0.199218	1.07692	0.484194	0.0762726	0.067529	1.08922	0.0385021	0.012814	0.118254	0.230057	0.867293	2.17967	0.0145987	0.0146488
ERR1018222	0.074907	0.75576	0.0916207	0.1351	0.406216	0.0719119	0.109769	1.09731	0.0301022	0.0082046	1.28177	0.0484658	1.04779	4.81123	0.00549644	0.0174268
ERR1018223	0.324307	1.27639	0.478894	0.445013	0.747693	0.042705	0.284094	1.37673	0.0410336	0.028164	1.41356	0.0339285	0.871724	11.8281	0.012163	0.018932
ERR1018224	0.00743393	0.00627418	0.048371	0.0633527	0.553374	0.0562344	0.0235696	1.10547	0.0469087	0.00482629	0.0971598	0	1.3902	12.7688	0.0108772	0.020573
ERR1018225	0.00483312	0.00599228	0.146094	0.290763	1.38864	0.215089	0.0335568	0.792249	0.0614356	0.0509246	2.67763	0.0304198	1.22912	12.5072	0.00978412	0.00952871
ERR1018226	0.00879129	0.560836	9.88379	0.120021	1.12997	0.0916267	0.0243943	1.38366	0.0529961	0.146675	0.394509	0.489396	1.11019	7.71425	0.0103042	0.0173869
ERR1018227	0.0384765	0.200442	1.7349	0.0594486	1.41098	0.0916701	0.0284971	2.10406	0.0422643	0.00465363	0.243954	0.00448833	1.19252	2.9149	0.0145988	0.007251
ERR1018228	0.0091691	0.0116314	0.316272	0.0207573	1.18387	0.0463644	0.0294906	1.51237	0.0860861	0.00528876	0.865383	0.0858398	1.43671	16.2241	0.0134806	0.0197275
ERR1018229	0.0251041	0.0108144	0.283352	0.0769449	1.46319	0.0207492	0.0238298	1.859	0.0790356	0.0116419	0.403386	0.0114726	2.32131	41.5381	0.0178807	0.00991255
ERR1018230	0.00507716	0.0121997	0.351799	0.249205	1.02237	0.0266219	0.0186977	1.29587	0.0471515	0.00373773	1.37886	0.168732	1.13814	9.791	0.00849813	0.00752976
ERR1018231	0.061917	0.078042	16.1547	0.0527012	0.610268	0.0540298	0.506796	1.16275	0.0273468	0.00730564	0.141522	0.261935	1.01882	7.53642	0.00647471	0.00453312
ERR1018241	0.0408437	0.0121336	0.00558475	1.90272	0.256005	0.0765973	0.25449	0.70838	0.0138974	0.00604681	0.0302518	0.216491	0.534436	0.230996	0.00327443	0.0020704
ERR1018279	0.000981725	0.00154412	0.0121211	0.00103737	0.0569598	0.0819522	0.00163785	0.256403	0.00627515	0.00245678	0.0184949	0	0.424284	0.073654	0.00114946	0.00631461
ERR1018280	0.0584284	0.0167449	2.8161	0.0832856	2.59441	0.0326273	0.0451398	1.708	0.0653625	0.00561742	2.82705	0.220642	1.44247	17.8195	0.0163728	0.017346
ERR1018281	0.0254526	0.148401	0.0698355	2.61759	0.370126	0.0338275	0.0210779	0.771973	0.018821	0.0132731	0.340906	0.113957	0.595515	2.6187	0.00469282	0.0104892
ERR1018282	0.00454409	0.00464421	0.0742689	0.123106	0.342771	0.0318182	0.0109212	0.8536	0.0343656	0.515669	0.49576	0.0523505	2.36857	2.481	0.0112524	0.0148415
ERR1018283	0.00265236	0.0133017	0.0332244	0.0446148	0.199585	0.0473859	0.0117329	4.87409	0.0129494	0.116159	0.0528013	0.255552	2.88721	3.21634	0.00360296	0.00770449
ERR1018284	0.0024536	0.00342606	11.7607	0.0881266	2.48708	0.0369483	0.00767498	0.922209	0.0282239	0.100583	0.257718	0.0169362	1.56456	3.49724	0.00530366	0.0147066
ERR1018285	0.00174043	0.0101276	0.0944306	0.240673	0.885587	0.0743496	0.00997845	1.27083	0.0473645	0.00361346	1.57176	0.00934171	1.17858	9.85772	0.0126637	0.0042599
ERR1018286	0.00359147	0.00489886	0.0683841	0.0440525	6.286	0.100803	0.0133123	1.42134	0.0682149	0.003653	4.48386	0.0250398	1.98729	19.3667	0.019034	0.00639851
ERR1018287	0.0045279	0.0061425	0.0369135	0.629714	0.791868	0.0588726	0.0184743	1.53814	0.0591435	0.0100269	0.1234	0.00293781	1.87535	20.5854	0.008775	0.0099918
ERR1018288	0.00324224	0.00472116	0.148472	0.071175	0.448783	0.0516123	0.00960158	1.46471	0.0146413	0.00963571	0.315737	0.271693	1.46138	2.31408	0.00313985	0.00563126
ERR1018289	0.00209397	0.00330528	0.00839467	0.131987	0.210487	0.111785	0.0528	1.41324	0.00877027	0.00439452	0.0263859	0.0670271	1.4312	2.32241	0.00207519	0.0075214
ERR1018290	0.00322882	0.00433458	0.17805	1.94098	0.770085	0.0695454	0.0166859	1.02321	0.0487641	0.00119422	2.27311	0.0845153	0.792004	5.34998	0.00817157	0.00400285
ERR1018291	0.0340267	0.196274	0.0688558	0.280285	0.637834	0.0930132	0.0211104	1.03643	0.0274991	0.0071294	0.189191	0.00595477	0.779401	2.9426	0.00935155	0.0120058
ERR1018292	0.0243804	0.138486	4.36893	0.0859983	1.63117	0.0877807	0.175932	1.33587	0.0197257	0.0113718	6.47717	0.0987167	1.18348	2.51432	0.00418165	0.00364239
ERR1018293	0.00331637	0.00725848	0.174053	0.385635	0.230419	0.0529467	0.0053938	0.973468	0.0156558	0.00630736	0.0414484	0.32236	0.98806	0.794741	0.00470549	0.0106625
ERR1018294	0.120536	0.0885866	1.98401	0.108467	0.491682	0.0608666	0.384221	1.41242	0.031399	0.00771617	0.142726	0.11714	1.24386	9.05297	0.0107649	0.018764
ERR1018295	0.00375409	0.00757707	0.105941	0.279245	1.01688	0.0706905	0.032237	1.03328	0.0660755	0.016239	5.06093	0.0735098	0.949926	12.6512	0.00962632	0.00947134
ERR1018296	0.180111	0.132213	0.749786	14.1012	1.92526	0.0254606	0.217166	0.377443	0.0915632	0.0165846	0.989683	0.0296619	0.375209	15.0875	0.0158308	0.00591479
ERR1018297	0.00526033	0.0464649	0.0866191	0.259514	0.339443	0.0644407	0.00738581	1.4191	0.0203602	0.00414426	0.428943	0.173703	1.06887	3.17931	0.00614663	0.00383241
ERR1018298	0.0449584	0.930091	0.17285	0.126563	0.686337	0.0282442	0.0561072	1.7254	0.0505415	0.0414668	0.1351	0.0678404	1.31032	4.0525	0.0247349	0.028987
ERR1018299	0.0258157	0.0162211	0.00447153	4.88465	0.158915	0.0582769	0.0885396	0.706332	0.0105134	0.0113654	0.0240393	0.141494	0.457804	0.200306	0.00280654	0.00143111
ERR1018300	0.00930407	0.0419831	0.0150537	0.659378	0.179588	0.105941	0.0727609	0.994576	0.00896423	0.0104613	0.325991	0.116071	0.683956	3.53723	0.00274622	0.00183693
ERR1018301	0.0585009	0.220587	0.0292967	0.841795	0.31441	0.0643725	0.100578	0.971365	0.0174712	0.0199965	0.282712	0.223951	0.649227	3.2403	0.00349014	0.00331563
ERR1018302	0.00241193	0.00359792	0.089397	1.11506	0.486039	0.0632053	0.00327447	0.609422	0.00977948	0.00222424	1.72642	0.0365754	0.509037	0.827746	0.00263155	0.001182
ERR1018303	0.0777626	0.538025	0.0356978	0.152344	0.731846	0.075733	0.171202	1.71288	0.032802	0.0235392	2.83159	0.0571888	1.70652	15.8909	0.00678638	0.00847113
ERR1018304	0.00280148	0.00478902	0.0281095	0.18529	9.67369	0.0436338	0.0107706	1.435	0.0113479	0.00723558	0.0839403	0.190082	1.01771	0.12167	0.00529537	0.0025696
ERR1018305	0.00834262	0.00744757	0.086973	0.0654093	0.47434	0.0513048	0.119435	1.17296	0.0325957	0.00287216	0.251134	0.0699044	1.15074	13.2244	0.00681971	0.00466225
ERR1018306	0.0183282	0.0196044	0.0299944	0.146721	0.442812	0.0999127	0.0519803	0.929325	0.0237142	0.00197953	0.235353	0.095453	0.942464	5.31157	0.00443134	0.00227093
ERR1018307	0.00599747	0.0154487	0.0421241	0.00315056	0.595921	0.0129398	0.0103538	0.618972	0.0556184	0.0051993	0.157225	0.0194113	0.647102	3.63939	0.011055	0.00973471
ERR1018310	0.0011137	0.00640205	0.0918357	0.159865	0.591537	0.0646623	0.00741326	1.58809	0.0241119	0.00351874	3.98599	0.271445	1.36262	10.9207	0.00393552	0.00405851
ERR1018311	0.00842004	0.00815836	1.80771	0.130601	1.505	0.0564815	0.0112678	1.78164	0.112724	0.00555692	3.66584	0.240715	2.14967	20.5806	0.0184949	0.0149698
ERR1018312	0.0212005	0.0691551	0.0107204	0.00276407	0.368172	0.0673614	0.049151	0.408468	0.019069	0.0121049	0.0387858	0.0612182	0.547695	0.246366	0.00409069	0.0370461
CCMD11006829ST-21-0	0.132148	1.01789	1.62618	0.512247	0.539535	0.0959732	1.19028	0.929887	0.0323685	0.0225158	0.0786716	0.0771435	0.700878	0.784557	0.00836542	0.0324764
CCMD12232071ST-21-0	0.00352254	0.027663	1.90964	0.266376	0.759104	0.0442059	0.0610327	1.3373	0.0486176	0.00536182	1.37535	0.296156	1.1947	3.92669	0.0105758	0.00618292
CCMD13071240ST-21-0	0.00508384	0.0060089	1.60743	0.0586331	1.05957	0.076175	0.0158445	1.36442	0.0471857	0.0103258	1.00927	0.0909835	0.958556	3.78205	0.0136702	0.0116304
CCMD13934959ST-21-0	0.00293584	0.264575	0.633305	1.50977	0.891795	0.0233677	0.138131	1.19906	0.0310295	0.023227	1.96665	0.0385667	0.993859	7.10389	0.00582651	0.0040763
CCMD14479708ST-21-0	0.00292101	0.0059341	0.0903004	0.0430023	3.73594	0.0864745	0.0210413	1.42612	0.0551729	0.0046368	1.08318	0.0825849	1.19983	10.0567	0.00985947	0.00581692
CCMD18872694ST-21-0	0.121365	0.101249	0.173002	0.0723129	1.96597	0.0454871	0.045639	1.63491	0.0473603	0.0409013	0.772647	0.0536491	1.85098	11.0087	0.0242278	0.0156477
CCMD19168690ST-11-0	0.00137485	0.0380145	0.0294355	0.127707	0.253329	0.0817474	0.00494945	1.56525	0.0211589	0.00578811	0.038042	0	1.46656	13.4728	0.00422078	0.0177355
CCMD19497912ST-21-0	0.0577974	0.240896	0.0952505	0.11106	0.427152	0.0328795	0.0755145	0.901629	0.0397826	0.335668	3.94037	0.224401	0.961056	12.3376	0.00830854	0.0961306
CCMD21593359ST-11-0	0.97884	1.92853	0.0758771	0.897096	0.408962	0.0716426	2.50189	0.93013	0.0254035	0.0788459	0.066341	0.098828	0.756529	2.7346	0.0226154	0.0298127
CCMD21703880ST-11-0	0.019859	0.0726421	0.221072	0.129871	0.563436	0.0632899	0.0670192	1.31218	0.0384792	0.0258109	0.0939721	0.0602589	1.01204	4.6114	0.0168105	0.0341338
CCMD23101338ST-21-0	0.0126607	0.0266788	1.27636	0.104137	3.73298	0.0493186	0.0349499	1.69422	0.162462	0.00626289	1.70347	0.100252	1.56347	15.4714	0.0534131	0.0169392
CCMD25511638ST-21-0	0.00612406	0.0046156	8.83907	0.200191	0.335618	0.0577331	0.00776143	1.06069	0.0207444	0.00724572	0.0665653	0.08205	0.757528	1.84104	0.00528603	0.0118936
CCMD25963797ST-21-0	0.0041377	0.00888489	0.143973	0.467244	1.63164	0.0617875	0.0138623	1.45239	0.0709234	0.00435441	2.80695	0.0342187	1.22481	2.95632	0.0158804	0.0172754
CCMD26709089ST-21-0	0.00105911	0.000862572	0.0135136	0.00542156	11.3873	0.0644081	0.00222012	1.5536	0.0227035	0.000680595	1.61416	0.0421441	1.40028	4.83268	0.00581599	0.00583419
CCMD26925580ST-21-0	0.00147194	0.00315416	14.6796	0.0151049	1.10248	0.0380527	0.00473124	1.50933	0.0617915	0.0011415	0.24245	0.0384734	1.53431	13.3605	0.0105139	0.00437827
CCMD27463710ST-11-0	0.00761711	0.0160574	1.36245	0	0.780416	0.0408529	0.0334968	1.49936	0.0380733	0.0903733	1.04095	0.0540745	1.53454	5.42205	0.0219606	0.0505678
CCMD34381688ST-21-0	0.0203177	0.0160532	0.296616	0.0340638	1.30826	0.071201	0.0268983	1.13922	0.102851	0.0468973	1.56683	0.0275198	1.34104	30.5203	0.0249008	0.0140557
CCMD35633353ST-11-0	0.00728743	0.0870279	0.260422	0.145572	1.03053	0.0427527	0.0366511	1.43561	0.0872954	0.0207993	6.31148	0.0336905	1.42256	10.49	0.0155309	0.0240619
CCMD35802077ST-21-0	0.0103657	0.00742209	0.0715684	0.0214111	1.4458	0.081866	0.0377322	1.28038	0.0887659	0.00672946	0.947863	0.0792911	1.40029	15.7431	0.0164498	0.0204953
CCMD40701343ST-21-0	0.0142588	0.0162052	0.00693733	0.35341	12.2212	0.0507469	0.0388036	0.988986	0.0150976	0.00457793	0.0375807	0.051247	0.537554	0.152407	0.00519579	0.00999142
CCMD42428553ST-21-0	0.0259801	0.0257534	4.30534	0.231261	1.44213	0.0553468	0.0212185	1.42836	0.0874397	0.0137479	2.18974	0.0603769	1.12642	6.43771	0.0243929	0.0154305
CCMD42956136ST-11-0	0.309448	0.0187528	0.0477599	0.049747	0.525818	0.198988	1.3256	1.03316	0.0317576	0.0205224	0.871002	0	1.37188	0.397903	0.010906	0.00949984
CCMD45988061ST-21-0	0.00237337	0.00558063	0.111693	2.20509	0.848561	0.0499309	0.0576665	1.08571	0.0354723	0.0204302	0.87401	0.0342123	0.747415	10.0574	0.00580514	0.00840302
CCMD46222674ST-21-0	0.0314911	0.0342128	0.623845	1.32438	1.73052	0.0639059	0.0783115	1.33729	0.0670133	0.00705206	1.20731	0.0928228	0.909529	13.8668	0.0213526	0.010204
CCMD46947453ST-21-0	0.0109327	0.0186966	2.96576	0.32083	1.62383	0.0323239	0.0334234	1.40298	0.103467	0.00864217	0.606968	0.0752087	1.05705	15.882	0.0195959	0.0241208
CCMD48236717ST-21-0	0.00391197	0.01164	1.42133	0.0426587	1.02637	0.047947	0.0179491	0.827791	0.0436262	0.00385445	0.684116	0.0768881	0.938845	13.7338	0.0688335	0.00813077
CCMD49461418ST-11-0	0.00292768	0.0108441	0.0572967	0	0.926936	0.0367696	0.017691	0.857245	0.0566722	0.00166292	0.228953	0	1.22124	15.926	0.0107583	0.00576168
CCMD50071957ST-21-0	0.0864914	0.135282	2.16492	0.286996	4.74003	0.0518863	0.330876	1.25743	0.0299171	0.0256708	0.453758	0.0653947	0.989893	10.9457	0.00626548	0.00380707
CCMD51864103ST-21-0	0.0467529	0.306894	1.46171	0.418529	1.69161	0.0353444	0.0342916	1.39459	0.0794	0.00674824	1.41882	0.0399767	1.08878	9.31503	0.0201137	0.0137192
CCMD52117727ST-11-0	0.00474726	0.00359641	0.100905	0.0432841	1.16843	0.0466814	0.0103207	0.929727	0.035438	0.00865604	0.0943615	0	0.934006	6.05393	0.00769837	0.0144308
CCMD52145360ST-11-0	0.0031597	0.0070362	8.93004	0	1.17814	0.0466153	0.01015	1.8411	0.0666289	0.00645702	1.5732	0.105901	1.73538	13.4401	0.0119507	0.0105744
CCMD59583015ST-11-0	0.00516917	0.00507761	0.0582843	0.072143	6.06501	0.0411743	0.0147459	1.69026	0.0698712	0.0027802	0.648107	0.0651014	1.9637	17.7863	0.0154534	0.0175136
CCMD60079086ST-21-0	0.0017541	0.0055073	6.20573	0.0412188	0.795854	0.098925	0.00702622	1.3556	0.0276247	0.00149932	0.0506829	0.132244	1.26822	12.152	0.0092605	0.00287124
CCMD63399960ST-21-0	0.00150447	0.00447653	5.55288	0.0811334	3.77122	0.0584249	0.00837045	1.34421	0.0636671	0.00328181	1.40899	0.139635	1.15681	6.8137	0.0148456	0.00723473
CCMD64503764ST-21-0	0.00769552	0.0837612	4.61525	0.234114	0.759797	0.0462448	0.00877816	1.12625	0.0316775	0.00356393	0.103214	0.136752	0.716072	1.74288	0.0118447	0.00435982
CCMD64776337ST-21-0	0.00165806	0.0137961	3.32517	0.0389805	0.657175	0.0415027	0.00579689	1.36042	0.0460777	0.016087	0.360515	0.0555906	1.29346	8.25197	0.0167895	0.01129
CCMD65222621ST-11-0	0.0130284	0.0310639	4.87564	0.0495594	0.851519	0.0785282	0.0377011	1.77079	0.0513999	0.00824884	0.36795	0.18805	1.67707	18.0374	0.010654	0.0126901
CCMD65406197ST-11-0	0.00339146	0.0171734	1.89431	0.178453	0.477381	0.0257351	0.0224435	1.22242	0.0411464	0.201542	0.892519	0.215365	0.99893	1.72005	0.0124686	0.00606805
CCMD71242853ST-11-0	0.00711412	0.0110309	0.245701	0.215572	1.03075	0.0449569	0.0306307	1.81117	0.0618209	0.00460419	0.220777	0	1.84471	18.4052	0.0167062	0.00538754
CCMD71915439ST-11-0	0.56938	1.60135	0.533724	0.344438	0.543447	0.0840974	0.437723	1.1841	0.0229621	0.148127	0.427875	0.177787	0.874481	3.21632	0.0105443	0.014181
CCMD72690923ST-11-0	0.00662442	0.0196163	0.594165	0.135675	0.912472	0.0557806	0.00864638	1.40672	0.0652835	0.00704892	0.297049	0.101119	1.67734	11.6375	0.0143659	0.0100428
CCMD72895164ST-21-0	0.00235379	0.00454199	5.24173	0.0492938	1.08056	0.0705532	0.00401564	1.52086	0.0488737	0.00273229	1.16769	0.170793	1.33023	7.80457	0.0111066	0.00656459
CCMD74930188ST-21-0	0.00316546	0.00837119	0.0185386	0.0550108	1.7631	0.0690894	0.0138345	1.08223	0.0332611	0.0081475	0.544514	0.0331044	0.953955	12.3789	0.00633092	0.00676473
CCMD76222476ST-11-0	0.00625137	0.00987342	0.0545721	1.26105	1.0351	0.0348959	0.0180834	0.912094	0.0540892	0.00716359	0.279326	0	0.890645	24.4674	0.0177078	0.00539282
CCMD79349503ST-11-0	0.00576531	0.00685007	0.155181	0.267345	3.99562	0	0.0162915	1.78402	0.112634	0.0044194	5.64928	0	2.1032	19.2636	0.0171955	0.00807545
CCMD79987997ST-21-0	0.00154034	0.00167669	0.0224283	0.0226438	1.10691	0.07668	0.00555531	0.870241	0.016474	0.00149488	0.0376852	0.0472879	0.645862	0.598191	0.00518159	0.0161963
CCMD82866709ST-21-0	0.0721615	0.33696	0.230404	1.62013	1.85945	0.0477511	0.177831	1.36038	0.0844821	0.0508573	1.23895	0.0354028	0.924063	10.3038	0.0243611	0.00665029
CCMD86114146ST-21-0	0.0195704	0.0473211	2.73091	0.377257	0.908949	0.049491	0.0300057	1.32478	0.041603	0.0874513	1.16878	0.0526366	1.19588	13.0742	0.0138983	0.0229184
CCMD86707194ST-21-0	0.00220223	0.00542044	0.749672	0.0821442	1.84456	0.0327107	0.0127196	1.27259	0.0806766	0.00320118	3.80631	0.0156961	1.13036	10.7534	0.0263643	0.00904731
CCMD87156761ST-21-0	0.00783344	0.0172708	3.67673	0.0733924	1.86406	0.0726912	0.0264291	1.22126	0.129449	0.00932109	2.11058	0.0735037	1.54919	11.6735	0.0303575	0.0203972
CCMD88272491ST-21-0	0.00144172	0.00148448	0.0489267	1.15577	0.279131	0.134491	0.00730633	0.939538	0.0165492	0.00205872	0.0379795	0.214823	0.528698	2.06964	0.0109045	0.010654
CCMD89306485ST-11-0	0.00187956	0.00567936	0.070219	0.0555386	2.65311	0.10136	0.00616755	0.583394	0.023702	0.00707072	0.61835	0.0472609	0.77735	32.9466	0.00515861	0.0072904
CCMD90311071ST-21-0	0.0032491	0.00664154	2.43722	0.0581915	5.35913	0.038618	0.0120271	1.28365	0.0320883	0.00493508	1.49846	0.110483	1.02205	10.0569	0.0181704	0.00786336
CCMD92404903ST-11-0	0	0.000492086	0.0158131	0.871006	0.0407924	0.0680492	0.21526	0.891864	0.00294861	0.0038	0.00652599	0.151672	0.513515	0.0847442	0.00127317	0.000609249
CCMD93344354ST-21-0	0.00161512	0.00178236	12.56	0.0108211	0.659522	0.0402787	0.00462077	1.36547	0.0230895	0.00172024	0.263962	0.159471	1.11237	14.5474	0.00512728	0.00285752
CCMD95431029ST-11-0	0.0016437	0.139107	1.67641	0.240803	0.488196	0.0332733	0.224735	0.413115	0.0118593	0.0077254	0.529173	0.129737	0.53649	30.3536	0.00231762	0.00278607
CCMD95433940ST-21-0	0.00303448	0.00959265	4.75159	0.0333991	11.2146	0.0505607	0.0155556	1.59048	0.0747878	0.00278132	3.27852	0.0760499	1.35999	11.2113	0.0154529	0.00710212
CCMD95676152ST-11-0	0.00440069	0.0477797	0.236604	0.338702	0.293981	0.0405096	0.0121893	1.32879	0.0149998	0.00484127	0.258137	0.0773317	1.31184	14.1934	0.00311948	0.00357018
CCMD96553385ST-21-0	0.000868317	0.0277861	0.0303368	0.0329691	0.194807	0.0708321	0.00365778	1.17556	0.0149513	0.00383687	0.034711	0.0454902	1.06995	9.95316	0.00357095	0.0109679
CCMD98531134ST-11-0	0.0102753	0.0183723	4.8087	0.0434134	0.442163	0.0662023	0.0285998	1.29744	0.031081	0.00419195	0.0695258	0.0576784	0.708365	5.01869	0.012629	0.0115558
DRR171459	0.00125387	0.0035156	0.0086898	0	1.31091	0.0260526	0.00315055	0.372424	0.0242838	0.00775337	2.60617	0	0.615439	6.87274	0.00465837	0.00638839
DRR171460	0.00183917	0.00262583	0.0125866	0.0810581	0.474055	0.0801008	0.0484856	0.50539	0.0317378	0.00050455	0.633362	0	0.377527	1.26516	0.00654288	0.00267466
DRR171465	0.00170648	0.00406325	6.27386	0.0266469	0.46249	0.0317645	0.00776862	0.71232	0.0370275	0.00157118	2.2839	0	0.708791	7.4213	0.00725362	0.00691756
DRR171472	0.00471314	0.00255628	0.0492794	0	0.539526	0.0234664	0.00438473	1.02828	0.0546138	0.00865407	0.567876	0.114575	0.829195	1.96015	0.0102517	0.0377939
DRR171483	0.00615161	0.00780283	1.13061	0	4.47753	0.100658	0.0165122	1.67534	0.0960946	0.0429317	0.656819	0	1.90011	7.60224	0.0224156	0.0310278
DRR171484	0.00547326	0.00641101	2.52281	0	2.45145	0.0686588	0.0156804	1.72421	0.0604944	0.00377808	0.905107	0	1.30501	6.38453	0.0146525	0.0143729
DRR171485	0.0175721	0.00741442	0.0833764	0.113946	0.92482	0.119312	0.0240501	1.45936	0.0692968	0.0200399	0.541716	0	1.27187	6.10178	0.0181119	0.0348687
DRR171489	0.0179042	0.0393302	0.543579	0	1.17701	0.0535437	0.0175214	1.56229	0.074723	0.0062889	0.69787	0	1.5133	9.8393	0.0165808	0.0329866
DRR171491	0.00570952	0.00778571	0.0189703	0	0.321031	0.0456465	0.0179657	1.51431	0.0285392	0.0367686	0.0617583	0	2.03914	6.93886	0.00504816	0.0554125
DRR171492	0.00533306	0.0158591	0.432795	0.0908801	4.61485	0.047132	0.0123349	1.34894	0.0723756	0.0125916	0.672164	0	1.29407	6.62541	0.0194417	0.0914439
DRR171493	0.000656254	0.00284857	0.012952	0	0.0902746	0	0.00455772	1.91995	0.0102621	0.0108534	0.0307646	0	0.799573	1.60417	0.00300723	0.00470916
DRR171504	0.0142191	0.0246553	0.022006	0	5.85341	0.00635092	0.01731	0.472987	0.128665	0.0129422	1.92553	0	0.690113	2.88781	0.0235275	0.0449308
DRR171507	0.00733079	0.00663951	0.0362199	0	0.667922	0.123391	0.133626	0.856383	0.107743	0.0034564	2.1845	0	0.962117	4.56863	0.0154815	0.00530518
DRR171508	0.00354321	0.00491051	2.10883	0	1.03269	0.0466949	0.0219503	1.27921	0.0817585	0.00254347	0.290132	0.0925119	1.22005	14.693	0.0132025	0.010218
DRR171510	0.00717053	0.0133223	0.0091754	0	0.251164	0.10771	0.0175867	1.05286	0.0155884	0.00670686	0.0290152	0	0.794808	2.59507	0.00491096	0.0646066
DRR171511	0.00563923	0.00264191	0.0106624	0	0.151181	0.0844002	0.00496395	1.2705	0.0155671	0.00187185	0.035186	0	0.81728	0.263895	0.00215618	0.0178892
DRR171512	0.0417444	0.0672073	0.0210514	0.0406361	1.91192	0.0437196	0.041366	0.896747	0.0314975	0.083917	0.174018	0	0.883532	4.13241	0.0163114	0.0363471
DRR171516	0	0.00394983	0.00983212	0.11786	0.0689522	0	0.00764484	2.11466	0.0102356	0.00537262	0.0157781	0.428771	1.39191	0.104671	0.00454443	0.047759
DRR171519	0.00756901	0.00451388	0.0115508	0	0.222776	0.0786938	0.0187987	2.21276	0.0163582	0.00431204	0.0549097	0.349828	1.15621	0.33622	0.00878005	0.00338541
DRR171520	0.00305825	0.0195885	0.0574323	0	0.904112	0.0898679	0.0180986	0.999056	0.0474734	0.00371695	0.461168	0	1.13585	10.3507	0.0128603	0.00948841
DRR171521	0.00681681	0.00711437	1.60233	0	1.39682	0.121556	0.0139582	1.3867	0.0817477	0.0063299	3.95678	0.211997	1.40201	10.8617	0.0129844	0.0354637
DRR171522	0.00180006	0.00457028	0.0191578	0	0.262482	0.0997429	0.064358	0.897686	0.0398234	0.00271178	0.397977	0	0.760759	0.93768	0.00912888	0.00818209
DRR171524	0.0107896	0.0548131	0.0127472	0.138931	2.65145	0.109393	0.0630078	1.31747	0.0384807	0.0420887	0.248184	0	1.23987	0.506031	0.0105734	0.0267009
DRR171526	0.000666983	0.00197372	0.0123324	0.111917	0.271224	0.0555869	0.00449873	1.11787	0.0141291	0.00215748	0.110658	0.1541	1.07195	4.52721	0.00447831	0.00505001
DRR171528	0.00306378	0.00635173	0.428349	0.0593693	0.262009	0.0670244	0.0110782	1.51485	0.0166266	0.0375499	0.486019	0	1.77802	3.58304	0.00750999	0.0297317
DRR171529	0.00161487	0.00315896	0.046844	0.0954874	0.648971	0.0622092	0.00665892	0.955323	0.0256899	0.00133178	1.42759	0.260903	0.697193	1.52963	0.00800357	0.00365436
DRR171531	0	0.00344572	0.0607856	0.125479	1.01877	0.219637	0.0149441	0.615379	0.0320395	0	0.28135	0	0.851563	3.81919	0.00932819	0.011784
DRR171532	0.00500101	0.00478128	0.0142559	0	0.268103	0	0.0799194	1.27805	0.0247414	0.00858696	0.284873	0	1.65298	5.20687	0.00408694	0.143851
DRR171533	0.00304709	0.00942993	0.0110657	0.82527	1.68324	0.0821881	0.0219711	1.0354	0.0216183	0.0149468	0.273147	0	0.918473	3.17651	0.00651114	0.00705641
DRR171534	0.00783196	0.00993193	1.57347	0	0.672637	0.039895	0.0181469	1.12579	0.055035	0.0156639	1.82732	0	1.25888	4.06418	0.0114244	0.0135507
DRR171535	0.10227	0.198691	0.374756	0.137993	0.470319	0.0553224	0.107868	0.970752	0.0362183	0.0634937	0.863121	0.192115	1.37513	3.54551	0.590384	0.225126
DRR171536	0.00226146	0.00355575	0.0316959	0	1.2955	0.0391108	0.0113357	1.39229	0.074436	0.0341636	0.654158	0	1.80338	6.86299	0.0162995	0.079343
DRR171537	0.0024613	0.00222293	0.00657456	0	0.435107	0.0293151	0.00656902	1.70795	0.026969	0.001275	0.3211	0	1.44795	3.19512	0.00772206	0.00459554
DRR171540	0.00224851	0.0057053	0.0349119	0.044645	0.724757	0.0921195	0.0124668	0.842752	0.0460745	0.00580932	0.745594	0.24432	0.683822	0.617108	0.0129149	0.00889002
DRR171541	0	0.0178359	0.0382379	0.0888803	0.445627	0.0642484	0.0193358	0.545598	0.0220103	0.0027287	0.0603205	0	0.673889	7.12668	0.00498756	0.0284435
DRR171542	0.00411142	0.00646172	0.0142619	0	0.23428	0.0382241	0.00458532	0.690305	0.0234902	0.00326608	0.0670827	0	0.608054	5.07705	0.00509124	0.0499262
DRR171544	0.0117449	0.00981884	0.022163	0.0460637	0.159413	0.0415045	0.0367928	2.66839	0.0224113	0.00511915	0.0602656	0.108892	1.2739	2.52736	0.0229163	0.0118049
DRR171548	0.00144587	0.00369501	0.212449	0	0.871295	0.0664336	0.00709706	1.00767	0.0575609	0.00260824	5.78997	0	1.20046	7.98376	0.00684191	0.00739947
DRR171549	0.00510204	0.00309792	0.00576537	0.0784711	0.0724094	0.132498	0.0285587	2.19735	0.0106839	0.00117142	0.0128997	0	1.17909	0.181831	0.00837637	0.0112344
DRR171550	0.00119955	0.00289084	0.101522	0	0.413211	0.11985	0.00682477	1.09998	0.0210108	0.00155718	3.13091	0.140061	1.08262	3.05327	0.0108407	0.00372531
DRR171551	0.00104199	0.000933619	0.0026258	0	0.0311429	0.0647484	0.00515991	0.599379	0.00418462	0.122321	0.0101948	0	0.343577	0.0534747	0.00190892	0.00060852
DRR171553	0.00489255	0.010634	0.0450553	0.0614451	0.315588	0.0693273	0.0132993	1.55834	0.0257589	0.00345947	0.069299	0.113295	1.24162	4.09337	0.00814209	0.0189769
DRR171554	0.00419487	0.00595265	0.0748029	0.0877721	0.377666	0.0297674	0.0179429	1.83278	0.0339496	0.00269185	0.152952	0.175677	1.09861	7.216	0.015302	0.0148774
DRR171556	0.00128825	0.00223645	0.437376	0	0.409244	0.0581459	0.00330236	1.53165	0.0164268	0.0208735	0.190386	0.201655	1.15656	3.28326	0.00414593	0.00319119
DRR171557	0.0168147	0.00502306	0.0109286	0.178573	0.10243	0.0280373	0.00957097	0.871228	0.0101237	0.0108704	0.0209262	0	0.874803	0.61517	0.00532367	0.020005
DRR171558	0.00737842	0.00668046	0.00858323	0.138687	0.18083	0.0702764	0.00348148	1.06804	0.0136351	0.00313251	0.026323	0	0.687423	2.10857	0.00848352	0.00712084
DRR171559	0.00530164	0.0119532	0.280127	0	0.373303	0.0551531	0.0241894	1.33955	0.0252019	0.00808855	0.0719913	0.1358	1.18259	2.64981	0.0137277	0.0315704
DRR171561	0.009179	0.00868617	0.0610496	1.13552	4.15082	0.374479	0.0114584	0.867744	0.0158938	0	0.0956711	0	0.556685	7.01738	0	0.0159554
DRR171570	0.00296602	0.0688424	2.88246	0.0535822	1.88706	0.0583547	0.0383275	1.41114	0.0404558	0.0514139	1.91713	0	1.41939	5.54916	0.00588075	0.0432509
DRR171573	0	0.00577526	0.0633254	0	0.574596	0	0.012371	0.833718	0.0264788	0.0097391	11.1571	0	0.911803	6.77229	0.00509331	0.149944
DRR171574	0.00234045	0.00972814	0.372295	0	2.73822	0.0583982	0.0117531	2.00071	0.0725845	0.00574937	6.65161	0	2.14748	8.60133	0.0157217	0.0183268
DRR171575	0.0137393	0.0147926	0.0143887	0	0.324724	0.0819716	0.0113161	2.64841	0.022466	0.00996201	0.0411705	0.204242	1.53428	0.150951	0.0101837	0.0402361
DRR171579	0.0859752	0.0341368	0.0110497	0.0619701	0.470935	0.125705	0.0526065	1.09821	0.0311993	0.0485378	0.0755501	0	1.03153	0.574476	0.00803617	0.0583129
DRR171593	0.00272532	0.00754929	0.0232964	0.0404382	1.27065	0.0449819	0.015237	1.37641	0.0760176	0.00209864	3.48143	0	1.27827	7.26079	0.0133279	0.0101362
DRR171595	0.00329735	0.00549558	0.279057	0	0.841888	0.0705056	0.0148794	0.772385	0.0359163	0.00257642	2.14148	0	0.910824	2.10937	0.0104475	0.00446738
DRR171597	0.00607947	0.00350955	0.0143755	0	0.291397	0.0838581	0.0244143	1.93959	0.0208003	0.00141346	0.116634	0.0685701	1.08287	6.98689	0.00628828	0.00719578
DRR171600	0.0127692	0.0162756	0.0130312	0	0.175465	0.0731247	0.398735	1.9828	0.0167861	0.0236846	0.0338341	0	1.34925	0.069314	0.0132059	0.0286552
DRR171602	0	0.00190544	0.0173765	0	0.193464	0.22263	0.00852235	0.613751	0.0233298	0.00143145	0.0301837	0	0.960036	11.8589	0.00350753	0.00827588
DRR171603	0.00350511	0.00834007	0.0284493	0.0431096	0.665078	0.0528164	0.0187889	0.940988	0.0483021	0.00494895	0.313047	0	1.2459	6.94946	0.0137355	0.0106388
DRR171609	0.00491276	0.00877343	0.0409579	0	0.715131	0.0287309	0.0133294	1.26183	0.0402352	0.0166229	0.261145	0.149927	1.54898	7.37872	0.0096151	0.0112893
DRR171618	0.00685321	0.00267684	0.0362117	0.0587021	4.59269	0.081887	0.0046473	1.27566	0.0246988	0.00267684	4.14828	0.109852	0.901415	4.38517	0.00322832	0.00573167
DRR171622	0.00229287	0.014951	0.0430186	0	0.947021	0.0465557	0.0102051	1.2633	0.0612597	0.00783215	0.737445	0	1.28622	7.28224	0.0117555	0.0110858
DRR171627	0.00318185	0.00731489	0.0251854	0.0620769	0.773931	0.0446954	0.00857753	1.11135	0.0293101	0.00177611	0.0897484	0	0.904904	6.68529	0.00775261	0.0197056
DRR171630	0.00440901	0.00400507	0.0209278	0.032774	0.416252	0.0456215	0.00686706	0.671474	0.0197503	0.00207129	0.14878	0	0.63149	0.726558	0.00656625	0.0142154
DRR171634	0.0061203	0.0105351	0.671794	0.0388512	1.67445	0.0344686	0.0148166	1.16945	0.0720401	0.00433484	2.59139	0.132408	1.08274	9.5939	0.03936	0.029651
DRR171636	0.00239385	0.00266472	2.17767	0.0528999	4.63747	0.0270873	0.0132211	1.66077	0.0604393	0.00142021	6.57159	0	1.7116	14.1382	0.0114641	0.0159005
DRR171658	0.00261755	0.00835623	0.0349755	0	0.694888	0.0539272	0.00935838	1.12358	0.0341927	0.00621731	0.189606	0	0.900947	0.516401	0.00792246	0.141128
DRR171660	0.00212791	0.00208922	0.00109878	0.220538	0.0579876	0.0794387	0.00926223	0.84412	0.000874379	0.0629785	0.00489033	0.251267	0.628983	0.053074	0.000990447	0.0243279
DRR171661	0.00168488	0.00297373	0.629964	0	0.236149	0.0308764	0.0111677	0.906403	0.0237683	0.00187929	0.123406	0.0884062	1.08401	3.55252	0.004493	0.0130542
DRR171664	0.0291665	0.00490576	0.0217569	0	2.93034	0.0299669	0.0113717	1.06422	0.0159826	0.0757096	0.0230866	0.385951	1.14678	3.58499	0.00503444	0.0383668
DRR171665	0.00219752	0.00400597	0.0155844	0.0806581	0.468317	0.108205	0.00889095	1.07789	0.0286758	0.00481293	0.0628275	0	0.845226	0.731731	0.00653492	0.0146189
DRR171666	0.0061971	0.00995857	0.873968	0	1.09758	0.0426554	0.0170789	1.33363	0.0816819	0.0114023	0.315954	0	1.36259	3.15872	0.0163717	0.0393432
DRR171667	0.0141224	0.0153402	0.143524	0	1.18376	0.0599735	0.019875	1.17874	0.0580983	0.04533	0.186045	0	1.26578	2.10112	0.0203658	0.0165671
DRR171668	0.00625712	0.0105769	0.0340084	0.0484847	0.459414	0.0737268	0.053107	1.48878	0.0373136	0.0042805	0.101803	0	0.940454	0.729014	0.0147723	0.0163235
DRR171669	0.00745154	0.00672607	0.0383562	0	1.35216	0.196082	0.020427	1.08308	0.04929	0.00563788	0.161975	0	1.27948	7.9106	0.01453	0.0422427
DRR171670	0.00981374	0.581137	0.053939	0	1.20073	0.102228	0.254459	1.20913	0.0873009	0.0599133	0.241342	0	1.25963	3.85775	0.0128334	0.0647187
DRR171671	0.00528733	0.00956677	0.0423207	0	0.280223	0.16716	0.115082	1.31693	0.0316744	0.0072095	0.0725191	0	1.38415	0.0823833	0.308439	0.0428384
DRR171672	0.00535695	0.00833442	0.5862	0.0584582	0.348202	0.0754351	0.0239568	0.879756	0.0270837	0.00433539	0.296115	0	0.60316	8.58968	0.00731286	0.00555628
DRR171674	0.00372017	0.00586826	0.00378017	0	0.0529224	0	0.0164347	0.663988	0.00465621	0.0044882	0.694747	0	0.818353	0.946308	0.00090004	0.0068043
DRR171675	0.00460025	0.0107119	1.1246	0	2.0039	0.065277	0.0129513	1.57467	0.0972782	0.00608954	2.83362	0	1.44378	12.4799	0.0128741	0.0175516
DRR171677	0.00710023	0.00415072	0.0568256	0	0.505115	0.0833952	0.0200876	1.40195	0.0462883	0.0812542	0.11955	0	2.05725	12.6224	0.00946697	0.0543637
DRR171678	0.00317558	0.00894584	0.0981332	0	0.903414	0.0569886	0.0233715	1.29174	0.0636569	0.00312717	5.25486	0.232356	1.07572	5.29582	0.0216094	0.0242041
DRR171679	0.00411096	0.00984718	0.0298092	0	0.694408	0.143829	0.0761197	0.775308	0.0545132	0.00439777	0.461154	0	0.661361	1.92817	0.0204592	0.0298857
DRR171680	0.203744	0.0519072	0.482775	0.169445	0.683868	0	0.00704064	1.1171	0.0225665	0.0530011	1.41684	0	0.817418	0.440727	0.0106872	0.0179943
DRR171681	0.00075058	0.00262703	0.00760758	0	0.073754	0.0614151	0.00403914	0.553511	0.009325	0.00174287	0.0104827	0	0.447943	0.13915	0.00473883	0.00552758
DRR171682	0.00867999	0.0164291	0.0440373	0	0.428238	0.0445367	0.0535392	1.25391	0.0236666	0.00302751	0.747284	0.164514	0.954959	0.737346	0.00562731	0.0050151
DRR171683	0.00532143	0.041671	0.0873245	0.0469325	4.17898	0.0761546	0.0715103	1.46394	0.0540916	0.0271266	1.29342	0.114616	2.37886	7.33072	0.0098002	0.025372
DRR171684	0.00671086	0.00359203	1.13591	0.0971403	0.375604	0.109086	0.0170675	2.08164	0.018186	0.00206488	1.43803	0.247942	1.43231	6.48035	0.0079799	0.0126044
DRR171685	0.0126221	0.00811868	0.0142299	0	0.274312	0.0873136	0.0218067	1.4101	0.0227039	0.00977972	0.609425	0	1.59157	8.75822	0.0056582	0.0404513
DRR171687	0.0055172	0.00318862	0.00516832	0	0.0439673	0.0393058	0.00921698	0.624058	0.0038945	0.00080324	0.00680726	0	0.71444	1.52512	0.00192291	0.0357401
DRR171688	0.00375408	0.0101479	0.0108295	0	0.291217	0.0791778	0.0299461	1.73813	0.0234332	0.0380709	0.0521568	0	1.25948	1.44231	0.0088713	0.0415328
DRR171690	0	0.00404484	0.00813553	0.141402	0.167021	0.0460429	0.00239388	1.2964	0.0125839	0.00223796	4.44312	0	1.19362	10.4996	0.00545732	0.00771362
DRR171692	0.000818317	0.00175082	0.0714791	0	0.138353	0.278705	0.0191543	0.71684	0.0137972	0.00162712	0.0394981	0	0.741682	1.60892	0.00384419	0.00372049
DRR171693	0.268546	1.35588	0.0727012	0	0.288006	0.0347243	0.45804	1.8085	0.0115877	0.175182	0.0199265	0	1.35391	1.42063	0.00570382	0.100917
DRR171695	0.00229023	0.00250304	0.0214937	0.0734957	0.212495	0.017271	0.0108431	0.479834	0.0153223	0.0226186	0.0307459	0	0.595662	6.89504	0.00567491	0.017349
DRR171696	0.00527135	0.0148978	0.016866	0.152641	0.353146	0.0866061	0.0271825	1.68152	0.0296146	0.004751	0.626634	0	0.991753	1.11195	0.00735274	0.144012
DRR171697	0.00630204	0.0155786	5.15969	0	1.91957	0.0481155	0.0452335	1.18971	0.137939	0.00865144	3.23791	0.0787798	1.18523	13.8737	0.0212051	0.00820777
DRR171699	0.00234976	0.00709586	1.00743	0.0299602	0.847001	0	0.00859681	1.2644	0.0443245	0.00325551	2.37875	0	1.07869	4.67494	0.0108534	0.00400598
DRR171701	0.00952856	0.0135481	1.23006	0.0411712	0.862106	0.0778414	0.0333118	1.74746	0.103439	0.00526076	1.91341	0.211487	1.41094	10.2962	0.0189712	0.0315168
DRR171702	0.0141375	0.0107471	0.144121	0.0632141	3.27931	0.0463444	0.019666	1.73995	0.11985	0.00929852	1.19776	0.0485359	1.67693	15.7067	0.0251503	0.0422988
DRR171704	0.00847764	0.00921513	3.06263	0.0481142	3.37305	0.0540185	0.00923661	1.30863	0.0366457	0.0508658	0.132005	0	1.56541	13.8298	0.00912921	0.0348199
DRR171706	0.00663797	0.014689	0.0184771	0.0917118	0.489868	0.0630099	0.00860918	0.854333	0.0405403	0.00821731	0.397507	0	0.91241	3.32838	0.00724359	0.0271931
DRR171707	0.0154096	0.0346797	0.827293	0	1.52758	0.0586487	0.044934	1.15879	0.0578504	0.00707748	3.05752	0	1.10137	4.98057	0.00734289	0.0123856
DRR171708	0.0973117	0.068772	0.0312967	0	5.39714	0.0635181	0.117003	3.44704	0.142698	0.0221648	0.175956	0	2.21019	0.394314	0.0253359	0.089749
DRR171709	0.0219046	0.0349565	1.219	0.065898	0.531624	0.0726761	0.0162193	1.24867	0.0182417	0.0039391	0.0580956	0	1.20349	3.46201	0.00643251	0.0154396
DRR171728	0.0258642	0.00368665	0.0264056	0	0.0752768	0	0.0201614	0.918319	0.0138595	0.00655532	0.0166936	0	0.780216	3.94939	0.0297006	0.00985027
DRR171730	0.00327951	0.00504787	0.00893024	0	0.666834	0.0193797	0.00884986	0.240438	0.0214213	0.0182945	0.0952746	0	0.476518	4.77051	0.00534528	0.00837561
DRR171731	0.0144625	0.0299955	0.0452559	0.0586297	1.71092	0.0747769	0.0131597	1.43941	0.0486897	0.00780692	0.149543	0	1.63625	15.1705	0.0144524	0.084139
DRR171732	0.00263657	0.00365718	4.07628	0	2.34678	0.0353228	0.00634844	0.740722	0.0300229	0.00269125	1.48665	0	0.666204	8.11298	0.00561335	0.0083046
DRR171734	0.00120168	0.0024828	0.0190332	0	0.541783	0.0550996	0.00586439	0.515293	0.0216997	0.00363483	0.176925	0	0.562506	3.00437	0.00554659	0.00613253
DRR171735	0.026283	0.0477136	0.0145181	0.057293	0.173915	0.112562	0.021538	2.1579	0.0208057	0.0488852	0.0526831	0	2.48263	2.01678	0.0138347	0.457463
DRR171738	0.00152834	0.00235515	0.00451821	0	0.152358	0.0518341	0.102616	0.326006	0.0105898	0.00512787	0.0276605	0	0.281611	0.0674391	0.0042259	0.0444054
DRR171739	0.0125272	0.047524	0.0405777	0	2.3061	0.0376218	0.0182938	0.903845	0.0465695	0.0356993	0.20094	0	0.864932	3.923	0.01148	0.0345328
DRR171740	0.00119435	0.00611	1.33892	0	0.448093	0.0283725	0.0142991	0.64126	0.0236272	0.00411389	1.44144	0	0.712938	10.1614	0.00410836	0.00288083
DRR171742	0.00515492	0.00686779	0.0227621	0	0.673299	0.0401622	0.00695479	0.662957	0.0520277	0.00713424	0.213946	0	0.772644	1.9164	0.00954313	0.0424737
DRR171743	0.00126115	0.00323262	0.106959	0.1742	0.327734	0.0314444	0.0143946	0.370877	0.0175185	0.00210917	0.145852	0	0.322933	2.67026	0.00352254	0.00497939
DRR171744	0.0039302	0.00295192	0.0302472	0	0.24506	0.0355817	0.0846216	0.834251	0.0214426	0.0022182	0.107276	0	0.626477	1.75218	0.00908894	0.0106644
DRR171746	0.0158978	0.0100391	0.0299348	0	0.671087	0.0360495	0.0165196	0.788777	0.0426885	0.00218156	0.164955	0	0.748141	1.85487	0.0100638	0.0252558
DRR171748	0.00751363	0.00631799	0.0314012	0	0.528106	0.0325539	0.0201496	1.11634	0.0446539	0.234835	0.206316	0.192882	1.35195	5.93539	0.0117046	0.0205398
DRR171749	0.00272706	0.00698407	0.353813	0.0287153	3.72663	0.0268239	0.00679034	1.07132	0.0454262	0.0184288	1.34848	0	1.29082	11.5468	0.0122693	0.0206095
DRR171750	0.00420142	0.0235345	0.0919389	0.0460422	0.357669	0.0475797	0.0241816	0.77762	0.0382395	0.00371376	0.441482	0.0407825	0.663931	5.32184	0.0070899	0.00798551
DRR171753	0.0130599	0.00986883	0.0210574	0	3.06956	0.0883909	0.0297838	1.36828	0.0378797	0.00947486	0.285526	0	0.940783	1.75425	0.0230864	0.0109325
DRR171757	0.00362604	0.00603317	2.89497	0	0.71705	0.0406559	0.0105791	0.850727	0.0430065	0.0132622	3.6886	0.127177	1.01851	3.55102	0.012534	0.0106328
DRR171758	0.008716	0.00510781	0.00960668	0	0.213137	0.0334929	0.0393083	1.58426	0.0283474	0.00354457	0.0701733	0	0.761105	2.97205	0.0113699	0.0134239
DRR171759	0.00628828	0.00823224	0.0431221	0.181387	0.356589	0.0324492	0.147842	0.560386	0.0295989	0.00557831	0.179571	0	0.600675	11.0848	0.00483454	0.00569664
DRR171760	0.00500911	0.00450186	0.023707	0	0.0859439	0.0561249	0.00667881	0.752625	0.00810193	0.003276	0.0139776	0.101112	0.568057	0.089699	0.00201492	0.023714
DRR171761	0.00516315	0.00411994	0.0285145	0	0.402144	0.0204533	0.0108479	0.714386	0.0234723	0.0190878	0.583361	0	1.2744	2.41287	0.00487589	0.0138415
DRR171764	0.0174296	0.0262864	0.0174612	0	0.101415	0.0880649	0.0279347	1.03149	0.0108521	0.00721634	0.016846	0.268362	0.641742	0.306998	0.00507904	0.00833626
DRR171766	0.0103019	0.00548812	0.0163711	0.0853874	1.69592	0.0164636	0.00883839	0.834062	0.0546445	0.00520834	0.101204	0	0.871315	4.19189	0.00957731	0.0171602
DRR171767	0.00269989	0.00551516	0.064682	0.035786	0.773438	0.0483445	0.00811698	0.869312	0.0362005	0.00322487	0.213753	0	0.923991	11.5577	0.0083362	0.0123918
DRR171768	0.00450226	0.234353	0.227769	0	0.447643	0.044721	0.161529	0.809119	0.035893	0.00943855	2.50401	0.0365817	0.618848	6.9553	0.00793045	0.0661729
DRR171769	0.0413985	0.0223227	0.0272886	0.0438803	0.914956	0.0725322	0.214537	0.469824	0.0530134	0.0141457	2.81236	0	0.606879	3.05069	0.0107077	0.0092872
DRR171774	0.00092644	0.00206011	0.00844157	0.132266	0.118176	0.0214568	0.00418117	0.574429	0.0154143	0.00112148	0.128007	0	0.44201	1.29997	0.0063388	0.0014689
DRR171776	0.00240465	0.00437628	0.450384	0	0.59634	0.0307463	0.0043901	0.930177	0.0176848	0.00121615	0.129183	0	0.776243	6.89244	0.00366226	0.0105814
DRR171778	0.00199116	0.00309915	0.0936168	0	0.397903	0.0487652	0.00916096	0.814843	0.0245604	0.00324367	0.0775189	0.193066	1.00549	7.6681	0.0062545	0.022505
DRR171780	0.0346763	0.211128	0.0419296	0	0.822542	0.0421989	0.0405875	0.64627	0.0576774	0.0272299	0.430613	0.144765	0.8224	14.1792	0.0127876	0.0085128
DRR171781	0.0256745	0.00262319	0.0679931	0.057012	0.186312	0.0518874	0.00434138	0.52182	0.0150374	0.0058366	0.0275304	0.0908098	0.436622	1.11309	0.00368558	0.00650551
DRR171784	0.00222426	0.003801	0.0442034	0	1.23252	0.0569368	0.00774496	0.793186	0.0458558	0.00137912	0.321668	0.184733	0.737985	5.37882	0.00911146	0.00386827
DRR171785	0.00210966	0.00761534	0.1834	0	0.571753	0.0442573	0.00818135	0.989404	0.0591218	0.00234488	0.358046	0.0764977	1.13247	8.65364	0.0097985	0.00774765
DRR171789	0.00443759	0.00629613	1.46607	0.109585	0.770683	0.0222058	0.0126086	1.45764	0.0369335	0.00634526	5.33961	0.251964	1.20254	7.19085	0.0147865	0.0188638
DRR171790	0.00241909	0.00305894	0.0984979	0	0.149709	0.185609	0.00345744	0.913507	0.00785222	0.000712817	0.0206998	0	0.664767	0.129345	0.00278392	0.00407485
DRR171792	0.00236407	0.00250895	0.00611103	0	25.2819	0.0713798	0.00996335	1.47592	0.0209276	0.0024431	2.46089	0	1.34085	3.87485	0.00513643	0.00865949
DRR171794	0.0031203	0.00643029	1.40433	0.0790433	0.790888	0.0529389	0.0115138	1.36528	0.0510155	0.00386007	0.12595	0.222372	1.09985	6.4778	0.0110017	0.0137616
DRR171795	0.00189051	0.0134991	0.0246298	0.107296	1.0786	0.160203	0.0243855	0.790797	0.0345178	0.254986	0.143679	0	1.46902	3.46307	0.0101748	0.00601141
DRR171797	0.00075056	0.00207508	0.0201106	0.0704022	0.198972	0.0882374	0.00462845	0.894389	0.0161885	0.00212659	0.132974	0.108493	0.707589	0.702134	0.00743201	0.0133555
DRR171799	0.0032715	0.00458011	0.0195158	0	0.331189	0.0929825	0.118441	0.562309	0.0178045	0.00280594	0.159461	0	0.511404	1.28057	0.0070589	0.0358607
DRR171800	0.0141033	0.013138	0.0639627	0	0.547681	0.0984139	0.0454394	1.12084	0.0328603	0.00483658	0.725334	0	0.879383	4.15807	0.0085961	0.0111465
DRR171805	0.000943786	0.00438264	0.00709467	0	0.0855971	0.0936191	0.00652514	0.787122	0.00788658	0.00366124	0.0648066	0	0.706036	0.0857489	0.0011282	0.00382938
DRR171806	0.0942368	0.137342	0.825578	0	0.929065	0.0857448	0.33295	1.49727	0.0584839	0.0243874	0.740847	0	1.6476	8.12705	0.182026	0.0280952
DRR171814	0.003793	0.593264	0.0102953	0.248109	0.1097	0.0860518	0.286346	0.959674	0.0116587	0.084792	0.0212723	0	0.609788	0.211814	0.00564581	0.0191049
DRR171815	0.0135212	0.0163813	0.0160181	0	1.1042	0.124498	0.0102373	0.839549	0.0249843	0.00386643	0.0518904	0.135373	0.644816	0.171621	0.00624985	0.0977579
DRR171818	0	0.00296542	0.0294874	0	0.217699	0	0.00719114	0.435859	0.0170326	0.00303955	0.121545	0	0.640854	8.20224	0.00276155	0.0190713
DRR171819	0.114707	0.378173	0.0239337	0	0.777937	0.0876654	0.084035	1.18482	0.0490384	0.122103	2.43839	0.166065	1.29629	8.71951	0.0135898	0.0171747
DRR171820	0.00147129	0.0576875	0.0170798	0.0938807	3.1567	0.113084	0.0601823	0.520611	0.0323556	0.171591	0.197051	0	1.08475	3.05829	0.00930113	0.0361042
DRR171822	0.0180867	0.011519	0.0326095	0	0.48139	0.0418557	0.0299238	2.45499	0.04073	0.0170302	0.0908152	0	1.24097	1.84352	0.0129318	0.0742686
DRR171824	0.000729437	0.00384433	1.97818	0	0.520148	0.0338167	0.0221098	0.840402	0.0203848	0.0117991	6.1792	0	0.785589	2.56575	0.00481034	0.00306561
DRR171827	0.00613842	0.00805597	0.125026	0	0.899273	0.105585	0.0359455	1.07303	0.0445688	0.0340166	1.99695	0.147142	1.14679	8.92689	0.0129236	0.0239523
DRR171831	0.00401378	0.00885881	0.133159	0	0.82413	0.0662923	0.0149943	1.39365	0.0513478	0.00127459	0.223188	0	1.23342	0.678051	0.0109963	0.00869256
DRR171832	0.0497934	0.0459984	8.01623	0	3.25165	0.0164685	0.0773363	1.19689	0.0647138	0.0322217	0.651973	0.15181	1.17274	12.9541	0.014806	0.0208053
DRR171839	0.0100103	0.00854379	0.116106	0.068601	0.654407	0.0786004	0.0374694	1.25505	0.0661825	0.0208494	0.967297	0	1.25086	13.0739	0.0214232	0.039616
DRR171841	0.00306816	0.00614472	0.509104	0	16.3373	0.0278046	0.017291	1.91347	0.0685334	0.00354729	0.609345	0	1.94095	16.1139	0.136428	0.024705
DRR171844	0.00146412	0.00706962	0.0047584	0.129499	0.0705288	0.0431663	0.0100083	0.875846	0.00735198	0.00529176	0.0113783	0	0.521172	0.0501566	0.0106358	0.00838733
DRR171846	0.00133663	0.0122679	0.0282545	0.0753576	0.490702	0	0.0126384	0.30912	0.017932	0.00907849	0.729151	0	0.585046	3.09868	0.00329525	0.00570383
DRR171847	0.112907	0.0815933	0.0273789	0	0.213451	0.132856	0.0340461	0.917356	0.0146243	0.0204943	0.0398944	0	0.75769	0.298588	0.0079354	0.489299
DRR171848	0.00447872	0.0286609	0.0257083	0	0.564396	0.0890675	0.0161972	1.24194	0.0451846	0.272882	0.858458	0	2.02904	2.12394	0.00899292	0.00912778
DRR171851	0.00836996	0.0158233	0.00823901	0.112004	0.266126	0.0875621	0.0320012	1.952	0.0157851	0.00375393	0.038707	0	0.96176	0.145459	0.00976132	0.00699497
DRR171853	0.00381512	0.0102847	0.0061163	0	0.085497	0.0830628	0.112516	1.4261	0.0100929	0.00390596	0.0904829	0	0.707704	1.2605	0.00958826	0.00393623
DRR171858	0.0134166	0.00608256	3.29442	0.0720784	1.00936	0.12078	0.0181895	1.5641	0.0410743	0.0172194	1.82765	0	1.4667	11.1178	0.00715938	0.021352
DRR171859	0.0894922	0.135074	0.0229216	0.0803052	0.427686	0.08424	0.275218	1.43691	0.0559735	0.0330706	0.133235	0	1.07759	0.275311	0.0128193	0.00724527
DRR171860	0.00614693	0.0101977	1.43664	0	1.46198	0.0387917	0.0880304	0.984009	0.0827428	0.00650574	2.43885	0	1.10389	0.339837	0.0177893	0.0207541
DRR171861	0.00321661	0.02744	0.0115816	0.125837	1.22907	0.0697596	0.0117254	1.12444	0.0491207	0.0754915	0.0897057	0	1.94383	2.68822	0.0308094	0.21058
DRR171866	0.00363882	0.00288313	0.00281331	0	0.0334517	0.047535	0.0057375	0.170908	0.00254635	0.00365935	0.352649	0	0.325018	0.131293	0.00250117	0.00676426
DRR171867	0.00413953	0.00349954	1.49821	0.0579524	0.911289	0.0767948	0.0200917	1.18169	0.0328099	0.00215147	0.802436	0.103162	1.19182	6.37108	0.00981777	0.0152849
DRR171869	0.0036074	0.0317863	0.0507715	0	0.2441	0.0427873	0.168057	1.1589	0.0276636	0.00870585	0.223432	0	1.11865	0.0934762	0.00981899	0.0157901
DRR171871	0.00248696	0.00933565	0.0442569	0	0.210648	0.0958469	0.0421635	1.11956	0.014397	0.00323031	0.0295374	0.0885823	0.966992	2.0892	0.00413764	0.00698534
DRR171873	0.00804226	0.00941906	0.509853	0	0.993077	0.0251722	0.0143908	1.10646	0.0359716	0.00342015	1.20054	0	1.13368	12.4577	0.00752869	0.00559461
DRR171874	0.00178415	0.00217901	0.0361657	0	0.285143	0.0699543	0.0140612	1.12592	0.0274204	0.00158673	0.0532175	0	1.12229	6.12234	0.00615679	0.00389004
DRR171875	0.00299811	0.00186065	0.00892411	0.0469121	0.0530532	0.0262889	0.00583473	0.804077	0.00535727	0.00150959	0.00894517	0	0.389348	0.263595	0.00413556	0.00925411
DRR171877	0.0234579	0.026718	0.0342895	0	0.437194	0.0466918	0.00920687	1.01339	0.0370823	0.0183925	0.385733	0	0.901511	1.7692	0.00804937	0.0676551
DRR171878	0.0028472	0.00503317	0.459831	0.0360748	1.15224	0.0460384	0.0114433	1.59331	0.0619306	0.0501061	9.5717	0	2.53812	10.5098	0.0131703	0.0238512
DRR171879	0.0198396	0.0860663	0.0189869	0.639284	0.1839	0.245496	1.20027	0.664827	0.0146097	0.0482062	0.15144	0	0.707398	0.132567	0	0.0230799
DRR171880	0.00749411	0.00599742	0.195381	0.0665383	1.57017	0.0195207	0.0187192	1.17901	0.0491447	0.00165704	3.15109	0	1.10848	9.45664	0.0138764	0.0167415
DRR171881	0.000913077	0.000648339	0.0089903	0	0.102497	0.063974	0.00355506	0.824872	0.00987636	0.0171053	0.110131	0	0.637417	2.17802	0.00213952	0.000923883
DRR171882	0.000933006	0.00439722	0.00678157	0	0.108764	0.0620973	0.00681612	0.583843	0.0106345	0.00143406	0.120962	0	0.552954	0.345307	0.0197832	0.00901905
DRR171884	0.0048285	0.00330863	0.00804361	0.115265	0.122116	0.0854963	0.00959855	1.05834	0.0155728	0.00405688	0.0186476	0	0.951415	14.6932	0.00333202	0.00135619
DRR171885	0.0052246	0.00536445	0.0567413	0.0838428	0.896463	0.0815823	0.013496	1.37251	0.0340648	0.00591389	0.935812	0	1.04845	6.82465	0.0137358	0.0727348
DRR171887	0.00203379	0.00787747	0.0690659	0	0.568899	0.043798	0.0116506	1.94875	0.0533662	0.25634	2.0451	0.172791	2.69057	20.7925	0.0189206	0.152147
DRR171891	0.00661758	0.0302556	0.0245777	0	1.28892	0.11058	0.0873123	1.77612	0.0648787	0.00914549	0.23184	0	1.2724	4.20898	0.0158557	0.0077558
DRR171892	0.0300463	0.0373617	0.0263886	0.0395612	0.754803	0.110728	0.0272872	2.18339	0.0539037	0.242813	0.260127	0	2.69704	6.59559	0.0130488	0.0524608
DRR171893	0.00666362	0.0198364	0.00315276	0	0.165804	0.0686717	0.0282063	1.45656	0.0104273	0.00523821	0.0211705	0	1.83647	0.0730892	0.00173437	0.111245
DRR171896	0.00284659	0.00592555	0.30445	0	0.468574	0.0619872	0.00883024	1.49183	0.0300635	0.00306928	0.449577	0	1.17625	4.84383	0.00615793	0.0226759
DRR171898	0.0148027	0.022128	0.0464485	0.0758992	0.665766	0.100941	0.0152843	1.74284	0.0535457	0.00950515	1.21965	0	1.29958	14.4591	0.0110767	0.122807
DRR171900	0.00221137	0.015239	0.0466886	0	0.733777	0.0336928	0.00822555	1.1703	0.0449213	0.0124077	0.0934697	0	1.12244	13.5511	0.0153223	0.0217158
DRR171901	0.211885	0.26896	0.042327	0	1.13075	0.0937984	0.46918	0.939518	0.0686398	0.0404773	0.783866	0	1.24327	6.32136	0.011015	0.046843
DRR171904	0.00371481	0.00585758	0.101521	0	0.291107	0.0623309	0.0118954	1.11727	0.0286571	0.00408529	0.402831	0.0767751	1.02882	2.66982	0.00677877	0.00629815
DRR171905	0.00117084	0.00157139	0.0055538	0	0.0906478	0.0499723	0.00543825	1.06704	0.00792629	0.00193343	0.0465795	0.307485	0.859346	5.94344	0.00357415	0.00509162
DRR171906	0.00438562	0.00393784	1.45325	0	0.307468	0.0338967	0.0134466	0.856928	0.0426183	0.00487292	2.12948	0.164888	0.871192	16.5068	0.00879759	0.0240485
DRR171907	0.0138976	0.0140957	4.01194	0	0.938255	0.0529037	0.0125841	1.26554	0.0745142	0.0044393	3.90234	0	1.25525	9.42347	0.0204721	0.00429988
DRR171909	0.0142784	0.0128795	0.0491131	0.191647	0.238871	0.0902189	0.00612757	0.902189	0.014209	0.00119083	0.0312159	0	0.775609	4.34113	0.00649754	0.00461302
DRR171910	0.0036918	0.00465189	4.36611	0	1.44576	0.0573198	0.0131956	1.02679	0.0390782	0.00761791	3.91292	0.0726487	1.24787	8.19083	0.00961811	0.0171046
DRR171911	0.0052685	0.00919103	0.185179	0	0.681406	0.0831729	0.0204331	1.39538	0.0437503	0.00298677	8.13756	0	1.21136	13.3906	0.013793	0.00581971
DRR171912	0.00422076	0.00677203	0.0106695	0.0602851	0.119045	0.113017	0.0238491	1.66434	0.0121273	0.00420312	0.0189817	0	0.974773	3.46439	0.00905876	0.00696602
DRR171916	0.0175609	0.0430249	0.740322	0.143155	0.743088	0.0685364	0.0231247	1.14009	0.0564445	0.00491578	2.24185	0	1.14804	5.48273	0.0142731	0.0121393
DRR171918	0.00360068	0.00824423	0.0161432	0	0.864242	0.0570015	0.0123875	1.54354	0.0379939	0.00551729	0.15404	0	1.02306	0.391079	0.0143816	0.00555957
DRR171920	0.00619182	0.0140457	2.42882	0.112943	0.652751	0.0520825	0.0393397	0.936461	0.0492185	0.0068824	3.10407	0	0.719645	10.9537	0.0127582	0.0266635
DRR171924	0.0139041	0.00886091	0.00489654	0.0214898	4.38975	0.0462497	0.0962707	0.839035	0.0225712	0.0568941	0.0294002	0	1.49389	4.69067	0.00279653	0.109012
DRR171944	0.00711606	0.0254753	0.0113826	0.0262524	0.228976	0.032234	0.0265749	1.298	0.0237796	0.00623333	0.0376323	0	0.794663	4.01451	0.0111658	0.0360991
DRR171945	0.00166527	0.00286401	0.0281866	0	0.664179	0.0718231	0.00416643	0.847407	0.0446449	0.00176247	0.22962	0	0.838726	9.02786	0.00848189	0.00616865
DRR171946	0.00248167	0.0235167	0.0138264	0	0.814305	0.0487793	0.0540767	0.488988	0.0282437	0.0954968	0.263033	0	0.549391	3.36203	0.00524695	0.0260929
DRR171947	0.0277721	0.361169	0.837988	0	1.2216	0.0166164	0.0500627	0.961878	0.0703304	0.0346393	0.769074	0	0.927646	7.98227	0.0145131	0.0254359
DRR171949	0.0125399	0.0376461	0.00997249	0.0195134	0.950081	0.0880544	0.0305275	0.591745	0.0123436	0.00476345	0.0354872	0	0.433808	0.273888	0.00621689	0.0191864
DRR171955	0.00398415	0.0074527	1.83721	0	1.2775	0.0400246	0.0288452	0.729503	0.03267	0.0161241	1.39425	0.0658459	0.633225	8.40301	0.00807142	0.0195551
DRR171958	0.00961292	0.0166278	0.19957	0.0514677	1.16346	0.0611179	0.0225848	0.956135	0.0595333	0.008351	0.237075	0	0.900378	3.8053	0.0121832	0.0374403
DRR171960	0.00748326	0.00797708	0.209291	0	1.27869	0.0228038	0.0210823	0.800515	0.0587645	0.00539403	0.271031	0.0607746	0.790531	19.0576	0.0172204	0.0116997
DRR171961	0.00543622	0.0074258	0.228513	0.0996527	0.272454	0.0799879	0.010547	0.84532	0.0186163	0.00307683	1.14277	0	0.691324	7.52848	0.00624241	0.00517735
DRR171962	0.0071931	0.0108564	0.0333818	0.210646	1.01754	0.0405972	0.0152838	1.1934	0.0633065	0.00517951	1.34135	0	1.24166	20.0557	0.0137433	0.0204269
DRR171963	0.0690279	0.0863924	6.01385	0.0521073	1.64871	0.0330308	0.0556015	1.09037	0.0520445	0.0252894	1.79404	0	0.917089	6.58544	0.00832556	0.0118825
DRR171966	0.00613716	0.00741419	0.056871	0	1.24878	0.0359748	0.0361782	0.718322	0.0621031	0.00958389	0.203617	0	0.989968	10.6138	0.0106625	0.0115552
