# Supplementary material for: Multi-kingdom microbiota analyses identify bacterial–fungal interactions and biomarkers of colorectal cancer across cohorts
Source: Nat Microbiol. 2022 Jan 27;7(2):238–50. doi: 10.1038/s41564-021-01030-7 (PMC8813618; doi:10.1038/s41564-021-01030-7)
Supplement: Supplementary file 15 — Statistical source data for Extended Data Fig. 7. [file 41564_2021_1030_MOESM15_ESM.xlsx]

## Sheet: Independent
a	CHN_SH	ITA	USA
	0.886172	0.817325	0.638
	0.886989	0.793753	0.649802
	0.858211	0.809726	0.701207
	0.892157	0.791498	0.695818
	0.891687	0.764668	0.718
	0.881944	0.801334	0.696364
	0.890564	0.780315	0.630975
	0.886397	0.823322	0.659653
	0.88172	0.816329	0.69195
	0.903717	0.820355	0.692645
	0.879248	0.848275	0.656545
	0.879473	0.792104	0.674364
	0.869342	0.83197	0.659488
	0.908456	0.80796	0.711653
	0.883088	0.792232	0.663736
	0.883824	0.84095	0.648339
	0.882761	0.804347	0.674248
	0.889338	0.78324	0.722909
	0.884395	0.809435	0.70757
	0.873672	0.833537	0.628917
b
	CHN_SH	ITA	USA
AUS	0.785901	0.690416	0.700259
CHI	0.752035	0.720523	0.655695
FRA	0.718096	0.5878	0.632212
GER	0.770422	0.749685	0.615754
JAP	0.703125	0.795397	0.672152
c
	CHN_SH	ITA	USA
	0.755741	0.72541	0.69878

## Sheet: Specificity
	CHN_SH	ITA	USA	IBD	T2D	PD
1	0.886172	0.817325	0.638	0.695693	0.53346	0.658095
2	0.886989	0.793753	0.649802	0.727884	0.544848	0.601429
3	0.858211	0.809726	0.701207	0.691161	0.596856	0.583175
4	0.892157	0.791498	0.695818	0.731782	0.648965	0.641905
5	0.891687	0.764668	0.718	0.708737	0.650884	0.731111
6	0.881944	0.801334	0.696364	0.702866	0.568068	0.610317
7	0.890564	0.780315	0.630975	0.685139	0.581187	0.575556
8	0.886397	0.823322	0.659653	0.704885	0.606389	0.586508
9	0.88172	0.816329	0.69195	0.699901	0.597374	0.592302
10	0.903717	0.820355	0.692645	0.754111	0.532298	0.638492
11	0.879248	0.848275	0.656545	0.677084	0.601818	0.536032
12	0.879473	0.792104	0.674364	0.710913	0.536199	0.558492
13	0.869342	0.83197	0.659488	0.666758	0.553662	0.583651
14	0.908456	0.80796	0.711653	0.705659	0.58952	0.539206
15	0.883088	0.792232	0.663736	0.705811	0.594848	0.550952
16	0.883824	0.84095	0.648339	0.718614	0.591616	0.605159
17	0.882761	0.804347	0.674248	0.707746	0.602576	0.592937
18	0.889338	0.78324	0.722909	0.748067	0.527576	0.537381
19	0.884395	0.809435	0.70757	0.681432	0.590114	0.569286
20	0.873672	0.833537	0.628917	0.679131	0.593232	0.534286
