# Supplementary material for: Multi-kingdom microbiota analyses identify bacterial–fungal interactions and biomarkers of colorectal cancer across cohorts
Source: Nat Microbiol. 2022 Jan 27;7(2):238–50. doi: 10.1038/s41564-021-01030-7 (PMC8813618; doi:10.1038/s41564-021-01030-7)
Supplement: Supplementary file 16 — Statistical source data for Extended Data Fig. 8. [file 41564_2021_1030_MOESM16_ESM.xlsx]

## Sheet: similarity_table
#	Aeropyrum pernix	Candidatus Nitrosotalea devanaterra	Candidatus Nitrosotalea okcheonensis	Candidatus Nitrosotenuis cloacae	Fervidicoccus fontis	Haloarcula taiwanensis	Halobellus limi	Haloferax volcanii	Halohasta litchfieldiae	Halopenitus persicus	Haloplanus rallus	Methanobrevibacter olleyae	Methanobrevibacter ruminantium	Methanobrevibacter smithii	Methanocella paludicola	Methanococcoides methylutens	Methanococcus maripaludis	Methanohalophilus mahii	Methanosarcina sp. WWM596	Methanosphaera sp. BMS	Methanothermobacter sp. THM-2	Methanothermobacter wolfeii	Methanothrix soehngenii	Natrialba magadii	Natrinema sp. J7-2	Natrinema versiforme	Natronococcus occultus	Picrophilus torridus	Pyrobaculum arsenaticum	Pyrobaculum neutrophilum	Sulfuracidifex tepidarius	Sulfurisphaera tokodaii	Thermococcus gorgonarius	Thermococcus kodakarensis	Thermococcus pacificus	Thermococcus sp. 5-4	Thermococcus sp. P6	Thermofilum uzonense	Akkermansia muciniphila	Alistipes dispar	Alistipes finegoldii	Alistipes megaguti	Alistipes onderdonkii	Alistipes shahii	Anaerocolumna sp. CBA3638	Anaerostipes hadrus	Anaerotignum propionicum	Bacteroides caccae	Bacteroides caecimuris
ko00053:Ascorbate and aldarate metabolism	0.0129042	0.00261815	0.00109199	-0.00178627	0.197175	0.0498135	0.0810821	0.0254031	0.134972	-0.0470039	0.0415094	0.192528	0.144852	0.0639684	0.0712965	0.077354	0.130878	0.0674699	0.0222857	0.0319641	0.00233198	-0.0678074	0.0689183	0.0396429	0.145905	0.159755	0.09134	0.0169195	0.0148709	0.152151	0.0127194	0.0702278	-0.0453272	0.0844638	-0.0213623	0.0269613	0.065241	0.055921	-0.223575	-0.185333	-0.12807	-0.293989	-0.125712	-0.197764	-0.227428	-0.193518	-0.150785	-0.0784851	-0.0330267
ko00140:Steroid hormone biosynthesis	-0.0458473	-0.0929598	0.0294934	-0.033143	0.334169	-0.0898969	0.00584729	0.0199414	0.052591	-0.0645574	-0.0079908	0.187588	0.160922	-0.045347	0.151908	0.0703489	0.121063	-0.0102567	-0.0463911	-0.0838114	-0.0609715	-0.110127	-0.00824454	0.0955007	0.0192367	0.0146619	-0.0677526	-0.100946	-0.0143919	-0.0853764	-0.104107	0.0149256	-0.0844218	-0.110468	0.169692	-0.0334252	-0.0420601	-0.0142066	-0.0861662	0.052047	0.0799178	0.0366295	-0.00521458	0.0339809	-0.378319	-0.137698	-0.135334	0.185804	0.448181
ko00253:Tetracycline biosynthesis	0.219808	0.0746822	0.12527	0.0578972	0.0243519	0.0958113	0.0234331	0.0685113	0.130324	0.16779	0.101293	-0.042642	-0.0174692	0.110607	0.0055397	0.0466272	-0.14589	0.0864617	0.248067	0.0672217	0.270199	0.109581	0.136102	0.0690409	0.124297	0.13034	0.164971	0.0985004	0.18914	0.16274	0.0755884	0.279708	0.098719	0.14527	-0.0196743	0.303514	0.272076	0.28331	0.0674013	0.0371631	0.139813	0.0109539	0.0790883	0.130411	0.040239	0.0770323	0.0725647	-0.0664709	-0.0620364
ko00290:Valine, leucine and isoleucine biosynthesis	0.0649786	0.194808	0.21666	0.181585	0.0227436	0.0223041	0.065713	0.113506	0.126769	0.0211631	0.0839083	0.135757	0.157429	0.0563806	0.161842	0.190059	0.149015	0.124173	0.0276567	0.1907	0.0245954	0.0310797	0.0722812	0.0556635	0.0651095	0.0712225	0.0416942	0.130431	0.0202081	0.00643991	0.1456	0.0120874	0.190059	0.00404646	0.0591197	-0.0395983	0.00685781	-0.0119542	-0.0290195	-0.0632888	-0.132682	-0.0962142	-0.0969013	-0.0988541	0.147541	0.137354	-0.0254158	-0.0943963	-0.0393369
ko00300:Lysine biosynthesis	-0.116307	0.00368646	0.0112599	0.0181609	-0.147181	-0.0168145	0.0278216	0.00788452	-0.054985	0.0350485	0.0298541	-0.0899773	-0.135682	-0.0356561	-0.0488866	-0.0223619	-0.147686	-0.0573794	-0.18217	0.00694613	-0.141608	-0.0558977	0.0385714	0.0356484	-0.0999086	-0.0769503	0.0264954	-0.0702488	-0.139541	-0.0506182	0.0479519	-0.198422	0.0177253	-0.0666892	0.0540169	-0.143059	-0.0283355	-0.238717	0.0725669	0.107236	0.0346101	0.0605752	0.0935057	0.0534826	0.186297	0.10637	0.0881182	-0.011007	-0.124037
ko00331:Clavulanic acid biosynthesis	-0.0862563	-0.0670583	0.0256918	-0.139089	0.395996	-0.0478828	-0.0712551	-0.0315368	0.108582	-0.129774	-0.12835	0.155359	0.199875	-0.0908794	0.189265	-0.038735	0.0949365	-0.0676076	-0.0749896	-0.0961486	-0.0957974	-0.119465	0.0521722	0.138973	-0.051594	0.0125259	0.00869652	-0.0511397	0.0189481	0.120083	-0.10139	0.0159492	-0.0992618	-0.105615	0.203491	-0.0614423	0.0232861	0.0581995	-0.243529	-0.0314698	-0.0719277	-0.128337	-0.137099	-0.12596	-0.359131	-0.235109	-0.0973689	0.0196582	0.357875
ko00340:Histidine metabolism	0.130272	0.0912453	0.0945831	0.0865169	-0.121864	0.144288	0.0876116	0.126472	0.0611335	0.180197	0.0766525	-0.0436228	-0.0179232	0.020684	0.0494467	0.0979181	-0.06863	0.0943107	0.0631567	0.0721257	0.10162	0.128857	0.117279	0.0421797	0.00198303	-0.0113364	0.069681	0.0851607	0.159712	-0.0235132	0.0442284	0.0945386	0.10784	0.0563375	0.0551266	0.113254	0.0745745	0.0838893	0.162782	0.112411	0.107504	0.0894782	0.10405	0.160619	0.140907	0.0825591	0.0798869	-0.0542745	-0.0676225
ko00364:Fluorobenzoate degradation	0.096269	0.103533	0.107656	0.139178	-0.0826212	0.15736	0.147363	0.203982	0.142969	0.213985	0.168296	0.0397017	0.0649305	0.0658524	0.0925295	0.15334	0.104266	0.203442	0.110209	0.174509	0.0904949	0.128003	0.149012	0.0730734	0.254319	0.182015	0.192297	0.129312	0.0743409	-0.0188483	0.124821	0.056327	0.110728	0.0506628	-0.00772849	0.119596	0.0632976	0.0698677	0.159382	0.112158	0.103149	0.0637424	0.163933	0.180872	0.17029	0.110651	0.0396182	-0.0663422	-0.104248
ko00404:Staurosporine biosynthesis	0.221078	0.0778165	0.0902765	0.0921526	0.0895361	0.0620682	0.0543957	0.0409516	0.15127	0.0973831	0.0615083	0.0449951	0.0510636	0.0625873	0.0176449	0.0825269	0.00925928	0.111531	0.302982	0.0792567	0.246033	0.10973	0.0980435	0.0947237	0.121439	0.105702	0.0529247	0.10533	0.249242	0.163809	0.109929	0.348154	0.0596393	0.112433	0.0306851	0.291733	0.170961	0.343773	-0.0548993	-0.0895786	-0.0346605	-0.113551	-0.0577371	-0.0196222	-0.15616	-0.020464	-0.151161	-0.0948097	0.0156782
ko00410:beta-Alanine metabolism	-0.019237	0.0246782	0.0859565	-0.00129646	0.179094	0.0169652	0.0122452	0.00304267	0.0636532	-0.0434478	0.0641686	0.09806	0.114295	-0.0317168	0.0615744	0.0894911	0.1387	0.0363598	-0.0202854	0.0527927	0.00221559	-0.0273306	-0.0253415	0.085348	0.168343	0.0937832	-0.0132303	0.0307374	-0.0143078	-0.0528406	0.0748817	0.0621612	0.0109882	-0.0555852	0.0851258	-0.0372069	-0.000183465	0.0591548	-0.0621478	0.0378749	0.0209924	-0.0431454	-0.00419091	0.00305165	-0.196005	-0.046072	-0.146343	0.0951174	0.261957
ko00472:D-Arginine and D-ornithine metabolism	0.198403	-0.0406023	-0.0489756	-0.0631638	-0.0497324	0.150885	0.0817808	0.0985183	0.0607698	0.185645	0.0890887	-0.265259	-0.186644	-0.00936009	-0.0321427	-0.0746828	-0.307265	-0.00513973	0.247193	-0.026932	0.175478	0.130536	0.159565	0.104586	0.159781	0.127904	0.16988	0.0449089	0.254744	0.0526534	-0.035558	0.195645	0.0250807	0.108318	0.066758	0.239258	0.268705	0.15984	0.137178	0.137836	0.171531	0.015908	0.139936	0.140533	0.0330032	0.107302	0.138689	-0.0816729	-0.102329
ko00500:Starch and sucrose metabolism	0.0882464	0.118107	0.0643338	0.151829	-0.347269	0.141206	0.104981	0.170621	-0.0273185	0.182389	0.184272	0.0513073	-0.0339357	0.0623122	0.0929228	0.120246	0.108218	0.153667	0.0266015	0.142911	0.0747532	0.124511	0.110624	-0.0391626	0.0879537	0.0956214	0.129528	0.0973662	0.00613491	-0.0301239	0.152094	-0.0258917	0.197897	0.0522318	-0.0725047	0.0642311	0.0711865	-0.0314536	0.238854	0.0161395	0.0747567	0.104726	0.101655	0.166658	0.308359	0.21302	0.168691	-0.0301348	-0.25218
ko00512:Mucin type O-Glycan biosynthesis	0.159265	0.10959	0.102839	0.142677	-0.103166	0.112125	0.0541498	0.176756	0.0667732	0.12191	0.137223	-0.0244238	-0.0374063	0.00702153	0.0572543	0.115347	-0.0617962	0.108107	0.120328	0.0556409	0.126623	0.116942	0.123958	0.0332228	0.0823678	0.0759728	0.0644637	0.0775468	0.159976	-0.0231175	0.0917794	0.101471	0.164194	0.0309626	-0.0153951	0.11663	0.118074	0.138522	0.153253	0.0351892	0.0592584	0.0275561	0.13097	0.161786	0.205053	0.189379	0.0661542	-0.00207281	-0.111796
ko00522:Biosynthesis of 12-, 14- and 16-membered macrolides	-0.00575787	0.25043	0.24524	0.324844	-0.170162	0.143752	0.125584	0.229085	0.147254	0.0937023	0.136527	0.0660696	0.0665287	0.227061	0.0423987	0.224179	-0.00504493	0.124772	0.00523986	0.266718	0.0452609	0.0472057	0.121967	-0.0514641	0.0403946	0.0674484	0.0866193	0.221754	-0.0464617	0.035981	0.238501	-0.0311	0.309353	0.0514004	-0.119035	0.0472765	0.0434325	-0.0572732	0.130206	0.00534335	0.0118659	-0.0644376	0.0991933	0.0501955	0.505631	0.457314	0.193601	-0.0824272	-0.228239
ko00562:Inositol phosphate metabolism	-0.0225211	0.0501868	-0.0268781	-0.0138805	0.0900261	0.0287049	0.0365142	0.0119515	0.0435327	-0.0309979	-0.0648858	0.184431	0.214498	0.0343104	0.146738	0.0838687	0.191985	0.0238601	-0.0179261	0.0512362	-0.0408033	-0.104715	-0.0416127	-0.00826163	0.0376746	-0.00941589	-0.034484	0.0754253	-0.0018132	0.0974371	0.0180775	0.00912448	0.0547601	0.0911675	0.0941733	0.00242983	-0.0430114	-0.0186215	-0.0970096	-0.0902454	-0.0607978	-0.0861248	-0.0720458	-0.0772658	-0.07815	-0.151835	0.0205925	0.0137734	0.0961986
ko00565:Ether lipid metabolism	0.0758942	0.00965187	-0.00705192	-0.0912421	0.169813	0.046266	-0.0267841	0.0279606	0.0882803	-4.79e-05	-0.0537601	-0.0632991	0.0126321	0.0363084	0.0263008	-0.0447925	-0.154494	-0.0401609	0.106663	-0.0203473	0.121815	0.00537053	0.054821	0.0935719	0.0361199	0.0443056	0.0726493	0.0352277	0.153151	0.180005	0.00820351	0.142904	0.0554003	0.103091	0.104412	0.154338	0.242104	0.137459	-0.0476256	0.0292963	0.0508756	-0.0912684	-0.0333357	-0.00337873	-0.085285	-0.0632404	0.0255254	-0.0392712	0.0567312
ko00600:Sphingolipid metabolism	0.00165396	-0.0467965	-0.0181794	-0.0465075	0.139981	0.0403339	0.067773	0.100514	0.0571928	0.0967372	0.0373147	-0.0152384	-0.00498084	0.0531914	0.0319209	0.0112035	0.0144959	0.00602117	0.0424357	-0.0891661	0.00661258	-0.0143	0.0426155	0.114586	0.0759304	0.053	0.108804	-0.114681	0.0949467	0.0191562	-0.0560686	0.00920095	-0.00155369	0.0824985	0.115877	0.092485	0.119687	0.00181279	0.0351465	0.138819	0.141981	0.0799525	0.120452	0.122069	-0.0596217	0.0311426	0.0978827	0.0217646	0.104573
ko00604:Glycosphingolipid biosynthesis - ganglio series	0.0370926	0.1162	0.296321	0.223901	-0.100328	0.0948483	0.106245	0.23092	0.145526	0.139094	0.161661	0.11055	0.105245	0.148298	0.123552	0.19001	0.00934688	0.180279	0.0343311	0.15404	0.111696	0.0900387	0.138862	0.00846617	0.113191	0.1024	0.0556111	0.16378	0.0173304	0.0193837	0.17658	0.0402788	0.238014	0.0606404	-0.0440275	0.129545	0.079344	0.0296933	0.176472	0.0612468	0.12044	0.0185367	0.227899	0.170752	0.304911	0.340626	0.134694	0.0169382	-0.0928517
ko00622:Xylene degradation	0.062221	0.243643	0.13944	0.181184	-0.135913	0.0393062	-0.000410941	0.0309595	0.101167	0.0239679	0.0247562	0.00842796	0.0491736	0.13216	-0.00256785	0.217085	-0.0499385	0.101829	0.159473	0.239999	0.144964	0.0296395	0.0389455	-0.135619	0.116323	0.0597783	0.0347687	0.273723	0.00524547	0.114437	0.213183	0.135474	0.212049	0.0215239	-0.17895	0.173147	0.0678907	0.139978	0.0183559	-0.215575	-0.135272	-0.227659	-0.0596277	-0.0925345	0.268436	0.19032	-0.0144222	-0.185143	-0.257261
ko00623:Toluene degradation	0.229542	0.0536915	0.0689993	0.0481551	0.000524702	0.0957519	0.0319533	0.0343628	0.0680061	0.0713076	0.0442955	-0.105854	-0.00433875	0.0519626	-0.059715	-0.0258148	-0.121545	0.0589692	0.319972	0.0827108	0.280881	0.178633	0.0827921	0.0139278	0.169487	0.123346	0.0727597	0.106984	0.212461	0.187322	0.0277213	0.358546	0.0344024	0.130681	-0.07748	0.333437	0.17726	0.382086	-0.0237736	-0.0586074	-0.0118719	-0.0960333	-0.0181857	0.031197	-0.0433786	0.0125743	-0.0684028	-0.0934899	-0.125818
ko00643:Styrene degradation	0.117225	-0.087473	-0.0165806	-0.0642609	0.161188	0.0856923	0.065409	0.101104	0.122527	0.122347	0.0567219	-0.0309659	-0.0307648	-0.0593494	0.0160875	-0.041054	0.0727257	0.084766	0.0848399	-0.028402	0.0459572	0.0664856	0.125646	0.121346	0.0157361	0.0922162	0.0313219	-0.105593	0.121759	0.0122485	-0.101401	0.0756142	-0.0242303	0.0841006	0.201386	0.119246	0.140773	0.0629249	0.00811469	0.184353	0.148576	0.0739289	0.11967	0.119728	-0.138598	0.0441311	-0.0522804	0.0465133	0.119586
ko00650:Butanoate metabolism	-0.00954018	-0.10231	-0.0881555	-0.141791	0.160575	0.000109148	0.0134512	0.00375077	0.0175275	0.0623207	-0.0339674	-0.0661386	-0.0625421	-0.0645792	-0.0353621	-0.0710779	-0.0842035	-0.0482756	-0.0205152	-0.140346	-0.0427347	0.0236122	0.0739867	0.121919	-0.011673	-0.0169666	0.00254418	-0.126721	0.0370054	0.0127476	-0.113258	0.00908076	-0.0842868	0.0151721	0.107128	-0.00163688	0.088678	0.0240665	0.00727514	0.178525	0.112584	0.0972045	0.0688751	0.125194	-0.162088	-0.0580787	0.0101238	0.143273	0.150864
ko00710:Carbon fixation in photosynthetic organisms	-0.0171427	0.0169495	0.0397136	0.0139239	0.0912051	0.0808549	0.0539724	0.0659019	0.0988735	-0.000686842	0.0627877	0.122553	0.0606093	-0.0713143	0.105305	0.0847138	0.0807094	0.0539123	-0.0128812	0.00705022	-0.052874	-0.0434363	0.0446119	0.0922966	0.220855	0.114293	0.0645586	-0.000111257	0.0152829	-0.000706058	0.0380826	-0.023429	0.027589	-0.0807928	0.0865112	0.00773901	0.0702309	0.0306951	-0.061497	-0.0635247	-0.0501516	-0.175015	-0.0635935	-0.0778282	-0.168482	-0.0724209	-0.165709	-0.105558	-0.00206082
ko00730:Thiamine metabolism	0.0607034	0.096919	0.0697701	0.160939	-0.253952	0.0159764	-0.00846541	0.0425546	-0.0715171	0.0522623	-0.00184483	-0.16615	-0.12099	0.0690197	-0.141172	0.0348264	-0.0498093	0.0543472	0.0175501	0.0829152	0.0134179	0.0818809	0.00030502	-0.0502885	-0.0675175	-0.096754	-0.0167241	0.0230156	0.0491756	-0.0332466	0.147488	-0.0317684	0.0611377	0.0875315	-0.0610303	-0.00478784	-0.0139423	-0.0590202	0.160289	0.0679506	0.0900537	0.161338	0.140184	0.167245	0.343777	0.221324	0.197821	0.0624583	-0.168697
ko00785:Lipoic acid metabolism	0.0209005	-0.107604	-0.0444372	-0.110469	0.200719	0.14317	0.0458732	0.0853276	0.0596097	0.122244	0.110301	-0.0774809	0.00737571	-0.10017	0.0398181	-0.0855991	-0.0436126	-0.00907591	0.0370428	-0.146526	0.0107015	0.0126744	0.108083	0.230591	0.100233	0.0690893	0.16359	-0.128224	0.103731	-0.0494626	-0.0680132	0.0157383	-0.0886392	0.027022	0.198542	0.0330918	0.116164	0.0465483	0.0339509	0.223544	0.215448	0.127721	0.120167	0.154289	-0.247645	-0.0523433	-0.00621528	0.0658899	0.20167
ko00830:Retinol metabolism	0.0714353	-0.043334	0.00532094	-0.0788527	0.205349	-0.00702607	-0.0296314	-0.0164087	0.0648269	0.0307492	-0.046924	-0.110162	-0.0886494	-0.0694784	-0.00267913	-0.0814881	-0.117095	-0.0489008	0.155127	-0.0686808	0.0966778	0.051901	0.0534573	0.132298	0.000364321	0.0136211	-0.0131315	0.0107904	0.135258	0.0391147	-0.0144484	0.128394	-0.0449545	0.0198704	0.126587	0.139293	0.166607	0.192488	-0.0482781	0.087601	0.16076	0.0617098	0.0318562	0.082302	-0.161917	-0.0512779	-0.0618275	-0.0106676	0.211047
ko00904:Diterpenoid biosynthesis	0.258201	0.0819214	0.0213243	0.0594057	-0.234259	0.115653	0.0499079	0.0905936	0.0194599	0.175572	0.103546	-0.141106	-0.128038	0.0391195	-0.134961	-2.93e-05	-0.257884	0.0894628	0.315636	0.0600774	0.323352	0.187016	0.0782404	-0.0476067	0.126807	0.0890478	0.031151	0.111565	0.243846	0.125499	0.0554111	0.287916	0.141481	0.20422	-0.0948826	0.334631	0.172862	0.271455	0.209082	-0.00180217	0.108189	0.0716758	0.109229	0.146261	0.187721	0.13632	0.0924551	-0.0338537	-0.228001
ko00960:Tropane, piperidine and pyridine alkaloid biosynthesis	0.00229705	-0.082943	0.0251305	-0.0136023	0.0358791	0.0746873	0.0860487	0.116609	0.0502893	0.158503	0.0898574	0.0455989	0.0171439	0.0802962	0.0288507	0.0362229	-0.0427174	0.103646	-0.00962172	-0.00890596	0.032012	0.0713784	0.0850592	0.0960013	0.0566539	0.0486753	0.0468734	-0.0349904	0.0126653	0.00637845	-0.0652484	0.0254236	0.0434938	0.0977403	0.133304	0.0777953	0.101495	-0.0340112	0.0993486	0.242663	0.230052	0.131591	0.210647	0.226549	0.128572	0.0546956	0.202875	0.103191	0.0290478
ko01054:Nonribosomal peptide structures	0.092546	0.100692	0.0876747	0.103656	-0.0523568	-0.00246439	-0.043024	0.0532374	0.0483608	0.042137	0.0276915	-0.0436176	-0.0840827	0.109809	-0.109366	0.0122968	-0.166336	0.0761359	0.137736	0.150591	0.134968	0.0888857	0.0133302	-0.0316255	0.0454	-0.0235854	-0.0163138	0.111985	0.0566147	-0.0138936	0.142173	0.143619	0.130629	0.0853798	-0.0994677	0.096684	0.151213	0.0576296	0.082723	-0.00555936	0.082601	-0.0656048	0.118262	0.114348	0.253426	0.171675	0.136255	-0.0650522	-0.137662
ko01056:Biosynthesis of type II polyketide backbone	0.264486	0.220688	0.0589499	0.103587	-0.205306	0.024044	-0.00495044	0.0120156	0.019083	0.128633	0.0378611	-0.0915987	-0.0626959	0.107158	-0.104468	0.0317433	-0.0359691	0.109705	0.328852	0.154456	0.351186	0.162796	-0.00164807	-0.166733	0.0662357	0.000756672	-0.0242075	0.236561	0.182189	0.133016	0.162313	0.317444	0.197017	0.206575	-0.18331	0.340107	0.17163	0.314319	0.162893	-0.0991731	0.00148305	0.0284627	0.0284378	0.0461535	0.292865	0.184566	0.121619	-0.0925994	-0.272994
ko01059:Biosynthesis of enediyne antibiotics	-0.00363475	-0.0263031	0.0196689	-0.0287233	0.076087	0.118556	0.0547853	0.0978598	0.11531	0.0556428	0.08011	-0.104322	-0.0648003	-0.0623206	0.0669938	-0.00306906	-0.138823	0.00030622	0.0913887	-0.0420054	0.0786604	0.0261588	0.145923	0.153666	0.161444	0.176901	0.149081	0.0263828	0.0675506	0.0532034	-0.0136908	0.0762998	0.0679098	-0.052278	0.0560089	0.106093	0.160799	0.11528	0.0155429	0.0757708	0.0790349	-0.0409967	0.0609473	0.0532042	-0.0566088	-0.0479843	-0.0113969	-0.0461639	-0.0192708
ko01100:Metabolic pathways	0.0117741	0.0572424	0.0618159	0.149848	-0.180252	0.0201295	-0.0386182	0.043924	-0.00740849	0.0252846	0.0628722	-0.119648	-0.0896866	0.0623262	-0.100648	0.0359733	-0.15975	0.00486254	0.0438899	0.0539577	0.0499706	0.0544095	0.0472863	-0.0553477	0.00830081	0.037613	0.0962961	0.053338	-0.0120504	0.0577571	0.118342	0.0334636	0.0788549	0.0560013	-0.129852	0.0710504	0.0172554	-0.0228519	0.108074	-0.00847732	0.00699967	-0.0221516	0.0913198	0.0827514	0.235177	0.194587	0.101483	-0.0477841	-0.21411
ko01110:Biosynthesis of secondary metabolites	0.241665	0.0599509	0.0247297	0.0287473	-0.223658	0.156628	0.0812371	0.0770563	0.0407283	0.265211	0.115154	-0.297699	-0.19472	0.120112	-0.122633	-0.0400836	-0.245412	0.077724	0.329314	0.0903077	0.322985	0.178953	0.10976	-0.0226687	0.147711	0.125385	0.0966159	0.108073	0.201635	0.106981	0.0622096	0.23957	0.0998202	0.205064	-0.122521	0.340706	0.24906	0.220189	0.258329	0.066683	0.164748	0.121234	0.196891	0.205708	0.237596	0.132804	0.163632	-0.133045	-0.32351
ko01501:beta-Lactam resistance	-0.111036	-0.079038	-0.03293	-0.0624263	0.33283	0.0574536	0.0255333	0.0131414	0.163839	-0.0481642	0.0296967	0.110908	0.14165	-0.0762887	0.156843	0.0027065	0.0541149	-0.0709875	-0.0259228	-0.111088	-0.077972	-0.101861	0.0231893	0.145837	0.0662236	0.0965502	0.0678907	-0.0655785	-0.0307132	0.0472642	-0.0672264	-0.0411352	-0.133056	-0.0917536	0.0798193	-0.0178568	0.00471736	0.0472391	-0.193245	0.0184827	-0.00385737	-0.0696294	-0.0709354	-0.111652	-0.345592	-0.199776	-0.185844	-0.00452966	0.221397
ko02010:ABC transporters	-0.131961	0.0391341	-0.0408523	0.00519981	0.0725137	0.0822133	0.0100697	-0.0582414	0.130711	-0.13809	-0.0175147	0.0534653	0.00904056	0.0636889	0.0130553	0.0975504	-0.0529437	-0.0839696	-0.0542365	0.0447691	-0.0410535	-0.152596	0.0648467	-0.0249309	0.0580851	0.12805	0.110231	0.0639321	-0.0799318	0.300242	0.0552888	-0.0303738	0.0272978	-0.0806335	-0.154403	-0.00224314	0.0597505	0.00414219	-0.276927	-0.349495	-0.327156	-0.492918	-0.291964	-0.389638	-0.00119593	-0.178023	-0.103402	-0.34113	-0.275101
ko02040:Flagellar assembly	-0.0464149	0.0183687	0.139524	0.0874816	0.178701	-0.105335	-0.0905749	-0.0745248	0.120772	-0.129961	-0.0330812	0.174778	0.122419	0.0527412	0.0692437	0.113169	0.111127	0.0262508	0.0852811	0.0425345	0.0695739	-0.0649157	-0.0693895	-0.0872618	0.00769093	-0.0334599	-0.106916	0.0810607	-0.017084	-0.0451556	0.0485658	0.0899237	0.0563672	-0.131907	-0.111209	-0.0228767	-0.0655657	0.0615726	-0.0987045	-0.145965	-0.0955071	-0.145758	-0.0777197	-0.13581	-0.0353609	0.0217138	-0.111854	-0.0383937	0.0510137
ko03022:Basal transcription factors	-0.0306152	0.192122	0.202503	0.237335	-0.133209	-0.00139289	-0.0587377	0.0358206	0.0889061	0.0160688	0.0306223	-0.045283	0.0380977	0.161562	-0.0854993	0.0820308	-0.103041	0.00795654	0.0873726	0.170775	0.081651	0.025719	0.0961815	-0.0614869	-0.00816926	-0.0340115	0.0258813	0.195052	-0.0601405	0.100872	0.19054	0.0588438	0.206782	0.0367502	-0.190858	0.073109	0.0506137	-0.00234346	0.0747205	-0.0530614	0.00144074	-0.0479514	0.0363091	0.0527592	0.420141	0.254619	0.215051	-0.0507311	-0.146926
ko04024:cAMP signaling pathway	-0.0307187	0.00143559	0.054634	0.0684432	0.121701	0.0380333	0.0582907	0.0651422	0.0905191	0.0530946	0.0135185	0.0673497	0.0729856	0.0217952	0.0244584	-0.0216943	0.011634	-0.0277022	-0.0244814	0.0228592	-0.0236471	-0.00257885	0.131441	0.12575	-0.00697552	0.040051	0.0903908	-0.0232593	0.0124848	0.1395	-0.0118736	0.0135095	-0.028199	-0.0138736	0.0360348	0.00566554	0.0504412	-0.0126404	0.0154603	0.106439	0.116935	0.00802205	0.0683504	0.103601	0.0091783	0.104419	0.0421626	0.0576417	0.0819179
ko04068:FoxO signaling pathway	0.299106	0.0640435	0.0154044	0.0289294	-0.176941	0.158931	0.0886985	0.072784	0.0426809	0.277126	0.19363	-0.184948	-0.152818	0.075237	-0.121389	0.0545604	-0.169371	0.111561	0.381382	0.0975243	0.365968	0.212897	0.124425	-0.0177079	0.218912	0.155176	0.133633	0.14329	0.266149	0.084318	0.0381579	0.356278	0.11298	0.244542	-0.157526	0.386818	0.247355	0.347722	0.266819	0.00219045	0.138008	0.0277111	0.138685	0.173259	0.173843	0.112375	0.100551	-0.0907984	-0.312622
ko04360:Axon guidance	-0.0250747	-0.114753	-0.0940912	-0.0565283	0.11895	0.0999734	0.0726126	-0.00348256	-0.0168437	0.0432787	0.0594764	0.0406526	0.0441728	-0.103878	0.0603546	-0.0294979	-0.0186215	-0.0222252	-0.0382248	-0.0994231	-0.0499076	-0.0553032	0.00731795	0.064181	0.0208455	0.0120753	0.0442166	-0.119183	0.0531589	-0.0660199	-0.104759	-0.0248645	-0.117284	-0.0479961	0.0848869	-0.0313323	0.0193312	-0.0245407	-0.0143962	0.0560763	0.0526116	0.00938653	0.0234222	-0.0052006	-0.156215	-0.137728	-0.0629415	0.0500245	0.0521199
ko04722:Neurotrophin signaling pathway	0.262765	0.0750758	-0.0261592	0.0389314	-0.241731	0.094023	0.0243128	0.0171666	0.0108674	0.193357	0.0869216	-0.218216	-0.211705	0.0744487	-0.192413	-0.0610692	-0.250689	0.0423759	0.370199	0.0319672	0.372008	0.165192	0.0288472	-0.132134	0.124721	0.0853966	0.0442302	0.120797	0.230418	0.118521	0.0361965	0.2897	0.110283	0.260942	-0.178785	0.40477	0.187041	0.284276	0.203107	-0.0397158	0.0471043	0.0303688	0.0638421	0.110095	0.217981	0.172812	0.110207	-0.130706	-0.329247
ko04915:Estrogen signaling pathway	-0.0172117	0.107911	0.171515	0.152652	-0.0476111	0.0928418	0.0435658	0.148568	0.106504	0.068133	0.124818	0.0796202	-0.0365043	0.0688824	-0.0190221	0.0969377	0.099279	0.172332	0.00882238	0.128986	-0.0100868	0.0827385	0.0866539	0.029242	0.114556	0.0732726	0.0971197	0.107707	-0.0273567	-0.0838911	0.121047	-0.0256197	0.143734	0.00189698	-0.00165249	0.026009	0.0429356	-0.0265405	0.158851	0.0235873	0.124667	0.0311703	0.168462	0.124997	0.169095	0.203652	0.00831969	-0.0150335	-0.0362206
ko04922:Glucagon signaling pathway	-0.0291792	0.103962	0.165131	0.154741	-0.0876957	-0.0218027	-0.0406637	0.0835307	0.06991	-0.00122019	0.0654975	0.0824554	0.0156575	0.0901612	-0.0094789	0.104029	-0.0516168	0.178534	0.00769212	0.158336	-0.00212052	0.0234393	-0.00421478	-0.0688334	0.0282375	-0.00283908	0.0351138	0.148319	-0.0473157	-0.101785	0.11837	-0.0329998	0.0943346	0.00271193	-0.0811883	0.0133748	-0.0510474	-0.0262782	0.155257	-0.00721372	0.0922656	0.0598532	0.11916	0.0914269	0.186382	0.182371	0.0148782	0.000903929	-0.0454849
ko04977:Vitamin digestion and absorption	0.225066	0.120119	0.167078	0.11496	-0.00863293	0.0544754	0.0530932	0.0978716	0.0325063	0.0971214	0.130261	0.0453051	0.0580186	0.0497589	0.0153773	0.119691	0.0444646	0.164304	0.218545	0.155121	0.236912	0.120392	0.035388	-0.0274588	0.151364	0.1357	0.0358086	0.133197	0.14339	0.0674417	0.16464	0.284337	0.172263	0.159355	-0.0454512	0.264028	0.176429	0.239368	0.0690989	-0.0725337	0.0302516	-0.0646683	0.0278721	0.0638828	0.0258842	0.135005	-0.0357538	-0.0589626	-0.102137
ko05110:Vibrio cholerae infection	0.267051	0.123876	0.0887589	0.0801093	-0.219893	0.119904	0.0892093	0.0647364	0.0604609	0.186801	0.140017	-0.114228	-0.128631	0.0651816	-0.116424	0.0380531	-0.191014	0.142878	0.38681	0.110151	0.334973	0.186634	0.0617947	-0.0761814	0.164273	0.138022	0.0851529	0.166	0.212731	0.0796911	0.109575	0.296817	0.159065	0.188114	-0.169168	0.383302	0.187731	0.296818	0.187332	-0.083572	0.0255868	-0.00965513	0.0478668	0.0815686	0.228546	0.17518	0.0468961	-0.143979	-0.321081
ko05144:Malaria	0.243008	0.137977	0.190288	0.123725	-0.219015	0.0691282	0.0460382	0.0578616	0.0390188	0.148005	0.125398	-0.0755224	-0.0941104	0.118711	-0.141341	0.0301629	-0.156384	0.157396	0.317969	0.176865	0.362997	0.180265	0.0356077	-0.0891684	0.151161	0.0809935	0.00651684	0.213093	0.170052	0.0739139	0.161632	0.312974	0.170388	0.171115	-0.190365	0.346052	0.17182	0.310828	0.185359	-0.097471	0.0182884	-0.0418281	0.0587516	0.086094	0.2364	0.200728	0.0361023	-0.109415	-0.307014
ko05162:Measles	0.23444	0.133645	0.233092	0.141194	-0.109793	0.0659031	0.0634172	0.0908854	0.120794	0.164794	0.111693	0.00515732	0.00160163	0.107671	-0.086052	0.105756	-0.0260262	0.166495	0.327879	0.162724	0.334548	0.178026	0.0901363	-0.0357952	0.202161	0.087204	-0.00046778	0.228347	0.183635	0.107578	0.153799	0.368061	0.169881	0.194036	-0.0985046	0.346845	0.179156	0.330334	0.137335	-0.0737214	0.0314342	-0.0523425	0.0905303	0.0838852	0.166472	0.178721	0.00307135	-0.0587326	-0.195304
ko05164:Influenza A	0.271775	0.143474	0.0855095	0.0854516	-0.209687	0.0557999	0.0223109	0.0252251	0.00776642	0.151926	0.104015	-0.151153	-0.119863	0.0985272	-0.207686	-0.00962388	-0.283237	0.113379	0.366665	0.135197	0.366582	0.178432	0.0477161	-0.0997446	0.149202	0.0763542	0.0120692	0.210954	0.199386	0.0912805	0.117262	0.337568	0.151199	0.225856	-0.20412	0.38048	0.177688	0.317334	0.191484	-0.0853989	0.0406278	0.00511626	0.0522606	0.1178	0.2279	0.13709	0.0581726	-0.0927011	-0.288399
ko05166:Human T-cell leukemia virus 1 infection	0.133561	-7.09e-05	-0.0267207	0.00373253	-0.0614849	0.183012	0.0532605	0.011412	0.0731635	0.0888517	0.12933	-0.0846726	-0.125363	0.0180161	-0.0862331	0.0180379	-0.155858	-0.00875339	0.209271	0.0449925	0.194501	0.0792495	0.0456758	-0.0137741	0.278584	0.186993	0.142275	0.120347	0.0962427	0.161651	0.0907381	0.231572	0.0657149	0.0170281	-0.166416	0.220919	0.163647	0.244973	0.00394689	-0.168939	-0.14974	-0.212843	-0.0858551	-0.0691198	-0.0446288	-0.0913544	-0.119833	-0.226206	-0.279444
ko05110	-0.110809	0.0792177	0.238831	0.167336	0.170262	-0.017169	-0.00402471	0.0671043	0.239534	-0.0567533	0.026515	0.269711	0.290042	0.108341	0.0984449	0.21063	0.0971539	0.107458	-0.00549843	0.144465	-0.0297548	-0.0769855	0.123755	0.076468	0.104139	0.0397261	-0.00620797	0.14776	-0.0712094	0.108634	0.157454	0.013363	0.165972	-0.0685616	0.0492368	0.0236763	-0.00604554	0.0225187	-0.139879	-0.0973176	-0.0765567	-0.193979	-0.0756523	-0.100754	0.0207069	0.065546	-0.0495232	-0.0616189	0.1036
ko05144	0.103735	-0.0746604	-0.0795809	-0.0291959	-0.213315	0.108115	-0.00565367	0.0325211	-0.0610109	0.132457	0.0761808	-0.242996	-0.202632	0.0277026	-0.145924	-0.166997	-0.164023	0.0105278	0.159495	-0.0344979	0.158829	0.133653	0.0382824	-0.0235168	0.071998	0.023923	0.0586252	0.0016604	0.112207	-0.0341478	-0.0192629	0.0681218	0.00308241	0.156323	-0.0744967	0.180737	0.128807	0.118889	0.242196	0.14031	0.176801	0.166703	0.249571	0.254345	0.190765	0.0932652	0.100897	0.00175666	-0.217919
ko05162	0.042893	0.00341293	0.0660038	0.0433618	0.0864045	0.0624928	0.0849693	0.11943	0.0985538	0.0990139	0.0482548	0.167396	0.133673	0.0109717	0.0818318	0.0277169	0.193828	0.105223	-0.00296959	0.031714	-0.00171463	0.0700382	0.0626512	0.144777	0.0693517	0.0456095	0.0588954	-0.0351565	0.0665417	-0.0737375	-0.0138299	0.00420699	-0.00798033	0.0403772	0.144293	0.0215188	-0.0153019	0.00596058	0.0640572	0.186394	0.0984313	0.186386	0.173481	0.152638	-0.00584346	0.1505	0.0566845	0.223119	0.211999
ko05164	0.175397	0.145519	0.0838375	0.100836	-0.168372	0.133416	0.0990114	0.171536	0.034981	0.202357	0.138225	-0.084814	-0.084742	0.214736	-0.0801517	0.0791341	-0.0936138	0.117136	0.193956	0.146054	0.15803	0.143569	0.0507754	-0.012597	0.0394038	0.00769774	0.0618161	0.138323	0.0905551	-0.00632554	0.159797	0.14424	0.216897	0.113206	-0.0919133	0.159959	0.127085	0.0968219	0.237901	0.0534241	0.121995	0.0766443	0.17116	0.165334	0.370846	0.340457	0.155959	-0.0348133	-0.209958
ko05166	0.0921381	-0.0168606	0.115152	0.194604	-0.186017	0.111434	0.121005	0.148003	0.073132	0.136137	0.200024	-0.0692063	-0.138118	0.0154128	0.0308948	0.113464	-0.108269	0.0423828	0.0791338	0.0375467	0.113226	0.0985098	0.129235	-0.0523499	0.219464	0.107959	0.0527668	0.0858398	0.0234017	-0.014382	0.0566531	0.0507205	0.0700705	0.0548473	-0.136149	0.131753	0.059545	0.0358389	0.099753	0.0323478	0.055328	0.031029	0.112822	0.129291	0.197284	0.156789	0.0532412	-0.0589924	-0.235323
ko05206	0.141994	0.0097332	0.0242868	0.0517637	-0.0234322	0.138595	0.0800153	0.214017	0.067426	0.251	0.138845	0.01076	0.0174959	-0.0482805	0.0777986	0.0461695	-0.00195861	0.119403	0.0489188	-0.0177018	0.0386503	0.130526	0.122462	0.171023	0.0984164	0.0840465	0.14911	-0.0687321	0.156404	-0.0935634	-0.0415977	0.0134609	0.073426	0.0190587	0.158695	0.0827549	0.16271	-0.00501208	0.270118	0.442556	0.442553	0.318202	0.409513	0.410096	0.0812636	0.17023	0.244178	0.212376	0.116468
[truncated: 297 more columns]
