# Supplementary material for: Multi-kingdom microbiota analyses identify bacterial–fungal interactions and biomarkers of colorectal cancer across cohorts
Source: Nat Microbiol. 2022 Jan 27;7(2):238–50. doi: 10.1038/s41564-021-01030-7 (PMC8813618; doi:10.1038/s41564-021-01030-7)
Supplement: Supplementary file 17 — Statistical source data for Extended Data Fig. 9. [file 41564_2021_1030_MOESM17_ESM.xlsx]

## Sheet: similarity_table_anno
#	ko00053:Ascorbate and aldarate metabolism	ko00140:Steroid hormone biosynthesis	ko00253:Tetracycline biosynthesis	ko00290:Valine, leucine and isoleucine biosynthesis	ko00300:Lysine biosynthesis	ko00331:Clavulanic acid biosynthesis	ko00340:Histidine metabolism	ko00364:Fluorobenzoate degradation	ko00404:Staurosporine biosynthesis	ko00410:beta-Alanine metabolism	ko00472:D-Arginine and D-ornithine metabolism	ko00500:Starch and sucrose metabolism	ko00512:Mucin type O-Glycan biosynthesis	ko00522:Biosynthesis of 12-, 14- and 16-membered macrolides	ko00562:Inositol phosphate metabolism	ko00565:Ether lipid metabolism	ko00600:Sphingolipid metabolism	ko00604:Glycosphingolipid biosynthesis - ganglio series	ko00622:Xylene degradation	ko00623:Toluene degradation	ko00643:Styrene degradation	ko00650:Butanoate metabolism	ko00710:Carbon fixation in photosynthetic organisms	ko00730:Thiamine metabolism	ko00785:Lipoic acid metabolism	ko00830:Retinol metabolism	ko00904:Diterpenoid biosynthesis	ko00960:Tropane, piperidine and pyridine alkaloid biosynthesis	ko01054:Nonribosomal peptide structures	ko01056:Biosynthesis of type II polyketide backbone	ko01059:Biosynthesis of enediyne antibiotics	ko01100:Metabolic pathways	ko01110:Biosynthesis of secondary metabolites	ko01501:beta-Lactam resistance	ko02010:ABC transporters	ko02040:Flagellar assembly	ko03022:Basal transcription factors	ko04024:cAMP signaling pathway	ko04068:FoxO signaling pathway	ko04360:Axon guidance	ko04722:Neurotrophin signaling pathway	ko04915:Estrogen signaling pathway	ko04922:Glucagon signaling pathway	ko04977:Vitamin digestion and absorption	ko05110:Vibrio cholerae infection	ko05144:Malaria	ko05162:Measles	ko05164:Influenza A	ko05166:Human T-cell leukemia virus 1 infection
Gemella_morbillorum	0.0581504	-0.224728	0.126131	-0.0622351	0.0287268	-0.177311	-0.0558318	0.0616961	0.012287	-0.166013	0.0739264	0.125439	0.0355253	0.189489	0.0933229	0.0591781	0.0415148	0.11349	0.129824	0.0739892	0.000834113	-0.0541776	-0.137924	0.18806	-0.0908517	-0.127806	0.169647	0.155441	0.189097	0.224791	-0.0160633	0.115513	0.188708	-0.185324	0.0603654	-0.241663	0.218207	0.0679953	0.178272	-0.0177386	0.162931	0.157343	0.140215	0.20181	-0.0490517	0.127221	0.00255256	0.227617	0.0618938
Parvimonas_micra	-0.0129935	-0.234373	0.168245	-0.0864177	0.0172474	-0.162767	-0.0395853	0.0903982	0.0382635	-0.121089	0.124022	0.100716	0.0560956	0.180762	-0.0458036	0.0189812	0.0611489	0.122658	0.113544	0.0804601	0.0366927	-0.00567009	-0.123756	0.189347	-0.0494108	-0.0902566	0.14248	0.146741	0.195936	0.181462	0.0139972	0.100506	0.205843	-0.138304	0.0569313	-0.193961	0.232374	0.0437197	0.17372	0.0210226	0.155928	0.150336	0.124624	0.186941	-0.0333493	0.177022	0.0019874	0.254454	0.0845381
Ruminococcus_bicirculans	-0.194701	-0.209476	0.192255	0.171626	0.169437	-0.335501	0.239545	0.279437	-0.0123734	-0.127298	0.214552	0.378724	0.301847	0.393794	-0.12043	-0.0946483	0.0517017	0.329082	0.183666	0.00509443	0.0758649	-0.110091	-0.0245587	0.255052	-0.0237617	-0.102255	0.218921	0.0981609	0.308073	0.198545	0.0466768	0.276004	0.247742	-0.252446	-0.195811	-0.0663831	0.29089	0.0166963	0.281981	0.30224	0.267891	0.249247	0.198071	0.226059	-0.0318361	0.177317	0.0586073	0.559345	0.229109
Aspergillus_rambellii	0.0943227	0.032317	0.22759	0.00762358	-0.170308	-0.0452677	0.00323944	0.0376258	0.290356	-0.0275925	0.166529	0.028991	0.0934393	0.0103115	0.0078368	0.06849	0.0475562	0.0561711	0.169613	0.268973	0.0880748	0.0408313	-0.0616809	0.0372789	0.0154512	0.102176	0.261884	0.0700237	0.130873	0.293183	0.0939769	-0.00919672	0.277339	0.0314287	0.0466887	0.0391676	0.121926	-0.0191788	0.32416	0.0217262	0.277829	0.318909	0.285439	0.341856	0.0122507	0.0691219	-0.0149759	0.183652	0.0968639
Roseburia_intestinalis	-0.133046	-0.227002	0.11093	0.22668	0.125242	-0.289002	0.186337	0.265876	-0.0271281	-0.0795345	0.0464052	0.334614	0.229474	0.49253	-0.0390558	-0.127283	-0.0682216	0.363206	0.305505	-0.0171321	0.00709666	-0.225055	0.00878629	0.220475	-0.126724	-0.142834	0.143006	0.0568823	0.24341	0.214686	-0.0248164	0.199671	0.171555	-0.228085	-0.0481793	0.0503537	0.364448	0.00236486	0.146726	0.497944	0.20043	0.230034	0.196368	0.191827	0.14073	0.128154	0.0706254	0.362343	0.218824
Sistotremastrum_suecicum	-0.120061	0.18602	-0.058671	-0.0875398	0.0476783	0.161807	0.00113255	-0.119257	0.00997381	0.0176856	-0.0198895	-0.0892543	-0.0646936	-0.124658	0.0856773	0.0673494	0.0932635	-0.0958191	-0.211901	-0.0689753	0.0507922	0.1481	-0.0289224	0.0394341	0.0433527	0.0705759	-0.0693105	0.089271	-0.0513455	-0.0936474	-0.00953817	-0.133726	-0.106659	-0.0496694	-0.185109	-0.0441493	-0.0864157	0.08114	-0.118637	-0.0597447	-0.150628	-0.13892	-0.0713574	-0.1307	0.0037823	-0.0166102	0.132847	-0.111018	-0.216783
Fusobacterium_nucleatum	0.033009	-0.251048	0.0609811	-0.052814	0.00342913	-0.25494	-0.0912367	0.0333406	0.00990053	-0.142779	0.0254095	0.122559	-0.0116734	0.115846	0.0521248	-0.0742923	-0.0180445	0.039893	0.0903722	0.0135412	-0.0397953	-0.0535469	-0.157072	0.222722	-0.112942	-0.152966	0.127868	0.0806092	0.17791	0.173566	-0.0741352	0.0735641	0.148307	-0.221482	-0.0241108	-0.209594	0.117262	0.00829897	0.157365	0.000326747	0.122147	0.114313	0.0802973	0.154978	-0.138178	0.161631	0.0186204	0.1828	0.0157898
Talaromyces_islandicus	0.0414216	-0.220583	0.0782351	0.129727	0.153687	-0.114078	0.0770786	0.15367	0.0251949	-0.181031	0.134506	0.14203	0.161269	0.333513	-0.0039577	0.0456008	0.132941	0.182003	0.104995	-0.0431598	0.116193	-0.0628614	-0.0985327	0.280674	-0.0506101	0.022426	0.0351795	0.160357	0.173934	0.0854981	0.0132562	0.175579	0.127758	-0.12752	0.0733152	-0.205841	0.237218	0.0609409	0.0613827	0.142534	0.0714122	0.0826344	0.0915837	0.0869773	0.0790769	0.0906105	-0.0113063	0.252039	0.0252579
Pseudobutyrivibrio_xylanivorans	-0.227248	-0.347181	0.0777862	0.181594	0.194973	-0.377103	0.173448	0.216739	-0.142423	-0.167251	0.0249554	0.356788	0.247734	0.545327	-0.0302909	-0.128228	-0.0604789	0.376593	0.276826	-0.10612	-0.100655	-0.201283	-0.119888	0.347732	-0.217466	-0.213386	0.192463	0.112229	0.26851	0.255672	-0.061459	0.214223	0.200288	-0.383196	-0.0716583	-0.0698628	0.423851	-0.0361874	0.155718	0.235462	0.190688	0.19757	0.14441	0.181894	0.0394914	0.148789	0.0654769	0.406698	0.19152
Streptococcus_anginosus	0.0893094	-0.299107	0.0421672	-0.0275975	0.0434342	-0.166686	-0.0240033	0.0611814	0.0460398	-0.130447	0.0150103	0.156864	-0.0226918	0.125882	-0.0293536	-0.017511	0.0727474	0.0684823	0.130478	0.0281695	-0.0174089	-0.0146092	-0.0889775	0.180623	-0.0494122	-0.105006	0.0938941	0.04085	0.0430514	0.094862	-0.0127396	0.0909156	0.123474	-0.0829596	0.229612	-0.250439	0.129612	0.0133837	0.121044	0.0446118	0.114404	0.0794066	0.0208149	0.121531	-0.110348	0.137572	-0.096442	0.147166	0.0336058
Eubacterium_eligens	-0.212537	-0.0686326	0.0469404	0.164462	0.104281	-0.263353	0.234918	0.191437	-0.0524133	-0.0102345	0.112184	0.212219	0.231285	0.299249	-0.112843	-0.182066	-0.0278966	0.22503	0.0889208	-0.0345959	0.00990943	-0.137152	0.0157205	0.272086	0.0328866	-0.0549458	0.0993638	0.0291263	0.162681	0.106829	-0.0733858	0.0980035	0.0960812	-0.180055	-0.295492	0.0687233	0.237555	-0.0621061	0.0660492	0.24095	0.105509	0.094844	0.0681862	0.0691508	-0.0284445	0.104989	0.184183	0.314532	0.146828
Pyrobaculum_arsenaticum	0.0226352	0.0084214	0.161578	0.0364145	-0.140129	0.0280942	0.164017	0.0838719	0.256486	0.00796718	0.243776	0.0326944	0.189922	-0.0451138	0.0131306	0.162503	0.115339	0.033868	0.0154323	0.204979	0.114409	0.0442132	0.0149525	0.0405993	0.0929027	0.135812	0.212166	0.000936123	0.0805513	0.199739	0.0502933	0.0102291	0.158302	-0.0313127	-0.120101	-0.00574624	-0.0933029	0.00952654	0.264156	-0.0402707	0.210379	0.195103	0.20644	0.209713	-0.0638783	0.0721984	0.0651176	0.0742166	-0.000376559
Aspergillus_niger	0.0181516	-0.291135	0.0483299	0.25067	0.184207	-0.234801	0.137064	0.142344	0.0218182	-0.151267	0.0824416	0.295772	0.192059	0.431445	-0.0135466	-0.0217522	0.0580367	0.263236	0.226575	-0.0364865	-0.0108089	-0.114268	-0.0378606	0.346808	-0.0773344	-0.070341	0.0972805	0.0580495	0.142668	0.125825	-0.0269598	0.217835	0.133868	-0.185597	0.132498	-0.184753	0.307018	0.0269716	0.0824941	0.171305	0.136246	0.134238	0.107365	0.113617	0.0704525	0.0661021	-0.0411159	0.250829	0.105674
Faecalibacterium_prausnitzii	-0.221181	-0.20872	0.123752	0.216963	0.1003	-0.352477	0.226371	0.247069	-0.000370161	-0.123826	0.115838	0.363335	0.375359	0.524793	-0.0988899	-0.152843	-0.0618728	0.392287	0.212465	-0.00457417	-0.0105745	-0.140661	-0.0717932	0.28501	-0.0611972	-0.127231	0.190899	0.0512926	0.212846	0.225171	-0.0170432	0.255256	0.199474	-0.266311	-0.237465	-0.0707028	0.322797	0.0115664	0.198791	0.233137	0.238217	0.203401	0.182547	0.200017	-0.0214003	0.124358	0.112148	0.379077	0.383831
Cellulosilyticum_sp._WCF_2	-0.137762	-0.329206	0.0788777	0.175642	0.169002	-0.326551	0.0833953	0.164459	-0.128772	-0.198059	0.0127399	0.255667	0.171916	0.434391	-0.0326185	-0.104634	-0.00555466	0.29612	0.224093	-0.0882064	-0.0743804	-0.172085	-0.108992	0.307547	-0.168791	-0.200518	0.137848	0.0624568	0.236382	0.196768	-0.0241588	0.221714	0.16844	-0.30757	-0.0109859	-0.154047	0.379386	0.0109843	0.140169	0.188412	0.148005	0.16231	0.131629	0.160181	0.0338106	0.165491	0.064448	0.320689	0.157067
Mogibacterium_diversum	0.0344268	-0.259696	-0.0468638	-0.0135322	0.173334	-0.0609735	-0.0537152	-0.0170607	-0.122672	-0.126054	-0.0130538	0.0254397	-0.0700167	0.153525	-0.0413233	-0.00633166	0.040814	0.0503992	0.00211923	-0.150981	-0.0591425	-0.0171351	-0.0955385	0.169993	-0.070567	-0.113079	-0.0865111	0.0668165	-0.00418203	-0.0864893	-0.02589	0.0775482	-0.0421113	-0.0753094	0.179377	-0.209397	0.141054	0.02784	-0.0973934	0.0221391	-0.10152	-0.117601	-0.0992494	-0.117126	-0.0366498	0.0592642	-0.0404205	0.0754832	0.0182579
