# Supplementary material for: Multi-kingdom microbiota analyses identify bacterial–fungal interactions and biomarkers of colorectal cancer across cohorts
Source: Nat Microbiol. 2022 Jan 27;7(2):238–50. doi: 10.1038/s41564-021-01030-7 (PMC8813618; doi:10.1038/s41564-021-01030-7)
Supplement: Supplementary file 18 — Statistical source data for Extended Data Fig. 10. [file 41564_2021_1030_MOESM18_ESM.xlsx]

## Sheet: Extended Data Fig10a
	AUS	FRA	GER	CHI	JAP	Avg
AUS	0.836076	0.863749	0.772692	0.800551	0.654938	0.785601
FRA	0.864217	0.881891	0.839615	0.828954	0.686294	0.820194
GER	0.798309	0.882926	0.838494	0.859109	0.691737	0.814115
CHI	0.836784	0.853542	0.858205	0.814782	0.66706	0.806075
JAP	0.902864	0.896072	0.838462	0.829454	0.716743	0.836719
Avg	0.84765	0.875636	0.829494	0.82657	0.683355	0.817597
LOPO	0.886128	0.901794	0.840256	0.841341	0.705573	0.835019

## Sheet: Extended Data Fig10b
	AUS	FRA	GER	CHI	JAP	Avg
AUS	0.765755	0.804825	0.763462	0.70458	0.57406	0.722536
FRA	0.732574	0.832071	0.748974	0.714464	0.616449	0.728907
GER	0.743271	0.80266	0.751923	0.746872	0.622325	0.73341
CHI	0.746377	0.807764	0.744744	0.713337	0.599717	0.722388
JAP	0.662698	0.816734	0.715513	0.726101	0.64665	0.713539
Avg	0.730135	0.812811	0.744923	0.721071	0.61184	0.741947
LOPO	0.747585	0.848747	0.770256	0.761011	0.63193	0.751906
